# Supplementary material for: The plant pathogen Pseudomonas aeruginosa triggers a DELLA-dependent seed germination arrest in Arabidopsis
Source: eLife. 2018 Aug 28;7:e37082. doi: 10.7554/eLife.37082 (PMC6128175; doi:10.7554/eLife.37082)
Supplement: Figure 1—source data 1. [file elife-37082-fig1-data1.xlsx]

## Sheet: Sheet1
		Figure 1
		Source data
		Germination (%) for each replicate
			MS	P. aeruginosa PAO1	P. aeruginosa PA14	P. fluorescens	P. syringae	P. putida	E. coli
		Replicat 1	100	2.94118	8.47458	92.8571	93.8776	54.0541	87.8049
		Replicat 2	100	12.1951	9.30233	96.2963	92.6829	55.5556	79.1667
		Replicat 3	99	9.7561	10.4167	98.1481	100	76.3158	91.1111
		Replicat 4	100	12.2449	4.7619	94.3396	92.8571	51.4286	97.0588
		Replicat 5	100	11.7647	10.3896	92.1875	97.6744	44.4444	90.625
		Replicat 6	100	27.907	22.9167	89.7436	92	91.8919	92.5926
		Replicat 7	97	35.2941	26.9231	96	93.9394	95.6522	92.8571
		Replicat 8	98	25	31.0345	100	85.7143	92.3077	97.6744
		Replicat 9	100	20.8333	17.6471	87	100	95	95
