# Supplementary material for: The plant pathogen Pseudomonas aeruginosa triggers a DELLA-dependent seed germination arrest in Arabidopsis
Source: eLife. 2018 Aug 28;7:e37082. doi: 10.7554/eLife.37082 (PMC6128175; doi:10.7554/eLife.37082)
Supplement: Figure 2—source data 1. [file elife-37082-fig2-data1.xlsx]

## Sheet: Sheet1
		Figure 2
		Source data
		Germination (%) for each replicate
			Treatment: MS					Treatment: PAO1
			Col	rgl2	rgl2 rga	3Δ	Δdella	Col	rgl2	rgl2 rga	3Δ	Δdella
		Replicat 1	99.5255	95.2355	100	97.2896	100	11.1639	15.7791	29.4625	79.6203	100
		Replicat 2	84.3102	89.834	96.8234	93.7703	100	1.01351	11.4936	29.1159	59.981	80.5305
		Replicat 3	98.1481	99.3827	97.0828	98.8636	98.327	25.7789	35.6855	25	74.4709	88.8458
		Replicat 4	98.3333	98.9796	97.561	100	99.2537	4.03846	18.4571	39.356	78.0742	91.6196
		Replicat 5	95.8271	98.6111	98.8372	98.7805	98.9796	25	37.7223	48.5714	70.8333	92.345
		Germination (%) for each replicate
			Treatment: MS				Treatment: PAO1
			Col	aba1	abi3	abi5	Col	aba1	abi3	abi5
		Replicat 1	99.1525	78.7671	100	100	23.0769	51.4019	73.4807	66.6667
		Replicat 2	98.324	82.0809	99.4286	99.2754	16.9811	50	75.974	69.5035
		Replicat 3	92.3077	86.2069	95.2381	95.6522	15	64.1026	22.9508	12.2807
		Replicat 4	100	79.4872	94.4444	100	3.0303	72.2222	48.7805	41.6667
