# Supplementary material for: The plant pathogen Pseudomonas aeruginosa triggers a DELLA-dependent seed germination arrest in Arabidopsis
Source: eLife. 2018 Aug 28;7:e37082. doi: 10.7554/eLife.37082 (PMC6128175; doi:10.7554/eLife.37082)
Supplement: Figure 3—source data 1. [file elife-37082-fig3-data1.xlsx]

## Sheet: Sheet1
		Figure 3
		Source data
		Germination (%) for each replicate
					Col	Δdella
			MOCK	Replicat 1	94.2308	97.4026
				Replicat 2	100	98.3607
				Replicat 3	92.5373	97.6744
			PAO1	Replicat 1	0	70.3704
				Replicat 2	2.38095	67.1875
				Replicat 3	3.77358	89.6907
			PAO1 + GA	Replicat 1	5.40541	58.4906
				Replicat 2	2.27273	54.0541
				Replicat 3	7.14286	83.5616
			PAC	Replicat 1	0	98.2143
				Replicat 2	0	100
				Replicat 3	0	98.7179
			PAC + GA	Replicat 1	95.4545	97.619
				Replicat 2	97.619	97.9592
				Replicat 3	90	97.7778
