# Supplementary material for: The plant pathogen Pseudomonas aeruginosa triggers a DELLA-dependent seed germination arrest in Arabidopsis
Source: eLife. 2018 Aug 28;7:e37082. doi: 10.7554/eLife.37082 (PMC6128175; doi:10.7554/eLife.37082)
Supplement: Figure 4—source data 1. [file elife-37082-fig4-data1.xlsx]

## Sheet: Sheet1
		Figure 4
		Source data
		Germination (%) for each replicate
			MS	PAO1	ΔpqsA	ΔpqsH	ΔambE	ΔlasI ΔrhlI
		Replicat 1	100	21.0526	33.3333	16.2162	99.0476	61.3333
		Replicat 2	100	28.4091	29.1139	22.3301	98.5075	95.6522
		Replicat 3	100	24.7312	28.75	14.6341	95.8904	88.75
		Replicat 4	100	20.3704	30.8511	19.1667	100	96.1039
		Germination (%) for each replicate
			MS	PAO1	ΔambA	ΔambB	ΔambC	ΔambD	ΔambE
		Replicat 1	100	24.0741	86.5385	96.5517	97.7778	95.2381	83.3333
		Replicat 2	100	20.4545	73.3333	91.6667	97.5375	91.6667	80
		Replicat 3	100	22.2643	79.9359	94.1092	97.5375	93.4524	81.6667
