# Supplementary material for: The plant pathogen Pseudomonas aeruginosa triggers a DELLA-dependent seed germination arrest in Arabidopsis
Source: eLife. 2018 Aug 28;7:e37082. doi: 10.7554/eLife.37082 (PMC6128175; doi:10.7554/eLife.37082)
Supplement: Figure 4—source data 2. [file elife-37082-fig4-data2.xlsx]

## Sheet: Sheet1
		Figure 4
		Source data
		Germination (%) for each replicate
					Concentration of extract (mg/mL)
			Replicat	0	0.2	0.4	0.6	0.8
		PAO1	Replicat 1	100	100	92.8571	83.3333	23.4043
			Replicat 2	100	100	94.4444	76.4706	22.7273
			Replicat 3	100	98.5915	98.0392	83.5616	35.8974
			Replicat 4	100	96	98.3051	84.8485	34.6154
			Replicat 5	100	100	92.5926	58.3333	10
			Replicat 6	100	100	94.5455	68.9189	5.88235
		ΔambE	Replicat 1	100	100	98.3607	98.3333	94.4444
			Replicat 2	100	100	100	98	95.3125
			Replicat 3	100	100	100	98.1818	92.0455
			Replicat 4	100	100	100	98.6111	92.5926
			Replicat 5	100	100	100	98	98.3051
			Replicat 6	100	100	100	100	94.2308
		ΔambE + AMB	Replicat 1	100	100	90.6977	41.4634	9.25926
			Replicat 2	100	100	82.9787	52.0833	5.76923
			Replicat 3	100	100	87.8049	35.8974	11.5385
			Replicat 4	100	98	95.0617	37.5	10
			Replicat 5	100	97.9167	86.6667	15.3846	1.75439
			Replicat 6	100	98.3333	81.8182	14.5833	1.53846
