# Supplementary material for: The plant pathogen Pseudomonas aeruginosa triggers a DELLA-dependent seed germination arrest in Arabidopsis
Source: eLife. 2018 Aug 28;7:e37082. doi: 10.7554/eLife.37082 (PMC6128175; doi:10.7554/eLife.37082)
Supplement: Figure 4—figure supplement 11—source data 1. [file elife-37082-fig4-figsupp11-data1.xlsx]

## Sheet: Summary 15 strains
		Description of 15 differents Pseudomonas aeruginosa strain containing ambABCDE genes in their genomes.
		Data were collected on the Pseudomonas database (http://www.pseudomonas.com/)
						Protein sequences
		Orgamism name	Strain	Location	Isolation source	ambA	ambB	ambC	ambD	ambE
		Pseudomonas aeruginosa PAO1	PAO1	Australia	wound	MSLSVDLLLAFSLFAFVTSVTPGPNNTMLLASGVNFGFVRSIPHILGISCGFFIMVMAVGFGLGTVFEAYPVLYTILRYVGAAYLLYLAWKIATSGPAGNDPEGRGKPLSYWGAAAFQWVNPKAWVMAVGAISTYTPLQGYFTNVVVISTVFALINAPTIGIWAGFGSMLRNVLRDPRWLRVFNVGMALLLVASLYPILAESHSA	MQERHGLPLRSFSSGKALTAGRAVRPEVAQERRYLQGAPLGLELPGRIALRDPHCAWQWFEPEAAAEAFPAAHWLAAFLVLLGRYGNEEITLGFPEPITVRGRQAPALLRSSYRAMESSAERSARLAEELDDARRQLSADGQERAALAGRCAVQVLAARPTASSPGWLALVLAADGSVGLALRDPQYDELRRIAGHLARLARGLVDAQACVGRLPWLDADEERRLQALRSEPQAAPSRGVLHHLFEAQARRTPQRIAVHAADRSLSYAELERESAALAVRLRAAGVAPEQRVGVCLRRDSGLLVGLLGVLRAGGCYVPLDPAYPEERVAYMLDDADCLLVLVDASTRERVAALGRPCLTLEEGGDQANDLALPASEVGADHLAYIIYTSGSTGRPKGVA…	MERTAPSLTGRGFARPRNLSPRSSEALVRRPAAERDGLPLLIEAQAPGLSLADWIREQGQSLHDDLNLAGGLLLRGFEVDSAERFRAAAAAFAPQLLDYKERSSPRSQVSGEVYTSTEHPVDQPIFLHNEQSYTADWPLYIMFHCQVAPLEGGATPVAANRLVLRHLPDELLERFGRLGILYVRNYRAGLGLSWREAFQTDSRAEVEAFCAEHRIAHAWIGDEHLRTWQRRAAFQRHPYTGERLWFNHGMFFHATSLEPGLRDALLRSVAEEDLPYQTYYGDGSPIEAQTLATIRSAIDRETRRFDWRVGDVLILDNMLAQHGREPFRGPRRILTIMSTPYSSLAPADVPPTPPRLALGGAA	MSASFSAPRLRPRQLSAGDLVEESLLDPANDYLRIVRARQPGMDLRQWIAAAGAGLRDSLLRHGGILFRGFAVDGAEGFSQAVQSFSPNMLDYLERAAARQEVAHRVFTSTEFSPDGWIPPHHEMSYSHNWPSYIHFYCQTPPATQGRTPLADERRVSARIPEAIRQRFLRHGVCYVRNYGPEIDLTWQEGFQTDSRAEVEAYCRQTGTQWTWLDDQRLNTRQVRQAMVRHPLSGETLWFNHAHMFHVSNMPPALARALLDEVGEQGLPRNAYYGDGSPIEAEVLDTIRAAYREETRAFAWERGDVLMLDNFISVHGREPYTGERKVLVAMTDLHVHQP	MSASEDLQSAVQPAASEALEGFPLSPLQTRAWRRHAERPENTVVGVRLHAPADPVATLERLRRALDGEAQLRVAYRTMPGMSLPVQVLDGRAADLLVERLPGDGDWAGRFARESARLAASPLGGEGQPVLALGLLLDAAGETLQGLLLAAPAFVVDAASLVALLRRGLGPAGQASADEGDEALLFQHFSEWANEALAGEDGESASGYWREQAAVAAESPLALADDLGEGEWTARRLLPRALLERLAANGLPEAAALLAWTQVAGQFQGDEGLPLEMARLVSGRLFNEFAELAGPFAGVAPLCLENVRAGSVGERLDALQAAILAQEEAAALRDPFAPDWPLAELGFAWLAGELDGAGVAELDCRQPPLGGFLELQVLPHGEGRLASLRVRRDHDGTLAG…
		Pseudomonas aeruginosa UCBPP-PA14	UCBPP-PA14	-	burn wound	MSLSVDLLLAFSLFAFVTSVTPGPNNTMLLASGVNFGFVRSIPHILGISCGFFIMVMAVGFGLGTVFEAYPVLYTILRYVGAAYLLYLAWKIATSGPAGNDPEGRGKPLSYWGAAAFQWVNPKAWVMAVGAISTYTPLQGYFTNVVVISTVFALINAPTIGIWAGFGSMLRNVLRDPRWLRVFNVGMALLLVASLYPILAENHSA	MQERHGLPLRSFSSGKALTAGRAARPEVAQERRYLQGAPLGLELPGRIALRDPHCAWQWFEPEAAAQAFPAAHWLAAFLVLLGRYGNEEITLGFPEPITVRGRQAPALLRSAYRALESSAERSARLAEELDDARRQLSAEGQERAALAGRCAVQVLAARPTASSPGWLALVLAADGSVGLALRDPQYDGLRRIAGHLARLARGLVDAQACVGRLPWLDADEERRLQALRSEPQAAPPRGVLHHLFEAQARRTPQRIAVHAADRSLSYAELERESAALAARLRAAGVAPEQRVGVCLRRDSGLLVGLLGVLRAGGCYVPLDPAYPEERVAYMLDDADCLLVLVDASTRERVAALGRPCLALEEGGDQANELASPASEVGAEHLAYIIYTSGSTGRPKGVA…	MERTAPSLTGRGFARPRNLTPRSSEALVRRPAAERDGLPLLIEAQAPGLSLADWIREQGQSLHDDLNLAGGLLLRGFEVDSAERFRAAAAAFAPQLLDYKERSSPRSQVSGEVYTSTEHPLDQPIFLHNEQSYTADWPLYIMFHCQVAPLEGGATPVAANRLVLRHLPDELLERFERLGILYVRNYRAGLGLSWREAFQTDSRAEVEAFCAEHRIAHAWIGDEHLRTWQRRAAFQRHPHTGERLWFNHGMFFHASSLEPGLRDALLRSVAEEDLPYQTYYGDGSPIEAQTLATIRSAIDRETRRFDWRVGDVLILDNMLAQHGREPFRGPRRILTIMSTPYSSLASADVPPTPSRLALGGAA	MSASFSAPRLRPRQLSAGDLVEESLLDPANDYLRIVRARQPGMDLRQWIAAAGAGLRDSLLRHGGILFRGFAVDGAEGFSQAVQGFSPNMLDYLERAAARQEVAHRVFTSTEFSPDGWIPPHHEMSYSHNWPSYIHFYCQTPPATQGRTPLADERRVSARIPEAIRQRFLRHGVCYVRNYGPEIDLTWQEGFQTDSRAEVEAYCRQTGTQWTWLDDQRLNTRQVRQAMVRHPLSGEPLWFNHAHMFHVSNMPPALARALLDEVGEQGLPRNAYYGDGSPIEAEVLDTIRAAYREETRAFAWERGDVLMLDNFISVHGREPYTGERKVLVAMTDLHVHQP	MSASEDLQSAVQPAASEALEGFPLSPLQTRAWRRHAERPENTVVGVRLHAPADPAATLERLRRALDGEAQLRVAYRTMPGMSLPVQVLDGRAADLLVERLPGDGDWAGRFARESARLAAAPLGGEGQPVLALGLLLDAAGETLQGLLLAAPAFVVDAASLAALLRRGLGQAGPASADEGAEALLFQHFSEWANEALAGEDGESASGYWREQAAVAAESPLALADDLGEGEWTARRLLPRALLERLAANGLPEAAALLAWTQVAGQFQGDEGLPLEMARLVSGRLFNEFAELAGPFAGVAPLCLENVRAGSVGERLDALQAAILAQEEAAALRDPFAPDWPLAELGFAWLAGELDGAGVAELDCRQPPLGGFLELQVLPHGEGRLASLRVRRDHDGTLAG…
		Pseudomonas aeruginosa LESB58	LESB58	United Kingdom	sputum	MSLSVDLLLAFSLFAFVTSVTPGPNNTMLLASGVNFGFVRSIPHILGISCGFFIMVMAVGFGLGTVFEAYPVLYTILRYVGAAYLLYLAWKIATSGPAGNDPEGRGKPLSYWGAAAFQWVNPKAWVMAVGAISTYTPLQGYFTNVVVISTVFALINAPTIGIWAGFGSMLRNVLRDPRWLRVFNVGMALLLVASLYPILAESHSA	MQERHGLPLRSFSSGKALTAGRAVRPEVAQERRYLQGAPLGLELPGRIALRDPHCAWQWFEPEAAAEAFPAAHWLAAFLVLLGRYGNEEITLGFPEPITVRGRQAPALLRSAYRAMESSAERSARLAEELDDARRQLSADGQERAALAGRCAVQVLAARPTASSPGWLALVLAADGSVGLALRDPQYDELRRIAGHLARLARGLVDAQACVGRLPWLDADEERRLQALRSEPRAAPSRGVLHHLFEAQARRTPQRIAVHAADRSLSYAELERESAALAVRLRAAGVAPEQRVGVCLRRDSGLLVGLLGVLRAGGCYVPLDPAYPEERVAYMLDDADCLLVLVDASTRERVAALGRPCLTLEEGGDQANDLALPASEVGADHLAYIIYTSGSTGRPKGVA…	MERTAPSLTGRGFARPRNLSPRSSEALVRRPAAERDGLPLLIEAQAPGLSLADWIREQGQSLHDDLNLAGGLLLRGFEVDSAERFRAAAAAFAPQLLDYKERSSPRSQVSGEVYTSTEHPVDQPIFLHNEQSYTADWPLYIMFHCQVAPLEGGATPVAANRLVLRHLPDELLERFGRLGILYVRNYRAGLGLSWREAFQTDSRAEVEAFCAEHRIAHAWIGDEHLRTWQRRAAFQRHPYTGERLWFNHGMFFHATSLEPGLRDALLRSVAEEDLPYQTYYGDGSPIEAQTLATIRSAIDRETRRFDWRVGDVLILDNMLAQHGREPFRGPRRILTIMSTPYSSLAPADVPPTPPRLALGGAA	MSASFSAPRLRPRQLSAGDLVEESLLDPANDYLRIVRARQPGMDLRQWIAAAGAGLRDSLLRHGGILFRGFAVDGAEGFSQAVQSFSPNMLDYLERAAARQEVAHRVFTSTEFSPDGWIPPHHEMSYSHNWPSYIHFYCQTPPATQGRTPLADERRVSARIPEAIRQRFLRHGVCYVRNYGPEIDLTWQEGFQTDSRAEVEAYCRQTGTQWTWLDDQRLNTRQVRQAMVRHPLSGETLWFNHAHMFHVSNMPPALARALLDEVGEQGLPRNAYYGDGSPIEAEVLDTIRAAYREETRAFAWERGDVLMLDNFISVHGREPYTGERKVLVAMTDLHVHQP	MSASEDLQSAVQPAASEALEGFPLSPLQTRAWRRHAERPENTVVGVRLHAPADPVATLERLRRALDGEAQLRVAYRTMPGMSLPVQVLDGRAADLLVERLPGDGDWAGRFARESARLAASPLGGEGQPVLALGLLLDAAGETLQGLLLAAPAFVVDAASLVALLRRGLGPAGQASADEGDEALLFQHFSEWANEALAGEDGESASGYWREQAAVAAESPLALADDLGEGEWTARRLLPRALLERLAANGLPEAAALLAWTQVAGQFQGDEGLPLEMARLVSGRLFNEFAELAGPFAGVAPLCLENVRAGSVGERLDALQAAILAQEEAAALRDPFAPDWPLAELGFAWLAGELDGAGVAELDCRQPPLGGFLELQVLPHGEGRLASLRVRRDHDGTLAG…
		Pseudomonas aeruginosa 19660	19660	USA	cornea/ocular infection	MSLSVDLLLAFSLFAFVTSVTPGPNNTMLLASGVNFGFVRSIPHILGISCGFFIMVMAVGFGLGTVFEAYPVLYTILRYVGAAYLLYLAWKIATSGPAGNDPEGRGKPLSYWGAAAFQWVNPKAWVMAVGAISTYTPLQGYFTNVVVISTVFALINAPTIGIWAGFGSMLRNVLRDPRWLRVFNVGMALLLVASLYPILAENHSA	MQERHGLPLRSFSSGKALTAGRAARPEVAQERRYLQGAPLGLELPGRIALRDPHCAWQWFEPEAAAQAFPAAHWLAAFLVLLGRYGNEEITLGFPEPITVRGRQAPALLRSAYRALESSAERSARLAEELDDARRQLSAEGQERAALAGRCAVQVLAARPTASSPGWLALVLAADGSVGLALRDPQYDGLRRIAGHLARLARGLVDAQACVGRLPWLDADEERRLQALRSEPQAAPPRGVLHHLFEAQARRTPQRIAVHAADRSLSYAELERESAALAVRLRAAGVAPEQRVGVCLRRDSGLLVGLLGVLRAGGCYVPLDPAYPEERVAYMLDDADCLLVLVDASTHERVAALGRPCLALEEGGDQANDLASPASEVGAEHLAYIIYTSGSTGRPKGVA…	MERTAPSLTGRGFARPRNLTPRSSEALVRRPAAERDGLPLLIEAQAPGLSLADWIREQGQSLHDDLNLAGGLLLRGFEVDSAERFRAAAAAFAPQLLDYKERSSPRSQVSGEVYTSTEHPLDQPIFLHNEQSYTADWPLYIMFHCQVAPLEGGATPVAANRLVLRHLPDELLERFERLGILYVRNYRAGLGLSWREAFQTDSRAEVEAFCAEHRIAHAWIGDEHLRTWQRRAAFQRHPHTGERLWFNHGMFFHASSLEPGLRDALLRSVAEEDLPYQTYYGDGSPIEAQTLATIRSAIDRETRRFDWRVGDVLILDNMLAQHGREPFRGPRRILTIMSTPYSSLASADVPPTPLRLALGGAA	MSASFSAPRLRPRQLSAGDLVEESLLDPANDYLRIVRARQPGMDLRQWIAAAGAGLRDSLLRHGGILFRGFAVDGAEGFSQAVQGFSPNMLDYLERAAARQEVAHRVFTSTEFSPDGWIPPHHEMSYSHNWPSYIHFYCQTPPATQGRTPLADERRVSARIPEAIRQRFLRHGVCYVRNYGPEIDLTWQEGFQTDSRAEVEAYCRQTGTQWTWLDDQRLNTRQVRQAMVRHPLSGEPLWFNHAHMFHVSNMPPALARALLDEVGEQGLPRNAYYGDGSPIEAEVLDTIRAAYREETRAFAWERGDVLMLDNFISVHGREPYTGERKVLVAMTDLHVHQP	MSASEDLQSAVQPAASEALEGFPLSPLQTRAWRRHAERPENTVVGVRLHAPADPAATLERLRRALDGEAQLRVAYRTMPGMSLPVQVLDGRAADLLVERLPGDGDWAGRFARESTRLAAAPLGGEGQPVLALGLLLDAAGETLQGLLLAAPAFVVDAASLAALLRRGLGQAGPASADEGAEALLFQHFSEWANEALAGEDGESASGYWREQASAAAENPLALADDLGEGEWTARRLLPRALLERLAANGLPEAAALLAWTQVAGQFQGDEGLPLEMARLVSGRLFNEFAELAGPFAGVAPLCLENVRAGSVGERLDALQAAILAQEEAAALRDPFAPDWPLAELGFAWLAGELDGAGVAELDCRQPPLGGFLELQVLPHGEGRLASLRVRRDHDGTLAG…
		Pseudomonas aeruginosa 3573	3573	-	-	MSLSVDLLLAFSLFAFVTSVTPGPNNTMLLASGVNFGFVRSIPHILGISCGFFIMVMAVGFGLGTVFEAYPVLYTILRYVGAAYLLYLAWKIATSGPAGNDPEGRGKPLSYWGAAAFQWVNPKAWVMAVGAISTYTPLQGYFTNVVVISTVFALINAPTIGIWAGFGSMLRNVLRDPRWLRVFNVGMALLLVASLYPILAESHSA	MQERHGLPLRSFSSGKALTAGRAARPEVAQERRYLQGAPLGLELPGRIALRDPHCAWQWFEPEAAAEAFPAAHWLAAFLVLLGRYGNEEITLGFPEPITVRGRQAPALLRSSYRAMESSAERSARLAEELDDARRQLSADGQERAALAGRCAVQVLAARPTASSPGWLALVLAADGSVGLALRDPQYDELRRIAGHLARLARGLVDAQACVGRLPWLDADEERRLQALRSEPQAAPSRGVLHHLFEAQARRTPQRIAVHAADRSLSYAELERESAALAVRLRAAGVAPEQRVGVCLRRDSGLLVGLLGVLRAGGCYVPLDPAYPEERVAYMLDDADCLLVLVDASTRERVAALGRPCLTLEEGGDQANDLALPASEVGADHLAYIIYTSGSTGRPKGVA…	MERTAPSLTGRGFARPRNLSPRSSEALVRRPAAERDGLPLLIEAQAPGLSLADWIREQGQSLHDDLNLAGGLLLRGFEVDSAERFRAAAAAFAPQLLDYKERSSPRSQVSGEVYTSTEHPVDQPIFLHNEQSYTADWPLYIMFHCQVAPLEGGATPVAANRLVLRHLPDELLERFGRLGILYVRNYRAGLGLSWREAFQTDSRAEVEAFCAEHRIAHAWIGDEHLRTWQRRAAFQRHPYTGERLWFNHGMFFHATSLEPGLRDALLRSVAEEDLPYQTYYGDGSPIEAQTLATIRSAIDRETRRFDWRVGDVLILDNMLAQHGREPFRGPRRILTIMSTPYSSLAPADVPPTPSRLALGGAA	MSASFSAPRLRPRQLSAGDLVEESLLDPANDYLRIVRARQPGMDLRQWIAAAGAGLRDSLLRHGGILFRGFAVDGAEGFSQAVQSFSPNMLDYLERAAARQEVAHRVFTSTEFSPDGWIPPHHEMSYSHNWPSYIHFYCQTPPATQGRTPLADERRVSARIPEAIRQRFLRHGVCYVRNYGPEIDLTWQEGFQTDSRAEVEAYCRQTGTQWTWLDDQRLNTRQVRQAMVRHPLSGETLWFNHAHMFHVSNMPPALARALLDEVGEQGLPRNAYYGDGSPIEAEVLDTIRAAYREETRAFAWERGDVLMLDNFISVHGREPYTGERKVLVAMTDLHVHQP	MSASEDLQSAVQPAASEALEGFPLSPLQTRAWRRHAERPENTVVGVRLHAPADPVATLERLRRALDGEAQLRVAYRTMPGMSLPVQVLDGRAADLLVERLPGDGDWAGRFARESARLAASPLGGEGQPVLALGLLLDAAGETLQGLLLAAPAFVVDAASLVALLRRGLGPAGQASADEGDEALLFQHFSEWANEALAGEDGESASGYWREQAAVAAESPLALADDLGEGEWTARRLLPRALLERLAANGLPEAAALLAWTQVAGQFQGDEGLPLEMARLVSGRLFNEFAELAGPFAGVAPLCLENVRAGSVGERLDALQAAILAQEEAAALRDPFAPDWPLAELGFAWLAGELDGAGVAELDCRQPPLGGFLELQVLPHGEGRLASLRVRRDHDGTLAG…
		Pseudomonas aeruginosa AZPAE12140	AZPAE12140	USA	cystic fibrosis	MSLSVDLLLAFSLFAFVTSVTPGPNNTMLLASGVNFGFVRSIPHILGISCGFFIMVMAVGFGLGTVFEAYPVLYTILRYVGAAYLLYLAWKIATSGPAGNDPEGRGKPLSYWGAAAFQWVNPKAWVMAVGAISTYTPLQGYFTNVVVISTVFALINAPTIGIWAGFGSMLRNVLRDPRWLRVFNVGMALLLVASLYPILAESHSA	MQERHGLPLRSFSSGKALTAGRAVRPEVAQERRYLQGAPLGLELPGRIALRDPHCAWQWFEPEAAAEAFPAAHWLAAFLVLLGRYGNEEITLGFPEPITVRGRQAPALLRSAYRAMESSAERSARLAEELDDARRQLSADGQERAALAGRCAVQVLAARPTASSPGWLALVLAADGSVGLALRDPQYDELRRIAGHLARLARGLVDAQACVGRLPWLDADEERRLQALRSEPQAAPSRGVLHHLFEAQARRTPQRIAVHAADRSLSYAELERESAALAVRLRAAGVAPEQRVGVCLRRDSGLLVGLLGVLRAGGCYVPLDPAYPEERVAYMLDDADCLLVLVDASTRERVAALGRPCLTLEEGGDQANDLALPASEVGADHLAYIIYTSGSTGRPKGVA…	MERTAPSLTGRGFARPRNLSPRSSEALVRRPAAERDGLPLLIEAQAPGLSLADWIREQGQSLHDDLNLAGGLLLRGFEVDSAERFRAAAAAFAPQLLDYKERSSPRSQVSGEVYTSTEHPVDQPIFLHNEQSYTADWPLYIMFHCQVAPLEGGATPVAANRLVLRHLPDELLERFGRLGILYVRNYRAGLGLSWREAFQTDSRAEVEAFCAEHRIAHAWIGDEHLRTWQRRAAFQRHPYTGERLWFNHGMFFHATSLEPGLRDALLRSVAEEDLPYQTYYGDGSPIEAQTLATIRSAIDRETRRFDWRVGDVLILDNMLAQHGREPFRGPRRILTIMSTPYSSLAPADVPPTPSRLALGGAA	MSASFSAPRLRPRQLSAGDLVEESLLDPANDYLRIVRARQPGMDLRQWIAAAGAGLRDSLLRHGGILFRGFAVDGAEGFSQAVQSFSPNMLDYLERAAARQEVAHRVFTSTEFSPDGWIPPHHEMSYSHNWPSYIHFYCQTPPATQGRTPLADERRVSARIPEAIRQRFLRHGVCYVRNYGPEIDLTWQEGFQTDSRAEVEAYCRQTGTQWTWLDDQRLNTRQVRQAMVRHPLSGETLWFNHAHMFHVSNMPPALARALLDEVGEQGLPRNAYYGDGSPIEAEVLDTIRAAYREETRAFAWERGDVLMLDNFISVHGREPYTGERKVLVAMTDLHVHQP	MSASEDLQSAVQPAASEALEGFPLSPLQTRAWRRHAERPENTVVGVRLHAPADPVATLERLRRALDGEAQLRVAYRTMPGMSLPVQVLDGRAADLLVERLPGDGDWAGRFARESARLAASPLGGEGQPVLALGLLLDAAGETLQGLLLAAPAFVVDAASLVALLRRGLGPAGQASADEGDEALLFQHFSEWANEALAGEDGESASGYWREQASAAAENPLALADDLGEGEWTARRLLPRALLERLAANGLPEAAALLAWTQVAGQFQGDEGLPLEMARLVSGRLFNEFAELAGPFAGVAPLCLENVRAGSVGERLDALQAAILAQEEAAALRDPFAPDWPLAELGFAWLAGELDGAGVAELDCRQPPLGGFLELQVLPHGEGRLASLRVRRDHDGTLAG…
		Pseudomonas aeruginosa BL01	BL01	USA	corneal scraping	MSLSVDLLLAFSLFAFVTSVTPGPNNTMLLASGVNFGFVRSIPHILGISCGFFIMVMAVGFGLGTVFEAYPVLYTILRYVGAAYLLYLAWKIATSGPAGNDPEGRGKPLSYWGAAAFQWVNPKAWVMAVGAISTYTPLQGYFTNVVVISTVFALINAPTIGIWAGFGSMLRNVLRDPRWLRVFNVGMALLLVASLYPILAESHSA	MQERHGLPLRSFSSGKALTAGRAVRPEVAQERRYLQGAPLGLELPGRIALRDPHCAWQWFEPEAAAEAFPAAHWLAAFLVLLGRYGNEEITLGFPEPITVRGRQAPALLRSSYRAMESSAERSARLAEELDDARRQLSADGQERAALAGRCAVQVLAARPTASSPGWLALVLAADGSVGLALRDPQYDELRRIAGHLARLARGLVDAQACVGRLPWLDADEERRLQALRSEPQAAPSRGVLHHLFEAQARRTPQRIAVHAADRSLSYAELERESAALAVRLRAAGVAPEQRVGVCLRRDSGLLVGLLGVLRAGGCYVPLDPAYPEERVAYMLDDADCLLVLVDASTRERVAALGRPCLTLEEGGDQANDLALPASEVGADHLAYIIYTSGSTGRPKGVA…	MERTAPSLTGRGFARPRNLTPRSSEALVRRPAAERDGLPLLIEAQAPGLSLADWIREQGQSLHDDLNLAGGLLLRGFEVDSAERFRAAAAAFAPQLLDYKERSSPRSQVSGEVYTSTEHPVDQPIFLHNEQSYTADWPLYIMFHCQVAPLEGGATPVAANRLVLRHLPDELLERFERLGILYVRNYRAGLGLSWREAFQTDSRAEVEAFCAEHRIAHAWIGDEHLRTWQRRAAFQRHPHTGERLWFNHGMFFHASSLEPGLRDALLRSVAEEDLPYQTYYGDGSPIEAQTLATIRSAIDRETRRFDWRVGDVLILDNMLAQHGREPFRGPRRILTIMSTPYSGLASADVPPTPSRLALGGAA	MSASFSAPRLRPRQLSAGDLVEESLLDPANGYLRIVRARQPGMDLRQWIAAAGAGLRDSLLRHGGILFRGFAVDGAEGFSQAVQGFSPNMLDYLERAAARQEVAHRVFTSTEFSPDGWIPPHHEMSYSHNWPSYIHFYCQTPPATQGRTPLADERRVSARIPEAIRQRFLRHGVCYVRNYGPEIDLTWQEGFQTDSRAEVEAYCRQTGTQWTWLDDQRLNTRQVRQAMVRHPLSGETLWFNHAHMFHVSNMPPALARALLDEVGEQGLPRNAYYGDGSPIEAEVLDTIRAAYREETRAFAWERGDVLMLDNFISVHGREPYTGERKVLVAMTDLHVHQP	MSASEDLQSAVQPAASEALEGFPLSPLQTRAWRRHAERPENTVVGVRLHAPADPVATLERLRRALDGEAQLRVAYRTMPGMSLPVQVLDGRAADLLVERLPGDGDWAGRFARESARLAASPLGGEGQPVLALGLLLDAAGETLQGLLLAAPAFVVDAASLVALLRRGLGPAGQASADEGDEALLFQHFSEWANEALAGEDGESASGYWREQAAVAAESPLALADDLGEGEWTARRLLPRALLERLAANGLPEAAALLAWTQVAGQFQGDEGLPLEMARLVSGRLFNEFAELAGPFAGVAPLCLENVRAGSVGERLDALQAAILAQEEAAALRDPFAPDWPLAELGFAWLAGELDGAGVAELDCRQPPLGGFLELQVLPHGEGRLASLRVRRDHDGTLAG…
		Pseudomonas aeruginosa BWH030	BWH030	USA	urine	MSLSVDLLLAFSLFAFVTSVTPGPNNTMLLASGVNFGFVRSIPHILGISCGFFIMVMAVGFGLGTVFEAYPVLYTILRYVGAAYLLYLAWKIATSGPAGNDPEGRGKPLSYWGAAAFQWVNPKAWVMAVGAISTYTPLQGYFTNVVVISTVFALINAPTIGIWAGFGSMLRNVLRDPRWLRVFNVGMALLLVASLYPILAENHSA	MQERHGLPLRSFSSGKALTAGRAARPEVAQERRYLQGAPLGLELPGRIALRDPHCAWQWFEPEAAAQAFPAAHWLAAFLVLLGRYGNEEITLGFPEPITVRGRQAPALLRSAYRALESSAERSARLAEELDDARRQLSAEGQERAALAGRCAVQVLAARPTASSPGWLALVLAADGSVGLALRDPQYDGLRRIAGHLARLARGLVDAQACVGRLPWLDADEERRLQALRSEPQAAPPRGVLHHLFEAQARRTPQRIAVHAADRSLSYAELERESAALAARLRAAGVAPEQRVGVCLRRDSGLLVGLLGVLRAGGCYVPLDPAYPEERVAYMLDDADCLLVLVDASTHERVAALGRPCLALEEGGDQANDLALPASEVGAEHLAYIIYTSGSTGRPKGVA…	MERTAPSLTGRGFARPRNLTPRSSEALVRRPAAERDGLPLLIEAQAPGLSLADWIREQGQSLHDDLNLAGGLLLRGFEVDSAERFRAAAAAFAPQLLDYKERSSPRSQVSGEVYTSTEHPLDQPIFLHNEQSYTADWPLYIMFHCQVAPLEGGATPVAANRLVLRHLPDELLERFERLGILYVRNYRAGLGLSWREAFQTDSRAEVEAFCAEHRIAHAWIGDEHLRTWQRRAAFQRHPHTGERLWFNHGMFFHASSLEPGLRDALLRSVAEEDLPYQTYYGDGSPIEAQTLATIRSAIDRETRRFDWRVGDVLILDNMLAQHGREPFRGPRRILTIMSTPYSGLASADVPPTPSRLALGGAA	MSASFSAPRLRPRQLSAGDLVEESLLDPANGYLRIVRARQPGMDLRQWIAAAGAGLRDSLLRHGGILFRGFAVDGAEGFSQAVQGFSPNMLDYLERAAARQEVAHRVFTSTEFSPDGWIPPHHEMSYSHNWPSYIHFYCQTPPATQGRTPLADERRVSARIPEAIRQRFLRHGVCYVRNYGPEIDLTWQEGFQTDSRAEVEAYCRQTGTQWTWLDDQRLNTRQVRQAMVRHPLSGEPLWFNHAHMFHVSNMPPALARALLDEVGEQGLPRNAYYGDGSPIEAEVLDTIRAAYREETRAFAWERGDVLMLDNFISVHGREPYTGERKVLVAMTDLHVHQP	MSASEDLQSAVQPAASEALEGFPLSPLQTRAWRRHAERPENTVVGVRLHAPADPAATLERLRRALDGEAQLRVAYRTMPGMSLPVQVLDGRAADLLVERLPGDGDWAGRFARESARLAAAPLGGEGQPVLALGLLLDAAGETLQGLLLAAPAFVVDAASLAALLRRGLGQAGPASVDEGAEALLFQHFSEWANEALAGEDGESASGYWREQAAAAAENPLALADDLGEGEWTARRLLPRALLEGLAANGLPEAAALLAWTQVAGQFQGDEGLPLEMARLVSGRLFNEFAELAGPFAGVAPLCLENVRAGSVGERLDALQAAILAQEEAAALRDPFAPDWPLAELGFAWLAGELDGAGVAELDCRQPPLGGFLELQVLPHGEGRLASLRVRRDHDGTLAG…
		Pseudomonas aeruginosa C20	C20	-	environmental isolate	MSLSVDLLLAFSLFAFVTSVTPGPNNTMLLASGVNFGFVRSIPHILGISCGFFIMVMAVGFGLGTVFEAYPVLYTILRYVGAAYLLYLAWKIATSGPAGNDPEGRGKPLSYWGAAAFQWVNPKAWVMAVGAISTYTPLQGYFTNVVVISTVFALINAPTIGIWAGFGSMLRNVLRDPRWLRVFNVGMALLLVASLYPILAESHSA	MQERHGLPLRSFSSGKALTAGRAVRPEVAQERRYLQGAPLGLELPGRIALRDPHCAWQWFEPEAAAEAFPAAHWLAAFLVLLGRYGNEEITLGFPEPITVRGRQAPALLRSSYRAMESSAERSARLAEELDDARRQLSADGQERAALAGRCAVQVLAARPTASSPGWLALVLAADGSVGLALRDPQYDELRRIAGHLARLARGLVDAQACVGRLPWLDADEERRLQALRSEPQAAPSRGVLHHLFEAQARRTPQRIAVHAADRSLSYAELERESAALAVRLRAAGVAPEQRVGVCLRRDSGLLVGLLGVLRAGGCYVPLDPAYPEERVAYMLDDADCLLVLVDASTRERVAALGRPCLTLEEGGDQANDLALPASEVGADHLAYIIYTSGSTGRPKGVA…	MERTAPSLTGRGFARPRNLSPRSSEALVRRPAAERDGLPLLIEAQAPGLSLADWIREQGQSLHDDLNLAGGLLLRGFEVDSAERFRAAAAAFAPQLLDYKERSSPRSQVSGEVYTSTEHPVDQPIFLHNEQSYTADWPLYIMFHCQVAPLEGGATPVAANRLVLRHLPDELLERFGRLGILYVRNYRAGLGLSWREAFQTDSRAEVEAFCAEHRIAHAWIGDEHLRTWQRRAAFQRHPYTGERLWFNHGMFFHATSLEPGLRDALLRSVAEEDLPYQTYYGDGSPIEAQTLATIRSAIDRETRRFDWRVGDVLILDNMLAQHGREPFRGPRRILTIMSTPYSSLAPADVPPTPPRLALGGAA	MSASFSAPRLRPRQLSAGDLVEESLLDPANDYLRIVRARQPGMDLRQWIAAAGAGLRDSLLRHGGILFRGFAVDGAEGFSQAVQSFSPNMLDYLERAAARQEVAHRVFTSTEFSPDGWIPPHHEMSYSHNWPSYIHFYCQTPPATQGRTPLADERRVSARIPEAIRQRFLRHGVCYVRNYGPEIDLTWQEGFQTDSRAEVEAYCRQTGTQWTWLDDQRLNTRQVRQAMVRHPLSGETLWFNHAHMFHVSNMPPALARALLDEVGEQGLPRNAYYGDGSPIEAEVLDTIRAAYREETRAFAWERGDVLMLDNFISVHGREPYTGERKVLVAMTDLHVHQP	MSASEDLQSAVQPAASEALEGFPLSPLQTRAWRRHAERPENTVVGVRLHAPADPVATLERLRRALDGEAQLRVAYRTMPGMSLPVQVLDGRAADLLVERLPGDGDWAGRFARESARLAASPLGGEGQPVLALGLLLDAAGETLQGLLLAAPAFVVDAASLVALLRRGLGPAGQASADEGDEALLFQHFSEWANEALAGEDGESASGYWREQAAVAAESPLALADDLGEGEWTARRLLPRALLERLAANGLPEAAALLAWTQVAGQFQGDEGLPLEMARLVSGRLFNEFAELAGPFAGVAPLCLENVRAGSVGERLDALQAAILAQEEAAALRDPFAPDWPLAELGFAWLAGELDGAGVAELDCRQPPLGGFLELQVLPHGEGRLASLRVRRDHDGTLAG…
		Pseudomonas aeruginosa C2159M	C2159M	Canada	cystic fibrosis	MSLSVDLLLAFSLFAFVTSVTPGPNNTMLLASGVNFGFVRSIPHILGISCGFFIMVMAVGFGLGTVFEAYPVLYTILRYVGAAYLLYLAWKIATSGPAGNDPEGRGKPLSYWGAAAFQWVNPKAWVMAVGAISTYTPLQGYFTNVVVISTVFALINAPTIGIWAGFGSMLRNVLRDPRWLRVFNVGMALLLVASLYPILAESHSA	MQERHGLPLRSFSSGKALTAGRAVRPEVAQERRYLQGAPLGLELPGRIALRDPHCAWQWFEPEAAAEAFPAAHWLAAFLVLLGRYGNEEITLGFPEPITVRGRQAPALLRSAYRAMESSAERSARLAEELDDARRQLSADGQERAALAGCCAVQVLAARPTASSPGWLALVLAADGSVGLALRDPQYDELRRIAGHLARLARGLVDAQACVGRLPWLDADEERRLQALRSEPQAAPSRGVLHHLFEAQARRTPQRIAVHAADRSLSYAELERESAALAVRLRAAGVAPEQRVGVCLRRDSGLLVGLLGVLRAGGCYVPLDPAYPEERVAYMLDDADCLLVLVDASTRERVAALGRPCLTLEEGGDQANDLALPASEVGADHLAYIIYTSGSTGRPKGVA…	MERTAPSLTGRGFARPRNLSPRSSEALVRRPAAERDGLPLLIEAQAPGLSLADWIREQGQSLHDDLNLAGGLLLRGFEVDSAERFRAAAAAFAPQLLDYKERSSPRSQVSGEVYTSTEHPVDQPIFLHNEQSYTADWPLYIMFHCQVAPLEGGATPVAANRLVLRHLPDELLERFGRLGILYVRNYRAGLGLSWREAFQTDSRAEVEAFCAEHRIAHAWIGDEHLRTWQRRAAFQRHPYTGERLWFNHGMFFHATSLEPGLRDALLRSVAEEDLPYQTYYGDGSPIEAQTLATIRSAIDRETRRFDWRVGDVLILDNMLAQHGREPFRGPRRILTIMSTPYSSLAPADVPPTPSRLALGGAA	MSASFSAPRLRPRQLSAGDLVEESLLDPANDYLRIVRARQPGMDLRQWIAAAGAGLRDSLLRHGGILFRGFAVDGAEGFSQAVQSFSPNMLDYLERAAARQEVAHRVFTSTEFSPDGWIPPHHEMSYSHNWPSYIHFYCQTPPATQGRTPLADERRVSARIPEAIRQRFLRHGVCYVRNYGPEIDLTWQEGFQTDSRAEVEAYCRQTGTQWTWLDDQRLNTRQVRQAMVRHPLSGETLWFNHAHMFHVSNMPPALARALLDEVGEQGLPRNAYYGDGSPIEAEVLDTIRAAYREETRAFAWERGDVLMLDNFISVHGREPYTGERKVLVAMTDLHVHQP	MSASEDLQSAVQPAASEALEGFPLSPLQTRAWRRHAERPENTVVGVRLHAPADPVATLERLRRALDGEAQLRVAYRTMPGMSLPVQVLDGRAADLLVERLPGDGDWAGRFARESARLAASPLGGEGQPVLALGLLLDAAGETLQGLLLAAPAFVVDAASLVALLRRGLGPAGQASADEGDEALLFQHFSEWANEALAGEDGESASGYWREQAAVAAESPLALADDLGEGEWTARRLLPRALLERLAANGLPEAAALLAWTQVAGQFQGDEGLPLEMARLVSGRLFNEFAELAGPFAGVAPLCLENVRAGSVGERLDALQAAILAQEEAAALRDPFAPDWPLAELGFAWLAGELDGAGVAELDCRQPPLGGFLELQVLPHGEGRLASLRVRRDHDGTLAG…
		Pseudomonas aeruginosa DK2	DK2	Denmark	sputum	MSLSVDLLLAFSLFAFVTSVTPGPNNTMLLASGVNFGFVRSIPHILGISCGFFIMVMAVGFGLGTVFEAYPVLYTILRYVGAAYLLYLAWKIATSGPAGNDPEGRGKPLSYWGAAAFQWVNPKAWVMAVGAISTYTPLQGYFTNVVVISTVFALINAPTIGIWAGFGSMLRNVLRDPRWLRVFNVGMALLLVASLYPILAESHSA	MQERHGLPLRSFSSGKALTSGRAARPEVAQERRYLQGAPLGLELPGRIALRDPHCAWQWFEPEAAAEAFPAAHWLAAFLVLLGRYGNEEITLGFPEPITVRGRQAPALLRSAYRAMESSAERSARLAEELDDARRQLSADGQERAALAGRCAVQVLAARPTASSPGWLALVLAADGSVGLALRDPQYDELRRIAGHLARLARGLVDAQACVGRLPWLDADEERRLQALRSEPQAAPPRGVLHHLFEAQARRTPQRIAVHAADRSLSYAELERESAALAVRLRAAGVAPEQRVGVCLRRDSGLLVGLLGVLRAGGCYVPLDPAYPEERVAYMLDDADCLLVLVDASTRERVAALGRPCLTLEEGGDQANDLALPASEVGADHLAYIIYTSGSTGRPKGVA…	MERTAPSLTGRGFARPRNLSPRSSEALVRRPAAERDGLPLLIEAQAPGLSLADWIREQGQSLHDDLNLAGGLLLRGFEVDSAERFRAAAAAFAPQLLDYKERSSPRSQVSGEVYTSTEHPVDQPIFLHNEQSYTADWPLYIMFHCQVAPLEGGATPVAANRLVLRHLPDELLERFGRLGILYVRNYRAGLGLSWREAFQTDSRAEVEAFCAEHRIAHAWIGDEHLRTWQRRAAFQRHPYTGERLWFNHGMFFHATSLEPGLRDALLRSVAEEDLPYQTYYGDGSPIEAQTLATIRSAIDRETRRFDWRVGDVLILDNMLAQHGREPFRGPRRILTIMSTPYSSLAPADVPPTPPRLALGGAA	MSASFSAPRLRPRQLSAGDLVEESLLDPANDYLRIVRARQPGMDLRQWIAAAGAGLRDSLLRHGGILFRGFAVDGAEGFSQAVQSFSPNMLDYLERAAARQEVAHRVFTSTEFSPDGWIPPHHEMSYSHNWPSYIHFYCQTPPATQGRTPLADERRVSARIPEAIRQRFLRHGVCYVRNYGPEIDLTWQEGFQTDSRAEVEAYCRQTGTQWTWLDDQRLNTRQVRQAMVRHPLSGETLWFNHAHMFHVSNMPPALARALLDEVGEQGLPRNAYYGDGSPIEAEVLDTIRAAYREETRAFAWERGDVLMLDNFISVHGREPYTGERKVLVAMTDLHVHQP	MQTRAWRRHAERPENTVVGVRLHAPADPVATLERLRRALDGEAQLRVAYRTMPGMSLPVQVLDGRAADLLVERLPGDGDWAGRFARESARLAASPLGGEGQPVLALGLLLDAAGETLQGLLLAAPAFVVDAASLVALLRRGLGPAGQASADEGDEALLFQHFSEWANEALAGEDGESASGYWREQAAVAAESPLALADDLGEGEWTARRLLPRALLERLAANGLPEAAALLAWTQVAGQFQGDEGLPLEMARLVSGRLFNEFAELAGPFAGVAPLCLENVRAGSVGERLDALQAAILAQEEAAALRDPFAPDWPLAELGFAWLAGELDGAGVAELDCRQPPLGGFLELQVLPHGEGRLASLRVRRDHDGTLAGRLLDAWVECLESIAADRQLPLAGLPL…
		Pseudomonas aeruginosa F9676	F9676	China	rice	MSLSVDLLLAFSLFAFVTSVTPGPNNTMLLASGVNFGFVRSIPHILGISCGFFIMVMAVGFGLGTVFEAYPVLYTILRYVGAAYLLYLAWKIATSGPAGNDPEGRGKPLSYWGAAAFQWVNPKAWVMAVGAISTYTPLQGYFTNVVVISTVFALINAPTIGIWAGFGSMLRNVLRDPRWLRVFNVGMALLLVASLYPILAESHSA	MQERHGLPLRSFSSGKALTAGRAVRPEVAQERRYLQGAPLGLELPGRIALRDPHCAWQWFEPEAAAEAFPAAHWLAAFLVLLGRYGNEEITLGFPEPITVRGRQAPALLRSAYRAMESSAERSARLAEELDDARRQLSADGQERAALAGRCAVQVLAARPTASSPGWLALVLAADGSVGLALRDPQYDELRRIAGHLARLARGLVDAQACVGRLPWLDADEERRLQALRSEPQAAPSRGVLHHLFEAQARRTPQRIAVHAADRSLSYAELERESAALAVRLRAAGVAPEQRVGVCLRRDSGLLVGLLGVLRAGGCYVPLDPAYPEERVAYMLDDADCLLVLVDASTRERVAALGRPCLTLEEGGDQANDLALPASEVGADHLAYIIYTSGSTGRPKGVA…	MERTAPSLTGRGFARPRNLSPRSSEALVRRPAAERDGLPLLIEAQAPGLSLADWIREQGQSLHDDLNLAGGLLLRGFEVDSAERFRAAAAAFAPQLLDYKERSSPRSQVSGEVYTSTEHPVDQPIFLHNEQSYTADWPLYIMFHCQVAPLEGGATPVAANRLVLRHLPDELLERFGRLGILYVRNYRAGLGLSWREAFQTDSRAEVEAFCAEHRIAHAWIGDEHLRTWQRRAAFQRHPYTGERLWFNHGMFFHATSLEPGLRDALLRSVAEEDLPYQTYYGDGSPIEAQTLATIRSAIDRETRRFDWRVGDVLILDNMLAQHGREPFRGPRRILTIMSTPYSSLAPADVPPTPSRLALGGAA	MSASFSAPRLRPRQLSAGDLVEESLLDPANDYLRIVRARQPGMDLRQWIAAAGAGLRDSLLRHGGILFRGFAVDGAEGFSQAVQSFSPNMLDYLERAAARQEVAHRVFTSTEFSPDGWIPPHHEMSYSHNWPSYIHFYCQTPPATQGRTPLADERRVSARIPEAIRQRFLRHGVCYVRNYGPEIDLTWQEGFQTDSRAEVEAYCRQTGTQWTWLDDQRLNTRQVRQAMVRHPLSGETLWFNHAHMFHVSNMPPALARALLDEVGEQGLPRNAYYGDGSPIEAEVLDTIRAAYREETRAFAWERGDVLMLDNFISVHGREPYTGERKVLVAMTDLHVHQP	MSASEDLQSAVQPAASEALEGFPLSPLQTRAWRRHAERPENTVVGVRLHAPADPVATLERLRRALDGEAQLRVAYRTMPGMSLPVQVLDGRAADLLVERLPGDGDWAGRFARESARLAASPLGGEGQPVLALGLLLDAAGETLQGLLLAAPAFVVDAASLVALLRRGLGPAGQASADEGDEALLFQHFSEWANEALAGEDGESASGYWREQAAVAAESPLALADDLGEGEWTARRLLPRALLERLAANGLPEAAALLAWTQVAGQFQGDEGLPLEMARLVSGRLFNEFAELAGPFAGVAPLCLENVRAGSVGERLDALQAAILAQEEAAALRDPFAPDWPLAELGFAWLAGELDGAGVAELDCRQPPLGGFLELQVLPHGEGRLASLRVRRDHDGTLAG…
		Pseudomonas aeruginosa H1l	H1l	Malaysia	Carnivorous Plant Phytotelma	MSLSVDLLLAFSLFAFVTSVTPGPNNTMLLASGVNFGFVRSIPHILGISCGFFIMVMAVGFGLGTVFEAYPVLYTILRYVGAAYLLYLAWKIATSGPAGNDPEGRGKPLSYWGAAAFQWVNPKAWVMAVGAISTYTPLQGYFTNVVVISTVFALINAPTIGIWAGFGSMLRNVLRDPRWLRVFNVGMALLLVASLYPILAESHSA	MQERHGLPLRSFSSGKALTAGRAARPEVAQERRYLQGAPLGLELPGRIALRDPHCAWQWFEPEAAAEAFPAAHWLAAFLVLLGRYGNEEITLGFPEPITVRGRQAPALLRSSYRAMESSAERSARLAEELDDARRQLSADGQERAALAGRCAVQVLAARPTASSPGWLALVLAADGSVGLALRDPQYDELRRIAGHLARLARGLVDAQACVGRLPWLDADEERRLQALRSEPQAAPSRGVLHHLFEAQARRTPQRIAVHAADRSLSYAELERESAALAVRLRAAGVAPEQRVGVCLRRDSGLLVGLLGVLRAGGCYVPLDPAYPEERVAYMLDDADCLLVLVDASTRERVAALGRPCLTLEEGGDQANDLALPASEVGADHLAYIIYTSGSTGRPKGVA…	MERTAPSLTGRGFARPRNLSPRSSEALVRRPAAERDGLPLLIEAQAPGLSLADWIREQGQSLHDDLNLAGGLLLRGFEVDSAERFRAAAAAFAPQLLDYKERSSPRSQVSGEVYTSTEHPVDQPIFLHNEQSYTADWPLYIMFHCQVAPLEGGATPVAANRLVLRHLPDELLERFGRLGILYVRNYRAGLGLSWREAFQTDSRAEVEAFCAEHRIAHAWIGDEHLRTWQRRAAFQRHPYTGERLWFNHGMFFHATSLEPGLRDALLRSVAEEDLPYQTYYGDGSPIEAQTLATIRSAIDRETRRFDWRVGDVLILDNMLAQHGREPFRGPRRILTIMSTPYSSLAPADVPPTPPRLALGGAA	MSASFSAPRLRPRQLSAGDLVEESLLDPANDYLRIVRARQPGMDLRQWIAAAGAGLRDSLLRHGGILFRGFAVDGAEGFSQAVQSFSPNMLDYLERAAARQEVAHRVFTSTEFSPDGWIPPHHEMSYSHNWPSYIHFYCQTPPATQGRTPLADERRVSARIPEAIRQRFLRHGVCYVRNYGPEIDLTWQEGFQTDSRAEVEAYCRQTGTQCTWLDDQRLNTRQVRQAMVRHPLSGETLWFNHAHMFHVSNMPPALARALLDEVGEQGLPRNAYYGDGSPIEAEVLDTIRAAYREETRAFAWERGDVLMLDNFISVHGREPYTGERKVLVAMTDLHVHQP	MSASEDLQSAVQPAASEALEGFPLSPLQTRAWRRHAERPENTVVGVRLHAPADTVATLERLRRALDGEAQLRVAYRTMPGMSLPVQVLDGRAADLLVERLPGDGDWAGRFARESARLAASPLGGEGQPVLALGLLLDAAGETLQGLLLAAPAFVVDAASLVALLRRGLGPAGQASADEGDEALLFQHFSEWANEALAGEDGESASGYWREQAAVAAESPLALADDLGEGEWTARRLLPRALLVRLAANGLPEAAALLAWTQVAGQFQGDEGLPLEMARLVSGRLFNEFAELAGPFAGVAPLCLENVRAGSVGERLDALQAAILAQEEAAALRDPFAPDWPLAELGFAWLAGELDGAGVAELDCRQPPLGGFLELQVLPHGEGRLASLRVRRDHDGTLAG…
		Pseudomonas aeruginosa MTB-1	MTB-1	India	t-HCH contaminated soil	MSLSVDLLLAFSLFAFVTSVTPGPNNTMLLASGVNFGFVRSIPHILGISCGFFIMVMAVGFGLGTVFEAYPVLYTILRYVGAAYLLYLAWKIATSGPAGNDPEGRGKPLSYWGAAAFQWVNPKAWVMAVGAISTYTPLQGYFTNVVVISTVFALINAPTIGIWAGFGSMLRNVLRDPRWLRVFNVGMALLLVASLYPILAENHSA	MQERHGLPLRSFSSGKALTAGRAARPEVAQERRYLQGAPLGLELPGRIALRDPHCAWQWFEPEAAAQAFPAAHWLAAFLVLLGRYGNEEITLGFPEPITVRGRQAPALLRSAYRALESSAERSARLAEELDDARRQLSAEGQERVALAGRCAVQVLAARPTASSPGWLALVLAADGSVGLALRDPQYDGLRRIAGHLARLARGLVDAQACVGRLPWLDADEERRLQALRSEPQAAPPRGVLHHLFEAQARRTPQRIAVHAADRSLSYAELERESAALAARLRAAGVAPEQRVGVCLRRDSGLLVGLLGVLRAGGCYVPLDPAYPEERVAYMLDDADCLLVLVDASTHERVAALGRPCLALEEGGDQANDLALPASEVGAEHLAYIIYTSGSTGRPKGVA…	MERTAPSLTGRGFARPRNLTPRSSEALVRRPAAERDGLPLLIEAQAPGLSLADWIREQGQSLHDDLNLAGGLLLRGFEVDSAERFRAAAAAFAPQLLDYKERSSPRSQVSGEVYTSTEHPLDQPIFLHNEQSYTADWPLYIMFHCQVAPLEGGATPVAANRLVLRHLPDELLERFERLGILYVRNYRAGLGLSWREAFQTDSRAEVEAFCAEHRIAHAWIGDEHLRTWQRRAAFQRHPHTGERLWFNHGMFFHASSLEPGLRDALLRSVAEEDLPYQTYYGDGSPIEAQTLATIRSAIDRETRRFDWRVGDVLILDNMLAQHGREPFRGPRRILTIMSTPYSSLASADVPPTPSRLALGGAA	MSASFSAPRLRPRQLSAGDLVEESLLDPANDYLRIVRARQPGMDLRQWIAAAGAGLRDSLLRHGGILFRGFAVDGAEGFSQAVQGFSPNMLDYLERAAARQEVAHRVFTSTEFSPDGWIPPHHEMSYSHNWPSYIHFYCQTPPATQGRTPLADERRVSARIPEAIRQRFLRHGVCYVRNYGPEIDLTWQEGFQTDSRAEVEAYCRQTGTQWTWLDDQRLNTRQVRQAMVRHPLSGEPLWFNHAHMFHVSNMPPALARALLDEVGEQGLPRNAYYGDGSPIEAEVLDTIRAAYREETRAFAWERGDVLMLDNFISVHGREPYTGERKVLVAMTDLHVHQP	MQPAASEALEGFPLSPLQTRAWRRHAERPENTVVGVRLHAPADPAATLERLRRALDGEAQLRVAYRTMPGMSLPVQVLDGRAADLLVERLPGDGDWAGRFARESARLAAAPLGGEGQPVLALGLLLDAAGETLQGLLLAAPAFVVDAASLAALLRRGLGQAGPASADEGAEALLFQHFSEWANEALAGEDGESASGYWREQASAAAENPLALADDLGEGEWTARRLLPRALLERLAANGLPEAAALLAWTQVAGQFQGDEGLPLEMARLVSGRLFNEFAELAGPFAGVAPLCLENVRAGSVGERLDALQAAILAQEEAAALRDPFAPDWPLAELGFAWLAGELDGAGVAELDCRQPPLGGFLELQVLPHGEGRLASLRVRRDHDGTLAGRLLDAWVECL…
		Pseudomonas aeruginosa YL84	YL84	Malaysia	compost	MSLSVDLLLAFSLFAFVTSVTPGPNNTMLLASGVNFGFVRSIPHILGISCGFFIMVMAVGFGLGTVFEAYPVLYTILRYVGAAYLLYLAWKIATSGPAGNDPEGRGKPLSYWGAAAFQWVNPKAWVMAVGAISTYTPLQGYFTNVVVISTVFALINAPTIGIWAGFGSMLRNVLRDPRWLRVFNVGMALLLVASLYPILAESHSA	MQERHGLPLRSFSSGKALTAGRAARPEVAQERRYLQGAPLGLELPGRIALRDPHCAWQWFEPEAAAEAFPAAHWLAAFLVLLGRYGNEEITLGFPEPITVRGRQAPALLRSSYRAMESSAERSARLAEELDDARRQLSADGQERAALAGRCAVQVLAARPTASSPGWLALVLAADGSVGLALRDPQYDELRRIAGHLARLARGLVDAQACVGRLPWLDADEERRLQALRSEPQAAPSRGVLHHLFEAQARRTPQRIAVHAADRSLSYAELERESAALAVRLRAAGVAPEQRVGVCLRRDSGLLVGLLGVLRAGGCYVPLDPAYPEERVAYMLDDADCLLVLVDASTRERVAALGRPCLTLEEGGDQANDLALPASEVGADHLAYIIYTSGSTGRPKGVA…	MERTAPSLTGRGFARPRNLSPRSSEALVRRPAAERDGLPLLIEAQAPGLSLADWIREQGQSLHDDLNLAGGLLLRGFEVDSAERFRAAAAAFAPQLLDYKERSSPRSQVSGEVYTSTEHPVDQPIFLHNEQSYTADWPLYIMFHCQVAPLEGGATPVAANRLVLRHLPDELLERFGRLGILYVRNYRAGLGLSWREAFQTDSRAEVEAFCAEHRIAHAWIGDEHLRTWQRRAAFQRHPYTGERLWFNHGMFFHATSLEPGLRDALLRSVAEEDLPYQTYYGDGSPIEAQTLATIRSAIDRETRRFDWRVGDVLILDNMLAQHGREPFRGPRRILTIMSTPYSSLAPADVPPTPPRLALGGAA	MSASFSAPRLRPRQLSAGDLVEESLLDPANDYLRIVRARQPGMDLRQWIAAAGAGLRDSLLRHGGILFRGFAVDGAEGFSQAVQSFSPNMLDYLERAAARQEVAHRVFTSTEFSPDGWIPPHHEMSYSHNWPSYIHFYCQTPPATQGRTPLADERRVSARIPEAIRQRFLRHGVCYVRNYGPEIDLTWQEGFQTDSRAEVEAYCRQTGTQCTWLDDQRLNTRQVRQAMVRHPLSGETLWFNHAHMFHVSNMPPALARALLDEVGEQGLPRNAYYGDGSPIEAEVLDTIRAAYREETRAFAWERGDVLMLDNFISVHGREPYTGERKVLVAMTDLHVHQP	MSASEDLQSAVQPAASEALEGFPLSPLQTRAWRRHAERPENTVVGVRLHAPADTVATLERLRRALDGEAQLRVAYRTMPGMSLPVQVLDGRAADLLVERLPGDGDWAGRFARESARLAASPLGGEGQPVLALGLLLDAAGETLQGLLLAAPAFVVDAASLVALLRRGLGPAGQASADEGDEALLFQHFSEWANEALAGEDGESASGYWREQAAVAAESPLALADDLGEGEWTARRLLPRALLVRLAANGLPEAAALLAWTQVAGQFQGDEGLPLEMARLVSGRLFNEFAELAGPFAGVAPLCLENVRAGSVGERLDALQAAILAQEEAAALCDPFAPDWPLAELGFAWLAGELDGAGVAELDCRQPPLGGFLELQVLPHGEGRLASLRVRRDHDGTLAG…

## Sheet: Percent identity Protein
	Percent identity values of ambABCDE encoding proteins from 15 differents P. aeruginosa
	Pairwise matrix was generated using Clustal2.1
	ambA proteins homology
	1: PAO1_ambA 100.00 100.00 100.00 100.00 100.00 100.00 100.00 100.00 100.00 100.00 100.00 99.51 99.51 99.51 99.51
	2: LESB58_ambA 100.00 100.00 100.00 100.00 100.00 100.00 100.00 100.00 100.00 100.00 100.00 99.51 99.51 99.51 99.51
	3: 3573_ambA 100.00 100.00 100.00 100.00 100.00 100.00 100.00 100.00 100.00 100.00 100.00 99.51 99.51 99.51 99.51
	4: AZPAE12140_ambA 100.00 100.00 100.00 100.00 100.00 100.00 100.00 100.00 100.00 100.00 100.00 99.51 99.51 99.51 99.51
	5: BL01_ambA 100.00 100.00 100.00 100.00 100.00 100.00 100.00 100.00 100.00 100.00 100.00 99.51 99.51 99.51 99.51
	6: C20_ambA 100.00 100.00 100.00 100.00 100.00 100.00 100.00 100.00 100.00 100.00 100.00 99.51 99.51 99.51 99.51
	7: C2159M_ambA 100.00 100.00 100.00 100.00 100.00 100.00 100.00 100.00 100.00 100.00 100.00 99.51 99.51 99.51 99.51
	8: DK2_ambA 100.00 100.00 100.00 100.00 100.00 100.00 100.00 100.00 100.00 100.00 100.00 99.51 99.51 99.51 99.51
	9: F9676_ambA 100.00 100.00 100.00 100.00 100.00 100.00 100.00 100.00 100.00 100.00 100.00 99.51 99.51 99.51 99.51
	10: H1l_ambA 100.00 100.00 100.00 100.00 100.00 100.00 100.00 100.00 100.00 100.00 100.00 99.51 99.51 99.51 99.51
	11: YL84_ambA 100.00 100.00 100.00 100.00 100.00 100.00 100.00 100.00 100.00 100.00 100.00 99.51 99.51 99.51 99.51
	12: UCBPP-PA14_ambA 99.51 99.51 99.51 99.51 99.51 99.51 99.51 99.51 99.51 99.51 99.51 100.00 100.00 100.00 100.00
	13: 19660_ambA 99.51 99.51 99.51 99.51 99.51 99.51 99.51 99.51 99.51 99.51 99.51 100.00 100.00 100.00 100.00
	14: BWH030_ambA 99.51 99.51 99.51 99.51 99.51 99.51 99.51 99.51 99.51 99.51 99.51 100.00 100.00 100.00 100.00
	15: MTB-1_ambA 99.51 99.51 99.51 99.51 99.51 99.51 99.51 99.51 99.51 99.51 99.51 100.00 100.00 100.00 100.00
	ambB proteins homology
	1: BL01_ambB 100.00 98.24 98.40 98.56 98.56 98.48 98.48 98.40 98.48 98.56 98.56 98.32 98.56 98.48 98.40
	2: DK2_ambB 98.24 100.00 99.52 99.68 99.68 99.60 99.76 99.68 99.60 99.68 99.52 97.68 97.92 97.76 97.76
	3: LESB58_ambB 98.40 99.52 100.00 99.52 99.52 99.76 99.76 99.68 99.60 99.68 99.52 97.36 97.60 97.44 97.44
	4: H1l_ambB 98.56 99.68 99.52 100.00 100.00 99.60 99.76 99.68 99.76 99.84 99.84 97.68 97.92 97.76 97.76
	5: YL84_ambB 98.56 99.68 99.52 100.00 100.00 99.60 99.76 99.68 99.76 99.84 99.84 97.68 97.92 97.76 97.76
	6: F9676_ambB 98.48 99.60 99.76 99.60 99.60 100.00 99.84 99.76 99.68 99.76 99.60 97.44 97.68 97.52 97.52
	7: AZPAE12140_ambB 98.48 99.76 99.76 99.76 99.76 99.84 100.00 99.92 99.68 99.92 99.76 97.60 97.84 97.68 97.68
	8: C2159M_ambB 98.40 99.68 99.68 99.68 99.68 99.76 99.92 100.00 99.60 99.84 99.68 97.52 97.76 97.60 97.60
	9: 3573_ambB 98.48 99.60 99.60 99.76 99.76 99.68 99.68 99.60 100.00 99.76 99.60 97.44 97.68 97.52 97.52
	10: PAO1_ambB 98.56 99.68 99.68 99.84 99.84 99.76 99.92 99.84 99.76 100.00 99.84 97.52 97.76 97.60 97.60
	11: C20_ambB 98.56 99.52 99.52 99.84 99.84 99.60 99.76 99.68 99.60 99.84 100.00 97.52 97.76 97.60 97.60
	12: UCBPP-PA14_ambB 98.32 97.68 97.36 97.68 97.68 97.44 97.60 97.52 97.44 97.52 97.52 100.00 99.44 99.44 99.28
	13: BWH030_ambB 98.56 97.92 97.60 97.92 97.92 97.68 97.84 97.76 97.68 97.76 97.76 99.44 100.00 99.52 99.68
	14: 19660_ambB 98.48 97.76 97.44 97.76 97.76 97.52 97.68 97.60 97.52 97.60 97.60 99.44 99.52 100.00 99.36
	15: MTB-1_ambB 98.40 97.76 97.44 97.76 97.76 97.52 97.68 97.60 97.52 97.60 97.60 99.28 99.68 99.36 100.00
	ambC proteins homology
	1: PAO1_ambC 100.00 100.00 100.00 100.00 100.00 100.00 99.72 99.72 99.72 99.72 98.07 98.07 98.07 98.07 97.79
	2: LESB58_ambC 100.00 100.00 100.00 100.00 100.00 100.00 99.72 99.72 99.72 99.72 98.07 98.07 98.07 98.07 97.79
	3: C20_ambC 100.00 100.00 100.00 100.00 100.00 100.00 99.72 99.72 99.72 99.72 98.07 98.07 98.07 98.07 97.79
	4: DK2_ambC 100.00 100.00 100.00 100.00 100.00 100.00 99.72 99.72 99.72 99.72 98.07 98.07 98.07 98.07 97.79
	5: H1l_ambC 100.00 100.00 100.00 100.00 100.00 100.00 99.72 99.72 99.72 99.72 98.07 98.07 98.07 98.07 97.79
	6: YL84_ambC 100.00 100.00 100.00 100.00 100.00 100.00 99.72 99.72 99.72 99.72 98.07 98.07 98.07 98.07 97.79
	7: 3573_ambC 99.72 99.72 99.72 99.72 99.72 99.72 100.00 100.00 100.00 100.00 98.34 98.34 98.07 98.34 98.07
	8: AZPAE12140_ambC 99.72 99.72 99.72 99.72 99.72 99.72 100.00 100.00 100.00 100.00 98.34 98.34 98.07 98.34 98.07
	9: C2159M_ambC 99.72 99.72 99.72 99.72 99.72 99.72 100.00 100.00 100.00 100.00 98.34 98.34 98.07 98.34 98.07
	10: F9676_ambC 99.72 99.72 99.72 99.72 99.72 99.72 100.00 100.00 100.00 100.00 98.34 98.34 98.07 98.34 98.07
	11: UCBPP-PA14_ambC 98.07 98.07 98.07 98.07 98.07 98.07 98.34 98.34 98.34 98.34 100.00 100.00 99.72 99.45 99.72
	12: MTB-1_ambC 98.07 98.07 98.07 98.07 98.07 98.07 98.34 98.34 98.34 98.34 100.00 100.00 99.72 99.45 99.72
	13: 19660_ambC 98.07 98.07 98.07 98.07 98.07 98.07 98.07 98.07 98.07 98.07 99.72 99.72 100.00 99.17 99.45
	14: BL01_ambC 98.07 98.07 98.07 98.07 98.07 98.07 98.34 98.34 98.34 98.34 99.45 99.45 99.17 100.00 99.72
	15: BWH030_ambC 97.79 97.79 97.79 97.79 97.79 97.79 98.07 98.07 98.07 98.07 99.72 99.72 99.45 99.72 100.00
	ambD proteins homology
	1: PAO1_ambD 100.00 100.00 100.00 100.00 100.00 100.00 100.00 100.00 99.71 99.71 99.41 99.41 99.41 99.41 99.12
	2: LESB58_ambD 100.00 100.00 100.00 100.00 100.00 100.00 100.00 100.00 99.71 99.71 99.41 99.41 99.41 99.41 99.12
	3: 3573_ambD 100.00 100.00 100.00 100.00 100.00 100.00 100.00 100.00 99.71 99.71 99.41 99.41 99.41 99.41 99.12
	4: AZPAE12140_ambD 100.00 100.00 100.00 100.00 100.00 100.00 100.00 100.00 99.71 99.71 99.41 99.41 99.41 99.41 99.12
	5: C20_ambD 100.00 100.00 100.00 100.00 100.00 100.00 100.00 100.00 99.71 99.71 99.41 99.41 99.41 99.41 99.12
	6: C2159M_ambD 100.00 100.00 100.00 100.00 100.00 100.00 100.00 100.00 99.71 99.71 99.41 99.41 99.41 99.41 99.12
	7: DK2_ambD 100.00 100.00 100.00 100.00 100.00 100.00 100.00 100.00 99.71 99.71 99.41 99.41 99.41 99.41 99.12
	8: F9676_ambD 100.00 100.00 100.00 100.00 100.00 100.00 100.00 100.00 99.71 99.71 99.41 99.41 99.41 99.41 99.12
	9: H1l_ambD 99.71 99.71 99.71 99.71 99.71 99.71 99.71 99.71 100.00 100.00 99.12 99.12 99.12 99.12 98.82
	10: YL84_ambD 99.71 99.71 99.71 99.71 99.71 99.71 99.71 99.71 100.00 100.00 99.12 99.12 99.12 99.12 98.82
	11: BL01_ambD 99.41 99.41 99.41 99.41 99.41 99.41 99.41 99.41 99.12 99.12 100.00 99.41 99.41 99.41 99.71
	12: UCBPP-PA14_ambD 99.41 99.41 99.41 99.41 99.41 99.41 99.41 99.41 99.12 99.12 99.41 100.00 100.00 100.00 99.71
	13: 19660_ambD 99.41 99.41 99.41 99.41 99.41 99.41 99.41 99.41 99.12 99.12 99.41 100.00 100.00 100.00 99.71
	14: MTB-1_ambD 99.41 99.41 99.41 99.41 99.41 99.41 99.41 99.41 99.12 99.12 99.41 100.00 100.00 100.00 99.71
	15: BWH030_ambD 99.12 99.12 99.12 99.12 99.12 99.12 99.12 99.12 98.82 98.82 99.71 99.71 99.71 99.71 100.00
	ambE proteins homology
	1: 19660_ambE 100.00 99.15 99.01 98.72 98.02 98.26 98.12 98.54 98.31 98.45 98.49 98.05 98.16 98.21 98.21
	2: BWH030_ambE 99.15 100.00 99.20 98.72 98.21 98.26 98.31 98.35 98.31 98.54 98.59 98.14 98.26 98.31 98.31
	3: UCBPP-PA14_ambE 99.01 99.20 100.00 98.58 98.26 98.26 98.35 98.16 98.31 98.40 98.45 98.28 98.40 98.45 98.45
	4: MTB-1_ambE 98.72 98.72 98.58 100.00 98.25 98.68 98.35 98.87 98.82 98.77 98.82 98.43 98.49 98.53 98.63
	5: YL84_ambE 98.02 98.21 98.26 98.25 100.00 99.01 99.91 98.96 99.06 99.39 99.25 98.81 99.25 98.96 99.11
	6: 3573_ambE 98.26 98.26 98.26 98.68 99.01 100.00 99.11 98.96 99.58 99.44 99.39 98.86 99.01 99.01 99.06
	7: H1l_ambE 98.12 98.31 98.35 98.35 99.91 99.11 100.00 99.06 99.15 99.48 99.34 98.90 99.34 99.06 99.20
	8: AZPAE12140_ambE 98.54 98.35 98.16 98.87 98.96 98.96 99.06 100.00 99.01 99.44 99.20 98.95 99.01 99.11 98.96
	9: LESB58_ambE 98.31 98.31 98.31 98.82 99.06 99.58 99.15 99.01 100.00 99.48 99.44 99.00 99.34 99.15 99.29
	10: F9676_ambE 98.45 98.54 98.40 98.77 99.39 99.44 99.48 99.44 99.48 100.00 99.67 99.19 99.44 99.25 99.48
	11: C20_ambE 98.49 98.59 98.45 98.82 99.25 99.39 99.34 99.20 99.44 99.67 100.00 99.05 99.29 99.29 99.15
	12: DK2_ambE 98.05 98.14 98.28 98.43 98.81 98.86 98.90 98.95 99.00 99.19 99.05 100.00 99.29 99.76 99.38
	13: C2159M_ambE 98.16 98.26 98.40 98.49 99.25 99.01 99.34 99.01 99.34 99.44 99.29 99.29 100.00 99.44 99.76
	14: PAO1_ambE 98.21 98.31 98.45 98.53 98.96 99.01 99.06 99.11 99.15 99.25 99.29 99.76 99.44 100.00 99.44
	15: BL01_ambE 98.21 98.31 98.45 98.63 99.11 99.06 99.20 98.96 99.29 99.48 99.15 99.38 99.76 99.44 100.00

## Sheet: ambA ortholog group member
Ortholog of ambA protein in several pseudomonas strains
Ortholg Group ID	Strain	Locus Tag	RefSeq Accession	GI	Description	Sequence
POG003197	Pseudomonas aeruginosa AZPAE14917	NS33_RS22865	WP_003113093.1	489204009	lysine transporter LysE	MSLSVDLLLAFSLFAFVTSVTPGPNNTMLLASGVNFGFVRSIPHILGISCGFFIMVMAVGFGLGTVFEAYPVLYTILRYVGAAYLLYLAWKIATSGPAGNDPEGRGKPLSYWGAAAFQWVNPKAWVMAVGAISTYTPLQGYFTNVVVISTVFALINAPTIGIWAGFGSMLRNVLRDPRWLRVFNVGMALLLVASLYPILAESHSA
POG003197	Pseudomonas aeruginosa BL02	Q056_06414	WP_003113093.1	489204009	lysine transporter LysE	MSLSVDLLLAFSLFAFVTSVTPGPNNTMLLASGVNFGFVRSIPHILGISCGFFIMVMAVGFGLGTVFEAYPVLYTILRYVGAAYLLYLAWKIATSGPAGNDPEGRGKPLSYWGAAAFQWVNPKAWVMAVGAISTYTPLQGYFTNVVVISTVFALINAPTIGIWAGFGSMLRNVLRDPRWLRVFNVGMALLLVASLYPILAESHSA
POG003197	Pseudomonas brassicacearum PA1G7	AW28_RS23995	WP_003204030.1	489296526	lysine transporter LysE	MTLSLDLLLGFALFALVTSITPGPNNTMLLASGVNFGFNRTIPHMLGITCGFFSLVLAVGLGLGAVFQTYPLLYTALRYIGAAYLLYLAWKIAHSGPVSESQPGDNTPISYWGAAAFQWVNPKAWIMAIGAISTYTPLQGYFFNVLVIAAVFALINLPSVSLWVVCGSLLRNLLRDRRWLRVFNWGMALLLVASLYPLLLESIS
POG003197	Pseudomonas brassicacearum 51MFCVI2.1	PSBVI21_RS0119395	WP_003204030.1	489296526	lysine transporter LysE	MTLSLDLLLGFALFALVTSITPGPNNTMLLASGVNFGFNRTIPHMLGITCGFFSLVLAVGLGLGAVFQTYPLLYTALRYIGAAYLLYLAWKIAHSGPVSESQPGDNTPISYWGAAAFQWVNPKAWIMAIGAISTYTPLQGYFFNVLVIAAVFALINLPSVSLWVVCGSLLRNLLRDRRWLRVFNWGMALLLVASLYPLLLESIS
POG003197	Pseudomonas parafulva NBRC 16636 = DSM 17004 - Assembly GCF_000425765.1	H619_RS0113675	WP_028633932.1	655216288	lysine transporter LysE	MFASVDLLAAFILFAFVSSITPGPNNTMLLASGVNFGVRRTIPHAMGVSIGFMAMVLAVGLGLGEVFKAWPSLYTVLRYAGAAYLLYLAWKIANAGPVGAAANNGRKPIGFWPAAAFQWVNPKAWVMAVGAITTYTPAQGYVTNVVVIAALFALVNLPSVGIWVMFGSALRSVLQNPRWLMLFNVLMALLLVISLYPLLFVESAFH
POG003197	Pseudomonas aeruginosa AZPAE15065	NT81_RS18925	WP_003113093.1	489204009	protein AmbA	MSLSVDLLLAFSLFAFVTSVTPGPNNTMLLASGVNFGFVRSIPHILGISCGFFIMVMAVGFGLGTVFEAYPVLYTILRYVGAAYLLYLAWKIATSGPAGNDPEGRGKPLSYWGAAAFQWVNPKAWVMAVGAISTYTPLQGYFTNVVVISTVFALINAPTIGIWAGFGSMLRNVLRDPRWLRVFNVGMALLLVASLYPILAESHSA
POG003197	Pseudomonas fluorescens AU12644	AA054_RS07760	WP_047274568.1	829035776	lysine transporter LysE	MPLSPELISAFMLFAFVSSITPGPNNTMLLASGVNFGFRRTIPHALGISAGFMVLVLAVGLGLGGVFKAVPMAYTVLRYLGAAYLLYLAWKVATSGPLSTADNDHRQPLGFWGAAAFQWVNPKAWVMAVGAITTYTPSQGYLTNVCVIALVFALINLPSVCLWAGCGSALRNVLTQPKWLLVFNVTMALLLVVSLYPILFDQ
POG003197	Pseudomonas aeruginosa assembly GCF_000751715.1	MB40_RS17730	WP_003113093.1	489204009	protein AmbA	MSLSVDLLLAFSLFAFVTSVTPGPNNTMLLASGVNFGFVRSIPHILGISCGFFIMVMAVGFGLGTVFEAYPVLYTILRYVGAAYLLYLAWKIATSGPAGNDPEGRGKPLSYWGAAAFQWVNPKAWVMAVGAISTYTPLQGYFTNVVVISTVFALINAPTIGIWAGFGSMLRNVLRDPRWLRVFNVGMALLLVASLYPILAESHSA
POG003197	Pseudomonas aeruginosa BWHPSA012	Q025_02789	WP_003113093.1	489204009	lysine transporter LysE	MSLSVDLLLAFSLFAFVTSVTPGPNNTMLLASGVNFGFVRSIPHILGISCGFFIMVMAVGFGLGTVFEAYPVLYTILRYVGAAYLLYLAWKIATSGPAGNDPEGRGKPLSYWGAAAFQWVNPKAWVMAVGAISTYTPLQGYFTNVVVISTVFALINAPTIGIWAGFGSMLRNVLRDPRWLRVFNVGMALLLVASLYPILAESHSA
POG003197	Pseudomonas aeruginosa BWH057	V558_06076	WP_003113093.1	489204009	lysine transporter LysE	MSLSVDLLLAFSLFAFVTSVTPGPNNTMLLASGVNFGFVRSIPHILGISCGFFIMVMAVGFGLGTVFEAYPVLYTILRYVGAAYLLYLAWKIATSGPAGNDPEGRGKPLSYWGAAAFQWVNPKAWVMAVGAISTYTPLQGYFTNVVVISTVFALINAPTIGIWAGFGSMLRNVLRDPRWLRVFNVGMALLLVASLYPILAESHSA
POG003197	Pseudomonas aeruginosa BL22	Q076_01781	WP_003089383.1	489179895	lysine transporter LysE	MSLSVDLLLAFSLFAFVTSVTPGPNNTMLLASGVNFGFVRSIPHILGISCGFFIMVMAVGFGLGTVFEAYPVLYTILRYVGAAYLLYLAWKIATSGPAGNDPEGRGKPLSYWGAAAFQWVNPKAWVMAVGAISTYTPLQGYFTNVVVISTVFALINAPTIGIWAGFGSMLRNVLRDPRWLRVFNVGMALLLVASLYPILAENHSA
POG003197	Pseudomonas aeruginosa 39016	PA39016_002730009	WP_003089383.1	489179895	lysine transporter LysE	MSLSVDLLLAFSLFAFVTSVTPGPNNTMLLASGVNFGFVRSIPHILGISCGFFIMVMAVGFGLGTVFEAYPVLYTILRYVGAAYLLYLAWKIATSGPAGNDPEGRGKPLSYWGAAAFQWVNPKAWVMAVGAISTYTPLQGYFTNVVVISTVFALINAPTIGIWAGFGSMLRNVLRDPRWLRVFNVGMALLLVASLYPILAENHSA
POG003197	Pseudomonas denitrificans 148_PDEN	ADD31_RS13015	WP_003113093.1	489204009	protein AmbA	MSLSVDLLLAFSLFAFVTSVTPGPNNTMLLASGVNFGFVRSIPHILGISCGFFIMVMAVGFGLGTVFEAYPVLYTILRYVGAAYLLYLAWKIATSGPAGNDPEGRGKPLSYWGAAAFQWVNPKAWVMAVGAISTYTPLQGYFTNVVVISTVFALINAPTIGIWAGFGSMLRNVLRDPRWLRVFNVGMALLLVASLYPILAESHSA
POG003197	Pseudomonas aeruginosa BWH051	V552_01992	WP_003113093.1	489204009	lysine transporter LysE	MSLSVDLLLAFSLFAFVTSVTPGPNNTMLLASGVNFGFVRSIPHILGISCGFFIMVMAVGFGLGTVFEAYPVLYTILRYVGAAYLLYLAWKIATSGPAGNDPEGRGKPLSYWGAAAFQWVNPKAWVMAVGAISTYTPLQGYFTNVVVISTVFALINAPTIGIWAGFGSMLRNVLRDPRWLRVFNVGMALLLVASLYPILAESHSA
POG003197	Pseudomonas sp. DSM 28140	TU87_RS15175	WP_048401956.1	860367730	lysine transporter LysE	MPFSLELISAFVLFAFVSSITPGPNNTMLLASGVNFGFRRTLPHALGISFGFMFLVLAVGLGLGGVFKAVPVAYTVLRYLGAAYLLYLAWKVATSGPVSSTQDAHGAPLSFWGAAAFQWVNPKAWVMAVGAITTYTPSQGYIVNVFIIALVFAVINLPSVCVWAGFGSALRDVLTKPKWLLAFNLSMALLLVLSLYPILFDH
POG003197	Pseudomonas aeruginosa BWHPSA019	Q032_03113	WP_003113093.1	489204009	lysine transporter LysE	MSLSVDLLLAFSLFAFVTSVTPGPNNTMLLASGVNFGFVRSIPHILGISCGFFIMVMAVGFGLGTVFEAYPVLYTILRYVGAAYLLYLAWKIATSGPAGNDPEGRGKPLSYWGAAAFQWVNPKAWVMAVGAISTYTPLQGYFTNVVVISTVFALINAPTIGIWAGFGSMLRNVLRDPRWLRVFNVGMALLLVASLYPILAESHSA
POG003197	Pseudomonas aeruginosa LES_CF_sputum_CF03_contigs_26_a1	TC72_RS29595	WP_003113093.1	489204009	protein AmbA	MSLSVDLLLAFSLFAFVTSVTPGPNNTMLLASGVNFGFVRSIPHILGISCGFFIMVMAVGFGLGTVFEAYPVLYTILRYVGAAYLLYLAWKIATSGPAGNDPEGRGKPLSYWGAAAFQWVNPKAWVMAVGAISTYTPLQGYFTNVVVISTVFALINAPTIGIWAGFGSMLRNVLRDPRWLRVFNVGMALLLVASLYPILAESHSA
POG003197	Pseudomonas fluorescens AU2989	MD27_RS12720	WP_034138016.1	734912862	lysine transporter LysE	MVMSSSLLSAFVLFAFVSSITPGPNNTMLLASGVNFGFRRSIPHALGISIGFMLLVISVGLGLGEVFKLFPWAYTLLRYVGATYLLYLAWKIATAGGMSDSTDERGKPMTFLAAAAFQWVNPKAWIMALGAITTYTPAEGYVTNVLVIALTFAVVNLPSVCVWLGCGTGLRNLLREPRWVRVFNGVMAGLLVLSLYPMFLAG
POG003197	Pseudomonas aeruginosa PAO581	M801_2378	WP_003113093.1	651861069	lysE type translocator family protein	MSLSVDLLLAFSLFAFVTSVTPGPNNTMLLASGVNFGFVRSIPHILGISCGFFIMVMAVGFGLGTVFEAYPVLYTILRYVGAAYLLYLAWKIATSGPAGNDPEGRGKPLSYWGAAAFQWVNPKAWVMAVGAISTYTPLQGYFTNVVVISTVFALINAPTIGIWAGFGSMLRNVLRDPRWLRVFNVGMALLLVASLYPILAESHSA
POG003197	Pseudomonas aeruginosa MRSN18971	CH80_RS07570	WP_003113093.1	489204009	lysine transporter LysE	MSLSVDLLLAFSLFAFVTSVTPGPNNTMLLASGVNFGFVRSIPHILGISCGFFIMVMAVGFGLGTVFEAYPVLYTILRYVGAAYLLYLAWKIATSGPAGNDPEGRGKPLSYWGAAAFQWVNPKAWVMAVGAISTYTPLQGYFTNVVVISTVFALINAPTIGIWAGFGSMLRNVLRDPRWLRVFNVGMALLLVASLYPILAESHSA
POG003197	Pseudomonas aeruginosa AZPAE14988	NT03_RS28800	WP_003089383.1	489179895	lysine transporter LysE	MSLSVDLLLAFSLFAFVTSVTPGPNNTMLLASGVNFGFVRSIPHILGISCGFFIMVMAVGFGLGTVFEAYPVLYTILRYVGAAYLLYLAWKIATSGPAGNDPEGRGKPLSYWGAAAFQWVNPKAWVMAVGAISTYTPLQGYFTNVVVISTVFALINAPTIGIWAGFGSMLRNVLRDPRWLRVFNVGMALLLVASLYPILAENHSA
POG003197	Pseudomonas sp. Eur1 9.41	CD10_RS0127000	WP_032897132.1	696321725	lysine transporter LysE	MFMSTSLLSAFVLFAFVSSITPGPNNTMLLASGVNFGFRRSMPHALGISIGFMLLVICVGLGLGEVFKVFPWAYTLLRYVGAAYLLYLAWKIANAGGMSDNPDEHGKPMTFLGAAAFQWVNPKAWIMALGAITTYTPAEGYVTNVLVIALVFAVVNLPSVCVWVGCGSGLRNLLREPRWLRMFNWSMAGLLVLSLYPMLFLG
POG003197	Pseudomonas sp. TKP	U771_17680		568140479	membrane protein	MFMSTSLLSAFVLFAFVSSITPGPNNTMLLASGVNFGFRRSMPHALGISIGFMLLVISVGLGLGEVFKLFPWAYTLLRYVGAAYLLYLAWKIATAGGMSESSDEHGTPMTFLGAAAFQWVNPKAWIMALGAITTYTPVEGYVTNVLVIALVFAVVNLPSVCVWVGCGTGLRNVLREPRWLRLFNLSMAGLLVLSLYPMLFAS
POG003197	Pseudomonas sp. BRG-100	JH25_RS09650	WP_032879215.1	696303702	lysine transporter LysE	MSLSFDLMLAFALFAFVTSVTPGPNNAMLLASGVNFGFQRTIPHILGISSGFLVLVLAVGLGLGAAFTAYPVLYTILRYAGAAYLLYLAWNIARSGPASEDTEGKGKPLGFWGAAAFQWVNPKAWVMAIGAISTYTPLQGYTMNVVIIATVFALINAPSVGVWAGFGSVLRNVLRNPRWLRVFNFGMAALLVISLYPLLQQTS
POG003197	Pseudomonas aeruginosa LES_CF_sputum_CF03_contigs_20_a1	TC72_RS25985	WP_003113093.1	489204009	protein AmbA	MSLSVDLLLAFSLFAFVTSVTPGPNNTMLLASGVNFGFVRSIPHILGISCGFFIMVMAVGFGLGTVFEAYPVLYTILRYVGAAYLLYLAWKIATSGPAGNDPEGRGKPLSYWGAAAFQWVNPKAWVMAVGAISTYTPLQGYFTNVVVISTVFALINAPTIGIWAGFGSMLRNVLRDPRWLRVFNVGMALLLVASLYPILAESHSA
POG003197	Pseudomonas fluorescens AU11122	AA047_RS07425	WP_047274568.1	829035776	lysine transporter LysE	MPLSPELISAFMLFAFVSSITPGPNNTMLLASGVNFGFRRTIPHALGISAGFMVLVLAVGLGLGGVFKAVPMAYTVLRYLGAAYLLYLAWKVATSGPLSTADNDHRQPLGFWGAAAFQWVNPKAWVMAVGAITTYTPSQGYLTNVCVIALVFALINLPSVCLWAGCGSALRNVLTQPKWLLVFNVTMALLLVVSLYPILFDQ
POG003197	Pseudomonas aeruginosa E2 - Assembly GCF_000482005.1	P998_02052	WP_003144066.1	489235785	lysine transporter LysE	MSLSVDLLLAFSLFAFVTSVTPGPNNTMLLASGVNFGFVRSIPHILGISCGFFIMVMAVGFGLGTVFEAYPVLYTILRYVGAAYLLYLAWKIATSGSAGNDPEGRGKPLSYWGAAAFQWVNPKAWVMAVGAISTYTPLQGYFTNVVVISTVFALINAPTIGIWAGFGSMLRNVLRDPRWLRVFNVGMALLLVASLYPILAESHSA
POG003197	Pseudomonas oryzihabitans RIT370	UM91_RS13060	WP_042133985.1	754769848	lysine transporter LysE	MTVELLSAFMLFAFVSSATPGPNNMMLLASGVNFGFRRTLPHMFGISLGHMLLVICTGLGLGQLFVLYPPLQIALRVIGGAYLLYLAWKLATASAPTPRESGSGKPFGFFQAAAFQWVNPKAWVMAIGAVTAYIPAENFTANLLLVALLFALINLPSVSLWTLFGMGLRRLLSSPARLRLFNWSMALLLVLSLYPILFGHH
POG003197	Pseudomonas fluorescens AU13852	AA097_RS20380	WP_047288095.1	829054282	lysine transporter LysE	MSLSPDLLLAFALFALVTSITPGPNNTMLLASGVNFGFNRSIPHILGISCGFFVLVLAVGLGLGAVFEAYPLLYSVLRYVGAAYLLYLAWKIARSGPLSDEQQHHGRPLSYWGAAAFQWVNPKAWVMAVGAISTYTPLQGYFTNVLVIAAVFALINAPTVSLWAACGSLLRNVLRNPRWLRLFNLLMAALLVLSLAPLLFEKMS
POG003197	Pseudomonas plecoglossicida NBRC 103162 = DSM 15088 assembly GCF_000688275.1	Q378_RS0123200	WP_016394806.1	511761606	lysine exporter protein LysE/YggA	MLASADLLAAFVLFAFVSSITPGPNNTMLLASGVNFGVRRSIPHALGISLGFMVMVLAVGLGLGEVFKAWPLLYTVLRYVGAAYLLYLAWKIATSGPLSADSPNARKPLGFWGAAAFQWVNPKAWVMAVGAITTYTPAQGYVMNVIVIAALFALVNLPSVGVWVMFGSALRRLLQNPRWLMLFNVLMALLLVISLYPLLFVESAT
POG003197	Pseudomonas aeruginosa U2504	Q009_02613	WP_003089383.1	489179895	lysine transporter LysE	MSLSVDLLLAFSLFAFVTSVTPGPNNTMLLASGVNFGFVRSIPHILGISCGFFIMVMAVGFGLGTVFEAYPVLYTILRYVGAAYLLYLAWKIATSGPAGNDPEGRGKPLSYWGAAAFQWVNPKAWVMAVGAISTYTPLQGYFTNVVVISTVFALINAPTIGIWAGFGSMLRNVLRDPRWLRVFNVGMALLLVASLYPILAENHSA
POG003197	Pseudomonas cremoricolorata ND07	LK03_RS16230	WP_038413410.1	740627898	lysine transporter LysE	MLGSYDLLTAFVLYAFVSSITPGPNNTMLLASGVNFGAWRTLPHALGVSIGFMVMVIAVGLGLGEVFKLWPVLYTVLRYVGAAYLLYLAWKIATSGPMSEDDGSTRKPLSFLGAAAFQWVNPKAWVMAVGAIATYVPAQGYLLNVLLIGLIFMLVNLPSVGVWVMCGSALRNVLRNPRWLVLFNVLMAALLVISLYPLLFVESGFS
POG003197	Pseudomonas aeruginosa PAG	DR97_6126	WP_003089383.1	489179895	lysine transporter LysE	MSLSVDLLLAFSLFAFVTSVTPGPNNTMLLASGVNFGFVRSIPHILGISCGFFIMVMAVGFGLGTVFEAYPVLYTILRYVGAAYLLYLAWKIATSGPAGNDPEGRGKPLSYWGAAAFQWVNPKAWVMAVGAISTYTPLQGYFTNVVVISTVFALINAPTIGIWAGFGSMLRNVLRDPRWLRVFNVGMALLLVASLYPILAENHSA
POG003197	Pseudomonas aeruginosa AZPAE14880	NR96_RS29190	WP_003113093.1	489204009	lysine transporter LysE	MSLSVDLLLAFSLFAFVTSVTPGPNNTMLLASGVNFGFVRSIPHILGISCGFFIMVMAVGFGLGTVFEAYPVLYTILRYVGAAYLLYLAWKIATSGPAGNDPEGRGKPLSYWGAAAFQWVNPKAWVMAVGAISTYTPLQGYFTNVVVISTVFALINAPTIGIWAGFGSMLRNVLRDPRWLRVFNVGMALLLVASLYPILAESHSA
POG003197	Pseudomonas mendocina NK-01	MDS_2042	WP_013715168.1	330502956	lysine exporter protein LysE/YggA	MSTELLLAFIAFAFVTSVTPGPNNMMLLASGVNFGVRRSIPHMLGISLGFMLLVAAVGLGLGQVFQRLPVLHDVLRYVGAAYLLYLAWKIAQSGAPQSRGNPEAKPFTFLQAAAFQWVNPKAWIMAIGAITTYTPQDGFFSNVLLIAALFALVNCPSVGLWTVAGSMLRKWLDNPRALRAFNIGMALLLVASLYPIIVDTGMF
POG003197	Pseudomonas aeruginosa BWHPSA021	Q034_02055	WP_003113093.1	489204009	lysine transporter LysE	MSLSVDLLLAFSLFAFVTSVTPGPNNTMLLASGVNFGFVRSIPHILGISCGFFIMVMAVGFGLGTVFEAYPVLYTILRYVGAAYLLYLAWKIATSGPAGNDPEGRGKPLSYWGAAAFQWVNPKAWVMAVGAISTYTPLQGYFTNVVVISTVFALINAPTIGIWAGFGSMLRNVLRDPRWLRVFNVGMALLLVASLYPILAESHSA
POG003197	Pseudomonas alkylphenolia KL28	PSAKL28_RS14400	WP_038616672.1	740831389	lysine transporter LysE	MLSSIDLITAFVLFAFVSSITPGPNNTMLLASGVNFGVRRSIPHALGISVGFMVMVLAVGFGLGEVFKAYPPIYTVLRYVGAAYLLYLAWKIATSGPLSVSNPESRKPLGFWGAAAFQWVNPKAWVMAVGAITTYTPAQGYVTNVIVIATVFALVNLPSVCVWVMFGSALRTVLQNPRWLMLFNVLMAALLVISLYPLLFVESSFS
POG003197	Pseudomonas aeruginosa LES_CF_sputum_CF03_contigs_13_a1	TC72_RS12585	WP_003113093.1	489204009	protein AmbA	MSLSVDLLLAFSLFAFVTSVTPGPNNTMLLASGVNFGFVRSIPHILGISCGFFIMVMAVGFGLGTVFEAYPVLYTILRYVGAAYLLYLAWKIATSGPAGNDPEGRGKPLSYWGAAAFQWVNPKAWVMAVGAISTYTPLQGYFTNVVVISTVFALINAPTIGIWAGFGSMLRNVLRDPRWLRVFNVGMALLLVASLYPILAESHSA
POG003197	Pseudomonas aeruginosa BWHPSA046	Q051_00402	WP_003113093.1	489204009	lysine transporter LysE	MSLSVDLLLAFSLFAFVTSVTPGPNNTMLLASGVNFGFVRSIPHILGISCGFFIMVMAVGFGLGTVFEAYPVLYTILRYVGAAYLLYLAWKIATSGPAGNDPEGRGKPLSYWGAAAFQWVNPKAWVMAVGAISTYTPLQGYFTNVVVISTVFALINAPTIGIWAGFGSMLRNVLRDPRWLRVFNVGMALLLVASLYPILAESHSA
POG003197	Pseudomonas aeruginosa 3580	AJ67_06139	WP_003113093.1	489204009	lysine transporter LysE	MSLSVDLLLAFSLFAFVTSVTPGPNNTMLLASGVNFGFVRSIPHILGISCGFFIMVMAVGFGLGTVFEAYPVLYTILRYVGAAYLLYLAWKIATSGPAGNDPEGRGKPLSYWGAAAFQWVNPKAWVMAVGAISTYTPLQGYFTNVVVISTVFALINAPTIGIWAGFGSMLRNVLRDPRWLRVFNVGMALLLVASLYPILAESHSA
POG003197	Pseudomonas aeruginosa PA7	PSPA7_2947	WP_003157563.1	152984972	hypothetical protein	MSLSVDLLLAFSLFAFVTSVTPGPNNTMLLASGVNFGFVRSIPHILGISCGFFIMVMAVGFGLGTVFEAYPVLYTILRYVGAAYLLYLAWKIATSGPAGNDPEGRGKPLSYWGAAAFQWVNPKAWVMAVGAISTYTPLQGYFTNVVVISTIFAVINAPTIGIWAGFGSMLRNVLRDPRWLRLFNIAMALLLVASLYPILAEHHST
POG003197	Pseudomonas amygdali pv. tabaci ATCC 11528 - Assembly GCF_001006455.1	AAY86_RS12365	WP_004661013.1	490798876	lysine transporter LysE	MVLSFDLLLAFTLFAFVTSITPGPNNMMLLASGVNFGFSRTLPHMLGISIGFFVLVLAVGFGLGSVFKAWPLLYTILRYVGAAYLLYLAWKIATSGPASDNVDSQGKPLSFMSAALFQWVNPKAWIMAIGAISTYTPMQGYFYNVVVISAVFALINLPSVGIWAGFGSLLRNVLRDPLGLRIFNGVMAVLLVASLYPLFVEH
POG003197	Pseudomonas aeruginosa BWHPSA004	Q017_02050	WP_003113093.1	489204009	lysine transporter LysE	MSLSVDLLLAFSLFAFVTSVTPGPNNTMLLASGVNFGFVRSIPHILGISCGFFIMVMAVGFGLGTVFEAYPVLYTILRYVGAAYLLYLAWKIATSGPAGNDPEGRGKPLSYWGAAAFQWVNPKAWVMAVGAISTYTPLQGYFTNVVVISTVFALINAPTIGIWAGFGSMLRNVLRDPRWLRVFNVGMALLLVASLYPILAESHSA
POG003197	Pseudomonas aeruginosa M8A.1	Q080_04741	WP_003089383.1	489179895	lysine transporter LysE	MSLSVDLLLAFSLFAFVTSVTPGPNNTMLLASGVNFGFVRSIPHILGISCGFFIMVMAVGFGLGTVFEAYPVLYTILRYVGAAYLLYLAWKIATSGPAGNDPEGRGKPLSYWGAAAFQWVNPKAWVMAVGAISTYTPLQGYFTNVVVISTVFALINAPTIGIWAGFGSMLRNVLRDPRWLRVFNVGMALLLVASLYPILAENHSA
POG003197	Pseudomonas putida NBRC 14164 - Assembly GCF_000412675.1	PP4_27940		512685851	hypothetical protein	MPSYPPSPPAPVGTASSSARKPLGFWGAAAFQWVNPKAWVMAVGAITTYTPAQGYVTNVIVIAALFALVNLPSVGVWVMFGSALRNVLQNPRWLMLFNVLMALLLVISLYPLLFVESAFS
POG003197	Pseudomonas aeruginosa LES_CF_sputum_CF03_contigs_33_a1	TC72_RS19995	WP_003113093.1	489204009	protein AmbA	MSLSVDLLLAFSLFAFVTSVTPGPNNTMLLASGVNFGFVRSIPHILGISCGFFIMVMAVGFGLGTVFEAYPVLYTILRYVGAAYLLYLAWKIATSGPAGNDPEGRGKPLSYWGAAAFQWVNPKAWVMAVGAISTYTPLQGYFTNVVVISTVFALINAPTIGIWAGFGSMLRNVLRDPRWLRVFNVGMALLLVASLYPILAESHSA
POG003197	Pseudomonas aeruginosa PAO1 (Reference)	PA2306	WP_003113093.1	15597502	AmbA	MSLSVDLLLAFSLFAFVTSVTPGPNNTMLLASGVNFGFVRSIPHILGISCGFFIMVMAVGFGLGTVFEAYPVLYTILRYVGAAYLLYLAWKIATSGPAGNDPEGRGKPLSYWGAAAFQWVNPKAWVMAVGAISTYTPLQGYFTNVVVISTVFALINAPTIGIWAGFGSMLRNVLRDPRWLRVFNVGMALLLVASLYPILAESHSA
POG003197	Pseudomonas aeruginosa AZPAE12140	NQ02_RS14580	WP_003113093.1	489204009	lysine transporter LysE	MSLSVDLLLAFSLFAFVTSVTPGPNNTMLLASGVNFGFVRSIPHILGISCGFFIMVMAVGFGLGTVFEAYPVLYTILRYVGAAYLLYLAWKIATSGPAGNDPEGRGKPLSYWGAAAFQWVNPKAWVMAVGAISTYTPLQGYFTNVVVISTVFALINAPTIGIWAGFGSMLRNVLRDPRWLRVFNVGMALLLVASLYPILAESHSA
POG003197	Pseudomonas sp. URMO17WK12:I4	H042_RS0117495	WP_027910704.1	654440099	lysine transporter LysE	MTTELLLAFVAFAFVTSITPGPNNMMLLASGVNFGLRRSLPHMLGISLGFMVLIICVGLGLGQLFAQFPVLYTLLRYLGAAYLLYLAWKIAGSGAPDNTGGERGKPFTFLQAAAFQWVNPKAWVMAIGAIATYTPQENFLLNVLLIAALFAVVGGPCVGLWTVAGTLLRSWLRNATVLRLFNIGMAVLLVASLYPILADIKGVM
POG003197	Pseudomonas chlororaphis YL-1	P637_RS0105200	WP_009042782.1	496333604	lysine transporter LysE	MPLSIDLLLAFALFAFVTSVTPGPNNTMLLASGVNFGFRRTVPHILGISSGFLVLVLAVGLGLGAVFEAYPVLYKVLRYVGAAYLLYLAWNIARSGPVSQEVDGKGRPLGFWGAAAFQWVNPKAWVMALGAISTYTPLQGYFFNVVVIASLFALINAPSVGVWAGFGSVLRNVLRDPRWLRLFNYGMALLLVISLFPLLQA
POG003197	Pseudomonas aeruginosa BL04	Q058_06212	WP_003089383.1	489179895	lysine transporter LysE	MSLSVDLLLAFSLFAFVTSVTPGPNNTMLLASGVNFGFVRSIPHILGISCGFFIMVMAVGFGLGTVFEAYPVLYTILRYVGAAYLLYLAWKIATSGPAGNDPEGRGKPLSYWGAAAFQWVNPKAWVMAVGAISTYTPLQGYFTNVVVISTVFALINAPTIGIWAGFGSMLRNVLRDPRWLRVFNVGMALLLVASLYPILAENHSA
POG003197	Pseudomonas sp. AAC	FG99_RS21140	WP_009618608.1	497304391	lysine exporter protein LysE/YggA	MPLELLAAFIGFAFVTSITPGPNNMMLLASGVNFGVRRTVPHMLGISIGFLLLVVAVGLGLDQLFHAFPFTYQALRYLGAAYLLYLAWGIARAGAPQANGRGSGKPFSFLQAAAFQWVNPKAWIMAIGAITTYTPQQGFAGNVLLIAVLFAVVNLPSVGVWTVLGSCLRHWLEQPARRRVFNIGMALLLVASLYPLFVDITPA
POG003197	Pseudomonas aeruginosa AZPAE14928	NS44_RS00475	WP_003113093.1	489204009	lysine transporter LysE	MSLSVDLLLAFSLFAFVTSVTPGPNNTMLLASGVNFGFVRSIPHILGISCGFFIMVMAVGFGLGTVFEAYPVLYTILRYVGAAYLLYLAWKIATSGPAGNDPEGRGKPLSYWGAAAFQWVNPKAWVMAVGAISTYTPLQGYFTNVVVISTVFALINAPTIGIWAGFGSMLRNVLRDPRWLRVFNVGMALLLVASLYPILAESHSA
POG003197	Pseudomonas aeruginosa BWHPSA017	Q030_05609	WP_003089383.1	489179895	lysine transporter LysE	MSLSVDLLLAFSLFAFVTSVTPGPNNTMLLASGVNFGFVRSIPHILGISCGFFIMVMAVGFGLGTVFEAYPVLYTILRYVGAAYLLYLAWKIATSGPAGNDPEGRGKPLSYWGAAAFQWVNPKAWVMAVGAISTYTPLQGYFTNVVVISTVFALINAPTIGIWAGFGSMLRNVLRDPRWLRVFNVGMALLLVASLYPILAENHSA
POG003197	Pseudomonas aeruginosa 3573	AJ60_05457	WP_003113093.1	489204009	lysine transporter LysE	MSLSVDLLLAFSLFAFVTSVTPGPNNTMLLASGVNFGFVRSIPHILGISCGFFIMVMAVGFGLGTVFEAYPVLYTILRYVGAAYLLYLAWKIATSGPAGNDPEGRGKPLSYWGAAAFQWVNPKAWVMAVGAISTYTPLQGYFTNVVVISTVFALINAPTIGIWAGFGSMLRNVLRDPRWLRVFNVGMALLLVASLYPILAESHSA
POG003197	Pseudomonas aeruginosa FRD1 - Assembly GCF_000829885.1	EG09_RS04560	WP_003089383.1	489179895	lysine transporter LysE	MSLSVDLLLAFSLFAFVTSVTPGPNNTMLLASGVNFGFVRSIPHILGISCGFFIMVMAVGFGLGTVFEAYPVLYTILRYVGAAYLLYLAWKIATSGPAGNDPEGRGKPLSYWGAAAFQWVNPKAWVMAVGAISTYTPLQGYFTNVVVISTVFALINAPTIGIWAGFGSMLRNVLRDPRWLRVFNVGMALLLVASLYPILAENHSA
POG003197	Pseudomonas sp. URMO17WK12:I3	H038_RS0114900	WP_013791325.1	503557249	lysine transporter LysE	MTTELLLAFVAFAFVTSITPGPNNMMLLASGVNFGLRRSLPHMLGISLGFMVLIICVGLGLGQVFAQFPVLYTLLRYLGAAYLLYLAWKIAGSGAPDSTGGERGKPFTFLQAAAFQWVNPKAWVMAIGAIATYTPQENFLVNVLLIAALFAVVGGPCVGLWTVAGTLLRSWLRNATVLRLFNIGMAVLLVASLYPILADIKGVM
POG003197	Pseudomonas fluorescens SBW25	PFLU3329		229590781	putative amino acid efflux protein	MFGCRVMFMSTSLLSAFVLFAFVSSITPGPNNTMLLASGVNFGFRRSMPHALGISMGFMLLVISVGLGLGEVFKLFPWAYTVLRYVGAAYLLYLAWKIATAGGMSDSDDAQGKPMTFLGAAAFQWVNPKAWIMALGAITTYTPAEGYVTNVLVIALVFAVVNLPSVCVWVGCGSGLRNVLREPRWLRVFNVSMAGLLVLSLYPMLFAG
POG003197	Pseudomonas aeruginosa BWH035	AJ75_06247	WP_003113093.1	489204009	lysine transporter LysE	MSLSVDLLLAFSLFAFVTSVTPGPNNTMLLASGVNFGFVRSIPHILGISCGFFIMVMAVGFGLGTVFEAYPVLYTILRYVGAAYLLYLAWKIATSGPAGNDPEGRGKPLSYWGAAAFQWVNPKAWVMAVGAISTYTPLQGYFTNVVVISTVFALINAPTIGIWAGFGSMLRNVLRDPRWLRVFNVGMALLLVASLYPILAESHSA
POG003197	Pseudomonas aeruginosa BWHPSA009	Q022_02718	WP_003113093.1	489204009	lysine transporter LysE	MSLSVDLLLAFSLFAFVTSVTPGPNNTMLLASGVNFGFVRSIPHILGISCGFFIMVMAVGFGLGTVFEAYPVLYTILRYVGAAYLLYLAWKIATSGPAGNDPEGRGKPLSYWGAAAFQWVNPKAWVMAVGAISTYTPLQGYFTNVVVISTVFALINAPTIGIWAGFGSMLRNVLRDPRWLRVFNVGMALLLVASLYPILAESHSA
POG003197	Pseudomonas putida LS46	PPUTLS46_018176	WP_003253809.1	489346677	lysine transporter LysE	MLASADLLTAFVLFAFVSSITPGPNNTMLLASGVNFGVRRSVPHALGISFGFMMMVLAVGLGLGEVFKAWPPLYTVLRYAGAAYLLYLAWKIATSGPVGTAASSARKPLGFWGAAAFQWVNPKAWVMAVGAITTYTPAQGYVTNVIVIAALFALVNLPSVGVWVMFGSALRNLLQNSRWLMLFNVVMALLLVISLYPLLFVESAFS
POG003197	Pseudomonas fluorescens AU7350	AA040_RS07370	WP_047274568.1	829035776	lysine transporter LysE	MPLSPELISAFMLFAFVSSITPGPNNTMLLASGVNFGFRRTIPHALGISAGFMVLVLAVGLGLGGVFKAVPMAYTVLRYLGAAYLLYLAWKVATSGPLSTADNDHRQPLGFWGAAAFQWVNPKAWVMAVGAITTYTPSQGYLTNVCVIALVFALINLPSVCLWAGCGSALRNVLTQPKWLLVFNVTMALLLVVSLYPILFDQ
POG003197	Pseudomonas plecoglossicida NyZ12	RK21_RS08570	WP_015270522.1	505083420	lysine exporter protein LysE/YggA	MLASADLLTAFVLFAFVSSITPGPNNTMLLASGVNFGVRRSIPHALGISVGFMVMVLAVGLGLGEVFKAWPALYTVLRYTGAAYLLYLAWKIATSGPVGTASSSARKPLGFWGAAAFQWVNPKAWVMAVGAITTYTPAQGYVTNVIVIAALFALVNLPSVGVWVMFGSALRNLLQNPRWLMLFNVLMALLLVISLYPLLFVESAFS
POG003197	Pseudomonas stutzeri SLG510A3-8	AB691_RS12770	WP_048329408.1	852276655	lysine transporter LysE	MPPETLLAFLTYAFVTSITPGPNNTMLLASGVNYGFVRSLPHVLGISIGFGVMVVGVGAGLGRLFEDYPSLYAALRIVGGAYLLYLAWQIATAAPMQDASPNGRPFGFWKAAGFQWVNPKAWIMAIGAITAYLPTGGRHAGGRVARPAVRAGERPSVTVWVTFGTALRRWLTDLRHLRVFNVSMAIMLVLSLYPLLFG
POG003197	Pseudomonas simiae 2-36	LS88_RS11845	WP_047541938.1	835531301	lysine transporter LysE	MFMSTSLLSAFVLFAFVSSITPGPNNTMLLASGVNFGFRRSMPHALGISIGFMLLVISVGLGLGEVFKVFPWAYSVLRYVGAAYLLYLAWKIATAGGMSDSSDEQGKPMTFLGAAAFQWVNPKAWIMALGAITTYTPAEGYVTNVLVIALVFAVVNLPSVCVWVGCGSSLRNVLREPRWLRVFNGAMAGLLVLSLYPMLFAG
POG003197	Pseudomonas sp. CFT9	CFT9_04951	WP_014718583.1	504531481	membrane protein	MFMSTSLLSAFVLFAFVSSITPGPNNTMLLASGVNFGFRRSMPHALGISIGFMLLVICVGLGLGEVFKLFPWAYTLLRYVGAAYLLYLAWKIANAGGMSDNPDEHGKPMTFLGAAAFQWVNPKAWIMALGAITTYTPAEGYVTNVLVIALVFAVVNLPSVCVWVGCGSGLRNLLREPRWLRMFNWSMAGLLVLSLYPMLFVG
POG003197	Pseudomonas aeruginosa PAO1-VE2	N296_2379	WP_003113093.1	651870569	lysE type translocator family protein	MSLSVDLLLAFSLFAFVTSVTPGPNNTMLLASGVNFGFVRSIPHILGISCGFFIMVMAVGFGLGTVFEAYPVLYTILRYVGAAYLLYLAWKIATSGPAGNDPEGRGKPLSYWGAAAFQWVNPKAWVMAVGAISTYTPLQGYFTNVVVISTVFALINAPTIGIWAGFGSMLRNVLRDPRWLRVFNVGMALLLVASLYPILAESHSA
POG003197	Pseudomonas aeruginosa DSM 50071 - Assembly GCF_001042925.1	TU83_RS24410	WP_003113093.1	489204009	protein AmbA	MSLSVDLLLAFSLFAFVTSVTPGPNNTMLLASGVNFGFVRSIPHILGISCGFFIMVMAVGFGLGTVFEAYPVLYTILRYVGAAYLLYLAWKIATSGPAGNDPEGRGKPLSYWGAAAFQWVNPKAWVMAVGAISTYTPLQGYFTNVVVISTVFALINAPTIGIWAGFGSMLRNVLRDPRWLRVFNVGMALLLVASLYPILAESHSA
POG003197	Pseudomonas aeruginosa BWHPSA045	Q050_00627	WP_003113093.1	489204009	lysine transporter LysE	MSLSVDLLLAFSLFAFVTSVTPGPNNTMLLASGVNFGFVRSIPHILGISCGFFIMVMAVGFGLGTVFEAYPVLYTILRYVGAAYLLYLAWKIATSGPAGNDPEGRGKPLSYWGAAAFQWVNPKAWVMAVGAISTYTPLQGYFTNVVVISTVFALINAPTIGIWAGFGSMLRNVLRDPRWLRVFNVGMALLLVASLYPILAESHSA
POG003197	Pseudomonas aeruginosa PS50	Q095_03003	WP_003089383.1	489179895	lysine transporter LysE	MSLSVDLLLAFSLFAFVTSVTPGPNNTMLLASGVNFGFVRSIPHILGISCGFFIMVMAVGFGLGTVFEAYPVLYTILRYVGAAYLLYLAWKIATSGPAGNDPEGRGKPLSYWGAAAFQWVNPKAWVMAVGAISTYTPLQGYFTNVVVISTVFALINAPTIGIWAGFGSMLRNVLRDPRWLRVFNVGMALLLVASLYPILAENHSA
POG003197	Pseudomonas aeruginosa AZPAE14352	NQ48_RS28120	WP_003113093.1	489204009	lysine transporter LysE	MSLSVDLLLAFSLFAFVTSVTPGPNNTMLLASGVNFGFVRSIPHILGISCGFFIMVMAVGFGLGTVFEAYPVLYTILRYVGAAYLLYLAWKIATSGPAGNDPEGRGKPLSYWGAAAFQWVNPKAWVMAVGAISTYTPLQGYFTNVVVISTVFALINAPTIGIWAGFGSMLRNVLRDPRWLRVFNVGMALLLVASLYPILAESHSA
POG003197	Pseudomonas plecoglossicida NBRC 103162 = DSM 15088 assembly GCF_000730665.1	PPL01S_RS22375	WP_016394806.1	511761606	lysine exporter protein LysE/YggA	MLASADLLAAFVLFAFVSSITPGPNNTMLLASGVNFGVRRSIPHALGISLGFMVMVLAVGLGLGEVFKAWPLLYTVLRYVGAAYLLYLAWKIATSGPLSADSPNARKPLGFWGAAAFQWVNPKAWVMAVGAITTYTPAQGYVMNVIVIAALFALVNLPSVGVWVMFGSALRRLLQNPRWLMLFNVLMALLLVISLYPLLFVESAT
POG003197	Pseudomonas putida DLL-E4	DW66_RS15835	WP_015270522.1	505083420	lysine exporter protein LysE/YggA	MLASADLLTAFVLFAFVSSITPGPNNTMLLASGVNFGVRRSIPHALGISVGFMVMVLAVGLGLGEVFKAWPALYTVLRYTGAAYLLYLAWKIATSGPVGTASSSARKPLGFWGAAAFQWVNPKAWVMAVGAITTYTPAQGYVTNVIVIAALFALVNLPSVGVWVMFGSALRNLLQNPRWLMLFNVLMALLLVISLYPLLFVESAFS
POG003197	Pseudomonas aeruginosa M8A.3	Q082_00095	WP_003113093.1	489204009	lysine transporter LysE	MSLSVDLLLAFSLFAFVTSVTPGPNNTMLLASGVNFGFVRSIPHILGISCGFFIMVMAVGFGLGTVFEAYPVLYTILRYVGAAYLLYLAWKIATSGPAGNDPEGRGKPLSYWGAAAFQWVNPKAWVMAVGAISTYTPLQGYFTNVVVISTVFALINAPTIGIWAGFGSMLRNVLRDPRWLRVFNVGMALLLVASLYPILAESHSA
POG003197	Pseudomonas parafulva YAB-1	XB13_RS11665	WP_033695049.1	727234284	lysine transporter LysE	MFASLDLLIAFVLFAFVSSITPGPNNTMLLASGVNFGVRRSVPHALGVSVGFMVMVLAVGLGLGEVFKAWPALYTVLRYAGAAYLLYLAWKIATSGPVGTASTAEPKPIGFWAAAAFQWVNPKAWVMAIGAITTYTPAQGYVANVVVIAAVFALVNLPSVGVWVMFGSALRGLLQNPRWLMLFNVLMAALLVVSLYPLLFVESTFHP
POG003197	Pseudomonas sp. 45MFCol3.1	G368_RS0120305	WP_019650600.1	518480393	lysine transporter LysE	MLSLDLLLGFALFALVTSITPGPNNTMLLASGVNFGFSRTIPHMLGITCGFFVLVVAVGFGLGTVFQTYPLLYTVLRYLGAAYLLYLAWKIAHSGPVVEGEQGEGKPISYLGAAAFQWVNPKAWIMAIGAISTYTPMQGYFTNVIVIAAVFALINLPSVGVWAGCGTLLRNVLRDRRWLRLFNWGMALLLVASMYPLLLESFS
POG003197	Pseudomonas sp. 11/12A	GQ39_RS03405	WP_047527306.1	835498461	lysine transporter LysE	MTLSLDLLLGFALFALVTSITPGPNNTMLLASGVNFGFNRTIPHMLGITCGFFVLVVAVGFGLGAVFQTYPLLYTVLRYVGAAYLLYLAWKIAHSGPVSDGEQAGGKPISYLGAAAFQWVNPKAWIMAIGAISTYTPMQGYFTNVIVIAAVFALINLPSVGVWAACGTLLRNVLKDRRWLRLFNWGMAALLVASLYPLLLESFR
POG003197	Pseudomonas fluorescens Q2-87	PflQ2_1642	WP_003179610.1	489271889	lysine transporter LysE	MTLSLDLLLGFALFALVTSITPGPNNTMLLASGVNFGFNRTIPHMLGITCGFFSLVLAVGLGLGAVFQTYPLLYTALRYIGAAYLLYLAWKIAHSGPVSESQPGENTPISYWGAAAFQWVNPKAWIMAIGAISTYTPLQGYFFNVVVIAAVFALINLPSVSLWVVCGSLLRNLLRDRRWLRVFNWGMALLLIASLYPLLLESIS
POG003197	Pseudomonas aeruginosa LES_CF_sputum_CF03_contigs_31_a1	TC72_RS30010	WP_003113093.1	489204009	protein AmbA	MSLSVDLLLAFSLFAFVTSVTPGPNNTMLLASGVNFGFVRSIPHILGISCGFFIMVMAVGFGLGTVFEAYPVLYTILRYVGAAYLLYLAWKIATSGPAGNDPEGRGKPLSYWGAAAFQWVNPKAWVMAVGAISTYTPLQGYFTNVVVISTVFALINAPTIGIWAGFGSMLRNVLRDPRWLRVFNVGMALLLVASLYPILAESHSA
POG003197	Pseudomonas aeruginosa BWH049	V550_05737	WP_003089383.1	489179895	lysine transporter LysE	MSLSVDLLLAFSLFAFVTSVTPGPNNTMLLASGVNFGFVRSIPHILGISCGFFIMVMAVGFGLGTVFEAYPVLYTILRYVGAAYLLYLAWKIATSGPAGNDPEGRGKPLSYWGAAAFQWVNPKAWVMAVGAISTYTPLQGYFTNVVVISTVFALINAPTIGIWAGFGSMLRNVLRDPRWLRVFNVGMALLLVASLYPILAENHSA
POG003197	Pseudomonas sp. MOIL14HWK12:I1	PSEK12I1_RS0116080	WP_027602216.1	653589302	lysine transporter LysE	MTVELLSAFMLFAFVSSATPGPNNMMLLASGVNFGFRRTLPHMFGISLGHMLLVICTGLGLGQLFVLYPPLQIALRVLGGAYLLYLAWKLATASAPTPRESGSGKPFGFFQAAAFQWVNPKAWVMAIGAVTAYIPAENFTANLLLVALLFALINLPSVSLWTLFGMGLRRLLSSPARLRLFNWSMALLLVLSLYPILFGHH
POG003197	Pseudomonas aeruginosa 62	P997_00149	WP_003113093.1	489204009	lysine transporter LysE	MSLSVDLLLAFSLFAFVTSVTPGPNNTMLLASGVNFGFVRSIPHILGISCGFFIMVMAVGFGLGTVFEAYPVLYTILRYVGAAYLLYLAWKIATSGPAGNDPEGRGKPLSYWGAAAFQWVNPKAWVMAVGAISTYTPLQGYFTNVVVISTVFALINAPTIGIWAGFGSMLRNVLRDPRWLRVFNVGMALLLVASLYPILAESHSA
POG003197	Pseudomonas aeruginosa LESlike7	T228_RS45310	WP_003113093.1	489204009	protein AmbA	MSLSVDLLLAFSLFAFVTSVTPGPNNTMLLASGVNFGFVRSIPHILGISCGFFIMVMAVGFGLGTVFEAYPVLYTILRYVGAAYLLYLAWKIATSGPAGNDPEGRGKPLSYWGAAAFQWVNPKAWVMAVGAISTYTPLQGYFTNVVVISTVFALINAPTIGIWAGFGSMLRNVLRDPRWLRVFNVGMALLLVASLYPILAESHSA
POG003197	Pseudomonas sp. FeS53a	SZ55_RS00915	WP_044399800.1	764510172	lysine transporter LysE	MSLELLLAFALFALVTSITPGPNNMMLLASGVNFGIRRSLPHMLGISIGFMVMVAAVGLGLHQVFEQVPLLYSLLRYGGAAYLVYLAWKIAGSGAPDDAKGEARPFTFLQAAAFQWVNPKAWVMAIGAITTYTPQENFVTNALLIAALFALINCPSVGLWTVAGSLLRHWLSSPRVLRAFNIGMAILLVASLYPILVDFKGTL
POG003197	Pseudomonas aeruginosa AZPAE14402	NQ60_RS28585	WP_003113093.1	489204009	lysine transporter LysE	MSLSVDLLLAFSLFAFVTSVTPGPNNTMLLASGVNFGFVRSIPHILGISCGFFIMVMAVGFGLGTVFEAYPVLYTILRYVGAAYLLYLAWKIATSGPAGNDPEGRGKPLSYWGAAAFQWVNPKAWVMAVGAISTYTPLQGYFTNVVVISTVFALINAPTIGIWAGFGSMLRNVLRDPRWLRVFNVGMALLLVASLYPILAESHSA
POG003197	Pseudomonas aeruginosa LES_CF_sputum_CF03_contigs_14_a1	TC72_RS21340	WP_003113093.1	489204009	protein AmbA	MSLSVDLLLAFSLFAFVTSVTPGPNNTMLLASGVNFGFVRSIPHILGISCGFFIMVMAVGFGLGTVFEAYPVLYTILRYVGAAYLLYLAWKIATSGPAGNDPEGRGKPLSYWGAAAFQWVNPKAWVMAVGAISTYTPLQGYFTNVVVISTVFALINAPTIGIWAGFGSMLRNVLRDPRWLRVFNVGMALLLVASLYPILAESHSA
POG003197	Pseudomonas aeruginosa LES_CF_sputum_CF03_contigs_23_a1	TC72_RS22570	WP_003113093.1	489204009	protein AmbA	MSLSVDLLLAFSLFAFVTSVTPGPNNTMLLASGVNFGFVRSIPHILGISCGFFIMVMAVGFGLGTVFEAYPVLYTILRYVGAAYLLYLAWKIATSGPAGNDPEGRGKPLSYWGAAAFQWVNPKAWVMAVGAISTYTPLQGYFTNVVVISTVFALINAPTIGIWAGFGSMLRNVLRDPRWLRVFNVGMALLLVASLYPILAESHSA
POG003197	Pseudomonas stutzeri B1SMN1	B382_03620	WP_011912943.1	500260911	lysine transporter LysE	MPPETLLAFITYAFVTSITPGPNNTMLLASGVNYGFVRSLPHVLGISIGFGVMVVGVGAGLGRLFEDYPSLYAALRIVGGAYLLYLAWQIATAAPMQDASPNGRPFGFWKAAGFQWVNPKAWIMAIGAITAYLPTGGGMQAVVLLALLFALVNAPSVTVWVTFGTALRRWLTDLRHLRVFNVSMAIMLVLSLYPLLFG
POG003197	Pseudomonas syringae pv. syringae B728a	Psyr_3234	WP_011268298.1	66046463	lysine exporter protein LysE/YggA	MVLSFDLLLAFTLFAFVTSITPGPNNMMLLASGVNFGFSRTLPHMLGISVGFFVLVLAVGFGLGSVFKAWPVLYTILRYVGAAYLLYLAWKIATSGPASDSLDSEGKPLSFMSAALFQWVNPKAWIMAIGAISTYTPMQGYFYNVVVISAVFALINLPSVGVWAGFGSLLRNVLRDPLGLRIFNGVMAALLVASLYPLFIEH
POG003197	Pseudomonas aeruginosa BL17	Q071_02991	WP_003089383.1	489179895	lysine transporter LysE	MSLSVDLLLAFSLFAFVTSVTPGPNNTMLLASGVNFGFVRSIPHILGISCGFFIMVMAVGFGLGTVFEAYPVLYTILRYVGAAYLLYLAWKIATSGPAGNDPEGRGKPLSYWGAAAFQWVNPKAWVMAVGAISTYTPLQGYFTNVVVISTVFALINAPTIGIWAGFGSMLRNVLRDPRWLRVFNVGMALLLVASLYPILAENHSA
POG003197	Pseudomonas aeruginosa B136-33	G655_13520	WP_003089383.1	478478896	amino acid transporter	MSLSVDLLLAFSLFAFVTSVTPGPNNTMLLASGVNFGFVRSIPHILGISCGFFIMVMAVGFGLGTVFEAYPVLYTILRYVGAAYLLYLAWKIATSGPAGNDPEGRGKPLSYWGAAAFQWVNPKAWVMAVGAISTYTPLQGYFTNVVVISTVFALINAPTIGIWAGFGSMLRNVLRDPRWLRVFNVGMALLLVASLYPILAENHSA
POG003197	Pseudomonas sp. RIT357	BW43_RS21305	WP_032885232.1	696309764	lysine transporter LysE	MFMSTSLLSAFVLFAFVSSITPGPNNTMLLASGVNFGFRRSMPHALGISIGFMLLVISVGLGLGEVFKVFPWAYTVLRYVGAAYLLYLAWKIATAGGMSDSNDEHGKPMTFLGAAAFQWVNPKAWIMALGAITTYTPAEGYVTNVLVIALVFAVVNLPSVCVWVGCGSGLRNVLREPRWLRLFNWSMAALLVLSLYPMLFAS
POG003197	Pseudomonas putida ND6	YSA_11204	WP_014756907.1	395449707	lysine exporter protein LysE/YggA	MPAMLASADLLTAFVLFAFVSSITPGPNNTMLLASGVNFGVRRSVPHALGISFGFMMMVLAVGLGLGEVFKAWPPLYTVLRYAGAAYLLYLAWKIATSGPVGTAASSAREPLGFWGAAAFQWVNPKAWVMAVGAITTYTPAQGYVTNVIVIAALFALVNLPSVGVWVMFGSALRNLLQNSRWLMLFNVVMALLLVISLYPLLFVESAFS
POG003197	Pseudomonas aeruginosa BWHPSA002	Q015_02312	WP_003089383.1	489179895	lysine transporter LysE	MSLSVDLLLAFSLFAFVTSVTPGPNNTMLLASGVNFGFVRSIPHILGISCGFFIMVMAVGFGLGTVFEAYPVLYTILRYVGAAYLLYLAWKIATSGPAGNDPEGRGKPLSYWGAAAFQWVNPKAWVMAVGAISTYTPLQGYFTNVVVISTVFALINAPTIGIWAGFGSMLRNVLRDPRWLRVFNVGMALLLVASLYPILAENHSA
POG003197	Pseudomonas aeruginosa AZPAE14817	NR36_RS10820	WP_003113093.1	489204009	lysine transporter LysE	MSLSVDLLLAFSLFAFVTSVTPGPNNTMLLASGVNFGFVRSIPHILGISCGFFIMVMAVGFGLGTVFEAYPVLYTILRYVGAAYLLYLAWKIATSGPAGNDPEGRGKPLSYWGAAAFQWVNPKAWVMAVGAISTYTPLQGYFTNVVVISTVFALINAPTIGIWAGFGSMLRNVLRDPRWLRVFNVGMALLLVASLYPILAESHSA
POG003197	Pseudomonas aeruginosa PA21_ST175	H123_24536	WP_003113093.1	489204009	lysine transporter LysE	MSLSVDLLLAFSLFAFVTSVTPGPNNTMLLASGVNFGFVRSIPHILGISCGFFIMVMAVGFGLGTVFEAYPVLYTILRYVGAAYLLYLAWKIATSGPAGNDPEGRGKPLSYWGAAAFQWVNPKAWVMAVGAISTYTPLQGYFTNVVVISTVFALINAPTIGIWAGFGSMLRNVLRDPRWLRVFNVGMALLLVASLYPILAESHSA
POG003197	Pseudomonas syringae pv. coryli NCPPB 4273	P406_RS26280	WP_046237806.1	808076776	lysine transporter LysE	MFLSFDLILAFTLFAFVTSITPGPNNMMLLASGVNFGFSRTLPHMLGISVGFFVLVLAVGFGLGSVFKAWPLLYTILRYVGAAYLLYLAWKIATSGPASDSVDSEGKPLSFMSAALFQWVNPKAWIMAIGAISTYTPMQGYFYNVVVISAVFALINLPSVGVWAGFGSLLRNVLRDPLGLRIFNGVMAALLVASLYPLFIEH
POG003197	Pseudomonas aeruginosa CF_PA39	AX20_RS0126290	WP_003113093.1	489204009	lysine transporter LysE	MSLSVDLLLAFSLFAFVTSVTPGPNNTMLLASGVNFGFVRSIPHILGISCGFFIMVMAVGFGLGTVFEAYPVLYTILRYVGAAYLLYLAWKIATSGPAGNDPEGRGKPLSYWGAAAFQWVNPKAWVMAVGAISTYTPLQGYFTNVVVISTVFALINAPTIGIWAGFGSMLRNVLRDPRWLRVFNVGMALLLVASLYPILAESHSA
POG003197	Pseudomonas lutea DSM 17257	LT42_RS07300	WP_037011145.1	739146460	lysine transporter LysE	MNLMISMAAFALAASISPGPVNVVALSCGAQFGLMPTLRHVLGATVGFVVLLMFTGFGLHEVLPRYPLLTELIRWAGLAFLLYLAVKLAMDDGELDLGKPVRQPSFLHGAAMQWLNPKAWLAAVAGMGAFVADGEARLISLFALIYFIVCYLSVACWAYAGAFLGPYLRSARRIRVFNRSMAALLAGCAVSLFYV
POG003197	Pseudomonas putida PD1	EX27_RS25120	WP_003253809.1	489346677	lysine transporter LysE	MLASADLLTAFVLFAFVSSITPGPNNTMLLASGVNFGVRRSVPHALGISFGFMMMVLAVGLGLGEVFKAWPPLYTVLRYAGAAYLLYLAWKIATSGPVGTAASSARKPLGFWGAAAFQWVNPKAWVMAVGAITTYTPAQGYVTNVIVIAALFALVNLPSVGVWVMFGSALRNLLQNSRWLMLFNVVMALLLVISLYPLLFVESAFS
POG003197	Pseudomonas aeruginosa F9676	ADJ52_RS13280	WP_003113093.1	489204009	protein AmbA	MSLSVDLLLAFSLFAFVTSVTPGPNNTMLLASGVNFGFVRSIPHILGISCGFFIMVMAVGFGLGTVFEAYPVLYTILRYVGAAYLLYLAWKIATSGPAGNDPEGRGKPLSYWGAAAFQWVNPKAWVMAVGAISTYTPLQGYFTNVVVISTVFALINAPTIGIWAGFGSMLRNVLRDPRWLRVFNVGMALLLVASLYPILAESHSA
POG003197	Pseudomonas aeruginosa LES_CF_sputum_CF03_contigs_24_a1	TC72_RS25885	WP_003113093.1	489204009	protein AmbA	MSLSVDLLLAFSLFAFVTSVTPGPNNTMLLASGVNFGFVRSIPHILGISCGFFIMVMAVGFGLGTVFEAYPVLYTILRYVGAAYLLYLAWKIATSGPAGNDPEGRGKPLSYWGAAAFQWVNPKAWVMAVGAISTYTPLQGYFTNVVVISTVFALINAPTIGIWAGFGSMLRNVLRDPRWLRVFNVGMALLLVASLYPILAESHSA
POG003197	Pseudomonas aeruginosa BL20	Q074_02846	WP_003089383.1	489179895	lysine transporter LysE	MSLSVDLLLAFSLFAFVTSVTPGPNNTMLLASGVNFGFVRSIPHILGISCGFFIMVMAVGFGLGTVFEAYPVLYTILRYVGAAYLLYLAWKIATSGPAGNDPEGRGKPLSYWGAAAFQWVNPKAWVMAVGAISTYTPLQGYFTNVVVISTVFALINAPTIGIWAGFGSMLRNVLRDPRWLRVFNVGMALLLVASLYPILAENHSA
POG003197	Pseudomonas aeruginosa AZPAE13757	NQ34_RS23180	WP_003113093.1	489204009	lysine transporter LysE	MSLSVDLLLAFSLFAFVTSVTPGPNNTMLLASGVNFGFVRSIPHILGISCGFFIMVMAVGFGLGTVFEAYPVLYTILRYVGAAYLLYLAWKIATSGPAGNDPEGRGKPLSYWGAAAFQWVNPKAWVMAVGAISTYTPLQGYFTNVVVISTVFALINAPTIGIWAGFGSMLRNVLRDPRWLRVFNVGMALLLVASLYPILAESHSA
POG003197	Pseudomonas aeruginosa LES_CF_sputum_CF03_contigs_1_a1	TC72_RS22485	WP_003113093.1	489204009	protein AmbA	MSLSVDLLLAFSLFAFVTSVTPGPNNTMLLASGVNFGFVRSIPHILGISCGFFIMVMAVGFGLGTVFEAYPVLYTILRYVGAAYLLYLAWKIATSGPAGNDPEGRGKPLSYWGAAAFQWVNPKAWVMAVGAISTYTPLQGYFTNVVVISTVFALINAPTIGIWAGFGSMLRNVLRDPRWLRVFNVGMALLLVASLYPILAESHSA
POG003197	Pseudomonas syringae UB0390	IV03_RS21430	WP_032611539.1	695633866	lysine transporter LysE	MFLSFDLLLAFTLFAFVTSITPGPNNMMLLASGVNFGFSRTLPHMLGISVGFFVLVLAVGFGLGSVFKAWPVLYTILRYVGAAYLLYLAWKIATSGPASDNVDSQGKPLSFMSAALFQLVNPKAWIMAIGAISTYTPMQGYFYNVVVISAVFALINLPSVGVWAGFGSLLRNVLRDPLGLRIFNGVMAALLVASLYPLFIEH
POG003197	Pseudomonas lundensis DSM 6252	TU74_RS21345	WP_047274568.1	829035776	lysine transporter LysE	MPLSPELISAFMLFAFVSSITPGPNNTMLLASGVNFGFRRTIPHALGISAGFMVLVLAVGLGLGGVFKAVPMAYTVLRYLGAAYLLYLAWKVATSGPLSTADNDHRQPLGFWGAAAFQWVNPKAWVMAVGAITTYTPSQGYLTNVCVIALVFALINLPSVCLWAGCGSALRNVLTQPKWLLVFNVTMALLLVVSLYPILFDQ
POG003197	Pseudomonas aeruginosa BWHPSA016	Q029_01694	WP_003113093.1	489204009	lysine transporter LysE	MSLSVDLLLAFSLFAFVTSVTPGPNNTMLLASGVNFGFVRSIPHILGISCGFFIMVMAVGFGLGTVFEAYPVLYTILRYVGAAYLLYLAWKIATSGPAGNDPEGRGKPLSYWGAAAFQWVNPKAWVMAVGAISTYTPLQGYFTNVVVISTVFALINAPTIGIWAGFGSMLRNVLRDPRWLRVFNVGMALLLVASLYPILAESHSA
POG003197	Pseudomonas putida BIRD-1	PPUBIRD1_2383	WP_012052198.1	386011942	Lysine exporter protein LysE/YggA	MPAMLASADLLTAFVLFAFVSSITPGPNNTMLLASGVNFGVRRSVPHALGISFGFMMMVLAVGLGLGEVFKAWPPLYTVLRYAGAAYLLYLAWKIATSGPVGTAASSARKPLGFWGAAAFQWVNPKAWVMAVGAITTYTPAQGYVTNVIVIAALFALVNLPSVGVWVMFGSALRNLLQNSRWLMLFNVVMALLLVISLYPLLFVESAFS
POG003197	Pseudomonas sp. P179	HMPREF1224_05519	WP_003113093.1	489204009	lysine transporter LysE	MSLSVDLLLAFSLFAFVTSVTPGPNNTMLLASGVNFGFVRSIPHILGISCGFFIMVMAVGFGLGTVFEAYPVLYTILRYVGAAYLLYLAWKIATSGPAGNDPEGRGKPLSYWGAAAFQWVNPKAWVMAVGAISTYTPLQGYFTNVVVISTVFALINAPTIGIWAGFGSMLRNVLRDPRWLRVFNVGMALLLVASLYPILAESHSA
POG003197	Pseudomonas aeruginosa BWHPSA024	Q037_02781	WP_003113093.1	489204009	lysine transporter LysE	MSLSVDLLLAFSLFAFVTSVTPGPNNTMLLASGVNFGFVRSIPHILGISCGFFIMVMAVGFGLGTVFEAYPVLYTILRYVGAAYLLYLAWKIATSGPAGNDPEGRGKPLSYWGAAAFQWVNPKAWVMAVGAISTYTPLQGYFTNVVVISTVFALINAPTIGIWAGFGSMLRNVLRDPRWLRVFNVGMALLLVASLYPILAESHSA
POG003197	Pseudomonas aeruginosa C51	Q090_05826	WP_003089383.1	489179895	lysine transporter LysE	MSLSVDLLLAFSLFAFVTSVTPGPNNTMLLASGVNFGFVRSIPHILGISCGFFIMVMAVGFGLGTVFEAYPVLYTILRYVGAAYLLYLAWKIATSGPAGNDPEGRGKPLSYWGAAAFQWVNPKAWVMAVGAISTYTPLQGYFTNVVVISTVFALINAPTIGIWAGFGSMLRNVLRDPRWLRVFNVGMALLLVASLYPILAENHSA
POG003197	Pseudomonas sp. GM25	PMI24_03363	WP_007955835.1	495231064	lysine transporter LysE	MTLSLDLLLGFALFALVTSITPGPNNTMLLASGVNFGFNRTIPHMLGITCGFFVLVVAVGFGLGAVFQTYPLLYTVLRYVGAAYLLYLAWKIAHSGPVGDSEQGEAKPISYLGAAAFQWVNPKAWIMAIGAISTYTPMQGYFTNVIVIAAVFAIINLPSVGVWAACGTLLRNVLKDRRWLRVFNWGMAALLVISLYPLLLESFS
POG003197	Pseudomonas fluorescens R124	I1A_003571	WP_003226640.1	489319295	lysine transporter LysE	MTLSLDLLLGFALFALVTSITPGPNNTMLLASGVNFGFNRTIPHMLGITCGFFVLVVAVGFGLGAVFQTYPILYTVLRYLGAAYLLYLAWKIAHSGPVGEGVEGEAKPISYLGAAAFQWVNPKAWIMAIGAISTYTPMQGYFTNVVVIAAVFAIINLPSVGVWAACGTLLRNVLKDPRWLRVFNWGMAALLVISLYPLLLESFH
POG003197	Pseudomonas aeruginosa MSH3	P999_02270	WP_003113093.1	489204009	lysine transporter LysE	MSLSVDLLLAFSLFAFVTSVTPGPNNTMLLASGVNFGFVRSIPHILGISCGFFIMVMAVGFGLGTVFEAYPVLYTILRYVGAAYLLYLAWKIATSGPAGNDPEGRGKPLSYWGAAAFQWVNPKAWVMAVGAISTYTPLQGYFTNVVVISTVFALINAPTIGIWAGFGSMLRNVLRDPRWLRVFNVGMALLLVASLYPILAESHSA
POG003197	Pseudomonas aeruginosa LES_CF_sputum_CF03_contigs_7_a1	TC72_RS29590	WP_003113093.1	489204009	protein AmbA	MSLSVDLLLAFSLFAFVTSVTPGPNNTMLLASGVNFGFVRSIPHILGISCGFFIMVMAVGFGLGTVFEAYPVLYTILRYVGAAYLLYLAWKIATSGPAGNDPEGRGKPLSYWGAAAFQWVNPKAWVMAVGAISTYTPLQGYFTNVVVISTVFALINAPTIGIWAGFGSMLRNVLRDPRWLRVFNVGMALLLVASLYPILAESHSA
POG003197	Pseudomonas aeruginosa LES_CF_sputum_CF03_contigs_15_a1	TC72_RS18815	WP_003113093.1	489204009	protein AmbA	MSLSVDLLLAFSLFAFVTSVTPGPNNTMLLASGVNFGFVRSIPHILGISCGFFIMVMAVGFGLGTVFEAYPVLYTILRYVGAAYLLYLAWKIATSGPAGNDPEGRGKPLSYWGAAAFQWVNPKAWVMAVGAISTYTPLQGYFTNVVVISTVFALINAPTIGIWAGFGSMLRNVLRDPRWLRVFNVGMALLLVASLYPILAESHSA
POG003197	Pseudomonas aeruginosa BL06	Q060_06357	WP_003089383.1	489179895	lysine transporter LysE	MSLSVDLLLAFSLFAFVTSVTPGPNNTMLLASGVNFGFVRSIPHILGISCGFFIMVMAVGFGLGTVFEAYPVLYTILRYVGAAYLLYLAWKIATSGPAGNDPEGRGKPLSYWGAAAFQWVNPKAWVMAVGAISTYTPLQGYFTNVVVISTVFALINAPTIGIWAGFGSMLRNVLRDPRWLRVFNVGMALLLVASLYPILAENHSA
POG003197	Pseudomonas fulva NBRC 16636 = DSM 17004 - Assembly GCF_000621265.1	Q382_RS0112845	WP_033736985.1	727278832	lysine transporter LysE	MFASLDLLIAFVLFAFVSSITPGPNNTMLLASGVNFGVRRSVPHALGVSVGFMVMVLAVGLGLGEVFKAWPVLYTVLRYAGAAYLLYLAWKIATSGPVGTASTAEPKPIGFWAAAAFQWVNPKAWVMAIGAITTYTPAQGYVANVVVIAAVFALVNLPSVGVWVMFGSALRGLLQNPRWLMLFNVLMAALLVVSLYPLLFVESTFHP
POG003197	Pseudomonas fluorescens Q8r1-96	PflQ8_4001	WP_003204030.1	489296526	lysine transporter LysE	MTLSLDLLLGFALFALVTSITPGPNNTMLLASGVNFGFNRTIPHMLGITCGFFSLVLAVGLGLGAVFQTYPLLYTALRYIGAAYLLYLAWKIAHSGPVSESQPGDNTPISYWGAAAFQWVNPKAWIMAIGAISTYTPLQGYFFNVLVIAAVFALINLPSVSLWVVCGSLLRNLLRDRRWLRVFNWGMALLLVASLYPLLLESIS
POG003197	Pseudomonas sp. ML96	IP89_RS12180	WP_043309801.1	759591231	lysine transporter LysE	MTSELLIAFVLFAFVTSVTPGPNNMMLLASGVNFGVRRSVPHMLGISLGFMVLVAAVGLGLGQLFEQFPPLYSALRYGGAAYLLYLAWKIAGSGAPDADGKSTGKPLTFLQAAAFQWVNPKAWIMAIGAITTYTPQDGFLVNVLLIAALFALVNCPSVGLWTVAGSLLRRWLDKPRVLRAFNIGMALLLVASLYPILKDSF
POG003197	Pseudomonas fluorescens F113	PSF113_1808	WP_014337373.1	378949740	LysE family transporter	MTLSLDLLLGFALFALVTSITPGPNNTMLLASGVNFGFNRTIPHMLGITCGFFSLVLAVGLGLGAVFQTYPLLYTALRYIGAAYLLYLAWKIAHSGPVSESQPGDNTPISYWGAAAFQWVNPKAWIMAIGAISTYTPLQGYFFNVLVIAAVFALINLPSVSLWVVCGSLLRNLLRDRRWLRLFNWGMALLLVASLYPLLLESIS
POG003197	Pseudomonas aeruginosa 9BR	GW5_RS0112685	WP_003113093.1	489204009	lysine transporter LysE	MSLSVDLLLAFSLFAFVTSVTPGPNNTMLLASGVNFGFVRSIPHILGISCGFFIMVMAVGFGLGTVFEAYPVLYTILRYVGAAYLLYLAWKIATSGPAGNDPEGRGKPLSYWGAAAFQWVNPKAWVMAVGAISTYTPLQGYFTNVVVISTVFALINAPTIGIWAGFGSMLRNVLRDPRWLRVFNVGMALLLVASLYPILAESHSA
POG003197	Pseudomonas fluorescens ATCC 17400	BG51_RS0113400	WP_029294906.1	657052105	lysine transporter LysE	MFMSTSLLSAFALFAFVSSITPGPNNTMLLASGVNFGFRRSIPHALGISVGFMVLVISVGLGLGEVFKALPWAYTALRYIGAAYLLYLAWKIATSSAMSDDTDRKSKPMTFFAASVFQWVNPKAWVMALGAITTYTPAQGYFTNVLVIAVVFAVVNLPSVCVWAGCGTALRNVLREPRWLKLFNWSMAALLVLSLYPMFFLG
POG003197	Pseudomonas fluorescens AU12271	MZ36_RS13015	WP_034098069.1	734847213	lysine transporter LysE	MVMSTSLLSAFVLFAFVSSITPGPNNTMLLASGVNFGFRRSIPHALGISIGFMLLVISVGLGLGEVFKLLPWAYTLLRYVGATYLLYLAWKIATAGGMSDSTDERGKPMTFLAAAAFQWVNPKAWIMALGAITTYTPAEGYVTNVLVIALVFAVVNLPSVCVWLGCGTGLRNLLREPRWVRLFNGVMASLLVLSLYPMFLAG
POG003197	Pseudomonas thermotolerans J53	M905_RS0109905	WP_027896922.1	654425725	lysine transporter LysE	MSLDLLLAFVLFAFVTSVTPGPNNMMLLASGVNFGVRRSVPHMLGISLGFMVLVISVGLGLGQLFESYPQLHTALRYAGAAYLLYLAWKIARAGAPEGGEPRGRPFGFLQAAAFQWVNPKAWIMAIGAITTYLPQGSGLLQVVLIAALFALVNCPSVGLWTVAGGLLRHWLDNPRTLRLFNVSMALLLVASLYPVLTTL
POG003197	Pseudomonas aeruginosa BL13	Q067_03204	WP_003089383.1	489179895	lysine transporter LysE	MSLSVDLLLAFSLFAFVTSVTPGPNNTMLLASGVNFGFVRSIPHILGISCGFFIMVMAVGFGLGTVFEAYPVLYTILRYVGAAYLLYLAWKIATSGPAGNDPEGRGKPLSYWGAAAFQWVNPKAWVMAVGAISTYTPLQGYFTNVVVISTVFALINAPTIGIWAGFGSMLRNVLRDPRWLRVFNVGMALLLVASLYPILAENHSA
POG003197	Pseudomonas fluorescens AU1044	AA042_RS07685	WP_047274568.1	829035776	lysine transporter LysE	MPLSPELISAFMLFAFVSSITPGPNNTMLLASGVNFGFRRTIPHALGISAGFMVLVLAVGLGLGGVFKAVPMAYTVLRYLGAAYLLYLAWKVATSGPLSTADNDHRQPLGFWGAAAFQWVNPKAWVMAVGAITTYTPSQGYLTNVCVIALVFALINLPSVCLWAGCGSALRNVLTQPKWLLVFNVTMALLLVVSLYPILFDQ
POG003197	Pseudomonas mediterranea CFBP 5447	N005_RS02965	WP_047699254.1	835902516	lysine transporter LysE	MTLSLDLLLGFALFALVTSITPGPNNTMLLASGVNFGFNRTIPHMLGISCGFFVLVLAVGFGLGAVFQAYPLLYTVLRYVGAAYLLYLAWKIAHSGPVSESESGKRTPISYWGAAAFQWVNPKAWIMAIGAISTYTPLQGYFFNVVVIAAVFALINLPSVSLWVVCGSLLRNLLRDHRWLRLFNWGMALLLVASLYPLLLESMR
POG003197	Pseudomonas aeruginosa AZPAE14891	NS08_RS19545	WP_003113093.1	489204009	lysine transporter LysE	MSLSVDLLLAFSLFAFVTSVTPGPNNTMLLASGVNFGFVRSIPHILGISCGFFIMVMAVGFGLGTVFEAYPVLYTILRYVGAAYLLYLAWKIATSGPAGNDPEGRGKPLSYWGAAAFQWVNPKAWVMAVGAISTYTPLQGYFTNVVVISTVFALINAPTIGIWAGFGSMLRNVLRDPRWLRVFNVGMALLLVASLYPILAESHSA
POG003197	Pseudomonas sp. LAMO17WK12:I4	D885_RS0106805	WP_019099248.1	517929040	lysine transporter LysE	MPAMLASADLLTAFVLFAFVSSITPGPNNTMLLASGVNFGVRRSIPHALGISVGFMVMVLAVGLGLGEVFKAWPPLYTVLRYTGAVYLLYLAWKIATSGPVGTASSSTRKPLGFWGAAAFQWVNPKAWVMAVGAITTYTPAQGYVTNVIVIAALFALVNLPSVGVWVMFGSALRNLLQNPRWLMLFNVLMALLLVISLYPLLFVESAFS
POG003197	Pseudomonas fluorescens C1	VC33_RS23060	WP_046032352.1	802113859	lysine transporter LysE	MTLSLDLLMGLALFALVTSITPGPNNTMLLASGVNFGFNRTIPHMLGVTCGFFVLVVAVGFGLGAVFQTYPLLYTVLRYVGAAYLLYLAWKIAHSGPVSESENGESKPITYLGAAAFQWVNPKAWIMAIGAISTYTPMQGYFTNVIIIAAVFAVINLPSVGIWAGCGTLLRNVLKDRRWLRLFNWGMALLLVASLYPLLLESFS
POG003197	Pseudomonas fluorescens UK4	HZ99_RS01610	WP_038440851.1	740655544	lysine transporter LysE	MFMSTSLLSAFALFAFVSSITPGPNNTMLLASGVNFGFRRSIPHALGISVGFMVLVISVGLGLGEVFKALPWAYTALRYIGATYLLYLAWKIATSSAMSDDTDGKRKPMTFLAAAVFQWVNPKAWVMALGAITTYTPAEGYFTNVLVIAVVFALVNLPSVCVWAGCGTGLRNVLREPRWLKLFNWSMAGLLVLSLYPMFFLG
POG003197	Pseudomonas monteilii SB3101	X970_13420	WP_015270522.1	568187812	lysine transporter LysE	MLASADLLTAFVLFAFVSSITPGPNNTMLLASGVNFGVRRSIPHALGISVGFMVMVLAVGLGLGEVFKAWPALYTVLRYTGAAYLLYLAWKIATSGPVGTASSSARKPLGFWGAAAFQWVNPKAWVMAVGAITTYTPAQGYVTNVIVIAALFALVNLPSVGVWVMFGSALRNLLQNPRWLMLFNVLMALLLVISLYPLLFVESAFS
POG003197	Pseudomonas deceptionensis DSM 26521	TR67_RS20045	WP_048361701.1	860265347	lysine transporter LysE	MPFSLELISAFALFAFVSSITPGPNNTMLLASGVNFGFKRTIPHALGISFGFMFLVLAVGLGLGGVFKAVPMAYTVLRYLGAAYLLYLAWKVATSGPVSESQAAHGKPLGFWGAAAFQWVNPKAWVMAIGAITTYTPSQGYITNVFIIALVFAVINLPSVCVWAGFGSALRSVLTKPKWLLAFNLTMAILLVASLYPILFDVH
POG003197	Pseudomonas aeruginosa Carb01 63	YQ19_RS17160	WP_003089383.1	489179895	lysine transporter LysE	MSLSVDLLLAFSLFAFVTSVTPGPNNTMLLASGVNFGFVRSIPHILGISCGFFIMVMAVGFGLGTVFEAYPVLYTILRYVGAAYLLYLAWKIATSGPAGNDPEGRGKPLSYWGAAAFQWVNPKAWVMAVGAISTYTPLQGYFTNVVVISTVFALINAPTIGIWAGFGSMLRNVLRDPRWLRVFNVGMALLLVASLYPILAENHSA
POG003197	Pseudomonas sp. 35MFCvi1.1	F571_RS0128040	WP_018929960.1	517759752	lysine transporter LysE	MLSLDLLLGFALFALVTSITPGPNNTMLLASGVNFGFSRTIPHMLGITCGFFVLVVAVGFGLGTVFQTYPLLYTVLRYVGAAYLLYLAWKIAHSGPVAEGEQGEGKPISYLGAAAFQWVNPKAWIMAIGAISTYTPMQGYFTNVIVIAAVFALINLPSVGVWAGCGTLLRNVLRDRRWLRLFNWGMASLLVASMYPLLLESFS
POG003197	Pseudomonas aeruginosa BWHPSA007	Q020_00177	WP_003113093.1	489204009	lysine transporter LysE	MSLSVDLLLAFSLFAFVTSVTPGPNNTMLLASGVNFGFVRSIPHILGISCGFFIMVMAVGFGLGTVFEAYPVLYTILRYVGAAYLLYLAWKIATSGPAGNDPEGRGKPLSYWGAAAFQWVNPKAWVMAVGAISTYTPLQGYFTNVVVISTVFALINAPTIGIWAGFGSMLRNVLRDPRWLRVFNVGMALLLVASLYPILAESHSA
POG003197	Pseudomonas aeruginosa AZPAE12146	NQ07_RS26185	WP_003113093.1	489204009	lysine transporter LysE	MSLSVDLLLAFSLFAFVTSVTPGPNNTMLLASGVNFGFVRSIPHILGISCGFFIMVMAVGFGLGTVFEAYPVLYTILRYVGAAYLLYLAWKIATSGPAGNDPEGRGKPLSYWGAAAFQWVNPKAWVMAVGAISTYTPLQGYFTNVVVISTVFALINAPTIGIWAGFGSMLRNVLRDPRWLRVFNVGMALLLVASLYPILAESHSA
POG003197	Pseudomonas sp. PAMC 25886	MUM_RS0115965	WP_010171515.1	497857359	membrane protein	MFMSSSLLSAFALFAFVSSITPGPNNTMLLASGVNFGFIRSIPHALGISIGFMLLVIAVGLGLGEVFKALPWAYTVLRYVGAAYLLYLAWKIATSSAMSDDTDDKRKPMTFLGAAAFQWVNPKAWVMALGAITTYTPAEGYVTNVLLIAAVFALVNLPSVCVWAGCGSGLRNVLREPRWLRLFNWSMAGLLVLSLYPMFFAG
POG003197	Pseudomonas aeruginosa S35004	Q012_06224	WP_003089383.1	489179895	lysine transporter LysE	MSLSVDLLLAFSLFAFVTSVTPGPNNTMLLASGVNFGFVRSIPHILGISCGFFIMVMAVGFGLGTVFEAYPVLYTILRYVGAAYLLYLAWKIATSGPAGNDPEGRGKPLSYWGAAAFQWVNPKAWVMAVGAISTYTPLQGYFTNVVVISTVFALINAPTIGIWAGFGSMLRNVLRDPRWLRVFNVGMALLLVASLYPILAENHSA
POG003197	Pseudomonas aeruginosa AZPAE14693	NQ90_RS04630	WP_003113093.1	489204009	lysine transporter LysE	MSLSVDLLLAFSLFAFVTSVTPGPNNTMLLASGVNFGFVRSIPHILGISCGFFIMVMAVGFGLGTVFEAYPVLYTILRYVGAAYLLYLAWKIATSGPAGNDPEGRGKPLSYWGAAAFQWVNPKAWVMAVGAISTYTPLQGYFTNVVVISTVFALINAPTIGIWAGFGSMLRNVLRDPRWLRVFNVGMALLLVASLYPILAESHSA
POG003197	Pseudomonas aeruginosa BL23	Q077_03093	WP_003113093.1	489204009	lysine transporter LysE	MSLSVDLLLAFSLFAFVTSVTPGPNNTMLLASGVNFGFVRSIPHILGISCGFFIMVMAVGFGLGTVFEAYPVLYTILRYVGAAYLLYLAWKIATSGPAGNDPEGRGKPLSYWGAAAFQWVNPKAWVMAVGAISTYTPLQGYFTNVVVISTVFALINAPTIGIWAGFGSMLRNVLRDPRWLRVFNVGMALLLVASLYPILAESHSA
POG003197	Pseudomonas aeruginosa Pae_CF67.11p	ACO98_RS29115	WP_003113093.1	489204009	protein AmbA	MSLSVDLLLAFSLFAFVTSVTPGPNNTMLLASGVNFGFVRSIPHILGISCGFFIMVMAVGFGLGTVFEAYPVLYTILRYVGAAYLLYLAWKIATSGPAGNDPEGRGKPLSYWGAAAFQWVNPKAWVMAVGAISTYTPLQGYFTNVVVISTVFALINAPTIGIWAGFGSMLRNVLRDPRWLRVFNVGMALLLVASLYPILAESHSA
POG003197	Pseudomonas sp. P482	BV82_RS07590	WP_036994819.1	739125311	lysine transporter LysE	MLGSLDLITAFVLFAFVSSITPGPNNTMLLASGVNFGVRRSIPHALGISVGFMVMVLAVGFGLGEVFKAYPPIYTVLRYVGAAYLLYLAYKIATSGPLSVSNPESRKPLGFWGAAAFQWVNPKAWVMAVGAITTYTPAQGYVTNVIVIASVFALVNLPSVCVWVMFGSALRTVLQNPRWLMLFNLLMAALLVISLYPLLFVESSFS
POG003197	Pseudomonas mendocina NBRC 14162	PME1_RS11095	WP_041978627.1	754586865	lysine transporter LysE	MSTELLLAFIAFAFVTSVTPGPNNMMLLASGVNFGVRRSIPHMLGISLGFMLLVAAVGLGLGQVFQRLPVLHDVLRYVGAAYLLYLAWKIAQSGAPQSRGNPEAKPFTFLQAAAFQWVNPKAWIMAIGAITTYTPQDGFFSNVLLIAALFALVNCPSVGLWTVAGSMLRKWLDNPRALRAFNISMALLLVASLYPIIVDTGMF
POG003197	Pseudomonas aeruginosa M9A.1	Q084_05550	WP_003113093.1	489204009	lysine transporter LysE	MSLSVDLLLAFSLFAFVTSVTPGPNNTMLLASGVNFGFVRSIPHILGISCGFFIMVMAVGFGLGTVFEAYPVLYTILRYVGAAYLLYLAWKIATSGPAGNDPEGRGKPLSYWGAAAFQWVNPKAWVMAVGAISTYTPLQGYFTNVVVISTVFALINAPTIGIWAGFGSMLRNVLRDPRWLRVFNVGMALLLVASLYPILAESHSA
POG003197	Pseudomonas simiae WCS417	PS417_RS13760	WP_010210272.1	497896116	membrane protein	MFMSTSLLSAFVLFAFVSSITPGPNNTMLLASGVNFGFRRSMPHALGISIGFMLLVISVGLGLGEVFKVFPWAYSVLRYVGAAYLLYLAWKIATAGGMSDSSDEQGKPMTFLGAAAFQWVNPKAWIMALGAITTYTPAEGYVTNVLVIALVFAVVNLPSVCVWVGCGSGLRNVLREPRWLRMFNGAMAGLLVLSLYPMLFAG
POG003197	Pseudomonas sp. PAMC 26793	D109_RS0114945	WP_017477621.1	516047038	membrane protein	MLMSSSLLSAFALFAFVSSITPGPNNTMLLASGVNFGFIRSIPHALGISIGFMVLVIAVGLGLGEVFKALPWAYTVLRYVGAAYLLYLAWKIATSSAMSDDTDDKRKPMTFLGAAAFQWVNPKAWVMALGAITTYTPADGYVTNVLLIAAVFALVNLPSVCVWAGCGSGLRNVLREPRWLRLFNWSMAGLLVVSLYPMFFAG
POG003197	Pseudomonas stutzeri ATCC 17588 = LMG 11199	PSTAB_1688		339493765	amino acid transporter LysE	MPPETLLAFLTYAFLTSITPGPNNTMLLASGVNYGFVRSLPHVLGISIGFGVMVVGVGAGLGRLFEDDPSLYAALRIVGGAYLLYLAWQIATAAPMQDASPNGRPFGFWKAAGFQWVNPKAWIMAIGAITAYLPTGGGMQAVVLLALLFALVNAPSVTVWVTFGTTLRRWLTDLRHLRVFNVSMAMMLVLSLYPLLFR
POG003197	Pseudomonas knackmussii B13	PKB_RS09220	WP_043251014.1	759530940	lysine transporter LysE	MPADLLVAFLGFAFVTSITPGPNNMMLLASGVNFGVRRTLPHMLGISLGFLVLVVAVGLGLDQLFRALPVTYQILRYLGGAYLLYLAWCIARAGAPKTEGQRGKPFSFLQAAAFQWVNPKAWIMAIGAITTYTPEQNFIGNVLLIAVLFAVVNLPSVGAWAVLGSLLRQWLEQPARRRLFNLGMALLLVASLYPLLLESAHA
POG003197	Pseudomonas aeruginosa BWHPSA006	Q019_02956	WP_003089383.1	489179895	lysine transporter LysE	MSLSVDLLLAFSLFAFVTSVTPGPNNTMLLASGVNFGFVRSIPHILGISCGFFIMVMAVGFGLGTVFEAYPVLYTILRYVGAAYLLYLAWKIATSGPAGNDPEGRGKPLSYWGAAAFQWVNPKAWVMAVGAISTYTPLQGYFTNVVVISTVFALINAPTIGIWAGFGSMLRNVLRDPRWLRVFNVGMALLLVASLYPILAENHSA
POG003197	Pseudomonas aeruginosa LESlike5	T227_RS46070	WP_003113093.1	489204009	protein AmbA	MSLSVDLLLAFSLFAFVTSVTPGPNNTMLLASGVNFGFVRSIPHILGISCGFFIMVMAVGFGLGTVFEAYPVLYTILRYVGAAYLLYLAWKIATSGPAGNDPEGRGKPLSYWGAAAFQWVNPKAWVMAVGAISTYTPLQGYFTNVVVISTVFALINAPTIGIWAGFGSMLRNVLRDPRWLRVFNVGMALLLVASLYPILAESHSA
POG003197	Pseudomonas aeruginosa LES_CF_sputum_CF03_contigs_18_a1	TC72_RS25960	WP_003113093.1	489204009	protein AmbA	MSLSVDLLLAFSLFAFVTSVTPGPNNTMLLASGVNFGFVRSIPHILGISCGFFIMVMAVGFGLGTVFEAYPVLYTILRYVGAAYLLYLAWKIATSGPAGNDPEGRGKPLSYWGAAAFQWVNPKAWVMAVGAISTYTPLQGYFTNVVVISTVFALINAPTIGIWAGFGSMLRNVLRDPRWLRVFNVGMALLLVASLYPILAESHSA
POG003197	Pseudomonas syringae BRIP39023	A988_23899	WP_003436438.1	489531706	lysine exporter protein LysE/YggA	MFLSFDLLLAFTLFAFVTSITPGPNNMMLLASGVNFGFSRTLPHMLGISVGFFVLVLAVGFGLGSVFKAWPVLYTILRYVGAAYLLYLTWKIATSGPASDKVDSQGKPLSFMSAALFQWVNPKAWIMAIGAISTYTPMQGYFYNVLVISAVFALINLPSVGVWAGFGSLLRNVLRDPLGLRIFNGVMAALLVASLYPLFIEH
POG003197	Pseudomonas denitrificans ATCC 13867	H681_10235		472325215	lysine exporter protein LysE/YggA	MPIELLGAFVLFAFVTSITPGPNNMMLLASGVNFGIRRTIPHMLGISIGFLLLVVAVGMGLHQLFERFPASYQALRYAGGAYLLYLAWKIARAGAPEAADAQGSQPMSFLQAAAFQWVNPKAWVMAVGAIATYLPPDAFISNVIILATLFAVVNLPSVGVWTIIGSLLRRWLEDPRRLRLFNVGMAALLVASLYPLLTSA
POG003197	Pseudomonas aeruginosa NCGM1984	NCGM1984_RS14620	WP_003089383.1	489179895	lysine transporter LysE	MSLSVDLLLAFSLFAFVTSVTPGPNNTMLLASGVNFGFVRSIPHILGISCGFFIMVMAVGFGLGTVFEAYPVLYTILRYVGAAYLLYLAWKIATSGPAGNDPEGRGKPLSYWGAAAFQWVNPKAWVMAVGAISTYTPLQGYFTNVVVISTVFALINAPTIGIWAGFGSMLRNVLRDPRWLRVFNVGMALLLVASLYPILAENHSA
POG003197	Pseudomonas syringae DSM 10604	PSSR_RS0111355	WP_003348620.1	489443168	lysine exporter protein LysE/YggA	MFLSFDLLLAFTLFAFVTSITPGPNNMMLLASGVNFGFSRTLPHMLGISVGFFVLVLAVGFGLGSVFKTWPVLYTILRYVGAAYLLYLAWKIATSGPASDSVDSQGKPLSFMSAALFQWVNPKAWIMAIGAISTYTPMQGYFYNVLVISAVFALINLPSVGVWAGFGSLLRNVLRDPLGLRIFNGVMAALLVASLYPLFIEH
POG003197	Pseudomonas aeruginosa 213BR	IAK_RS0112435	WP_003113093.1	489204009	lysine transporter LysE	MSLSVDLLLAFSLFAFVTSVTPGPNNTMLLASGVNFGFVRSIPHILGISCGFFIMVMAVGFGLGTVFEAYPVLYTILRYVGAAYLLYLAWKIATSGPAGNDPEGRGKPLSYWGAAAFQWVNPKAWVMAVGAISTYTPLQGYFTNVVVISTVFALINAPTIGIWAGFGSMLRNVLRDPRWLRVFNVGMALLLVASLYPILAESHSA
POG003197	Pseudomonas vranovensis DSM 16006	H621_RS0103545	WP_028942034.1	655594939	lysine transporter LysE	MLSSLDLITAFVLFAFVSSITPGPNNTMLLASGVNFGVRRSIPHALGISVGFMVMVLAVGFGLGEVFKAYPPIYTVLRYVGAAYLLYLAWKIATSGPLSVSDRQSRKPLGFWGAAGFQWVNPKAWVMAVGAITTYTPAQGYVTNVIVIATVFALVNLPSVCVWVMFGSALRSVLQKPRWLMLFNVLMAALLVISLYPLLFVESSFS
POG003197	Pseudomonas aeruginosa AZPAE14955	NS71_RS25890	WP_003113093.1	489204009	lysine transporter LysE	MSLSVDLLLAFSLFAFVTSVTPGPNNTMLLASGVNFGFVRSIPHILGISCGFFIMVMAVGFGLGTVFEAYPVLYTILRYVGAAYLLYLAWKIATSGPAGNDPEGRGKPLSYWGAAAFQWVNPKAWVMAVGAISTYTPLQGYFTNVVVISTVFALINAPTIGIWAGFGSMLRNVLRDPRWLRVFNVGMALLLVASLYPILAESHSA
POG003197	Pseudomonas aeruginosa HB15	PA15_0330420	WP_003089383.1	489179895	lysine transporter LysE	MSLSVDLLLAFSLFAFVTSVTPGPNNTMLLASGVNFGFVRSIPHILGISCGFFIMVMAVGFGLGTVFEAYPVLYTILRYVGAAYLLYLAWKIATSGPAGNDPEGRGKPLSYWGAAAFQWVNPKAWVMAVGAISTYTPLQGYFTNVVVISTVFALINAPTIGIWAGFGSMLRNVLRDPRWLRVFNVGMALLLVASLYPILAENHSA
POG003197	Pseudomonas aeruginosa LES_CF_sputum_CF03_contigs_8_a1	TC72_RS12985	WP_003113093.1	489204009	protein AmbA	MSLSVDLLLAFSLFAFVTSVTPGPNNTMLLASGVNFGFVRSIPHILGISCGFFIMVMAVGFGLGTVFEAYPVLYTILRYVGAAYLLYLAWKIATSGPAGNDPEGRGKPLSYWGAAAFQWVNPKAWVMAVGAISTYTPLQGYFTNVVVISTVFALINAPTIGIWAGFGSMLRNVLRDPRWLRVFNVGMALLLVASLYPILAESHSA
POG003197	Pseudomonas aeruginosa BWHPSA038	Q043_02544	WP_003089383.1	489179895	lysine transporter LysE	MSLSVDLLLAFSLFAFVTSVTPGPNNTMLLASGVNFGFVRSIPHILGISCGFFIMVMAVGFGLGTVFEAYPVLYTILRYVGAAYLLYLAWKIATSGPAGNDPEGRGKPLSYWGAAAFQWVNPKAWVMAVGAISTYTPLQGYFTNVVVISTVFALINAPTIGIWAGFGSMLRNVLRDPRWLRVFNVGMALLLVASLYPILAENHSA
POG003197	Pseudomonas aeruginosa PAO1-GFP	V563_04420	WP_003113093.1	489204009	lysine transporter LysE	MSLSVDLLLAFSLFAFVTSVTPGPNNTMLLASGVNFGFVRSIPHILGISCGFFIMVMAVGFGLGTVFEAYPVLYTILRYVGAAYLLYLAWKIATSGPAGNDPEGRGKPLSYWGAAAFQWVNPKAWVMAVGAISTYTPLQGYFTNVVVISTVFALINAPTIGIWAGFGSMLRNVLRDPRWLRVFNVGMALLLVASLYPILAESHSA
POG003197	Pseudomonas chlororaphis subsp. aureofaciens 30-84	PCHL3084_RS09035	WP_009042782.1	496333604	lysine transporter LysE	MPLSIDLLLAFALFAFVTSVTPGPNNTMLLASGVNFGFRRTVPHILGISSGFLVLVLAVGLGLGAVFEAYPVLYKVLRYVGAAYLLYLAWNIARSGPVSQEVDGKGRPLGFWGAAAFQWVNPKAWVMALGAISTYTPLQGYFFNVVVIASLFALINAPSVGVWAGFGSVLRNVLRDPRWLRLFNYGMALLLVISLFPLLQA
POG003197	Pseudomonas sp. StFLB209	PSCI_RS27420	WP_045493264.1	780154246	lysine transporter LysE	MSFDLLLAFALFALVSSITPGPNNMMLLASGVNFGLRRTVPHMFGISIGFMVLVLAVGLGLGSVFQSWPWFYTLLRYVGGAYLLYLAWKIATSGPVGDNGPSRGEPMTFFAAALFQWVNPKAWVMAVGAITTYTPMQGYFTNVLVITAVFGLINLPGVGIWAGFGSLLRNVLRDPRRVRVFNGVMALLLVLSLYPLVVQH
POG003197	Pseudomonas aeruginosa CF77	Q092_01924	WP_003089383.1	489179895	lysine transporter LysE	MSLSVDLLLAFSLFAFVTSVTPGPNNTMLLASGVNFGFVRSIPHILGISCGFFIMVMAVGFGLGTVFEAYPVLYTILRYVGAAYLLYLAWKIATSGPAGNDPEGRGKPLSYWGAAAFQWVNPKAWVMAVGAISTYTPLQGYFTNVVVISTVFALINAPTIGIWAGFGSMLRNVLRDPRWLRVFNVGMALLLVASLYPILAENHSA
POG003197	Pseudomonas aeruginosa BL08	Q062_04361	WP_003089383.1	489179895	lysine transporter LysE	MSLSVDLLLAFSLFAFVTSVTPGPNNTMLLASGVNFGFVRSIPHILGISCGFFIMVMAVGFGLGTVFEAYPVLYTILRYVGAAYLLYLAWKIATSGPAGNDPEGRGKPLSYWGAAAFQWVNPKAWVMAVGAISTYTPLQGYFTNVVVISTVFALINAPTIGIWAGFGSMLRNVLRDPRWLRVFNVGMALLLVASLYPILAENHSA
POG003197	Pseudomonas aeruginosa BL10	Q064_02821	WP_003113093.1	489204009	lysine transporter LysE	MSLSVDLLLAFSLFAFVTSVTPGPNNTMLLASGVNFGFVRSIPHILGISCGFFIMVMAVGFGLGTVFEAYPVLYTILRYVGAAYLLYLAWKIATSGPAGNDPEGRGKPLSYWGAAAFQWVNPKAWVMAVGAISTYTPLQGYFTNVVVISTVFALINAPTIGIWAGFGSMLRNVLRDPRWLRVFNVGMALLLVASLYPILAESHSA
POG003197	Pseudomonas aeruginosa X24509	Q005_02096	WP_003113093.1	489204009	lysine transporter LysE	MSLSVDLLLAFSLFAFVTSVTPGPNNTMLLASGVNFGFVRSIPHILGISCGFFIMVMAVGFGLGTVFEAYPVLYTILRYVGAAYLLYLAWKIATSGPAGNDPEGRGKPLSYWGAAAFQWVNPKAWVMAVGAISTYTPLQGYFTNVVVISTVFALINAPTIGIWAGFGSMLRNVLRDPRWLRVFNVGMALLLVASLYPILAESHSA
POG003197	Pseudomonas sp. KG01	ACR52_RS12650	WP_048724513.1	881003515	lysine transporter LysE	MSLSFDLMLAFALFAFVTSVTPGPNNAMLLASGVNFGFQRTIPHILGISSGFLVLVLAVGLGLGAAFTAYPVLYTILRYAGAAYLLYLAWNIARSGPASEDTEGKGKPLGFWGAAAFQWVNPKAWVMAIGAISTYTPLQGYTMNVVIIATVFALINAPSVGVWAGFGSVLRNVLRNPRWLRVFNFGMAALLVISLYPLLQHTS
POG003197	Pseudomonas mendocina EGD-AQ5	O203_RS42975	WP_017677277.1	516273314	lysine transporter LysE	MSTELLLAFIAFAFVTSVTPGPNNMMLLASGVNFGVRRSIPHMLGISLGFMLLVAAVGLGLGQVFQRLPVLHDVLRYVGAAYLLYLAWKIAQSGAPQSRENPEAKPFTFIQAAAFQWVNPKAWIMAIGAITTYTPQDGFFSNVLLIAALFALVNCPSVGLWTVAGSMLRKWLDNPRALRAFNIGMALLLVASLYPIIVDTGMF
POG003197	Pseudomonas aeruginosa VRFPA04	P797_RS17205	WP_003089383.1	489179895	lysine transporter LysE	MSLSVDLLLAFSLFAFVTSVTPGPNNTMLLASGVNFGFVRSIPHILGISCGFFIMVMAVGFGLGTVFEAYPVLYTILRYVGAAYLLYLAWKIATSGPAGNDPEGRGKPLSYWGAAAFQWVNPKAWVMAVGAISTYTPLQGYFTNVVVISTVFALINAPTIGIWAGFGSMLRNVLRDPRWLRVFNVGMALLLVASLYPILAENHSA
POG003197	Pseudomonas aeruginosa BWH031	AJ71_03889	WP_003113093.1	489204009	lysine transporter LysE	MSLSVDLLLAFSLFAFVTSVTPGPNNTMLLASGVNFGFVRSIPHILGISCGFFIMVMAVGFGLGTVFEAYPVLYTILRYVGAAYLLYLAWKIATSGPAGNDPEGRGKPLSYWGAAAFQWVNPKAWVMAVGAISTYTPLQGYFTNVVVISTVFALINAPTIGIWAGFGSMLRNVLRDPRWLRVFNVGMALLLVASLYPILAESHSA
POG003197	Pseudomonas aeruginosa CF127	Q001_02252	WP_003089383.1	489179895	lysine transporter LysE	MSLSVDLLLAFSLFAFVTSVTPGPNNTMLLASGVNFGFVRSIPHILGISCGFFIMVMAVGFGLGTVFEAYPVLYTILRYVGAAYLLYLAWKIATSGPAGNDPEGRGKPLSYWGAAAFQWVNPKAWVMAVGAISTYTPLQGYFTNVVVISTVFALINAPTIGIWAGFGSMLRNVLRDPRWLRVFNVGMALLLVASLYPILAENHSA
POG003197	Pseudomonas aeruginosa AZPAE14809	NR28_RS20450	WP_003113093.1	489204009	lysine transporter LysE	MSLSVDLLLAFSLFAFVTSVTPGPNNTMLLASGVNFGFVRSIPHILGISCGFFIMVMAVGFGLGTVFEAYPVLYTILRYVGAAYLLYLAWKIATSGPAGNDPEGRGKPLSYWGAAAFQWVNPKAWVMAVGAISTYTPLQGYFTNVVVISTVFALINAPTIGIWAGFGSMLRNVLRDPRWLRVFNVGMALLLVASLYPILAESHSA
POG003197	Pseudomonas aeruginosa MRSN 321	T649_RS12390	WP_003113093.1	489204009	protein AmbA	MSLSVDLLLAFSLFAFVTSVTPGPNNTMLLASGVNFGFVRSIPHILGISCGFFIMVMAVGFGLGTVFEAYPVLYTILRYVGAAYLLYLAWKIATSGPAGNDPEGRGKPLSYWGAAAFQWVNPKAWVMAVGAISTYTPLQGYFTNVVVISTVFALINAPTIGIWAGFGSMLRNVLRDPRWLRVFNVGMALLLVASLYPILAESHSA
POG003197	Pseudomonas sp. WCS374	PD374_RS13200	WP_032902400.1	696327020	lysine transporter LysE	MIMSTSLLSAFVLFAFVSSITPGPNNTMLLASGVNFGFRRSMPHALGISIGFMLLVICVGLGLGEVFKLFPWAYTLLRYVGAAYLLYLAWKIANAGGMSDNQDEHGKPMTFLGAAAFQWVNPKAWIMALGAITTYTPAEGYVTNVLVIALVFAVVNLPSVCVWVGCGSGLRNLLREPRWLRMFNWSMAGLLVLSLYPMLFVG
POG003197	Pseudomonas aeruginosa AZPAE15055	NT71_RS28745	WP_003113093.1	489204009	lysine transporter LysE	MSLSVDLLLAFSLFAFVTSVTPGPNNTMLLASGVNFGFVRSIPHILGISCGFFIMVMAVGFGLGTVFEAYPVLYTILRYVGAAYLLYLAWKIATSGPAGNDPEGRGKPLSYWGAAAFQWVNPKAWVMAVGAISTYTPLQGYFTNVVVISTVFALINAPTIGIWAGFGSMLRNVLRDPRWLRVFNVGMALLLVASLYPILAESHSA
POG003197	Pseudomonas aeruginosa AZPAE14882	NR98_RS05610	WP_003113093.1	489204009	lysine transporter LysE	MSLSVDLLLAFSLFAFVTSVTPGPNNTMLLASGVNFGFVRSIPHILGISCGFFIMVMAVGFGLGTVFEAYPVLYTILRYVGAAYLLYLAWKIATSGPAGNDPEGRGKPLSYWGAAAFQWVNPKAWVMAVGAISTYTPLQGYFTNVVVISTVFALINAPTIGIWAGFGSMLRNVLRDPRWLRVFNVGMALLLVASLYPILAESHSA
POG003197	Pseudomonas syringae pv. syringae 41a	PSS41A_RS19845	WP_044313201.1	764127356	lysine transporter LysE	MFLSFDLLLAFTLFAFVTSITPGPNNMMLLASGVNFGFSRTLPHMLGISVGFFVLVLAVGFGLGSVFKTWPVLYTILRYVGAAYLLYLAWKIATSGPASDSVDSEGKPLSFMSAALFQWVNPKAWIMAIGAISTYTPMQGYFYNVLLISAVFALINLPSVGVWAGFGSLLRNVLRDPLGLRIFNGVMAALLVASLYPLFIEH
POG003197	Pseudomonas thermotolerans DSM 14292	H165_RS0107755	WP_017938355.1	516562851	lysine transporter LysE	MSLDLLLAFVLFAFVTSVTPGPNNMMLLASGVNFGVRRSVPHMLGISLGFMVLVISVGLGLGQLFESYPQLHTALRYAGAAYLLYLAWKIARAGAPEGGEPRGRPFGFLQAAAFQWVNPKAWIMAIGAITTYLPQGSGLLQVVLIAALFALVNCPSVGLWTVAGSLLRHWLDNPRTLRLFNVSMALLLVASLYPVLTTL
POG003197	Pseudomonas synxantha BG33R	PseBG33_4989	WP_005791902.1	492255672	lysine transporter LysE	MSLSFDLMLAFALFAFVTSVTPGPNNAMLLASGVNFGFQRTIPHILGISSGFLVLVLAVGLGLGAAFTAYPVLYTILRYAGAAYLLYLAWNIARSGPASEDNEGKGKPLGFWGAAAFQWVNPKAWVMAIGAISTYTPLQGYTMNVVIIATVFALINAPSVGVWAGFGSVLRNVLRNPRWLRVFNFGMAALLVISLYPLLQQTS
POG003197	Pseudomonas aeruginosa BWHPSA027	Q040_02069	WP_003089383.1	489179895	lysine transporter LysE	MSLSVDLLLAFSLFAFVTSVTPGPNNTMLLASGVNFGFVRSIPHILGISCGFFIMVMAVGFGLGTVFEAYPVLYTILRYVGAAYLLYLAWKIATSGPAGNDPEGRGKPLSYWGAAAFQWVNPKAWVMAVGAISTYTPLQGYFTNVVVISTVFALINAPTIGIWAGFGSMLRNVLRDPRWLRVFNVGMALLLVASLYPILAENHSA
POG003197	Pseudomonas viridiflava LMCA8	RT94_RS09445	WP_004887064.1	491025371	lysine exporter protein LysE/YggA	MPFSLDLLLAFALFAFVTSVTPGPNNMMLLASGVNFGFGRTLPHMLGISIGFFVLVLAVGFGLGSVFKAWPMLYTLLRYVGAAYLLYLAWKIATSGPASDSSESRGEPMSFMGAALFQWVNPKAWIMAIGAISTYTPMQGYFTNVVIISGVFALINLPSVGIWAGFGSLLRNVLRDPVGLRIFNGVMAALLVASLYPLFIEH
POG003197	Pseudomonas aeruginosa BWH050	V551_04329	WP_003089383.1	489179895	lysine transporter LysE	MSLSVDLLLAFSLFAFVTSVTPGPNNTMLLASGVNFGFVRSIPHILGISCGFFIMVMAVGFGLGTVFEAYPVLYTILRYVGAAYLLYLAWKIATSGPAGNDPEGRGKPLSYWGAAAFQWVNPKAWVMAVGAISTYTPLQGYFTNVVVISTVFALINAPTIGIWAGFGSMLRNVLRDPRWLRVFNVGMALLLVASLYPILAENHSA
POG003197	Pseudomonas chlororaphis subsp. aureofaciens NBRC 3521	PCH03S_RS18530	WP_009042782.1	496333604	lysine transporter LysE	MPLSIDLLLAFALFAFVTSVTPGPNNTMLLASGVNFGFRRTVPHILGISSGFLVLVLAVGLGLGAVFEAYPVLYKVLRYVGAAYLLYLAWNIARSGPVSQEVDGKGRPLGFWGAAAFQWVNPKAWVMALGAISTYTPLQGYFFNVVVIASLFALINAPSVGVWAGFGSVLRNVLRDPRWLRLFNYGMALLLVISLFPLLQA
POG003197	Pseudomonas taiwanensis DSM 21245	H620_RS0117770	WP_023380303.1	557303577	lysine exporter protein LysE/YggA	MPIMLASADLLMAFMLFAFVSSITPGPNNTMLLASGVNFGVRRTIPHAIGISVGFMVMVLAVGFGLGEVFKAWPPLYTVLRYTGAVYLLYLAWKIATSGPVGSSSSGARKPLGFWGAAAFQWVNPKAWVMAVGAITTYTPAQGYVLNVIVIAAVFALVNLPSVGVWVMFGSALRNVLQNPRWLMLFNVLMALLLVISLYPLLFVESAFS
POG003197	Pseudomonas sp. LAIL14HWK12:I9	D903_RS0110320	WP_019099248.1	517929040	lysine transporter LysE	MPAMLASADLLTAFVLFAFVSSITPGPNNTMLLASGVNFGVRRSIPHALGISVGFMVMVLAVGLGLGEVFKAWPPLYTVLRYTGAVYLLYLAWKIATSGPVGTASSSTRKPLGFWGAAAFQWVNPKAWVMAVGAITTYTPAQGYVTNVIVIAALFALVNLPSVGVWVMFGSALRNLLQNPRWLMLFNVLMALLLVISLYPLLFVESAFS
POG003197	Pseudomonas aeruginosa 3575	AJ62_06037	WP_003089383.1	489179895	lysine transporter LysE	MSLSVDLLLAFSLFAFVTSVTPGPNNTMLLASGVNFGFVRSIPHILGISCGFFIMVMAVGFGLGTVFEAYPVLYTILRYVGAAYLLYLAWKIATSGPAGNDPEGRGKPLSYWGAAAFQWVNPKAWVMAVGAISTYTPLQGYFTNVVVISTVFALINAPTIGIWAGFGSMLRNVLRDPRWLRVFNVGMALLLVASLYPILAENHSA
POG003197	Pseudomonas alcaliphila 34	D567_RS0113670	WP_017677277.1	516273314	lysine transporter LysE	MSTELLLAFIAFAFVTSVTPGPNNMMLLASGVNFGVRRSIPHMLGISLGFMLLVAAVGLGLGQVFQRLPVLHDVLRYVGAAYLLYLAWKIAQSGAPQSRENPEAKPFTFIQAAAFQWVNPKAWIMAIGAITTYTPQDGFFSNVLLIAALFALVNCPSVGLWTVAGSMLRKWLDNPRALRAFNIGMALLLVASLYPIIVDTGMF
POG003197	Pseudomonas aeruginosa YL84	AI22_RS19620	WP_003113093.1	489204009	protein AmbA	MSLSVDLLLAFSLFAFVTSVTPGPNNTMLLASGVNFGFVRSIPHILGISCGFFIMVMAVGFGLGTVFEAYPVLYTILRYVGAAYLLYLAWKIATSGPAGNDPEGRGKPLSYWGAAAFQWVNPKAWVMAVGAISTYTPLQGYFTNVVVISTVFALINAPTIGIWAGFGSMLRNVLRDPRWLRVFNVGMALLLVASLYPILAESHSA
POG003197	Pseudomonas aeruginosa BWHPSA014	Q027_01699	WP_003113093.1	489204009	lysine transporter LysE	MSLSVDLLLAFSLFAFVTSVTPGPNNTMLLASGVNFGFVRSIPHILGISCGFFIMVMAVGFGLGTVFEAYPVLYTILRYVGAAYLLYLAWKIATSGPAGNDPEGRGKPLSYWGAAAFQWVNPKAWVMAVGAISTYTPLQGYFTNVVVISTVFALINAPTIGIWAGFGSMLRNVLRDPRWLRVFNVGMALLLVASLYPILAESHSA
POG003197	Pseudomonas balearica DSM6083 (=SP1402)	CL52_RS11405	WP_043220691.1	759499864	lysine transporter LysE	MPSETLLAFVTYAFVTSITPGPNNTMLLASGLNYGFVRSLPHVLGISIGFAVLVMGVGAGLGRLFEAFPALYALLRIVGAAYLLYLAWQIATAAPMQDASAPGRPFGFWKAAGFQWVNPKAWIMAIGAITAYLPAGGGVQAVVVLALLFALVNAPSVVVWVTFGTTLRRWLTDTRHLRLFNIAMALLLVLSLHPLLLG
POG003197	Pseudomonas aeruginosa AZPAE14825	NR43_RS28995	WP_003113093.1	489204009	lysine transporter LysE	MSLSVDLLLAFSLFAFVTSVTPGPNNTMLLASGVNFGFVRSIPHILGISCGFFIMVMAVGFGLGTVFEAYPVLYTILRYVGAAYLLYLAWKIATSGPAGNDPEGRGKPLSYWGAAAFQWVNPKAWVMAVGAISTYTPLQGYFTNVVVISTVFALINAPTIGIWAGFGSMLRNVLRDPRWLRVFNVGMALLLVASLYPILAESHSA
POG003197	Pseudomonas aeruginosa BWH059	V560_02118	WP_003113093.1	489204009	lysine transporter LysE	MSLSVDLLLAFSLFAFVTSVTPGPNNTMLLASGVNFGFVRSIPHILGISCGFFIMVMAVGFGLGTVFEAYPVLYTILRYVGAAYLLYLAWKIATSGPAGNDPEGRGKPLSYWGAAAFQWVNPKAWVMAVGAISTYTPLQGYFTNVVVISTVFALINAPTIGIWAGFGSMLRNVLRDPRWLRVFNVGMALLLVASLYPILAESHSA
POG003197	Pseudomonas aeruginosa BL18	Q072_02125	WP_003089383.1	489179895	lysine transporter LysE	MSLSVDLLLAFSLFAFVTSVTPGPNNTMLLASGVNFGFVRSIPHILGISCGFFIMVMAVGFGLGTVFEAYPVLYTILRYVGAAYLLYLAWKIATSGPAGNDPEGRGKPLSYWGAAAFQWVNPKAWVMAVGAISTYTPLQGYFTNVVVISTVFALINAPTIGIWAGFGSMLRNVLRDPRWLRVFNVGMALLLVASLYPILAENHSA
POG003197	Pseudomonas fluorescens PA3G8	AW34_RS20235	WP_038982298.1	742821627	lysine transporter LysE	MTLSLDLLLGFALFALVTSITPGPNNTMLLASGVNFGFHRTIPHMLGITCGFFVLVVAVGFGLGTVFQTYPMLYTVLRYVGAAYLLYLAWKIAHSGPVAEGAQGEGRPISYLGAAAFQWVNPKAWIMAIGAISTYTPMQGYFTNVIVIAAVFALINLPSVGVWAGCGTLLRNVLRDRRWLRLFNWGMALLLVASLYPLLLESFG
POG003197	Pseudomonas putida W619	PputW619_2451		170721632	lysine exporter protein LysE/YggA	MPAMLASFDLLMAFVLFAFVSSITPGPNNTMLLASGVNFGVRRSIPHALGISIGFMVLVLAVGLGLGEVFKAWPALYTVLRYVGAAYLLYLAWKIATSGPLSADSSNARKPLGFWGAAAFQWVNPKAWVMAVGAITTYTPAQGYVMNVIVIAAVFALVNLPSVGVWVMFGSALRNLLQNPRWLMLFNVLMALLLVISLYPLLFVESAFS
POG003197	Pseudomonas syringae pv. syringae B64	PssB64_2675	WP_003348620.1	489443168	lysine exporter protein LysE/YggA	MFLSFDLLLAFTLFAFVTSITPGPNNMMLLASGVNFGFSRTLPHMLGISVGFFVLVLAVGFGLGSVFKTWPVLYTILRYVGAAYLLYLAWKIATSGPASDSVDSQGKPLSFMSAALFQWVNPKAWIMAIGAISTYTPMQGYFYNVLVISAVFALINLPSVGVWAGFGSLLRNVLRDPLGLRIFNGVMAALLVASLYPLFIEH
POG003197	Pseudomonas brassicacearum subsp. brassicacearum NFM421	PSEBR_a3943	WP_003204030.1	330810879	amino acid efflux transporter permease	MTLSLDLLLGFALFALVTSITPGPNNTMLLASGVNFGFNRTIPHMLGITCGFFSLVLAVGLGLGAVFQTYPLLYTALRYIGAAYLLYLAWKIAHSGPVSESQPGDNTPISYWGAAAFQWVNPKAWIMAIGAISTYTPLQGYFFNVLVIAAVFALINLPSVSLWVVCGSLLRNLLRDRRWLRVFNWGMALLLVASLYPLLLESIS
POG003197	Pseudomonas aeruginosa AZPAE14934	NS50_RS22715	WP_003113093.1	489204009	lysine transporter LysE	MSLSVDLLLAFSLFAFVTSVTPGPNNTMLLASGVNFGFVRSIPHILGISCGFFIMVMAVGFGLGTVFEAYPVLYTILRYVGAAYLLYLAWKIATSGPAGNDPEGRGKPLSYWGAAAFQWVNPKAWVMAVGAISTYTPLQGYFTNVVVISTVFALINAPTIGIWAGFGSMLRNVLRDPRWLRVFNVGMALLLVASLYPILAESHSA
POG003197	Pseudomonas aeruginosa S04 90	YH69_RS15640	WP_003089383.1	489179895	lysine transporter LysE	MSLSVDLLLAFSLFAFVTSVTPGPNNTMLLASGVNFGFVRSIPHILGISCGFFIMVMAVGFGLGTVFEAYPVLYTILRYVGAAYLLYLAWKIATSGPAGNDPEGRGKPLSYWGAAAFQWVNPKAWVMAVGAISTYTPLQGYFTNVVVISTVFALINAPTIGIWAGFGSMLRNVLRDPRWLRVFNVGMALLLVASLYPILAENHSA
POG003197	Pseudomonas aeruginosa AZPAE14453	NQ70_RS31165	WP_003089383.1	489179895	lysine transporter LysE	MSLSVDLLLAFSLFAFVTSVTPGPNNTMLLASGVNFGFVRSIPHILGISCGFFIMVMAVGFGLGTVFEAYPVLYTILRYVGAAYLLYLAWKIATSGPAGNDPEGRGKPLSYWGAAAFQWVNPKAWVMAVGAISTYTPLQGYFTNVVVISTVFALINAPTIGIWAGFGSMLRNVLRDPRWLRVFNVGMALLLVASLYPILAENHSA
POG003197	Pseudomonas mandelii 36MFCvi1.1	F626_RS0127015	WP_019582476.1	518412269	lysine transporter LysE	MLSLDLLLGFALFALVTSITPGPNNTMLLASGVNFGFSRTIPHMLGITCGFFVLVVAVGFGLGTVFQTYPLLYTVLRYVGAAYLLYLAWKIAHSGPVAEGEQGEGKPISYLGAAAFQWVNPKAWIMAIGAISTYTPMQGYFTNVIVIAAVFALINLPSVGVWAGCGTLLRNVLRDRRWLRLFNWGMALLLVASMYPLLLESFS
POG003197	Pseudomonas aeruginosa BWH053	V554_02142	WP_003089383.1	489179895	lysine transporter LysE	MSLSVDLLLAFSLFAFVTSVTPGPNNTMLLASGVNFGFVRSIPHILGISCGFFIMVMAVGFGLGTVFEAYPVLYTILRYVGAAYLLYLAWKIATSGPAGNDPEGRGKPLSYWGAAAFQWVNPKAWVMAVGAISTYTPLQGYFTNVVVISTVFALINAPTIGIWAGFGSMLRNVLRDPRWLRVFNVGMALLLVASLYPILAENHSA
POG003197	Pseudomonas aeruginosa BL16	Q070_01977	WP_003089383.1	489179895	lysine transporter LysE	MSLSVDLLLAFSLFAFVTSVTPGPNNTMLLASGVNFGFVRSIPHILGISCGFFIMVMAVGFGLGTVFEAYPVLYTILRYVGAAYLLYLAWKIATSGPAGNDPEGRGKPLSYWGAAAFQWVNPKAWVMAVGAISTYTPLQGYFTNVVVISTVFALINAPTIGIWAGFGSMLRNVLRDPRWLRVFNVGMALLLVASLYPILAENHSA
POG003197	Pseudomonas aeruginosa BL25	Q079_01163	WP_003089383.1	489179895	lysine transporter LysE	MSLSVDLLLAFSLFAFVTSVTPGPNNTMLLASGVNFGFVRSIPHILGISCGFFIMVMAVGFGLGTVFEAYPVLYTILRYVGAAYLLYLAWKIATSGPAGNDPEGRGKPLSYWGAAAFQWVNPKAWVMAVGAISTYTPLQGYFTNVVVISTVFALINAPTIGIWAGFGSMLRNVLRDPRWLRVFNVGMALLLVASLYPILAENHSA
POG003197	Pseudomonas aeruginosa LESB58	PALES_29981	WP_003113093.1	218891720	AmbA	MSLSVDLLLAFSLFAFVTSVTPGPNNTMLLASGVNFGFVRSIPHILGISCGFFIMVMAVGFGLGTVFEAYPVLYTILRYVGAAYLLYLAWKIATSGPAGNDPEGRGKPLSYWGAAAFQWVNPKAWVMAVGAISTYTPLQGYFTNVVVISTVFALINAPTIGIWAGFGSMLRNVLRDPRWLRVFNVGMALLLVASLYPILAESHSA
POG003197	Pseudomonas aeruginosa AZPAE12417	NQ26_RS14120	WP_003113093.1	489204009	lysine transporter LysE	MSLSVDLLLAFSLFAFVTSVTPGPNNTMLLASGVNFGFVRSIPHILGISCGFFIMVMAVGFGLGTVFEAYPVLYTILRYVGAAYLLYLAWKIATSGPAGNDPEGRGKPLSYWGAAAFQWVNPKAWVMAVGAISTYTPLQGYFTNVVVISTVFALINAPTIGIWAGFGSMLRNVLRDPRWLRVFNVGMALLLVASLYPILAESHSA
POG003197	Pseudomonas aeruginosa LES400	T222_RS46890	WP_003113093.1	489204009	protein AmbA	MSLSVDLLLAFSLFAFVTSVTPGPNNTMLLASGVNFGFVRSIPHILGISCGFFIMVMAVGFGLGTVFEAYPVLYTILRYVGAAYLLYLAWKIATSGPAGNDPEGRGKPLSYWGAAAFQWVNPKAWVMAVGAISTYTPLQGYFTNVVVISTVFALINAPTIGIWAGFGSMLRNVLRDPRWLRVFNVGMALLLVASLYPILAESHSA
POG003197	Pseudomonas aeruginosa C40	Q087_02221	WP_003089383.1	489179895	lysine transporter LysE	MSLSVDLLLAFSLFAFVTSVTPGPNNTMLLASGVNFGFVRSIPHILGISCGFFIMVMAVGFGLGTVFEAYPVLYTILRYVGAAYLLYLAWKIATSGPAGNDPEGRGKPLSYWGAAAFQWVNPKAWVMAVGAISTYTPLQGYFTNVVVISTVFALINAPTIGIWAGFGSMLRNVLRDPRWLRVFNVGMALLLVASLYPILAENHSA
POG003197	Pseudomonas rhizosphaerae DSM 16299	LT40_RS01565	WP_043185611.1	759464285	lysine transporter LysE	MLIDLLPAFALFALVSSITPGPNNTMLLASGVNFGFLRTIPHALGISLGFMLLVLAVGLGLGEIFTAVPWTYTALRWIGAAYLLYLAWCIATSGSVSEAGDQDSRPMTFLGAAAFQWVNPKAWVMAVGAITTYVPAQGYVYNVVVIAAVFALVNLPSVCVWAGFGSVLRNVLRVPRWLRLFNWSMAALLVLSLYPLLQSPAPV
POG003197	Pseudomonas aeruginosa isolate RN21	PARN21_RS15055	WP_003113093.1	489204009	protein AmbA	MSLSVDLLLAFSLFAFVTSVTPGPNNTMLLASGVNFGFVRSIPHILGISCGFFIMVMAVGFGLGTVFEAYPVLYTILRYVGAAYLLYLAWKIATSGPAGNDPEGRGKPLSYWGAAAFQWVNPKAWVMAVGAISTYTPLQGYFTNVVVISTVFALINAPTIGIWAGFGSMLRNVLRDPRWLRVFNVGMALLLVASLYPILAESHSA
POG003197	Pseudomonas aeruginosa LES_CF_sputum_CF03_contigs_10_a1	TC72_RS28770	WP_003113093.1	489204009	protein AmbA	MSLSVDLLLAFSLFAFVTSVTPGPNNTMLLASGVNFGFVRSIPHILGISCGFFIMVMAVGFGLGTVFEAYPVLYTILRYVGAAYLLYLAWKIATSGPAGNDPEGRGKPLSYWGAAAFQWVNPKAWVMAVGAISTYTPLQGYFTNVVVISTVFALINAPTIGIWAGFGSMLRNVLRDPRWLRVFNVGMALLLVASLYPILAESHSA
POG003197	Pseudomonas aeruginosa AZPAE14359	NQ50_RS28415	WP_003089383.1	489179895	lysine transporter LysE	MSLSVDLLLAFSLFAFVTSVTPGPNNTMLLASGVNFGFVRSIPHILGISCGFFIMVMAVGFGLGTVFEAYPVLYTILRYVGAAYLLYLAWKIATSGPAGNDPEGRGKPLSYWGAAAFQWVNPKAWVMAVGAISTYTPLQGYFTNVVVISTVFALINAPTIGIWAGFGSMLRNVLRDPRWLRVFNVGMALLLVASLYPILAENHSA
POG003197	Pseudomonas fluorescens AU20219	AA067_RS20750	WP_015636467.1	505449365	transporter LysE family	MSLSPDLLLAFALFALVTSITPGPNNTMLLASGVNFGFNRSIPHILGISCGFFVLVLAVGLGLGAVFEAYPLLYSVLRYVGAAYLLYLAWKIARSGPLSDEQQHHGRPLGYWGAAAFQWVNPKAWVMAVGAISTYTPLQGYFTNVLVIAAVFALINAPTVSLWAACGSLLRNVLRNPRWLRLFNLLMAALLVLSLAPLLFEKMS
POG003197	Pseudomonas sp. C5pp	RR51_RS12525	WP_015270522.1	505083420	lysine exporter protein LysE/YggA	MLASADLLTAFVLFAFVSSITPGPNNTMLLASGVNFGVRRSIPHALGISVGFMVMVLAVGLGLGEVFKAWPALYTVLRYTGAAYLLYLAWKIATSGPVGTASSSARKPLGFWGAAAFQWVNPKAWVMAVGAITTYTPAQGYVTNVIVIAALFALVNLPSVGVWVMFGSALRNLLQNPRWLMLFNVLMALLLVISLYPLLFVESAFS
POG003197	Pseudomonas parafulva NBRC 16636 = DSM 17004 - Assembly GCF_000730645.1	PPA02S_RS06305	WP_028633932.1	655216288	lysine transporter LysE	MFASVDLLAAFILFAFVSSITPGPNNTMLLASGVNFGVRRTIPHAMGVSIGFMAMVLAVGLGLGEVFKAWPSLYTVLRYAGAAYLLYLAWKIANAGPVGAAANNGRKPIGFWPAAAFQWVNPKAWVMAVGAITTYTPAQGYVTNVVVIAALFALVNLPSVGIWVMFGSALRSVLQNPRWLMLFNVLMALLLVISLYPLLFVESAFH
POG003197	Pseudomonas aeruginosa AZPAE14842	NR60_RS27760	WP_003089383.1	489179895	lysine transporter LysE	MSLSVDLLLAFSLFAFVTSVTPGPNNTMLLASGVNFGFVRSIPHILGISCGFFIMVMAVGFGLGTVFEAYPVLYTILRYVGAAYLLYLAWKIATSGPAGNDPEGRGKPLSYWGAAAFQWVNPKAWVMAVGAISTYTPLQGYFTNVVVISTVFALINAPTIGIWAGFGSMLRNVLRDPRWLRVFNVGMALLLVASLYPILAENHSA
POG003197	Pseudomonas aeruginosa LES_CF_sputum_CF03_contigs_39_a1	TC72_RS19430	WP_003113093.1	489204009	protein AmbA	MSLSVDLLLAFSLFAFVTSVTPGPNNTMLLASGVNFGFVRSIPHILGISCGFFIMVMAVGFGLGTVFEAYPVLYTILRYVGAAYLLYLAWKIATSGPAGNDPEGRGKPLSYWGAAAFQWVNPKAWVMAVGAISTYTPLQGYFTNVVVISTVFALINAPTIGIWAGFGSMLRNVLRDPRWLRVFNVGMALLLVASLYPILAESHSA
POG003197	Pseudomonas aeruginosa LES_CF_sputum_CF03_contigs_36_a1	TC72_RS26015	WP_003113093.1	489204009	protein AmbA	MSLSVDLLLAFSLFAFVTSVTPGPNNTMLLASGVNFGFVRSIPHILGISCGFFIMVMAVGFGLGTVFEAYPVLYTILRYVGAAYLLYLAWKIATSGPAGNDPEGRGKPLSYWGAAAFQWVNPKAWVMAVGAISTYTPLQGYFTNVVVISTVFALINAPTIGIWAGFGSMLRNVLRDPRWLRVFNVGMALLLVASLYPILAESHSA
POG003197	Pseudomonas fluorescens AU11114	AA065_RS18170	WP_047302276.1	829068963	lysine transporter LysE	MNLSLDLLMGFALFALVTSITPGPNNTMLLASGVNFGFNRTIPHMLGITCGFFVLVVAVGFGLGAVFQSYPILYTVLRYVGAAYLLYLAWKIAHSGPVGDNVQGEAKPISYLGAAAFQWVNPKAWIMAIGAISTYTPMQGYFTNVVVIAAVFAIINLPSVGVWAACGTLLRNVLKEPRWLRVFNWGMAALLVISLYPLLLESFS
POG003197	Pseudomonas aeruginosa DSM 50071 - Assembly GCF_001045685.1	PA50071_RS13485	WP_003113093.1	489204009	protein AmbA	MSLSVDLLLAFSLFAFVTSVTPGPNNTMLLASGVNFGFVRSIPHILGISCGFFIMVMAVGFGLGTVFEAYPVLYTILRYVGAAYLLYLAWKIATSGPAGNDPEGRGKPLSYWGAAAFQWVNPKAWVMAVGAISTYTPLQGYFTNVVVISTVFALINAPTIGIWAGFGSMLRNVLRDPRWLRVFNVGMALLLVASLYPILAESHSA
POG003197	Pseudomonas aeruginosa LES_CF_sputum_CF03_contigs_5_a1	TC72_RS23000	WP_003113093.1	489204009	protein AmbA	MSLSVDLLLAFSLFAFVTSVTPGPNNTMLLASGVNFGFVRSIPHILGISCGFFIMVMAVGFGLGTVFEAYPVLYTILRYVGAAYLLYLAWKIATSGPAGNDPEGRGKPLSYWGAAAFQWVNPKAWVMAVGAISTYTPLQGYFTNVVVISTVFALINAPTIGIWAGFGSMLRNVLRDPRWLRVFNVGMALLLVASLYPILAESHSA
POG003197	Pseudomonas aeruginosa MSH-10	L346_02131	WP_003113093.1	489204009	lysine transporter LysE	MSLSVDLLLAFSLFAFVTSVTPGPNNTMLLASGVNFGFVRSIPHILGISCGFFIMVMAVGFGLGTVFEAYPVLYTILRYVGAAYLLYLAWKIATSGPAGNDPEGRGKPLSYWGAAAFQWVNPKAWVMAVGAISTYTPLQGYFTNVVVISTVFALINAPTIGIWAGFGSMLRNVLRDPRWLRVFNVGMALLLVASLYPILAESHSA
POG003197	Pseudomonas sp. FGI182	C163_RS13715	WP_025339302.1	644594993	lysine transporter LysE	MPAMLASADLLTAFVLFAFVSSITPGPNNTMLLASGVNFGVRRSIPHAMGISVGFMVMVLAVGLGLGEVFKAWPPLYTVLRYTGAAYLLYLAWKIATSGPVGTASSSARKPLGFWGAAAFQWVNPKAWVMAVGAITTYTPAQGYVTNVIVIAALFALVNLPSVGVWVMFGSALRNLLQNPRWLMLFNVLMALLLVISLYPLLFVESAFS
POG003197	Pseudomonas fluorescens SF39a	NX10_RS10925	WP_039759787.1	748188666	lysine transporter LysE	MNLSLDLLLGFALFALVTSITPGPNNTMLLASGVNFGFNRTIPHMLGISCGFFLLVVAVGFGLGAVFQAYPILYTVLRYVGAAYLLYLAWKIAHSGPVGDSADSEAKPISYLGAAAFQWVNPKAWIMAIGAISTYTPMQGYFYNVVIIAAVFAIINLPSVGLWAACGTLLRNVLKDPRWLRVFNWGMAALLVISLYPLLLESFH
POG003197	Pseudomonas aeruginosa AZPAE12151	NQ12_RS26090	WP_003089383.1	489179895	lysine transporter LysE	MSLSVDLLLAFSLFAFVTSVTPGPNNTMLLASGVNFGFVRSIPHILGISCGFFIMVMAVGFGLGTVFEAYPVLYTILRYVGAAYLLYLAWKIATSGPAGNDPEGRGKPLSYWGAAAFQWVNPKAWVMAVGAISTYTPLQGYFTNVVVISTVFALINAPTIGIWAGFGSMLRNVLRDPRWLRVFNVGMALLLVASLYPILAENHSA
POG003197	Pseudomonas aeruginosa AZPAE14557	NQ81_RS26595	WP_003113093.1	489204009	lysine transporter LysE	MSLSVDLLLAFSLFAFVTSVTPGPNNTMLLASGVNFGFVRSIPHILGISCGFFIMVMAVGFGLGTVFEAYPVLYTILRYVGAAYLLYLAWKIATSGPAGNDPEGRGKPLSYWGAAAFQWVNPKAWVMAVGAISTYTPLQGYFTNVVVISTVFALINAPTIGIWAGFGSMLRNVLRDPRWLRVFNVGMALLLVASLYPILAESHSA
POG003197	Pseudomonas psychrotolerans L19	PPL19_00340	WP_007158453.1	494274296	lysine transporter LysE	MTVELLSAFMLFAFVSSATPGPNNMMLLASGVNFGFRRTLPHMFGISLGHMLLVICTGLGLGQLFVLYPSLQIALRVIGGVYLLYLAWKLATASAPTPRESGSGKPFGFFQAAAFQWVNPKAWVMAIGAVTAYIPAENFTANLLVVALLFALINLPSVSLWTLFGMGLRRLLSSPARLRLFNWSMALLLVLSLYPILFGHH
POG003197	Pseudomonas fluorescens SF4c	QS95_RS18930	WP_039770336.1	748199397	lysine transporter LysE	MTLSLDLLLGFALFALVTSITPGPNNTMLLASGVNFGFNRTIPHMLGITCGFFVLVVAVGFGLGAVFQTYPLLYTILRYVGAAYLLYLAWKIAHSGPVGDSEQGEAKPISYLGAAAFQWVNPKAWIMAIGAISTYTPMQGYFTNVIVIAAVFAIINLPSVGVWAACGTLLRNVLKDRRWLRLFNWGMAALLVISLYPLLLESFS
POG003197	Pseudomonas aeruginosa AZPAE13877	NQ45_RS00080	WP_003113093.1	489204009	lysine transporter LysE	MSLSVDLLLAFSLFAFVTSVTPGPNNTMLLASGVNFGFVRSIPHILGISCGFFIMVMAVGFGLGTVFEAYPVLYTILRYVGAAYLLYLAWKIATSGPAGNDPEGRGKPLSYWGAAAFQWVNPKAWVMAVGAISTYTPLQGYFTNVVVISTVFALINAPTIGIWAGFGSMLRNVLRDPRWLRVFNVGMALLLVASLYPILAESHSA
POG003197	Pseudomonas aeruginosa BL01	Q055_02756	WP_003113093.1	489204009	lysine transporter LysE	MSLSVDLLLAFSLFAFVTSVTPGPNNTMLLASGVNFGFVRSIPHILGISCGFFIMVMAVGFGLGTVFEAYPVLYTILRYVGAAYLLYLAWKIATSGPAGNDPEGRGKPLSYWGAAAFQWVNPKAWVMAVGAISTYTPLQGYFTNVVVISTVFALINAPTIGIWAGFGSMLRNVLRDPRWLRVFNVGMALLLVASLYPILAESHSA
POG003197	Pseudomonas fluorescens EGD-AQ6	O204_RS132380	WP_031291322.1	665925271	lysine transporter LysE	MFMSTSLLSAFVLFAFVSSITPGPNNTMLLASGVNFGFRRSMPHALGISIGFMLLVISVGLGLGEVFKVFPWAYSVLRYVGAAYLLYLAWKIATAGGMSDSSDEQGKPMTFLGAAAFQWVNPKAWIMALGAITTYTPAEGYVTNVLVIALVFAVVNLPSVCVWVGCGSGLRNVLREPRWLRVFNGAMAGLLVLSLYPMLFAG
POG003197	Pseudomonas entomophila L48	PSEEN2002		104781141	amino acid transporter LysE	MLASLDLLSAFVLFAFVSSITPGPNNTMLLASGVNFGVRRTIPHALGISVGFMVLVLAVGLGLGEVFKAWPPLYSILRYAGAAYLLYLAWKIATSGPMSGDTASGRKPLGFWGAAAFQWVNPKAWVMAVGAITTYTPAQGYVFNVIIIAAVFALVNLPSVGIWVMFGSALRNLLRNPRAVVLFNVLMAVLLVISLYPLLFVESAFS
POG003197	Pseudomonas fluorescens AU10973	MZ33_RS10410	WP_034105062.1	734854978	lysine transporter LysE	MFMSTSLLSAFVLFAFVSSITPGPNNTMLLASGVNFGFRRSMPHALGISIGFMVLVISVGLGLGEVFKVFPWAYTVLRYVGAAYLLYLAWKIATAGGMSDNDDEQGKPMTFLGAAAFQWVNPKAWIMALGAITTYTPAEGYVTNVLVIALVFAVVNLPSVCVWVGCGSGLRNVLREPRWLRLFNGSMALLLVLSLYPMLFVN
POG003197	Pseudomonas sp. CFII64	CFII64_11034	WP_020290827.1	520790206	lysine exporter protein LysE/YggA	MTLSFDLLLAFALFAFVTSVTPGPNNMMLLASGVNFGFNRSIPHILGISSGFFSLVLAVGLGLGAAFKTYPLLYTVLRYAGAAYLLYLAWKIATSGPASDADGHEGKPQTFLQAAAFQWVNPKAWVMAVGAISTYTPLQGYFTNVVVISAIFALINAPSVCVWAGCGSLLRNALRNPFWLRVFNGVMATLLVVSLYPLLES
POG003197	Pseudomonas syringae pv. actinidiae ICMP 9617	A250_RS15880	WP_003373190.1	489468052	lysine transporter LysE	MVLSFDLLLAFALFAFVTSVTPGPNNMMLLASGVNFGFSRTLPHMLGISIGFFILVLAVGFGLGSVFKAWPILYTVLRYVGAAYLLYLAWKIATSGPAAENVDSQGKPFSFMSAALFQWVNPKAWIMAIGAISTYTPMQGYFYNVVVISAVFALINLPSVGIWAGFGSLLRNVLRDPLGLRIFNGVMAALLVASLYPLFVEH
POG003197	Pseudomonas aeruginosa CF27	Q003_00084	WP_003113093.1	489204009	lysine transporter LysE	MSLSVDLLLAFSLFAFVTSVTPGPNNTMLLASGVNFGFVRSIPHILGISCGFFIMVMAVGFGLGTVFEAYPVLYTILRYVGAAYLLYLAWKIATSGPAGNDPEGRGKPLSYWGAAAFQWVNPKAWVMAVGAISTYTPLQGYFTNVVVISTVFALINAPTIGIWAGFGSMLRNVLRDPRWLRVFNVGMALLLVASLYPILAESHSA
POG003197	Pseudomonas aeruginosa AZPAE14980	NS95_RS27440	WP_003113093.1	489204009	protein AmbA	MSLSVDLLLAFSLFAFVTSVTPGPNNTMLLASGVNFGFVRSIPHILGISCGFFIMVMAVGFGLGTVFEAYPVLYTILRYVGAAYLLYLAWKIATSGPAGNDPEGRGKPLSYWGAAAFQWVNPKAWVMAVGAISTYTPLQGYFTNVVVISTVFALINAPTIGIWAGFGSMLRNVLRDPRWLRVFNVGMALLLVASLYPILAESHSA
POG003197	Pseudomonas aeruginosa AZPAE14877	NR93_RS25055	WP_003113093.1	489204009	lysine transporter LysE	MSLSVDLLLAFSLFAFVTSVTPGPNNTMLLASGVNFGFVRSIPHILGISCGFFIMVMAVGFGLGTVFEAYPVLYTILRYVGAAYLLYLAWKIATSGPAGNDPEGRGKPLSYWGAAAFQWVNPKAWVMAVGAISTYTPLQGYFTNVVVISTVFALINAPTIGIWAGFGSMLRNVLRDPRWLRVFNVGMALLLVASLYPILAESHSA
POG003197	Pseudomonas aeruginosa LES_CF_sputum_CF03_contigs_30_a1	TC72_RS28900	WP_003113093.1	489204009	protein AmbA	MSLSVDLLLAFSLFAFVTSVTPGPNNTMLLASGVNFGFVRSIPHILGISCGFFIMVMAVGFGLGTVFEAYPVLYTILRYVGAAYLLYLAWKIATSGPAGNDPEGRGKPLSYWGAAAFQWVNPKAWVMAVGAISTYTPLQGYFTNVVVISTVFALINAPTIGIWAGFGSMLRNVLRDPRWLRVFNVGMALLLVASLYPILAESHSA
POG003197	Pseudomonas aeruginosa AZPAE15032	NT48_RS27475	WP_003113093.1	489204009	lysine transporter LysE	MSLSVDLLLAFSLFAFVTSVTPGPNNTMLLASGVNFGFVRSIPHILGISCGFFIMVMAVGFGLGTVFEAYPVLYTILRYVGAAYLLYLAWKIATSGPAGNDPEGRGKPLSYWGAAAFQWVNPKAWVMAVGAISTYTPLQGYFTNVVVISTVFALINAPTIGIWAGFGSMLRNVLRDPRWLRVFNVGMALLLVASLYPILAESHSA
POG003197	Pseudomonas aeruginosa AZPAE14945	NS61_RS30705	WP_003089383.1	489179895	lysine transporter LysE	MSLSVDLLLAFSLFAFVTSVTPGPNNTMLLASGVNFGFVRSIPHILGISCGFFIMVMAVGFGLGTVFEAYPVLYTILRYVGAAYLLYLAWKIATSGPAGNDPEGRGKPLSYWGAAAFQWVNPKAWVMAVGAISTYTPLQGYFTNVVVISTVFALINAPTIGIWAGFGSMLRNVLRDPRWLRVFNVGMALLLVASLYPILAENHSA
POG003197	Pseudomonas aeruginosa BWHPSA048	Q053_02724	WP_003113093.1	489204009	lysine transporter LysE	MSLSVDLLLAFSLFAFVTSVTPGPNNTMLLASGVNFGFVRSIPHILGISCGFFIMVMAVGFGLGTVFEAYPVLYTILRYVGAAYLLYLAWKIATSGPAGNDPEGRGKPLSYWGAAAFQWVNPKAWVMAVGAISTYTPLQGYFTNVVVISTVFALINAPTIGIWAGFGSMLRNVLRDPRWLRVFNVGMALLLVASLYPILAESHSA
POG003197	Pseudomonas sp. HMP271	DP64_RS14370	WP_043298392.1	759579487	lysine transporter LysE	MPSETLLAFITYAFVTSITPGPNNTMLLASGLNYGFVRSLPHVLGISIGFAVLVMGVGAGLGRVFQTYPALYDLLRIVGAAYLLYLAWQIATALPVPEASTHGRPFGFWKAAGFQWVNPKAWIMAIGAITAYLPAGGGMQAVVALSLLFAIVNAPSVVVWVTFGTTLRRWLTNPRHLRAFNISMALLLVASLHPLLSG
POG003197	Pseudomonas aeruginosa UM-01	AAY82_RS25635	WP_003113093.1	489204009	protein AmbA	MSLSVDLLLAFSLFAFVTSVTPGPNNTMLLASGVNFGFVRSIPHILGISCGFFIMVMAVGFGLGTVFEAYPVLYTILRYVGAAYLLYLAWKIATSGPAGNDPEGRGKPLSYWGAAAFQWVNPKAWVMAVGAISTYTPLQGYFTNVVVISTVFALINAPTIGIWAGFGSMLRNVLRDPRWLRVFNVGMALLLVASLYPILAESHSA
POG003197	Pseudomonas aeruginosa BL12	Q066_03873	WP_003113093.1	489204009	lysine transporter LysE	MSLSVDLLLAFSLFAFVTSVTPGPNNTMLLASGVNFGFVRSIPHILGISCGFFIMVMAVGFGLGTVFEAYPVLYTILRYVGAAYLLYLAWKIATSGPAGNDPEGRGKPLSYWGAAAFQWVNPKAWVMAVGAISTYTPLQGYFTNVVVISTVFALINAPTIGIWAGFGSMLRNVLRDPRWLRVFNVGMALLLVASLYPILAESHSA
POG003197	Pseudomonas cichorii JBC1	BH81_RS08910	WP_025259441.1	643809620	lysine transporter LysE	MFLSFDLLLAFALFAFVASVTPGPNNTMLLASGVNFGFQRTLPHMAGISIGFFVLILSVGFGLGGLFKTWPVLYTILRYVGAAYLLYLAWKIATSGPASDSSEQRGEPLGFLPAALFQWVNPKAWVMAIGAISTYTPVEGYFTNVLVIASVFALIGLPCVCIWAGFGSLLRNVLRDPLKLRIFNGVMAVLLVVSLYPLVLEH
POG003197	Pseudomonas sp. URIL14HWK12:I7	H032_RS0101510	WP_003204030.1	489296526	lysine transporter LysE	MTLSLDLLLGFALFALVTSITPGPNNTMLLASGVNFGFNRTIPHMLGITCGFFSLVLAVGLGLGAVFQTYPLLYTALRYIGAAYLLYLAWKIAHSGPVSESQPGDNTPISYWGAAAFQWVNPKAWIMAIGAISTYTPLQGYFFNVLVIAAVFALINLPSVSLWVVCGSLLRNLLRDRRWLRVFNWGMALLLVASLYPLLLESIS
POG003197	Pseudomonas aeruginosa 6077	Q011_02170	WP_003089383.1	489179895	lysine transporter LysE	MSLSVDLLLAFSLFAFVTSVTPGPNNTMLLASGVNFGFVRSIPHILGISCGFFIMVMAVGFGLGTVFEAYPVLYTILRYVGAAYLLYLAWKIATSGPAGNDPEGRGKPLSYWGAAAFQWVNPKAWVMAVGAISTYTPLQGYFTNVVVISTVFALINAPTIGIWAGFGSMLRNVLRDPRWLRVFNVGMALLLVASLYPILAENHSA
POG003197	Pseudomonas aeruginosa MTB-1	U769_13685	WP_003089383.1	564952609	lysine transporter LysE	MSLSVDLLLAFSLFAFVTSVTPGPNNTMLLASGVNFGFVRSIPHILGISCGFFIMVMAVGFGLGTVFEAYPVLYTILRYVGAAYLLYLAWKIATSGPAGNDPEGRGKPLSYWGAAAFQWVNPKAWVMAVGAISTYTPLQGYFTNVVVISTVFALINAPTIGIWAGFGSMLRNVLRDPRWLRVFNVGMALLLVASLYPILAENHSA
POG003197	Pseudomonas aeruginosa AZPAE14404	NQ62_RS11195	WP_003089383.1	489179895	lysine transporter LysE	MSLSVDLLLAFSLFAFVTSVTPGPNNTMLLASGVNFGFVRSIPHILGISCGFFIMVMAVGFGLGTVFEAYPVLYTILRYVGAAYLLYLAWKIATSGPAGNDPEGRGKPLSYWGAAAFQWVNPKAWVMAVGAISTYTPLQGYFTNVVVISTVFALINAPTIGIWAGFGSMLRNVLRDPRWLRVFNVGMALLLVASLYPILAENHSA
POG003197	Pseudomonas aeruginosa NCGM2.S1	NCGM2_RS16380	WP_003089383.1	489179895	lysine transporter LysE	MSLSVDLLLAFSLFAFVTSVTPGPNNTMLLASGVNFGFVRSIPHILGISCGFFIMVMAVGFGLGTVFEAYPVLYTILRYVGAAYLLYLAWKIATSGPAGNDPEGRGKPLSYWGAAAFQWVNPKAWVMAVGAISTYTPLQGYFTNVVVISTVFALINAPTIGIWAGFGSMLRNVLRDPRWLRVFNVGMALLLVASLYPILAENHSA
POG003197	Pseudomonas aeruginosa C23	Q086_03142	WP_003113093.1	489204009	lysine transporter LysE	MSLSVDLLLAFSLFAFVTSVTPGPNNTMLLASGVNFGFVRSIPHILGISCGFFIMVMAVGFGLGTVFEAYPVLYTILRYVGAAYLLYLAWKIATSGPAGNDPEGRGKPLSYWGAAAFQWVNPKAWVMAVGAISTYTPLQGYFTNVVVISTVFALINAPTIGIWAGFGSMLRNVLRDPRWLRVFNVGMALLLVASLYPILAESHSA
POG003197	Pseudomonas aeruginosa F22031	F22031_RS25975	WP_003113093.1	489204009	protein AmbA	MSLSVDLLLAFSLFAFVTSVTPGPNNTMLLASGVNFGFVRSIPHILGISCGFFIMVMAVGFGLGTVFEAYPVLYTILRYVGAAYLLYLAWKIATSGPAGNDPEGRGKPLSYWGAAAFQWVNPKAWVMAVGAISTYTPLQGYFTNVVVISTVFALINAPTIGIWAGFGSMLRNVLRDPRWLRVFNVGMALLLVASLYPILAESHSA
POG003197	Pseudomonas sp. URIL14HWK12:I4	H025_RS0118160	WP_019099248.1	517929040	lysine transporter LysE	MPAMLASADLLTAFVLFAFVSSITPGPNNTMLLASGVNFGVRRSIPHALGISVGFMVMVLAVGLGLGEVFKAWPPLYTVLRYTGAVYLLYLAWKIATSGPVGTASSSTRKPLGFWGAAAFQWVNPKAWVMAVGAITTYTPAQGYVTNVIVIAALFALVNLPSVGVWVMFGSALRNLLQNPRWLMLFNVLMALLLVISLYPLLFVESAFS
POG003197	Pseudomonas aeruginosa LES_CF_sputum_CF03_contigs_28_a1	TC72_RS26075	WP_003113093.1	489204009	protein AmbA	MSLSVDLLLAFSLFAFVTSVTPGPNNTMLLASGVNFGFVRSIPHILGISCGFFIMVMAVGFGLGTVFEAYPVLYTILRYVGAAYLLYLAWKIATSGPAGNDPEGRGKPLSYWGAAAFQWVNPKAWVMAVGAISTYTPLQGYFTNVVVISTVFALINAPTIGIWAGFGSMLRNVLRDPRWLRVFNVGMALLLVASLYPILAESHSA
POG003197	Pseudomonas chlororaphis PCL1606	PCL1606_RS21455	WP_044461915.1	764696702	lysine transporter LysE	MPLSIDLLLAFALFAFVTSVTPGPNNAMLLASGVNFGFRRTVPHILGISSGFLVLVLAVGLGLGAVFEAYPVLYKVLRYVGAAYLLYLAWNIARSGPVSQDIDGKGRPLGFWGAAAFQWVNPKAWVMALGAISTYTPLQGYFFNVVVIASLFALINAPSVGVWAGFGSVLRNVLRDPRWLRLFNYGMALLLVISLFPLLQA
POG003197	Pseudomonas aeruginosa BWHPSA041	Q046_01854	WP_003113093.1	489204009	lysine transporter LysE	MSLSVDLLLAFSLFAFVTSVTPGPNNTMLLASGVNFGFVRSIPHILGISCGFFIMVMAVGFGLGTVFEAYPVLYTILRYVGAAYLLYLAWKIATSGPAGNDPEGRGKPLSYWGAAAFQWVNPKAWVMAVGAISTYTPLQGYFTNVVVISTVFALINAPTIGIWAGFGSMLRNVLRDPRWLRVFNVGMALLLVASLYPILAESHSA
POG003197	Pseudomonas aeruginosa BWHPSA020	Q033_02613	WP_003113093.1	489204009	lysine transporter LysE	MSLSVDLLLAFSLFAFVTSVTPGPNNTMLLASGVNFGFVRSIPHILGISCGFFIMVMAVGFGLGTVFEAYPVLYTILRYVGAAYLLYLAWKIATSGPAGNDPEGRGKPLSYWGAAAFQWVNPKAWVMAVGAISTYTPLQGYFTNVVVISTVFALINAPTIGIWAGFGSMLRNVLRDPRWLRVFNVGMALLLVASLYPILAESHSA
POG003197	Pseudomonas aeruginosa BWH033	AJ73_04676	WP_003113093.1	489204009	lysine transporter LysE	MSLSVDLLLAFSLFAFVTSVTPGPNNTMLLASGVNFGFVRSIPHILGISCGFFIMVMAVGFGLGTVFEAYPVLYTILRYVGAAYLLYLAWKIATSGPAGNDPEGRGKPLSYWGAAAFQWVNPKAWVMAVGAISTYTPLQGYFTNVVVISTVFALINAPTIGIWAGFGSMLRNVLRDPRWLRVFNVGMALLLVASLYPILAESHSA
POG003197	Pseudomonas putida S610	EDP1_1384	WP_023535659.1	558880585	lysE type translocator family protein	MFASLDLLIAFVLFAFVSSITPGPNNTMLLASGVNFGVRRSVPHALGVSVGFMVMVLAVGLGLGEVFKAWPALYTGLRYAGAGYLLYLAWKIATSGPVGTASTAAPKPIGFWAAAAFQWVNPKAWVMAIGAITTYTPAQGYVANVVVIATVFALVNLPSVGVWVMFGSALRGLLQNPRALMLFNVLMAALLVISLYPLLFVESAFHP
POG003197	Pseudomonas monteilii SB3078	X969_13775	WP_015270522.1	568182434	lysine transporter LysE	MLASADLLTAFVLFAFVSSITPGPNNTMLLASGVNFGVRRSIPHALGISVGFMVMVLAVGLGLGEVFKAWPALYTVLRYTGAAYLLYLAWKIATSGPVGTASSSARKPLGFWGAAAFQWVNPKAWVMAVGAITTYTPAQGYVTNVIVIAALFALVNLPSVGVWVMFGSALRNLLQNPRWLMLFNVLMALLLVISLYPLLFVESAFS
POG003197	Pseudomonas brassicacearum DF41	CD58_RS20005	WP_025214757.1	643473979	lysine transporter LysE	MTLSLDLLLGFALFALVTSITPGPNNTMLLASGVNFGFNRTIPHMLGITCGFFSLVLAVGLGLGAVFQTYPLLYTALRYIGAAYLLYLAWKIAHSGPVSESQAGDNTPISYWGAAAFQWVNPKAWIMAIGAISTYTPLQGYFFNVVVIAAVFALINLPSVSLWVVCGSLLRNLLRDRRWLRLFNWGMALLLVASLYPLLLESLR
POG003197	Pseudomonas sp. H1h	U862_RS0126810	WP_025113222.1	640688827	lysine transporter LysE	MTLSLDLLLGFALFALVTSITPGPNNTMLLASGVNFGFNRTIPHMLGITCGFFVLVVAVGFGLGAVFQTYPLLYTVLRYVGAAYLLYLAWKIAHSGPVGEGVQGEGKPISYLGAAAFQWVNPKAWIMAIGAISTYTPMQGYFTNVVVIAAVFAIINLPSVGVWAACGTLLRNVLKDPRWLRVFNWGMATLLVISLYPLLLESFH
POG003197	Pseudomonas chlororaphis EA105	NZ35_RS16450	WP_038364093.1	740578308	lysine transporter LysE	MTLSLDLLLGFALFALVTSITPGPNNTMLLASGVNFGFNRTIPHMLGITCGFFVLVVAVGFGLGAVFQSYPILYTVLRYVGAAYLLYLAWKIAHSGPVGDSAAGEAKPISYLGAAAFQWVNPKAWIMAIGAISTYTPMQGYFSNVVVIAAVFSIINLPSVGVWAACGTLLRNVLKDPRWLRVFNWGMAALLVISLYPLLLESFS
POG003197	Pseudomonas aeruginosa UDL	Q006_01705	WP_003113093.1	489204009	lysine transporter LysE	MSLSVDLLLAFSLFAFVTSVTPGPNNTMLLASGVNFGFVRSIPHILGISCGFFIMVMAVGFGLGTVFEAYPVLYTILRYVGAAYLLYLAWKIATSGPAGNDPEGRGKPLSYWGAAAFQWVNPKAWVMAVGAISTYTPLQGYFTNVVVISTVFALINAPTIGIWAGFGSMLRNVLRDPRWLRVFNVGMALLLVASLYPILAESHSA
POG003197	Pseudomonas aeruginosa AZPAE14538	NQ78_RS18655	WP_003113093.1	489204009	lysine transporter LysE	MSLSVDLLLAFSLFAFVTSVTPGPNNTMLLASGVNFGFVRSIPHILGISCGFFIMVMAVGFGLGTVFEAYPVLYTILRYVGAAYLLYLAWKIATSGPAGNDPEGRGKPLSYWGAAAFQWVNPKAWVMAVGAISTYTPLQGYFTNVVVISTVFALINAPTIGIWAGFGSMLRNVLRDPRWLRVFNVGMALLLVASLYPILAESHSA
POG003197	Pseudomonas syringae pv. tomato DC3000	PSPTO_3452	WP_007246986.1	28870613	LysE family transporter	MVLSFDLLLAFALFAFVTSVTPGPNNMMLLASGVNFGFSRTLPHMLGISIGFFILVLAVGFGLGSVFKAWPILYTVLRYVGAAYLLYLAWKIATSGPAAENTDSQGKPFSFMSAALFQWVNPKAWIMAIGAISTYTPMQGYFYNVVVISAVFALINLPSVGIWAGFGSLLRNVLRDPLGLRIFNGVMAALLVASLYPLFVEH
POG003197	Pseudomonas aeruginosa BL03	Q057_00085	WP_003089383.1	489179895	lysine transporter LysE	MSLSVDLLLAFSLFAFVTSVTPGPNNTMLLASGVNFGFVRSIPHILGISCGFFIMVMAVGFGLGTVFEAYPVLYTILRYVGAAYLLYLAWKIATSGPAGNDPEGRGKPLSYWGAAAFQWVNPKAWVMAVGAISTYTPLQGYFTNVVVISTVFALINAPTIGIWAGFGSMLRNVLRDPRWLRVFNVGMALLLVASLYPILAENHSA
POG003197	Pseudomonas aeruginosa Pae_CF67.10q	ACO71_RS26640	WP_003113093.1	489204009	protein AmbA	MSLSVDLLLAFSLFAFVTSVTPGPNNTMLLASGVNFGFVRSIPHILGISCGFFIMVMAVGFGLGTVFEAYPVLYTILRYVGAAYLLYLAWKIATSGPAGNDPEGRGKPLSYWGAAAFQWVNPKAWVMAVGAISTYTPLQGYFTNVVVISTVFALINAPTIGIWAGFGSMLRNVLRDPRWLRVFNVGMALLLVASLYPILAESHSA
POG003197	Pseudomonas putida F1	Pput_2357	WP_012052198.1	148547578	lysine exporter protein LysE/YggA	MPAMLASADLLTAFVLFAFVSSITPGPNNTMLLASGVNFGVRRSVPHALGISFGFMMMVLAVGLGLGEVFKAWPPLYTVLRYAGAAYLLYLAWKIATSGPVGTAASSARKPLGFWGAAAFQWVNPKAWVMAVGAITTYTPAQGYVTNVIVIAALFALVNLPSVGVWVMFGSALRNLLQNSRWLMLFNVVMALLLVISLYPLLFVESAFS
POG003197	Pseudomonas aeruginosa BWHPSA010	Q023_01658	WP_003113093.1	489204009	lysine transporter LysE	MSLSVDLLLAFSLFAFVTSVTPGPNNTMLLASGVNFGFVRSIPHILGISCGFFIMVMAVGFGLGTVFEAYPVLYTILRYVGAAYLLYLAWKIATSGPAGNDPEGRGKPLSYWGAAAFQWVNPKAWVMAVGAISTYTPLQGYFTNVVVISTVFALINAPTIGIWAGFGSMLRNVLRDPRWLRVFNVGMALLLVASLYPILAESHSA
POG003197	Pseudomonas sp. ARP3	ABX75_RS14330	WP_047882160.1	837868409	lysine transporter LysE	MSTSLLSAFVLFAFVSSITPGPNNTMLLASGVNFGFRRSIPHALGISIGFMLLVISVGLGLGEVFKLLPWAYTLLRYVGATYLLYLAWKIATAGGMSDSTDERGKPMTFLAAAAFQWVNPKAWIMALGAITTYTPAEGYVTNVLVIALVFAVVNLPSVCVWLGCGTGLRNLLREPRWVRLFNGVMAGLLVLSLYPMFLAG
POG003197	Pseudomonas aeruginosa BWH054	V555_02414	WP_003089383.1	489179895	lysine transporter LysE	MSLSVDLLLAFSLFAFVTSVTPGPNNTMLLASGVNFGFVRSIPHILGISCGFFIMVMAVGFGLGTVFEAYPVLYTILRYVGAAYLLYLAWKIATSGPAGNDPEGRGKPLSYWGAAAFQWVNPKAWVMAVGAISTYTPLQGYFTNVVVISTVFALINAPTIGIWAGFGSMLRNVLRDPRWLRVFNVGMALLLVASLYPILAENHSA
POG003197	Pseudomonas aeruginosa PACS2	A0K_RS14720	WP_003113093.1	107101752	lysine transporter LysE	MSLSVDLLLAFSLFAFVTSVTPGPNNTMLLASGVNFGFVRSIPHILGISCGFFIMVMAVGFGLGTVFEAYPVLYTILRYVGAAYLLYLAWKIATSGPAGNDPEGRGKPLSYWGAAAFQWVNPKAWVMAVGAISTYTPLQGYFTNVVVISTVFALINAPTIGIWAGFGSMLRNVLRDPRWLRVFNVGMALLLVASLYPILAESHSA
POG003197	Pseudomonas sp. UW4	PputUW4_01512		426408423	lysine exporter protein LysE/YggA	MTLSLDLLLGFALFALVTSITPGPNNTMLLASGVNFGFNRTIPHMLGITCGFFVLVVAVGFGLGAVFQAYPLLYNVLRYVGAAYLLYLAWKIAHSGPVSEGQQSEAKPISYLGAAAFQWVNPKAWIMAIGAISTYTPMQGYFTNVIVIAAVFAIINLPSVGVWAACGTLLRNVLKDRRWLRLFNWGMAALLVGSLYPLLLESFG
POG003197	Pseudomonas aeruginosa AZPAE12148	NQ09_RS27330	WP_003113093.1	489204009	lysine transporter LysE	MSLSVDLLLAFSLFAFVTSVTPGPNNTMLLASGVNFGFVRSIPHILGISCGFFIMVMAVGFGLGTVFEAYPVLYTILRYVGAAYLLYLAWKIATSGPAGNDPEGRGKPLSYWGAAAFQWVNPKAWVMAVGAISTYTPLQGYFTNVVVISTVFALINAPTIGIWAGFGSMLRNVLRDPRWLRVFNVGMALLLVASLYPILAESHSA
POG003197	Pseudomonas aeruginosa AZPAE14410	NQ63_RS24660	WP_003113093.1	489204009	lysine transporter LysE	MSLSVDLLLAFSLFAFVTSVTPGPNNTMLLASGVNFGFVRSIPHILGISCGFFIMVMAVGFGLGTVFEAYPVLYTILRYVGAAYLLYLAWKIATSGPAGNDPEGRGKPLSYWGAAAFQWVNPKAWVMAVGAISTYTPLQGYFTNVVVISTVFALINAPTIGIWAGFGSMLRNVLRDPRWLRVFNVGMALLLVASLYPILAESHSA
POG003197	Pseudomonas aeruginosa AZPAE14879	NR95_RS09530	WP_003089383.1	489179895	lysine transporter LysE	MSLSVDLLLAFSLFAFVTSVTPGPNNTMLLASGVNFGFVRSIPHILGISCGFFIMVMAVGFGLGTVFEAYPVLYTILRYVGAAYLLYLAWKIATSGPAGNDPEGRGKPLSYWGAAAFQWVNPKAWVMAVGAISTYTPLQGYFTNVVVISTVFALINAPTIGIWAGFGSMLRNVLRDPRWLRVFNVGMALLLVASLYPILAENHSA
POG003197	Pseudomonas aeruginosa BWHPSA018	Q031_00399	WP_003113093.1	489204009	lysine transporter LysE	MSLSVDLLLAFSLFAFVTSVTPGPNNTMLLASGVNFGFVRSIPHILGISCGFFIMVMAVGFGLGTVFEAYPVLYTILRYVGAAYLLYLAWKIATSGPAGNDPEGRGKPLSYWGAAAFQWVNPKAWVMAVGAISTYTPLQGYFTNVVVISTVFALINAPTIGIWAGFGSMLRNVLRDPRWLRVFNVGMALLLVASLYPILAESHSA
POG003197	Pseudomonas aeruginosa Stone 130	HMPREF1223_07094	WP_003113093.1	489204009	lysine transporter LysE	MSLSVDLLLAFSLFAFVTSVTPGPNNTMLLASGVNFGFVRSIPHILGISCGFFIMVMAVGFGLGTVFEAYPVLYTILRYVGAAYLLYLAWKIATSGPAGNDPEGRGKPLSYWGAAAFQWVNPKAWVMAVGAISTYTPLQGYFTNVVVISTVFALINAPTIGIWAGFGSMLRNVLRDPRWLRVFNVGMALLLVASLYPILAESHSA
POG003197	Pseudomonas aeruginosa C48	Q089_02720	WP_003113093.1	489204009	lysine transporter LysE	MSLSVDLLLAFSLFAFVTSVTPGPNNTMLLASGVNFGFVRSIPHILGISCGFFIMVMAVGFGLGTVFEAYPVLYTILRYVGAAYLLYLAWKIATSGPAGNDPEGRGKPLSYWGAAAFQWVNPKAWVMAVGAISTYTPLQGYFTNVVVISTVFALINAPTIGIWAGFGSMLRNVLRDPRWLRVFNVGMALLLVASLYPILAESHSA
POG003197	Pseudomonas sp. PH1b	U873_RS0105565	WP_025127296.1	640703864	lysine transporter LysE	MTLSLDLLLAFALFALVTSITPGPNNTLLLASGVNFGFNRSIPHILGISCGFFVLVLAVGLGLGAVFETYPVLYRVLRYVGAAYLLYLAWKIARSGPLADDQQSRGQPMGYWSAAAFQWVNPKAWVMAVGAISTYTPLQGYFSNVLVIAAVFALINAPTVSLWAACGSLLRNMLRNPRWLRLFNLGMAMLLVLSLAPLLFERLS
POG003197	Pseudomonas aeruginosa BL14	Q068_02202	WP_003089383.1	489179895	lysine transporter LysE	MSLSVDLLLAFSLFAFVTSVTPGPNNTMLLASGVNFGFVRSIPHILGISCGFFIMVMAVGFGLGTVFEAYPVLYTILRYVGAAYLLYLAWKIATSGPAGNDPEGRGKPLSYWGAAAFQWVNPKAWVMAVGAISTYTPLQGYFTNVVVISTVFALINAPTIGIWAGFGSMLRNVLRDPRWLRVFNVGMALLLVASLYPILAENHSA
POG003197	Pseudomonas aeruginosa MRSN 20176	TN45_RS15890	WP_003089383.1	489179895	lysine transporter LysE	MSLSVDLLLAFSLFAFVTSVTPGPNNTMLLASGVNFGFVRSIPHILGISCGFFIMVMAVGFGLGTVFEAYPVLYTILRYVGAAYLLYLAWKIATSGPAGNDPEGRGKPLSYWGAAAFQWVNPKAWVMAVGAISTYTPLQGYFTNVVVISTVFALINAPTIGIWAGFGSMLRNVLRDPRWLRVFNVGMALLLVASLYPILAENHSA
POG003197	Pseudomonas rhodesiae FF9	BN1060_RS19140	WP_040268427.1	749669704	lysine transporter LysE	MSSSLLSAFVLFAFVSSITPGPNNTMLLASGVNFGFRRSIPHALGISIGFMLLVISVGLGLGEVFKLLPWAYTLLRYVGATYLLYLAWKIATAGGMSDSTDERGKPMTFLAAAAFQWVNPKAWIMALGAITTYTPAEGYVTNVLVIALVFAVVNLPSVCVWLGCGTGLRNLLREPRWVRLFNGVMAGLLVLSLYPMFLAG
POG003197	Pseudomonas aeruginosa PA14	CIA_02246	WP_003089383.1	489179895	lysine transporter LysE	MSLSVDLLLAFSLFAFVTSVTPGPNNTMLLASGVNFGFVRSIPHILGISCGFFIMVMAVGFGLGTVFEAYPVLYTILRYVGAAYLLYLAWKIATSGPAGNDPEGRGKPLSYWGAAAFQWVNPKAWVMAVGAISTYTPLQGYFTNVVVISTVFALINAPTIGIWAGFGSMLRNVLRDPRWLRVFNVGMALLLVASLYPILAENHSA
POG003197	Pseudomonas aeruginosa MRW44.1	A542_RS0116335	WP_003113093.1	489204009	lysine transporter LysE	MSLSVDLLLAFSLFAFVTSVTPGPNNTMLLASGVNFGFVRSIPHILGISCGFFIMVMAVGFGLGTVFEAYPVLYTILRYVGAAYLLYLAWKIATSGPAGNDPEGRGKPLSYWGAAAFQWVNPKAWVMAVGAISTYTPLQGYFTNVVVISTVFALINAPTIGIWAGFGSMLRNVLRDPRWLRVFNVGMALLLVASLYPILAESHSA
POG003197	Pseudomonas fluorescens A506	PflA506_2823	WP_014718583.1	387894003	translocator protein, LysE family	MFMSTSLLSAFVLFAFVSSITPGPNNTMLLASGVNFGFRRSMPHALGISIGFMLLVICVGLGLGEVFKLFPWAYTLLRYVGAAYLLYLAWKIANAGGMSDNPDEHGKPMTFLGAAAFQWVNPKAWIMALGAITTYTPAEGYVTNVLVIALVFAVVNLPSVCVWVGCGSGLRNLLREPRWLRMFNWSMAGLLVLSLYPMLFVG
POG003197	Pseudomonas aeruginosa AZPAE14989	NT04_RS00070	WP_003089383.1	489179895	lysine transporter LysE	MSLSVDLLLAFSLFAFVTSVTPGPNNTMLLASGVNFGFVRSIPHILGISCGFFIMVMAVGFGLGTVFEAYPVLYTILRYVGAAYLLYLAWKIATSGPAGNDPEGRGKPLSYWGAAAFQWVNPKAWVMAVGAISTYTPLQGYFTNVVVISTVFALINAPTIGIWAGFGSMLRNVLRDPRWLRVFNVGMALLLVASLYPILAENHSA
POG003197	Pseudomonas stutzeri DSM 10701	PSJM300_07455		397686604	amino acid transporter LysE	MPSETLLAFVTYAFVTSVTPGPNNTMLLASGLNYGFVRSLPHVLGISIGFAVMVMGVGAGLGRLFEAYPSLYTVLRIVGGAYLVYLAWQIATAAPMGDASTHGRPFGFWKAAGFQWVNPKAWIMAIGAITAYLPAGGGMQAVVVLSLLFALVNAPSVTVWVTFGTTLRRWLTDLRHLRVFNVSMAIMLVLSLYPLLFE
POG003197	Pseudomonas aeruginosa BWH036	AJ76_05317	WP_003113093.1	489204009	lysine transporter LysE	MSLSVDLLLAFSLFAFVTSVTPGPNNTMLLASGVNFGFVRSIPHILGISCGFFIMVMAVGFGLGTVFEAYPVLYTILRYVGAAYLLYLAWKIATSGPAGNDPEGRGKPLSYWGAAAFQWVNPKAWVMAVGAISTYTPLQGYFTNVVVISTVFALINAPTIGIWAGFGSMLRNVLRDPRWLRVFNVGMALLLVASLYPILAESHSA
POG003197	Pseudomonas fluorescens Pf0-1	Pfl01_3913		77460134	lysine exporter protein LysE/YggA	MTLSLDLLLGFALFALVTSITPGPNNTMLLASGVNFGFNRTIPHMLGITCGFFVLVVAVGFGLGAVFQTYPLLYTVLRYVGAAYLLYLAWKVAHSGPVGDSEQGEAKPISYLGAAAFQWVNPKAWIMAIGAISTYTPMQGYFTNVIVIAAVFAIINLPSVGVWAACGTLLRNVLKDRRWLRVFNWGMAALLVISLYPLLLESFG
POG003197	Pseudomonas fluorescens AU11235	AA056_RS06090	WP_047274568.1	829035776	lysine transporter LysE	MPLSPELISAFMLFAFVSSITPGPNNTMLLASGVNFGFRRTIPHALGISAGFMVLVLAVGLGLGGVFKAVPMAYTVLRYLGAAYLLYLAWKVATSGPLSTADNDHRQPLGFWGAAAFQWVNPKAWVMAVGAITTYTPSQGYLTNVCVIALVFALINLPSVCLWAGCGSALRNVLTQPKWLLVFNVTMALLLVVSLYPILFDQ
POG003197	Pseudomonas aeruginosa BWHPSA047	Q052_01801	WP_003089383.1	489179895	lysine transporter LysE	MSLSVDLLLAFSLFAFVTSVTPGPNNTMLLASGVNFGFVRSIPHILGISCGFFIMVMAVGFGLGTVFEAYPVLYTILRYVGAAYLLYLAWKIATSGPAGNDPEGRGKPLSYWGAAAFQWVNPKAWVMAVGAISTYTPLQGYFTNVVVISTVFALINAPTIGIWAGFGSMLRNVLRDPRWLRVFNVGMALLLVASLYPILAENHSA
POG003197	Pseudomonas aeruginosa PA96	PA96_RS13575	WP_003113093.1	489204009	protein AmbA	MSLSVDLLLAFSLFAFVTSVTPGPNNTMLLASGVNFGFVRSIPHILGISCGFFIMVMAVGFGLGTVFEAYPVLYTILRYVGAAYLLYLAWKIATSGPAGNDPEGRGKPLSYWGAAAFQWVNPKAWVMAVGAISTYTPLQGYFTNVVVISTVFALINAPTIGIWAGFGSMLRNVLRDPRWLRVFNVGMALLLVASLYPILAESHSA
POG003197	Pseudomonas sp. GM41(2012)	PMI27_002265	WP_008156205.1	495431510	lysine transporter LysE	MTLSLDLLLGFALFALVTSITPGPNNTMLLASGVNFGFNRTIPHMLGITCGFFVLVVAVGFGLGAVFQTYPLLYSVLRYIGAAYLLYLAWKIAHSGPVSESEKGESKPISYLGAAAFQWVNPKAWIMAIGAISTYTPMQGYFTNVIVIAAVFALINLPSVSVWAGCGTLLRNVLKDRRWLRLFNWGMALLLVASLYPLLLESFR
POG003197	Pseudomonas stutzeri NT0124	TK79_RS02070	WP_019407667.1	518237459	lysine transporter LysE	MPPETLLAFITYAFVTSITPGPNNTMLLASGVNYGFVRSLPHVLGISIGFGVMVVGVGAGLGRLFEDYPSLYAALRIVGGAYLLYLAWQIATAAPMQDASPNGRPFGFWKAAGFQWVNPKAWIMAIGAITAYLPTGGGMQAVVLLALLFALVNAPSVTVWVTFGTALRRWLTDLRHLRVFNVSMAMMLVLSLYPLLFG
POG003197	Pseudomonas fluorescens PICF7	PFLUOLIPICF7_RS22080	WP_010210272.1	497896116	membrane protein	MFMSTSLLSAFVLFAFVSSITPGPNNTMLLASGVNFGFRRSMPHALGISIGFMLLVISVGLGLGEVFKVFPWAYSVLRYVGAAYLLYLAWKIATAGGMSDSSDEQGKPMTFLGAAAFQWVNPKAWIMALGAITTYTPAEGYVTNVLVIALVFAVVNLPSVCVWVGCGSGLRNVLREPRWLRMFNGAMAGLLVLSLYPMLFAG
POG003197	Pseudomonas sp. URIL14HWK12:I6	H043_RS0120275	WP_003226640.1	489319295	lysine transporter LysE	MTLSLDLLLGFALFALVTSITPGPNNTMLLASGVNFGFNRTIPHMLGITCGFFVLVVAVGFGLGAVFQTYPILYTVLRYLGAAYLLYLAWKIAHSGPVGEGVEGEAKPISYLGAAAFQWVNPKAWIMAIGAISTYTPMQGYFTNVVVIAAVFAIINLPSVGVWAACGTLLRNVLKDPRWLRVFNWGMAALLVISLYPLLLESFH
POG003197	Pseudomonas syringae pv. syringae HS191	PSYRH_RS10170	WP_024665661.1	639494717	lysine transporter LysE	MFLSFDLLLAFTLFAFVTSITPGPNNMMLLASGVNFGFSRTLPHMLGISVGFFVLVLAVGFGLGSVFKAWPVLYTILRYVGAAYLLYLAWKIATSGPASDSVDSQGKPLSFMSAALFQWVNPKAWIMAIGAISTYTPMQGYFYNVLVISAVFALINLPSVGVWAGFGSLLRNVLRDPLGLRIFNGVMAALLVASLYPLFIEH
POG003197	Pseudomonas aeruginosa CF614	Q093_06183	WP_003089383.1	489179895	lysine transporter LysE	MSLSVDLLLAFSLFAFVTSVTPGPNNTMLLASGVNFGFVRSIPHILGISCGFFIMVMAVGFGLGTVFEAYPVLYTILRYVGAAYLLYLAWKIATSGPAGNDPEGRGKPLSYWGAAAFQWVNPKAWVMAVGAISTYTPLQGYFTNVVVISTVFALINAPTIGIWAGFGSMLRNVLRDPRWLRVFNVGMALLLVASLYPILAENHSA
POG003197	Pseudomonas aeruginosa AZPAE14509	NQ74_RS01775	WP_003089383.1	489179895	lysine transporter LysE	MSLSVDLLLAFSLFAFVTSVTPGPNNTMLLASGVNFGFVRSIPHILGISCGFFIMVMAVGFGLGTVFEAYPVLYTILRYVGAAYLLYLAWKIATSGPAGNDPEGRGKPLSYWGAAAFQWVNPKAWVMAVGAISTYTPLQGYFTNVVVISTVFALINAPTIGIWAGFGSMLRNVLRDPRWLRVFNVGMALLLVASLYPILAENHSA
POG003197	Pseudomonas putida S13.1.2	N805_RS06845	WP_033742139.1	727284125	lysine transporter LysE	MLASADLLTAFVLFAFVSSITPGPNNTMLLASGVNFGVRRSIPHALGISVGFMVMVLAVGLGLGEVFKAWPPLYTVLRYTGAAYLLYLAWKIATSGPVGTASSSARKPLGFWGAAAFQWVNPKAWVMAVGAITTYTPAQGYVTNVIVIAAVFALVNLPSVGVWVMFGSALRNVLQNPRWLMLFNVLMALLLVISLYPLLFVESAFS
POG003197	Pseudomonas aeruginosa BWHPSA037	Q042_RS00480	WP_003113093.1	489204009	protein AmbA	MSLSVDLLLAFSLFAFVTSVTPGPNNTMLLASGVNFGFVRSIPHILGISCGFFIMVMAVGFGLGTVFEAYPVLYTILRYVGAAYLLYLAWKIATSGPAGNDPEGRGKPLSYWGAAAFQWVNPKAWVMAVGAISTYTPLQGYFTNVVVISTVFALINAPTIGIWAGFGSMLRNVLRDPRWLRVFNVGMALLLVASLYPILAESHSA
POG003197	Pseudomonas aeruginosa BWH058	V559_02855	WP_003089383.1	489179895	lysine transporter LysE	MSLSVDLLLAFSLFAFVTSVTPGPNNTMLLASGVNFGFVRSIPHILGISCGFFIMVMAVGFGLGTVFEAYPVLYTILRYVGAAYLLYLAWKIATSGPAGNDPEGRGKPLSYWGAAAFQWVNPKAWVMAVGAISTYTPLQGYFTNVVVISTVFALINAPTIGIWAGFGSMLRNVLRDPRWLRVFNVGMALLLVASLYPILAENHSA
POG003197	Pseudomonas aeruginosa JJ692	Q008_02825	WP_003089383.1	489179895	lysine transporter LysE	MSLSVDLLLAFSLFAFVTSVTPGPNNTMLLASGVNFGFVRSIPHILGISCGFFIMVMAVGFGLGTVFEAYPVLYTILRYVGAAYLLYLAWKIATSGPAGNDPEGRGKPLSYWGAAAFQWVNPKAWVMAVGAISTYTPLQGYFTNVVVISTVFALINAPTIGIWAGFGSMLRNVLRDPRWLRVFNVGMALLLVASLYPILAENHSA
POG003197	Pseudomonas weihenstephanensis DSM 29166	TU86_RS13825	null	860274527	lysine transporter LysE	null
POG003197	Pseudomonas protegens Pf-5	PFL_4153	WP_011062429.1	70731504	LysE family translocator protein	MSLSPDLLLAFALFALVTSITPGPNNTMLLASGVNFGFNRSIPHILGISCGFFVLVLAVGLGLGAVFEAYPLLYSVLRYVGAVYLLYLAWKIARSGPLSDEQQHHGRPLGYWGAAAFQWVNPKAWVMAVGAISTYTPLQGYFTNVLVIAAVFALINAPTVSLWAACGSLLRNVLRNPRWLRLFNLLMAALLVLSLAPLLFEKMS
POG003197	Pseudomonas aeruginosa LES_CF_sputum_CF03_contigs_34_a1	TC72_RS22655	WP_003113093.1	489204009	protein AmbA	MSLSVDLLLAFSLFAFVTSVTPGPNNTMLLASGVNFGFVRSIPHILGISCGFFIMVMAVGFGLGTVFEAYPVLYTILRYVGAAYLLYLAWKIATSGPAGNDPEGRGKPLSYWGAAAFQWVNPKAWVMAVGAISTYTPLQGYFTNVVVISTVFALINAPTIGIWAGFGSMLRNVLRDPRWLRVFNVGMALLLVASLYPILAESHSA
POG003197	Pseudomonas sp. CF149	CF149_11028	WP_019825740.1	518664014	putative amino acid efflux protein	MPFSLELISAFALFAFVSSITPGPNNTMLLASGVNFGFRRTIPHALGISFGFMFLVLAVGLGLGGVFKAVPMAYTVLRYLGAAYLLYLAWKVATSGPVSDSESAQGTPLGFWGAAAFQWVNPKAWVMAIGAITTYTPSQGYIANVFIIALVFAIINLPSVCVWAGCGSALRNVLTKPKWLLAFNLTMAVLLVVSLYPILFDVH
POG003197	Pseudomonas aeruginosa BWHPSA011	Q024_01977	WP_003113093.1	489204009	lysine transporter LysE	MSLSVDLLLAFSLFAFVTSVTPGPNNTMLLASGVNFGFVRSIPHILGISCGFFIMVMAVGFGLGTVFEAYPVLYTILRYVGAAYLLYLAWKIATSGPAGNDPEGRGKPLSYWGAAAFQWVNPKAWVMAVGAISTYTPLQGYFTNVVVISTVFALINAPTIGIWAGFGSMLRNVLRDPRWLRVFNVGMALLLVASLYPILAESHSA
POG003197	Pseudomonas aeruginosa M8A.2	Q081_01981	WP_003113093.1	489204009	lysine transporter LysE	MSLSVDLLLAFSLFAFVTSVTPGPNNTMLLASGVNFGFVRSIPHILGISCGFFIMVMAVGFGLGTVFEAYPVLYTILRYVGAAYLLYLAWKIATSGPAGNDPEGRGKPLSYWGAAAFQWVNPKAWVMAVGAISTYTPLQGYFTNVVVISTVFALINAPTIGIWAGFGSMLRNVLRDPRWLRVFNVGMALLLVASLYPILAESHSA
POG003197	Pseudomonas aeruginosa AZPAE14963	NS79_RS04630	WP_003113093.1	489204009	lysine transporter LysE	MSLSVDLLLAFSLFAFVTSVTPGPNNTMLLASGVNFGFVRSIPHILGISCGFFIMVMAVGFGLGTVFEAYPVLYTILRYVGAAYLLYLAWKIATSGPAGNDPEGRGKPLSYWGAAAFQWVNPKAWVMAVGAISTYTPLQGYFTNVVVISTVFALINAPTIGIWAGFGSMLRNVLRDPRWLRVFNVGMALLLVASLYPILAESHSA
POG003197	Pseudomonas aeruginosa BL21	Q075_03058	WP_003089383.1	489179895	lysine transporter LysE	MSLSVDLLLAFSLFAFVTSVTPGPNNTMLLASGVNFGFVRSIPHILGISCGFFIMVMAVGFGLGTVFEAYPVLYTILRYVGAAYLLYLAWKIATSGPAGNDPEGRGKPLSYWGAAAFQWVNPKAWVMAVGAISTYTPLQGYFTNVVVISTVFALINAPTIGIWAGFGSMLRNVLRDPRWLRVFNVGMALLLVASLYPILAENHSA
POG003197	Pseudomonas sp. URMO17WK12:I11 - Assembly GCF_000514235.1	H041_RS0110990	WP_033695049.1	727234284	lysine transporter LysE	MFASLDLLIAFVLFAFVSSITPGPNNTMLLASGVNFGVRRSVPHALGVSVGFMVMVLAVGLGLGEVFKAWPALYTVLRYAGAAYLLYLAWKIATSGPVGTASTAEPKPIGFWAAAAFQWVNPKAWVMAIGAITTYTPAQGYVANVVVIAAVFALVNLPSVGVWVMFGSALRGLLQNPRWLMLFNVLMAALLVVSLYPLLFVESTFHP
POG003197	Pseudomonas aeruginosa LES_CF_sputum_CF03_contigs_16_a1	TC72_RS23035	WP_003113093.1	489204009	protein AmbA	MSLSVDLLLAFSLFAFVTSVTPGPNNTMLLASGVNFGFVRSIPHILGISCGFFIMVMAVGFGLGTVFEAYPVLYTILRYVGAAYLLYLAWKIATSGPAGNDPEGRGKPLSYWGAAAFQWVNPKAWVMAVGAISTYTPLQGYFTNVVVISTVFALINAPTIGIWAGFGSMLRNVLRDPRWLRVFNVGMALLLVASLYPILAESHSA
POG003197	Pseudomonas aeruginosa JMM	RLJV_20655	WP_003113093.1	489204009	lysine transporter LysE	MSLSVDLLLAFSLFAFVTSVTPGPNNTMLLASGVNFGFVRSIPHILGISCGFFIMVMAVGFGLGTVFEAYPVLYTILRYVGAAYLLYLAWKIATSGPAGNDPEGRGKPLSYWGAAAFQWVNPKAWVMAVGAISTYTPLQGYFTNVVVISTVFALINAPTIGIWAGFGSMLRNVLRDPRWLRVFNVGMALLLVASLYPILAESHSA
POG003197	Pseudomonas aeruginosa LES_CF_sputum_CF03_contigs_22_a1	TC72_RS16140	WP_003113093.1	489204009	protein AmbA	MSLSVDLLLAFSLFAFVTSVTPGPNNTMLLASGVNFGFVRSIPHILGISCGFFIMVMAVGFGLGTVFEAYPVLYTILRYVGAAYLLYLAWKIATSGPAGNDPEGRGKPLSYWGAAAFQWVNPKAWVMAVGAISTYTPLQGYFTNVVVISTVFALINAPTIGIWAGFGSMLRNVLRDPRWLRVFNVGMALLLVASLYPILAESHSA
POG003197	Pseudomonas aeruginosa BWHPSA023	Q036_00340	WP_003113093.1	489204009	lysine transporter LysE	MSLSVDLLLAFSLFAFVTSVTPGPNNTMLLASGVNFGFVRSIPHILGISCGFFIMVMAVGFGLGTVFEAYPVLYTILRYVGAAYLLYLAWKIATSGPAGNDPEGRGKPLSYWGAAAFQWVNPKAWVMAVGAISTYTPLQGYFTNVVVISTVFALINAPTIGIWAGFGSMLRNVLRDPRWLRVFNVGMALLLVASLYPILAESHSA
POG003197	Pseudomonas fluorescens AU12597	AA053_RS07580	WP_047274568.1	829035776	lysine transporter LysE	MPLSPELISAFMLFAFVSSITPGPNNTMLLASGVNFGFRRTIPHALGISAGFMVLVLAVGLGLGGVFKAVPMAYTVLRYLGAAYLLYLAWKVATSGPLSTADNDHRQPLGFWGAAAFQWVNPKAWVMAVGAITTYTPSQGYLTNVCVIALVFALINLPSVCLWAGCGSALRNVLTQPKWLLVFNVTMALLLVVSLYPILFDQ
POG003197	Pseudomonas mendocina ymp	Pmen_2677		146307699	lysine exporter protein LysE/YggA	MSTELLLAFIAFAFVTSVTPGPNNMMLLASGVNFGVRRSIPHMLGISLGFMLLVASVGLGLGQLFERLPVLHDVLRYVGAAYLLYLAWKIAQAGAPQGRDNPAAKPFTFLQAAAFQWVNPKAWIMAIGAITTYTPQDGFVSNVLLIAALFALVNCPSVGLWTVPGSLLRSWLDNPRALRAFNLGMALLLVASLYPIFVDTGLL
POG003197	Pseudomonas aeruginosa AZPAE12411	NQ20_RS03005	WP_003113093.1	489204009	lysine transporter LysE	MSLSVDLLLAFSLFAFVTSVTPGPNNTMLLASGVNFGFVRSIPHILGISCGFFIMVMAVGFGLGTVFEAYPVLYTILRYVGAAYLLYLAWKIATSGPAGNDPEGRGKPLSYWGAAAFQWVNPKAWVMAVGAISTYTPLQGYFTNVVVISTVFALINAPTIGIWAGFGSMLRNVLRDPRWLRVFNVGMALLLVASLYPILAESHSA
POG003197	Pseudomonas fluorescens AU6026	MZ22_RS10325	WP_034127532.1	734880528	lysine transporter LysE	MIMSTSLLSAFVLFAFVSSITPGPNNTMLLASGVNFGFRRSMPHALGISIGFMLLVICVGLGLGEVFKLFPWAYTLLRYVGAAYLLYLAWKIANAGGMSDNPDEHGKPMTFLGAAAFQWVNPKAWIMALGAITTYTPAEGYVTNVLVIALVFAVVNLPSVCVWVGCGSGLRNLLREPRWLRMFNWSMAGLLVLSLYPMLFVG
POG003197	Pseudomonas sp. GM30	PMI25_002778	WP_007965446.1	495240683	lysine transporter LysE	MTLSLDLLLGFALFALVTSITPGPNNTMLLASGVNFGFNRTIPHMLGITCGFFVLVVAVGFGLGAVFQTYPILYTVLRYVGAAYLLYLAWKIAHSGPVGDGVDSEAKPISYLGAAAFQWVNPKAWIMAIGAISTYTPMQGYFTNVVVIAAVFAIINLPSVGVWAACGTLLRNVLKDPRWLRVFNWGMAALLVISLYPLLLESFH
POG003197	Pseudomonas fluorescens C2	NL64_RS28385	WP_034151378.1	734947018	lysine transporter LysE	MLSLDLLLGFALFALVTSITPGPNNTMLLASGVNFGFNRTIPHMLGITCGFFVLVVAVGFGLGAVFQTYPLLYTVLRYVGAAYLLYLAWKIAHSGPVSDSEKPEAKPISYLGAAAFQWVNPKAWIMAIGAISTYTPMQGYFTNVIVIAAVFALINLPSVGVWAACGTLLRNVLKDRRWLRLFNWGMAALLVASLYPILLESFN
POG003197	Pseudomonas aeruginosa PA1R	PA1R_gp0107	WP_003113093.1	558666069	Transporter, LysE family	MSLSVDLLLAFSLFAFVTSVTPGPNNTMLLASGVNFGFVRSIPHILGISCGFFIMVMAVGFGLGTVFEAYPVLYTILRYVGAAYLLYLAWKIATSGPAGNDPEGRGKPLSYWGAAAFQWVNPKAWVMAVGAISTYTPLQGYFTNVVVISTVFALINAPTIGIWAGFGSMLRNVLRDPRWLRVFNVGMALLLVASLYPILAESHSA
POG003197	Pseudomonas lini DSM 16768	TU81_RS26985	WP_038982298.1	742821627	lysine transporter LysE	MTLSLDLLLGFALFALVTSITPGPNNTMLLASGVNFGFHRTIPHMLGITCGFFVLVVAVGFGLGTVFQTYPMLYTVLRYVGAAYLLYLAWKIAHSGPVAEGAQGEGRPISYLGAAAFQWVNPKAWIMAIGAISTYTPMQGYFTNVIVIAAVFALINLPSVGVWAGCGTLLRNVLRDRRWLRLFNWGMALLLVASLYPLLLESFG
POG003197	Pseudomonas aeruginosa LES_CF_sputum_CF03_contigs_11_a1	TC72_RS29235	WP_003113093.1	489204009	protein AmbA	MSLSVDLLLAFSLFAFVTSVTPGPNNTMLLASGVNFGFVRSIPHILGISCGFFIMVMAVGFGLGTVFEAYPVLYTILRYVGAAYLLYLAWKIATSGPAGNDPEGRGKPLSYWGAAAFQWVNPKAWVMAVGAISTYTPLQGYFTNVVVISTVFALINAPTIGIWAGFGSMLRNVLRDPRWLRVFNVGMALLLVASLYPILAESHSA
POG003197	Pseudomonas aeruginosa LES_CF_sputum_CF03_contigs_40_a1	TC72_RS16735	WP_003113093.1	489204009	protein AmbA	MSLSVDLLLAFSLFAFVTSVTPGPNNTMLLASGVNFGFVRSIPHILGISCGFFIMVMAVGFGLGTVFEAYPVLYTILRYVGAAYLLYLAWKIATSGPAGNDPEGRGKPLSYWGAAAFQWVNPKAWVMAVGAISTYTPLQGYFTNVVVISTVFALINAPTIGIWAGFGSMLRNVLRDPRWLRVFNVGMALLLVASLYPILAESHSA
POG003197	Pseudomonas aeruginosa AZPAE14550	NQ79_RS22170	WP_003089383.1	489179895	lysine transporter LysE	MSLSVDLLLAFSLFAFVTSVTPGPNNTMLLASGVNFGFVRSIPHILGISCGFFIMVMAVGFGLGTVFEAYPVLYTILRYVGAAYLLYLAWKIATSGPAGNDPEGRGKPLSYWGAAAFQWVNPKAWVMAVGAISTYTPLQGYFTNVVVISTVFALINAPTIGIWAGFGSMLRNVLRDPRWLRVFNVGMALLLVASLYPILAENHSA
POG003197	Pseudomonas aeruginosa NCAIM B.001380	K260_RS0106320	WP_003089383.1	489179895	lysine transporter LysE	MSLSVDLLLAFSLFAFVTSVTPGPNNTMLLASGVNFGFVRSIPHILGISCGFFIMVMAVGFGLGTVFEAYPVLYTILRYVGAAYLLYLAWKIATSGPAGNDPEGRGKPLSYWGAAAFQWVNPKAWVMAVGAISTYTPLQGYFTNVVVISTVFALINAPTIGIWAGFGSMLRNVLRDPRWLRVFNVGMALLLVASLYPILAENHSA
POG003197	Pseudomonas aeruginosa LES_CF_sputum_CF03_contigs_25_a1	TC72_RS25500	WP_003113093.1	489204009	protein AmbA	MSLSVDLLLAFSLFAFVTSVTPGPNNTMLLASGVNFGFVRSIPHILGISCGFFIMVMAVGFGLGTVFEAYPVLYTILRYVGAAYLLYLAWKIATSGPAGNDPEGRGKPLSYWGAAAFQWVNPKAWVMAVGAISTYTPLQGYFTNVVVISTVFALINAPTIGIWAGFGSMLRNVLRDPRWLRVFNVGMALLLVASLYPILAESHSA
POG003197	Pseudomonas mandelii JR-1	OU5_RS07210	WP_010461145.1	498146989	lysine transporter LysE	MTLSLDLLLGFALFALVTSITPGPNNTMLLASGVNFGFHRTIPHMLGITCGFFVLVLAVGFGLGAVFQTYPLFYTVLRYVGAAYLLYLAWKIAHSGPVSESEKGDSKPISYLGAAAFQWVNPKAWIMAIGAISTYTPMQGYFTNVIVIAAVFALINLPSVGVWAGCGTLLRNVLKDRRWLRLFNWGMALLLVASLYPLLLESFS
POG003197	Pseudomonas aeruginosa BWHPSA022	Q035_01875	WP_003113093.1	489204009	lysine transporter LysE	MSLSVDLLLAFSLFAFVTSVTPGPNNTMLLASGVNFGFVRSIPHILGISCGFFIMVMAVGFGLGTVFEAYPVLYTILRYVGAAYLLYLAWKIATSGPAGNDPEGRGKPLSYWGAAAFQWVNPKAWVMAVGAISTYTPLQGYFTNVVVISTVFALINAPTIGIWAGFGSMLRNVLRDPRWLRVFNVGMALLLVASLYPILAESHSA
POG003197	Pseudomonas aeruginosa AZPAE15017	NT33_RS24540	WP_003113093.1	489204009	lysine transporter LysE	MSLSVDLLLAFSLFAFVTSVTPGPNNTMLLASGVNFGFVRSIPHILGISCGFFIMVMAVGFGLGTVFEAYPVLYTILRYVGAAYLLYLAWKIATSGPAGNDPEGRGKPLSYWGAAAFQWVNPKAWVMAVGAISTYTPLQGYFTNVVVISTVFALINAPTIGIWAGFGSMLRNVLRDPRWLRVFNVGMALLLVASLYPILAESHSA
POG003197	Pseudomonas aeruginosa LES_CF_sputum_CF03_contigs_19_a1	TC72_RS18425	WP_003113093.1	489204009	protein AmbA	MSLSVDLLLAFSLFAFVTSVTPGPNNTMLLASGVNFGFVRSIPHILGISCGFFIMVMAVGFGLGTVFEAYPVLYTILRYVGAAYLLYLAWKIATSGPAGNDPEGRGKPLSYWGAAAFQWVNPKAWVMAVGAISTYTPLQGYFTNVVVISTVFALINAPTIGIWAGFGSMLRNVLRDPRWLRVFNVGMALLLVASLYPILAESHSA
POG003197	Pseudomonas xanthomarina S11	PXNS11_RS01755	WP_041013313.1	751304904	lysine transporter LysE	MIDLPLMLAFIAAASLLTVTPGVDTAIVLRTATLETRRQAVLAGAGICLGCLAWGMAVSLGLGALLQASELGYTVVKFAGAAYLIWLGSRLVFKPRASFDVGGATAASARGQAFWRGLLTNLLNPKIGVFYVTFLPQFVPLGADVAVYSFFLACLHVLLTLAWFAVLIAATIPLAKLLRSPGLTEALDRVTGGVLVAFGVRLATSTAP
POG003197	Pseudomonas sp. URHB0015	N526_RS0123185	WP_027620239.1	653609149	lysine transporter LysE	MTLSLDLLLGFALFALVTSITPGPNNTMLLASGVNFGFNRTIPHMLGITCGFFILVLAVGFGLGAVFQSYPVLYSVLRVVGATYLLYLAWKIAHSGPVSDSADGQAKPISYLGAAAFQWVNPKAWIMAIGAISTYTPLQGYFTNVIVIAGVFALINLPSVGVWVVCGSLLRNVLRDRRWLRLFNWGMALLLVASLYPMLHESFG
POG003197	Pseudomonas aeruginosa C52	Q091_05708	WP_003089383.1	489179895	lysine transporter LysE	MSLSVDLLLAFSLFAFVTSVTPGPNNTMLLASGVNFGFVRSIPHILGISCGFFIMVMAVGFGLGTVFEAYPVLYTILRYVGAAYLLYLAWKIATSGPAGNDPEGRGKPLSYWGAAAFQWVNPKAWVMAVGAISTYTPLQGYFTNVVVISTVFALINAPTIGIWAGFGSMLRNVLRDPRWLRVFNVGMALLLVASLYPILAENHSA
POG003197	Pseudomonas aeruginosa UCBPP-PA14	PA14_34800	WP_003089383.1	116050250	amino acid transporter LysE	MSLSVDLLLAFSLFAFVTSVTPGPNNTMLLASGVNFGFVRSIPHILGISCGFFIMVMAVGFGLGTVFEAYPVLYTILRYVGAAYLLYLAWKIATSGPAGNDPEGRGKPLSYWGAAAFQWVNPKAWVMAVGAISTYTPLQGYFTNVVVISTVFALINAPTIGIWAGFGSMLRNVLRDPRWLRVFNVGMALLLVASLYPILAENHSA
POG003197	Pseudomonas aeruginosa BL05	Q059_02120	WP_003113093.1	489204009	lysine transporter LysE	MSLSVDLLLAFSLFAFVTSVTPGPNNTMLLASGVNFGFVRSIPHILGISCGFFIMVMAVGFGLGTVFEAYPVLYTILRYVGAAYLLYLAWKIATSGPAGNDPEGRGKPLSYWGAAAFQWVNPKAWVMAVGAISTYTPLQGYFTNVVVISTVFALINAPTIGIWAGFGSMLRNVLRDPRWLRVFNVGMALLLVASLYPILAESHSA
POG003197	Pseudomonas aeruginosa BWHPSA044	Q049_02497	WP_003089383.1	489179895	lysine transporter LysE	MSLSVDLLLAFSLFAFVTSVTPGPNNTMLLASGVNFGFVRSIPHILGISCGFFIMVMAVGFGLGTVFEAYPVLYTILRYVGAAYLLYLAWKIATSGPAGNDPEGRGKPLSYWGAAAFQWVNPKAWVMAVGAISTYTPLQGYFTNVVVISTVFALINAPTIGIWAGFGSMLRNVLRDPRWLRVFNVGMALLLVASLYPILAENHSA
POG003197	Pseudomonas aeruginosa LES_CF_sputum_CF03_contigs_12_a1	TC72_RS25930	WP_003113093.1	489204009	protein AmbA	MSLSVDLLLAFSLFAFVTSVTPGPNNTMLLASGVNFGFVRSIPHILGISCGFFIMVMAVGFGLGTVFEAYPVLYTILRYVGAAYLLYLAWKIATSGPAGNDPEGRGKPLSYWGAAAFQWVNPKAWVMAVGAISTYTPLQGYFTNVVVISTVFALINAPTIGIWAGFGSMLRNVLRDPRWLRVFNVGMALLLVASLYPILAESHSA
POG003197	Pseudomonas syringae pv. tomato NYS-T1	NB04_RS24830	WP_007246986.1	494457222	lysine transporter LysE	MVLSFDLLLAFALFAFVTSVTPGPNNMMLLASGVNFGFSRTLPHMLGISIGFFILVLAVGFGLGSVFKAWPILYTVLRYVGAAYLLYLAWKIATSGPAAENTDSQGKPFSFMSAALFQWVNPKAWIMAIGAISTYTPMQGYFYNVVVISAVFALINLPSVGIWAGFGSLLRNVLRDPLGLRIFNGVMAALLVASLYPLFVEH
POG003197	Pseudomonas simiae MEB105	RU03_RS26930	WP_010210272.1	497896116	membrane protein	MFMSTSLLSAFVLFAFVSSITPGPNNTMLLASGVNFGFRRSMPHALGISIGFMLLVISVGLGLGEVFKVFPWAYSVLRYVGAAYLLYLAWKIATAGGMSDSSDEQGKPMTFLGAAAFQWVNPKAWIMALGAITTYTPAEGYVTNVLVIALVFAVVNLPSVCVWVGCGSGLRNVLREPRWLRMFNGAMAGLLVLSLYPMLFAG
POG003197	Pseudomonas taeanensis MS-3	TMS3_RS0122740	WP_025167491.1	640745442	lysine transporter LysE	MTAELLIAFIVFAFVTSVTPGPNNMMLLASGANFGLRRTLPHMLGISLGLMLLVLSVGLGLGQLFEQVPLLYNLLRYVGAAYLLYLAWKIAQAGAPDSREGKRGKPFSFLQAAAFQWVNPKAWIMAIGAITTYTPQDDFVINVLCIAALFALVNCPTMSVWTLAGSLLRNWLDKPQVLRGFNIGMALLLVASLYPIMADVKGAL
POG003197	Pseudomonas aeruginosa BWH052	V553_02132	WP_031689393.1	685981899	lysine transporter LysE	MSLSVNLLLAFSLFAFVTSVTPGPNNTMLLASGVNFGFVRSIPHILGISCGFFIMVMAVGFGLGTVFEAYPVLYTILRYVGAAYLLYLAWKIATSGPAGNDPEGRGKPLSYWGAAAFQWVNPKAWVMAVGAISTYTPLQGYFTNVVVISTVFALINAPTIGIWAGFGSMLRNVLRDPRWLRVFNVGMALLLVASLYPILAESHSA
POG003197	Pseudomonas aeruginosa 2192	PA2G_01409	WP_003113093.1	254240744	lysine transporter LysE	MSLSVDLLLAFSLFAFVTSVTPGPNNTMLLASGVNFGFVRSIPHILGISCGFFIMVMAVGFGLGTVFEAYPVLYTILRYVGAAYLLYLAWKIATSGPAGNDPEGRGKPLSYWGAAAFQWVNPKAWVMAVGAISTYTPLQGYFTNVVVISTVFALINAPTIGIWAGFGSMLRNVLRDPRWLRVFNVGMALLLVASLYPILAESHSA
POG003197	Pseudomonas sp. 2-92	U367_RS0106810	WP_028616266.1	655189358	lysine transporter LysE	MFMSTSLLSAFVLFAFVSSITPGPNNTMLLASGVNFGFRRSMPHALGISIGFMLLVISVGLGLGEVFKVFPWAYTVLRYVGAAYLLYLAWKIATAGGMSDSPDEQGKPMTFLGAAAFQWVNPKAWIMALGAITTYTPAEGYVTNVLVIALVFAVVNLPSVCVWVVCGSGLRNVLREPRWLRVFNWSMAALLVLSLYPMLVVS
POG003197	Pseudomonas aeruginosa FRD1 - Assembly GCF_000950725.1	UC33_RS26150	WP_003089383.1	489179895	lysine transporter LysE	MSLSVDLLLAFSLFAFVTSVTPGPNNTMLLASGVNFGFVRSIPHILGISCGFFIMVMAVGFGLGTVFEAYPVLYTILRYVGAAYLLYLAWKIATSGPAGNDPEGRGKPLSYWGAAAFQWVNPKAWVMAVGAISTYTPLQGYFTNVVVISTVFALINAPTIGIWAGFGSMLRNVLRDPRWLRVFNVGMALLLVASLYPILAENHSA
POG003197	Pseudomonas aeruginosa X13273	Q013_02064	WP_003089383.1	489179895	lysine transporter LysE	MSLSVDLLLAFSLFAFVTSVTPGPNNTMLLASGVNFGFVRSIPHILGISCGFFIMVMAVGFGLGTVFEAYPVLYTILRYVGAAYLLYLAWKIATSGPAGNDPEGRGKPLSYWGAAAFQWVNPKAWVMAVGAISTYTPLQGYFTNVVVISTVFALINAPTIGIWAGFGSMLRNVLRDPRWLRVFNVGMALLLVASLYPILAENHSA
POG003197	Pseudomonas fluorescens AU10414	AA048_RS08385	WP_047274568.1	829035776	lysine transporter LysE	MPLSPELISAFMLFAFVSSITPGPNNTMLLASGVNFGFRRTIPHALGISAGFMVLVLAVGLGLGGVFKAVPMAYTVLRYLGAAYLLYLAWKVATSGPLSTADNDHRQPLGFWGAAAFQWVNPKAWVMAVGAITTYTPSQGYLTNVCVIALVFALINLPSVCLWAGCGSALRNVLTQPKWLLVFNVTMALLLVVSLYPILFDQ
POG003197	Pseudomonas aeruginosa MH27	PAMH27_RS15085	WP_003089383.1	489179895	lysine transporter LysE	MSLSVDLLLAFSLFAFVTSVTPGPNNTMLLASGVNFGFVRSIPHILGISCGFFIMVMAVGFGLGTVFEAYPVLYTILRYVGAAYLLYLAWKIATSGPAGNDPEGRGKPLSYWGAAAFQWVNPKAWVMAVGAISTYTPLQGYFTNVVVISTVFALINAPTIGIWAGFGSMLRNVLRDPRWLRVFNVGMALLLVASLYPILAENHSA
POG003197	Pseudomonas syringae CC1557	N018_RS15850	WP_024645496.1	639471923	lysine transporter LysE	MVLSFDLLLAFALFAFVTSITPGPNNMMLLASGVNFGFSRTLPHMLGISVGFFVLVLAVGFGLGSVFKAWPMLYAVLRYVGAAYLLYLAWKIATSGPAAENVESKGKPFSFMSAALFQWVNPKAWIMAIGAISTYTPMQGYFYNVVVISAVFALINLPSVGVWAGFGSLLRNVLRDPVGLRIFNGVMAALLVASLYPLFVEH
POG003197	Pseudomonas fluorescens LBUM223	VO64_RS02440	WP_046068275.1	803454061	lysine transporter LysE	MLMSTSLLSAFVLFAFVSSITPGPNNTMLLASGVNFGFRRSIPHALGISIGFMLLVICAGLGLGEVFKLFPWAYTLLRYVGATYLLYLAWKIATAGGVSDSNDEQGKPMTFLGAAAFQWVNPKAWIMALGAITTYTPAEGYATNVLVIAVVFAVVNLPSVCVWLGCGSGLRNVLREPRWLRMFNWSMAGLLVLSLYPMLFVS
POG003197	Pseudomonas aeruginosa LESlike1	T225_RS15160	WP_003113093.1	489204009	protein AmbA	MSLSVDLLLAFSLFAFVTSVTPGPNNTMLLASGVNFGFVRSIPHILGISCGFFIMVMAVGFGLGTVFEAYPVLYTILRYVGAAYLLYLAWKIATSGPAGNDPEGRGKPLSYWGAAAFQWVNPKAWVMAVGAISTYTPLQGYFTNVVVISTVFALINAPTIGIWAGFGSMLRNVLRDPRWLRVFNVGMALLLVASLYPILAESHSA
POG003197	Pseudomonas chlororaphis subsp. aurantiaca JD37	JM49_RS21310	WP_038581032.1	740795748	lysine transporter LysE	MPLSIDLLLAFALFAFVTSVTPGPNNTMLLASGVNFGFRRTVPHILGISSGFLVLVLAVGLGLGAVFEAYPVLYKVLRYVGAAYLLYLAWNIARSGPVSQEVDGQGRPLGFWGAAAFQWVNPKAWVMALGAISTYTPLQGYFFNVVVIASLFALINAPSVGVWAGFGSVLRNVLRDPRWLRLFNYGMALLLVISLFPLLQA
POG003197	Pseudomonas stutzeri DSM 4166	PSTAA_1809		386020422	amino acid transporter LysE	MPPETLLAFITYAFVTSITPGPNNTMLLASGVNYGFVRSLPHVLGISIGFGLMVVGVGAGLGRLFEDYPSLYAALRIVGGAYLLYLAWQTATAAPMQDASPNGRPFGFWKAAGFQWVNPKAWIMAIGAITAYLPTGGGMQAVVLLALLFALVNAPSVTVWVTFGTALRRWLTDLRHLRVFNVSMAMMLVLSLYPLLFG
POG003197	Pseudomonas aeruginosa BWH055	V556_01989	WP_003113093.1	489204009	lysine transporter LysE	MSLSVDLLLAFSLFAFVTSVTPGPNNTMLLASGVNFGFVRSIPHILGISCGFFIMVMAVGFGLGTVFEAYPVLYTILRYVGAAYLLYLAWKIATSGPAGNDPEGRGKPLSYWGAAAFQWVNPKAWVMAVGAISTYTPLQGYFTNVVVISTVFALINAPTIGIWAGFGSMLRNVLRDPRWLRVFNVGMALLLVASLYPILAESHSA
POG003197	Pseudomonas fluorescens MEP34	RU10_RS08165	WP_042607820.1	756159302	lysine transporter LysE	MNLSLDLLLGFALFALVTSITPGPNNTMLLASGVNFGFNRTIPHMLGISCGFFLLVVAVGFGLGAVFQAYPILYTVLRYVGAAYLLYLAWKIAHSGPVGDGADGQAKPISYLGAAAFQWVNPKAWIMAIGAISTYTPMQGYFYNVVVIAAVFAIINLPSVGLWAACGTLLRNVLKDPRWLRVFNWGMAALLVISLYPLLLESFH
POG003197	Pseudomonas sp. CCOS 191	CCOS191_RS12255	WP_046855437.1	821533556	lysine transporter LysE	MLASLDLLSAFVLFAFVSSITPGPNNTMLLASGVNFGVRRTIPHALGISVGFMVMVLAVGLGLGEVFKAWPPLYSILRYAGAAYLLYLAWKIATSGPMSGDTNGSRKPLGFWGAAAFQWVNPKAWVMAIGAITTYTPAQGYVFNVIVIAAVFALVNLPSVGIWVMFGSALRNLLRNPRAVVLFNVLMAVLLVISLYPLLFVESAFS
POG003197	Pseudomonas aeruginosa BWH060	V561_00325	WP_003089383.1	489179895	lysine transporter LysE	MSLSVDLLLAFSLFAFVTSVTPGPNNTMLLASGVNFGFVRSIPHILGISCGFFIMVMAVGFGLGTVFEAYPVLYTILRYVGAAYLLYLAWKIATSGPAGNDPEGRGKPLSYWGAAAFQWVNPKAWVMAVGAISTYTPLQGYFTNVVVISTVFALINAPTIGIWAGFGSMLRNVLRDPRWLRVFNVGMALLLVASLYPILAENHSA
POG003197	Pseudomonas sp. LAMO17WK12:I2	D883_RS0120840	WP_027606718.1	653593820	lysine transporter LysE	MSMSTSLLSAFVLFAFVSSITPGPNNTLLLASGVNFGFRRSMPHALGISIGFMLLVIAVGLGLGEVFKVFPWAYTVLRYVGAAYLLYLAWKIATAGGMSDSNEEHGKPMTFLGAAAFQWVNPKAWIMALGAITTYTPAEGYVTNVLVIALVFAVVNLPSVCVWVGCGSGLRNVLREPRWVRLFNWSMAGLLVLSLYPMLFAG
POG003197	Pseudomonas aeruginosa M8A.4	Q083_01700	WP_003113093.1	489204009	lysine transporter LysE	MSLSVDLLLAFSLFAFVTSVTPGPNNTMLLASGVNFGFVRSIPHILGISCGFFIMVMAVGFGLGTVFEAYPVLYTILRYVGAAYLLYLAWKIATSGPAGNDPEGRGKPLSYWGAAAFQWVNPKAWVMAVGAISTYTPLQGYFTNVVVISTVFALINAPTIGIWAGFGSMLRNVLRDPRWLRVFNVGMALLLVASLYPILAESHSA
POG003197	Pseudomonas moraviensis R28-S	PMO01_18050	WP_024013660.1	566144850	lysine transporter LysE	MNLSLDLLLGFALFALVTSITPGPNNTMLLASGVNFGFNRTIPHMLGISCGFFLLVVAVGFGLGAVFQAYPILYTVLRYVGAAYLLYLAWKIAHSGPVGDSAHGEAKPISYLGAAAFQWVNPKAWIMAIGAISTYTPMQGYFYNVVIIAAVFAIINLPSVGLWAACGTLLRNVLKDPRWLRVFNWGMAALLVISLYPLLLESFH
POG003197	Pseudomonas otitidis LNU-E-001	CR65_RS0105185	WP_003113093.1	489204009	lysine transporter LysE	MSLSVDLLLAFSLFAFVTSVTPGPNNTMLLASGVNFGFVRSIPHILGISCGFFIMVMAVGFGLGTVFEAYPVLYTILRYVGAAYLLYLAWKIATSGPAGNDPEGRGKPLSYWGAAAFQWVNPKAWVMAVGAISTYTPLQGYFTNVVVISTVFALINAPTIGIWAGFGSMLRNVLRDPRWLRVFNVGMALLLVASLYPILAESHSA
POG003197	Pseudomonas sp. MOIL14HWK12:I2	PSK12I2_RS0118115	WP_027599484.1	653586559	lysine transporter LysE	MTVELLSAFMLFAFVSSATPGPNNMMLLASGVNFGFRRTLPHMLGISLGHMLLVICTGLGLGQLFVLYPPLQIALRVIGGAYLLYLAWKLATASAPTPRESGSGKPFGFFQAAAFQWVNPKAWVMAIGAVTAYIPAENFTANLLLVALLFALINLPSVSLWTLFGMGLRRLLSSPARLRLFNWSMALLLVLSLYPILSGHH
POG003197	Pseudomonas kilonensis 1855-344	VP02_RS29425	WP_014337373.1	504103387	lysine transporter LysE	MTLSLDLLLGFALFALVTSITPGPNNTMLLASGVNFGFNRTIPHMLGITCGFFSLVLAVGLGLGAVFQTYPLLYTALRYIGAAYLLYLAWKIAHSGPVSESQPGDNTPISYWGAAAFQWVNPKAWIMAIGAISTYTPLQGYFFNVLVIAAVFALINLPSVSLWVVCGSLLRNLLRDRRWLRLFNWGMALLLVASLYPLLLESIS
POG003197	Pseudomonas nitroreducens Aramco J	QX33_RS33155	WP_024767361.1	639942287	lysine transporter LysE	MRPDLLLAFMTYAFVTSITPGPNNTMLLASGLNHGFVRSVPHILGISIGFAAMVFGVGAGLGRLFLAYPSLYTTLRVVGAIYLLWLAWQIATSQPLQETAPPGGPLGFWKAAAFQWVNPKAWIMAIGAIATYAPAEGGVPAVIAIAVLYAVVNAPSVAVWAAFGTTLRRWLTDRRHLRIFNIAMAVLLVMSLYPLLSGHA
POG003197	Pseudomonas oleovorans MOIL14HWK12	PSOK12_RS0112860	WP_027602216.1	653589302	lysine transporter LysE	MTVELLSAFMLFAFVSSATPGPNNMMLLASGVNFGFRRTLPHMFGISLGHMLLVICTGLGLGQLFVLYPPLQIALRVLGGAYLLYLAWKLATASAPTPRESGSGKPFGFFQAAAFQWVNPKAWVMAIGAVTAYIPAENFTANLLLVALLFALINLPSVSLWTLFGMGLRRLLSSPARLRLFNWSMALLLVLSLYPILFGHH
POG003197	Pseudomonas chlororaphis O6	PchlO6_1800	WP_009042782.1	496333604	lysine transporter LysE	MPLSIDLLLAFALFAFVTSVTPGPNNTMLLASGVNFGFRRTVPHILGISSGFLVLVLAVGLGLGAVFEAYPVLYKVLRYVGAAYLLYLAWNIARSGPVSQEVDGKGRPLGFWGAAAFQWVNPKAWVMALGAISTYTPLQGYFFNVVVIASLFALINAPSVGVWAGFGSVLRNVLRDPRWLRLFNYGMALLLVISLFPLLQA
POG003197	Pseudomonas sp. M1	PM1_RS20270	WP_009618608.1	497304391	lysine exporter protein LysE/YggA	MPLELLAAFIGFAFVTSITPGPNNMMLLASGVNFGVRRTVPHMLGISIGFLLLVVAVGLGLDQLFHAFPFTYQALRYLGAAYLLYLAWGIARAGAPQANGRGSGKPFSFLQAAAFQWVNPKAWIMAIGAITTYTPQQGFAGNVLLIAVLFAVVNLPSVGVWTVLGSCLRHWLEQPARRRVFNIGMALLLVASLYPLFVDITPA
POG003197	Pseudomonas sp. LAIL14HWK12:I7	D886_RS0107805	WP_033694045.1	727233276	lysine transporter LysE	MLASADLLTAFVLFAFVSSITPGPNNTMLLASGVNFGVRRSIPHAMGISIGFMVMVLAVGLGLGEVFKAWPPLYTVLRYTGAAYLLYLAWKIATSGPIGTDSTKARKPLGFWGAAAFQWVNPKAWVMAVGAITTYTPAQGYVMNVVVIAALFALVNLPSVGVWVMFGSALRNLLQNPRWLMLFNVLMALLLVISLYPLLFVESAFS
POG003197	Pseudomonas aeruginosa BWHPSA015	Q028_00427	WP_003113093.1	489204009	lysine transporter LysE	MSLSVDLLLAFSLFAFVTSVTPGPNNTMLLASGVNFGFVRSIPHILGISCGFFIMVMAVGFGLGTVFEAYPVLYTILRYVGAAYLLYLAWKIATSGPAGNDPEGRGKPLSYWGAAAFQWVNPKAWVMAVGAISTYTPLQGYFTNVVVISTVFALINAPTIGIWAGFGSMLRNVLRDPRWLRVFNVGMALLLVASLYPILAESHSA
POG003197	Pseudomonas aeruginosa RP73	M062_12035	WP_003089383.1	514409641	lysine transporter LysE	MSLSVDLLLAFSLFAFVTSVTPGPNNTMLLASGVNFGFVRSIPHILGISCGFFIMVMAVGFGLGTVFEAYPVLYTILRYVGAAYLLYLAWKIATSGPAGNDPEGRGKPLSYWGAAAFQWVNPKAWVMAVGAISTYTPLQGYFTNVVVISTVFALINAPTIGIWAGFGSMLRNVLRDPRWLRVFNVGMALLLVASLYPILAENHSA
POG003197	Pseudomonas aeruginosa BWHPSA001	Q014_02785	WP_003113093.1	489204009	lysine transporter LysE	MSLSVDLLLAFSLFAFVTSVTPGPNNTMLLASGVNFGFVRSIPHILGISCGFFIMVMAVGFGLGTVFEAYPVLYTILRYVGAAYLLYLAWKIATSGPAGNDPEGRGKPLSYWGAAAFQWVNPKAWVMAVGAISTYTPLQGYFTNVVVISTVFALINAPTIGIWAGFGSMLRNVLRDPRWLRVFNVGMALLLVASLYPILAESHSA
POG003197	Pseudomonas aeruginosa PAO1H2O	OU9_02324	WP_003089383.1	489179895	lysine transporter LysE	MSLSVDLLLAFSLFAFVTSVTPGPNNTMLLASGVNFGFVRSIPHILGISCGFFIMVMAVGFGLGTVFEAYPVLYTILRYVGAAYLLYLAWKIATSGPAGNDPEGRGKPLSYWGAAAFQWVNPKAWVMAVGAISTYTPLQGYFTNVVVISTVFALINAPTIGIWAGFGSMLRNVLRDPRWLRVFNVGMALLLVASLYPILAENHSA
POG003197	Pseudomonas aeruginosa SCV20265	SCV20265_3017	WP_003113093.1	568309756	Transporter, LysE family	MSLSVDLLLAFSLFAFVTSVTPGPNNTMLLASGVNFGFVRSIPHILGISCGFFIMVMAVGFGLGTVFEAYPVLYTILRYVGAAYLLYLAWKIATSGPAGNDPEGRGKPLSYWGAAAFQWVNPKAWVMAVGAISTYTPLQGYFTNVVVISTVFALINAPTIGIWAGFGSMLRNVLRDPRWLRVFNVGMALLLVASLYPILAESHSA
POG003197	Pseudomonas trivialis IHBB745	AA957_RS28605	WP_049713194.1	903259874	lysine transporter LysE	MYMSTSLLSAFVLFAFVSSITPGPNNTMLLASGVNFGFRRSMPHALGISIGFMVLVIAVGLGLGEVFKVFPWAYTVLRYVGAAYLLYLAWKIATAGGLSDSNDEQGKPMTFLGAAAFQWVNPKAWIMALGAITTYTPAEGYVTNVLVIALVFAVVNLPSVCVWVGCGSGLRTVLREPRWLRLFNGSMAGLLVLSLYPMLFAG
POG003197	Pseudomonas aeruginosa AZPAE14403	NQ61_RS31225	WP_003113093.1	489204009	lysine transporter LysE	MSLSVDLLLAFSLFAFVTSVTPGPNNTMLLASGVNFGFVRSIPHILGISCGFFIMVMAVGFGLGTVFEAYPVLYTILRYVGAAYLLYLAWKIATSGPAGNDPEGRGKPLSYWGAAAFQWVNPKAWVMAVGAISTYTPLQGYFTNVVVISTVFALINAPTIGIWAGFGSMLRNVLRDPRWLRVFNVGMALLLVASLYPILAESHSA
POG003197	Pseudomonas aeruginosa LES_CF_sputum_CF03_contigs_2_a1	TC72_RS17965	WP_003113093.1	489204009	protein AmbA	MSLSVDLLLAFSLFAFVTSVTPGPNNTMLLASGVNFGFVRSIPHILGISCGFFIMVMAVGFGLGTVFEAYPVLYTILRYVGAAYLLYLAWKIATSGPAGNDPEGRGKPLSYWGAAAFQWVNPKAWVMAVGAISTYTPLQGYFTNVVVISTVFALINAPTIGIWAGFGSMLRNVLRDPRWLRVFNVGMALLLVASLYPILAESHSA
POG003197	Pseudomonas aeruginosa BL19	Q073_02137	WP_003089383.1	489179895	lysine transporter LysE	MSLSVDLLLAFSLFAFVTSVTPGPNNTMLLASGVNFGFVRSIPHILGISCGFFIMVMAVGFGLGTVFEAYPVLYTILRYVGAAYLLYLAWKIATSGPAGNDPEGRGKPLSYWGAAAFQWVNPKAWVMAVGAISTYTPLQGYFTNVVVISTVFALINAPTIGIWAGFGSMLRNVLRDPRWLRVFNVGMALLLVASLYPILAENHSA
POG003197	Pseudomonas putida YKD221	TR32_RS17830	WP_003253809.1	489346677	lysine transporter LysE	MLASADLLTAFVLFAFVSSITPGPNNTMLLASGVNFGVRRSVPHALGISFGFMMMVLAVGLGLGEVFKAWPPLYTVLRYAGAAYLLYLAWKIATSGPVGTAASSARKPLGFWGAAAFQWVNPKAWVMAVGAITTYTPAQGYVTNVIVIAALFALVNLPSVGVWVMFGSALRNLLQNSRWLMLFNVVMALLLVISLYPLLFVESAFS
POG003197	Pseudomonas aeruginosa WS136	PAWS136_RS14530	WP_003113093.1	489204009	protein AmbA	MSLSVDLLLAFSLFAFVTSVTPGPNNTMLLASGVNFGFVRSIPHILGISCGFFIMVMAVGFGLGTVFEAYPVLYTILRYVGAAYLLYLAWKIATSGPAGNDPEGRGKPLSYWGAAAFQWVNPKAWVMAVGAISTYTPLQGYFTNVVVISTVFALINAPTIGIWAGFGSMLRNVLRDPRWLRVFNVGMALLLVASLYPILAESHSA
POG003197	Pseudomonas frederiksbergensis SI8	JZ00_RS23860	WP_039593731.1	746563653	lysine transporter LysE	MTLSLDLLLGFALFALVTSITPGPNNTMLLASGVNFGFNRTIPHMLGITCGFFSLVLAVGLGLGAVFQTYPLLYTLLRYVGAAYLIYLAWKIAHSGPVSDNAAGDNKPISYWGAAAFQWVNPKAWIMAIGAISTYTPLQGYFFNVVVIAAVFALINLPSVSLWVVCGSLLRNLLRDRRWLRLFNWGMALLLVASLYPLLLESMS
POG003197	Pseudomonas aeruginosa MSH10	Q000_02132	WP_003113093.1	489204009	lysine transporter LysE	MSLSVDLLLAFSLFAFVTSVTPGPNNTMLLASGVNFGFVRSIPHILGISCGFFIMVMAVGFGLGTVFEAYPVLYTILRYVGAAYLLYLAWKIATSGPAGNDPEGRGKPLSYWGAAAFQWVNPKAWVMAVGAISTYTPLQGYFTNVVVISTVFALINAPTIGIWAGFGSMLRNVLRDPRWLRVFNVGMALLLVASLYPILAESHSA
POG003197	Pseudomonas aeruginosa LES_CF_sputum_CF03_contigs_4_a1	TC72_RS21385	WP_003113093.1	489204009	protein AmbA	MSLSVDLLLAFSLFAFVTSVTPGPNNTMLLASGVNFGFVRSIPHILGISCGFFIMVMAVGFGLGTVFEAYPVLYTILRYVGAAYLLYLAWKIATSGPAGNDPEGRGKPLSYWGAAAFQWVNPKAWVMAVGAISTYTPLQGYFTNVVVISTVFALINAPTIGIWAGFGSMLRNVLRDPRWLRVFNVGMALLLVASLYPILAESHSA
POG003197	Pseudomonas aeruginosa BWHPSA025	Q038_01737	WP_003113093.1	489204009	lysine transporter LysE	MSLSVDLLLAFSLFAFVTSVTPGPNNTMLLASGVNFGFVRSIPHILGISCGFFIMVMAVGFGLGTVFEAYPVLYTILRYVGAAYLLYLAWKIATSGPAGNDPEGRGKPLSYWGAAAFQWVNPKAWVMAVGAISTYTPLQGYFTNVVVISTVFALINAPTIGIWAGFGSMLRNVLRDPRWLRVFNVGMALLLVASLYPILAESHSA
POG003197	Pseudomonas fluorescens FH5	H098_RS19170	WP_032902400.1	696327020	lysine transporter LysE	MIMSTSLLSAFVLFAFVSSITPGPNNTMLLASGVNFGFRRSMPHALGISIGFMLLVICVGLGLGEVFKLFPWAYTLLRYVGAAYLLYLAWKIANAGGMSDNQDEHGKPMTFLGAAAFQWVNPKAWIMALGAITTYTPAEGYVTNVLVIALVFAVVNLPSVCVWVGCGSGLRNLLREPRWLRMFNWSMAGLLVLSLYPMLFVG
POG003197	Pseudomonas mosselii DSM 17497	Q380_RS0123720	WP_028692234.1	655282855	lysine transporter LysE	MLASLDLLSAFVLFAFVSSITPGPNNTMLLASGVNFGVRRTIPHALGISVGFMVMVLAVGLGLGEVFKAWPALYSILRYAGAAYLLYLAWKIATSGPMSGDSGGSRKPLGFWGAAAFQWVNPKAWVMAVGAITTYTPAQGYVFNVIVIAAVFALVNLPSVGIWVMFGSALRNLLRNPRAVVLFNVLMAVLLVISLYPLLFVESAFS
POG003197	Pseudomonas syringae B576	NG81_RS24695	WP_024665661.1	639494717	lysine transporter LysE	MFLSFDLLLAFTLFAFVTSITPGPNNMMLLASGVNFGFSRTLPHMLGISVGFFVLVLAVGFGLGSVFKAWPVLYTILRYVGAAYLLYLAWKIATSGPASDSVDSQGKPLSFMSAALFQWVNPKAWIMAIGAISTYTPMQGYFYNVLVISAVFALINLPSVGVWAGFGSLLRNVLRDPLGLRIFNGVMAALLVASLYPLFIEH
POG003197	Pseudomonas aeruginosa PAO1-VE13	N297_2379	WP_003113093.1	651878422	lysE type translocator family protein	MSLSVDLLLAFSLFAFVTSVTPGPNNTMLLASGVNFGFVRSIPHILGISCGFFIMVMAVGFGLGTVFEAYPVLYTILRYVGAAYLLYLAWKIATSGPAGNDPEGRGKPLSYWGAAAFQWVNPKAWVMAVGAISTYTPLQGYFTNVVVISTVFALINAPTIGIWAGFGSMLRNVLRDPRWLRVFNVGMALLLVASLYPILAESHSA
POG003197	Pseudomonas sp. LAIL14HWK12:I5	F629_RS0104040	WP_019099248.1	517929040	lysine transporter LysE	MPAMLASADLLTAFVLFAFVSSITPGPNNTMLLASGVNFGVRRSIPHALGISVGFMVMVLAVGLGLGEVFKAWPPLYTVLRYTGAVYLLYLAWKIATSGPVGTASSSTRKPLGFWGAAAFQWVNPKAWVMAVGAITTYTPAQGYVTNVIVIAALFALVNLPSVGVWVMFGSALRNLLQNPRWLMLFNVLMALLLVISLYPLLFVESAFS
POG003197	Pseudomonas aeruginosa AZPAE14884	NS00_RS29280	WP_003089383.1	489179895	lysine transporter LysE	MSLSVDLLLAFSLFAFVTSVTPGPNNTMLLASGVNFGFVRSIPHILGISCGFFIMVMAVGFGLGTVFEAYPVLYTILRYVGAAYLLYLAWKIATSGPAGNDPEGRGKPLSYWGAAAFQWVNPKAWVMAVGAISTYTPLQGYFTNVVVISTVFALINAPTIGIWAGFGSMLRNVLRDPRWLRVFNVGMALLLVASLYPILAENHSA
POG003197	Pseudomonas aeruginosa AZPAE14931	NS47_RS28370	WP_003113093.1	489204009	lysine transporter LysE	MSLSVDLLLAFSLFAFVTSVTPGPNNTMLLASGVNFGFVRSIPHILGISCGFFIMVMAVGFGLGTVFEAYPVLYTILRYVGAAYLLYLAWKIATSGPAGNDPEGRGKPLSYWGAAAFQWVNPKAWVMAVGAISTYTPLQGYFTNVVVISTVFALINAPTIGIWAGFGSMLRNVLRDPRWLRVFNVGMALLLVASLYPILAESHSA
POG003197	Pseudomonas sp. MRSN12121	TO66_RS08490	WP_044461915.1	764696702	lysine transporter LysE	MPLSIDLLLAFALFAFVTSVTPGPNNAMLLASGVNFGFRRTVPHILGISSGFLVLVLAVGLGLGAVFEAYPVLYKVLRYVGAAYLLYLAWNIARSGPVSQDIDGKGRPLGFWGAAAFQWVNPKAWVMALGAISTYTPLQGYFFNVVVIASLFALINAPSVGVWAGFGSVLRNVLRDPRWLRLFNYGMALLLVISLFPLLQA
POG003197	Pseudomonas mendocina DLHK	A471_10653	WP_003243708.1	489336491	lysine transporter LysE	MSTELLLAFIAFAFVTSVTPGPNNMMLLASGVNFGVRRSIPHMLGISLGFMLLVASVGLGLGQLFERLPVLHDVLRYVGAAYLLYLAWKIAQAGAPQGRDNPAAKPFTFLQAAAFQWVNPKAWIMAIGAITTYTPQDGFVSNVLLIAALFALVNCPSVGLWTVAGSLLRSWLDNPRALRAFNIGMALLLVASLYPIFVDTGLL
POG003197	Pseudomonas umsongensis UNC430CL58Col	N519_RS0103235	WP_019582476.1	518412269	lysine transporter LysE	MLSLDLLLGFALFALVTSITPGPNNTMLLASGVNFGFSRTIPHMLGITCGFFVLVVAVGFGLGTVFQTYPLLYTVLRYVGAAYLLYLAWKIAHSGPVAEGEQGEGKPISYLGAAAFQWVNPKAWIMAIGAISTYTPMQGYFTNVIVIAAVFALINLPSVGVWAGCGTLLRNVLRDRRWLRLFNWGMALLLVASMYPLLLESFS
POG003197	Pseudomonas savastanoi pv. phaseolicola 1448A	PSPPH_3153		71737327	amino acid transporter LysE	MPDSLIWTGCMVLSFDLLLAFTLFAFVTSITPGPNNMMLLASGVNFGFSRTLPHMLGISIGFFVLVLAVGFGLGSVFKAWPLLYTILRYVGAAYLLYLAWKIATSGPASDNVDSQGKPLSFMSAALFQWVNPKAWIMAIGAISTYTPMQGYFYNVVVISAVFALINLPSVGIWAGFGSLLRNVLRDPLGLRIFNGVMAVLLVASLYPLFVEH
POG003197	Pseudomonas sp. S9	PSES9_RS0120530	WP_010490167.1	498176011	lysine transporter LysE	MNAELLVAFIAFAFVTSVTPGPNNMMLLASGVNFGIRRSLPHMFGISIGFMILVIAVGLGLGQLFEQVPMLYNVLRFAGAAYLLYLAWKIANASAPEGQNLGTKPFSFIEAAAFQWINPKAWVMAIGAITTYTPHENFELNVLLIAALFALVNCPSVGLWTAAGSLLRKWLNNPMVLRGFNISMALLLAASLYPIFADVQGAL
POG003197	Pseudomonas aeruginosa LES431	T223_15320	WP_003113093.1	568154144	lysine transporter LysE	MSLSVDLLLAFSLFAFVTSVTPGPNNTMLLASGVNFGFVRSIPHILGISCGFFIMVMAVGFGLGTVFEAYPVLYTILRYVGAAYLLYLAWKIATSGPAGNDPEGRGKPLSYWGAAAFQWVNPKAWVMAVGAISTYTPLQGYFTNVVVISTVFALINAPTIGIWAGFGSMLRNVLRDPRWLRVFNVGMALLLVASLYPILAESHSA
POG003197	Pseudomonas aeruginosa AZPAE14372	NQ51_RS17620	WP_003089383.1	489179895	lysine transporter LysE	MSLSVDLLLAFSLFAFVTSVTPGPNNTMLLASGVNFGFVRSIPHILGISCGFFIMVMAVGFGLGTVFEAYPVLYTILRYVGAAYLLYLAWKIATSGPAGNDPEGRGKPLSYWGAAAFQWVNPKAWVMAVGAISTYTPLQGYFTNVVVISTVFALINAPTIGIWAGFGSMLRNVLRDPRWLRVFNVGMALLLVASLYPILAENHSA
POG003197	Pseudomonas aeruginosa BWHPSA005	Q018_03089	WP_003113093.1	489204009	lysine transporter LysE	MSLSVDLLLAFSLFAFVTSVTPGPNNTMLLASGVNFGFVRSIPHILGISCGFFIMVMAVGFGLGTVFEAYPVLYTILRYVGAAYLLYLAWKIATSGPAGNDPEGRGKPLSYWGAAAFQWVNPKAWVMAVGAISTYTPLQGYFTNVVVISTVFALINAPTIGIWAGFGSMLRNVLRDPRWLRVFNVGMALLLVASLYPILAESHSA
POG003197	Pseudomonas sp. M47T1	PMM47T1_27549	WP_008375333.1	495650754	membrane protein	MLSSFDLLYAFALFAFVSSITPGPNNTMLLASGVNFGFRRSLPHALGVSIGFMIMVVAVGLGLGEVFKVLPWAYTVLRWAGASYLLYLAWKIARSGPPADATAETRKPMSFLGAAAFQWVNPKAWIMAIGAITTYVPSQGYLTNVLVIASLFALINLPSVCVWVSCGSALRNVLREPRWLRLFNWAMALMLVLSLYPLLKA
POG003197	Pseudomonas aeruginosa AZPAE12145	NQ06_RS10020	WP_003113093.1	489204009	lysine transporter LysE	MSLSVDLLLAFSLFAFVTSVTPGPNNTMLLASGVNFGFVRSIPHILGISCGFFIMVMAVGFGLGTVFEAYPVLYTILRYVGAAYLLYLAWKIATSGPAGNDPEGRGKPLSYWGAAAFQWVNPKAWVMAVGAISTYTPLQGYFTNVVVISTVFALINAPTIGIWAGFGSMLRNVLRDPRWLRVFNVGMALLLVASLYPILAESHSA
POG003197	Pseudomonas aeruginosa LES_CF_sputum_CF03_contigs_32_a1	TC72_RS24970	WP_003113093.1	489204009	protein AmbA	MSLSVDLLLAFSLFAFVTSVTPGPNNTMLLASGVNFGFVRSIPHILGISCGFFIMVMAVGFGLGTVFEAYPVLYTILRYVGAAYLLYLAWKIATSGPAGNDPEGRGKPLSYWGAAAFQWVNPKAWVMAVGAISTYTPLQGYFTNVVVISTVFALINAPTIGIWAGFGSMLRNVLRDPRWLRVFNVGMALLLVASLYPILAESHSA
POG003197	Pseudomonas aeruginosa BWH032	AJ72_05648	WP_003113093.1	489204009	lysine transporter LysE	MSLSVDLLLAFSLFAFVTSVTPGPNNTMLLASGVNFGFVRSIPHILGISCGFFIMVMAVGFGLGTVFEAYPVLYTILRYVGAAYLLYLAWKIATSGPAGNDPEGRGKPLSYWGAAAFQWVNPKAWVMAVGAISTYTPLQGYFTNVVVISTVFALINAPTIGIWAGFGSMLRNVLRDPRWLRVFNVGMALLLVASLYPILAESHSA
POG003197	Pseudomonas aeruginosa 3577	AJ64_05795	WP_003113093.1	489204009	lysine transporter LysE	MSLSVDLLLAFSLFAFVTSVTPGPNNTMLLASGVNFGFVRSIPHILGISCGFFIMVMAVGFGLGTVFEAYPVLYTILRYVGAAYLLYLAWKIATSGPAGNDPEGRGKPLSYWGAAAFQWVNPKAWVMAVGAISTYTPLQGYFTNVVVISTVFALINAPTIGIWAGFGSMLRNVLRDPRWLRVFNVGMALLLVASLYPILAESHSA
POG003197	Pseudomonas sp. LAIL14HWK12:I12	D902_RS0106970	WP_019099248.1	517929040	lysine transporter LysE	MPAMLASADLLTAFVLFAFVSSITPGPNNTMLLASGVNFGVRRSIPHALGISVGFMVMVLAVGLGLGEVFKAWPPLYTVLRYTGAVYLLYLAWKIATSGPVGTASSSTRKPLGFWGAAAFQWVNPKAWVMAVGAITTYTPAQGYVTNVIVIAALFALVNLPSVGVWVMFGSALRNLLQNPRWLMLFNVLMALLLVISLYPLLFVESAFS
POG003197	Pseudomonas stutzeri MF28	L686_12340	WP_021207401.1	544784702	lysine transporter LysE	MIDLPLLLAFIAAASLLTVTPGVDTAIVLRTATLEGRRQAVLAGAGICLGCLAWGVAVSLGLGALLQASELAYTVVKFAGAAYLIWLGSRLLFRPRASFDTGTGKGMSAGNGQAFWRGLLTNLLNPKIGVFYVTFLPQFVPLGADVAGYSFFLACLHVLLTLAWFAVLIAATIPLGKLLRRPALIRALDRVTGGVLVAFGVRLATSSAP
POG003197	Pseudomonas oryzihabitans NBRC 102199	POR01S_RS04265	WP_042133985.1	754769848	lysine transporter LysE	MTVELLSAFMLFAFVSSATPGPNNMMLLASGVNFGFRRTLPHMFGISLGHMLLVICTGLGLGQLFVLYPPLQIALRVIGGAYLLYLAWKLATASAPTPRESGSGKPFGFFQAAAFQWVNPKAWVMAIGAVTAYIPAENFTANLLLVALLFALINLPSVSLWTLFGMGLRRLLSSPARLRLFNWSMALLLVLSLYPILFGHH
POG003197	Pseudomonas aeruginosa AZPAE14395	NQ58_RS28620	WP_003089383.1	489179895	lysine transporter LysE	MSLSVDLLLAFSLFAFVTSVTPGPNNTMLLASGVNFGFVRSIPHILGISCGFFIMVMAVGFGLGTVFEAYPVLYTILRYVGAAYLLYLAWKIATSGPAGNDPEGRGKPLSYWGAAAFQWVNPKAWVMAVGAISTYTPLQGYFTNVVVISTVFALINAPTIGIWAGFGSMLRNVLRDPRWLRVFNVGMALLLVASLYPILAENHSA
POG003197	Pseudomonas aeruginosa BL09	Q063_00167	WP_003089383.1	489179895	lysine transporter LysE	MSLSVDLLLAFSLFAFVTSVTPGPNNTMLLASGVNFGFVRSIPHILGISCGFFIMVMAVGFGLGTVFEAYPVLYTILRYVGAAYLLYLAWKIATSGPAGNDPEGRGKPLSYWGAAAFQWVNPKAWVMAVGAISTYTPLQGYFTNVVVISTVFALINAPTIGIWAGFGSMLRNVLRDPRWLRVFNVGMALLLVASLYPILAENHSA
POG003197	Pseudomonas fulva 12-X	Psefu_2228	WP_013791325.1	333900416	lysine exporter protein LysE/YggA	MTTELLLAFVAFAFVTSITPGPNNMMLLASGVNFGLRRSLPHMLGISLGFMVLIICVGLGLGQVFAQFPVLYTLLRYLGAAYLLYLAWKIAGSGAPDSTGGERGKPFTFLQAAAFQWVNPKAWVMAIGAIATYTPQENFLVNVLLIAALFAVVGGPCVGLWTVAGTLLRSWLRNATVLRLFNIGMAVLLVASLYPILADIKGVM
POG003197	Pseudomonas aeruginosa 3576	AJ63_05938	WP_003113093.1	489204009	lysine transporter LysE	MSLSVDLLLAFSLFAFVTSVTPGPNNTMLLASGVNFGFVRSIPHILGISCGFFIMVMAVGFGLGTVFEAYPVLYTILRYVGAAYLLYLAWKIATSGPAGNDPEGRGKPLSYWGAAAFQWVNPKAWVMAVGAISTYTPLQGYFTNVVVISTVFALINAPTIGIWAGFGSMLRNVLRDPRWLRVFNVGMALLLVASLYPILAESHSA
POG003197	Pseudomonas aeruginosa AZPAE14379	NQ53_RS21395	WP_003089383.1	489179895	lysine transporter LysE	MSLSVDLLLAFSLFAFVTSVTPGPNNTMLLASGVNFGFVRSIPHILGISCGFFIMVMAVGFGLGTVFEAYPVLYTILRYVGAAYLLYLAWKIATSGPAGNDPEGRGKPLSYWGAAAFQWVNPKAWVMAVGAISTYTPLQGYFTNVVVISTVFALINAPTIGIWAGFGSMLRNVLRDPRWLRVFNVGMALLLVASLYPILAENHSA
POG003197	Pseudomonas aeruginosa BL07	Q061_01419	WP_003089383.1	489179895	lysine transporter LysE	MSLSVDLLLAFSLFAFVTSVTPGPNNTMLLASGVNFGFVRSIPHILGISCGFFIMVMAVGFGLGTVFEAYPVLYTILRYVGAAYLLYLAWKIATSGPAGNDPEGRGKPLSYWGAAAFQWVNPKAWVMAVGAISTYTPLQGYFTNVVVISTVFALINAPTIGIWAGFGSMLRNVLRDPRWLRVFNVGMALLLVASLYPILAENHSA
POG003197	Pseudomonas denitrificans 466_PDEN	ADE13_RS01350	WP_003089383.1	489179895	lysine transporter LysE	MSLSVDLLLAFSLFAFVTSVTPGPNNTMLLASGVNFGFVRSIPHILGISCGFFIMVMAVGFGLGTVFEAYPVLYTILRYVGAAYLLYLAWKIATSGPAGNDPEGRGKPLSYWGAAAFQWVNPKAWVMAVGAISTYTPLQGYFTNVVVISTVFALINAPTIGIWAGFGSMLRNVLRDPRWLRVFNVGMALLLVASLYPILAENHSA
POG003197	Pseudomonas protegens CHA0	PFLCHA0_c42140	WP_015636467.1	501681651	transporter, LysE family	MSLSPDLLLAFALFALVTSITPGPNNTMLLASGVNFGFNRSIPHILGISCGFFVLVLAVGLGLGAVFEAYPLLYSVLRYVGAAYLLYLAWKIARSGPLSDEQQHHGRPLGYWGAAAFQWVNPKAWVMAVGAISTYTPLQGYFTNVLVIAAVFALINAPTVSLWAACGSLLRNVLRNPRWLRLFNLLMAALLVLSLAPLLFEKMS
POG003197	Pseudomonas aeruginosa BL24	Q078_06308	WP_003089383.1	489179895	lysine transporter LysE	MSLSVDLLLAFSLFAFVTSVTPGPNNTMLLASGVNFGFVRSIPHILGISCGFFIMVMAVGFGLGTVFEAYPVLYTILRYVGAAYLLYLAWKIATSGPAGNDPEGRGKPLSYWGAAAFQWVNPKAWVMAVGAISTYTPLQGYFTNVVVISTVFALINAPTIGIWAGFGSMLRNVLRDPRWLRVFNVGMALLLVASLYPILAENHSA
POG003197	Pseudomonas aeruginosa H1l	U864_RS0126430	WP_003113093.1	489204009	lysine transporter LysE	MSLSVDLLLAFSLFAFVTSVTPGPNNTMLLASGVNFGFVRSIPHILGISCGFFIMVMAVGFGLGTVFEAYPVLYTILRYVGAAYLLYLAWKIATSGPAGNDPEGRGKPLSYWGAAAFQWVNPKAWVMAVGAISTYTPLQGYFTNVVVISTVFALINAPTIGIWAGFGSMLRNVLRDPRWLRVFNVGMALLLVASLYPILAESHSA
POG003197	Pseudomonas aeruginosa AZPAE14373	NQ52_RS25620	WP_003089383.1	489179895	lysine transporter LysE	MSLSVDLLLAFSLFAFVTSVTPGPNNTMLLASGVNFGFVRSIPHILGISCGFFIMVMAVGFGLGTVFEAYPVLYTILRYVGAAYLLYLAWKIATSGPAGNDPEGRGKPLSYWGAAAFQWVNPKAWVMAVGAISTYTPLQGYFTNVVVISTVFALINAPTIGIWAGFGSMLRNVLRDPRWLRVFNVGMALLLVASLYPILAENHSA
POG003197	Pseudomonas putida H	AC138_RS17015	WP_049587719.1	898340530	lysine transporter LysE	MLASADLLTAFVLFAFVSSITPGPNNTMLLASGVNFGVRRSVPHALGISFGFMMMVLAVGLGLGEVFKAWPPLYTVLRYAGAAYLLYLAWKIATSGPVGTAASSARKPLGFWGAAAFQWVNPKAWVMAVGAITTYTPAQGYVTNVIVIAALFALVNLPSVGVWVMFGRALRNLLQNSRWLMLFNVVMALLLVISLYPLLFVESAFS
POG003197	Pseudomonas mosselii SJ10	O165_RS08420	WP_023631010.1	560478280	lysine transporter LysE	MLASLDLLSAFVLFAFVSSITPGPNNTMLLASGVNFGVRRTIPHALGISVGFMVMVLAVGLGLGEVFKAWPPLYSILRYAGAAYLLYLAWKIATSGPMSGDTDGSRKPLGFWGAAAFQWVNPKAWVMAIGAITTYTPAQGYVFNVIVIAMVFALVNLPSVGIWVMFGSALRNLLRNPRAVVLFNVLMAVLLVISLYPLLFVESAFS
POG003197	Pseudomonas plecoglossicida NB2011	L321_20092	WP_016394806.1	511761606	lysine exporter protein LysE/YggA	MLASADLLAAFVLFAFVSSITPGPNNTMLLASGVNFGVRRSIPHALGISLGFMVMVLAVGLGLGEVFKAWPLLYTVLRYVGAAYLLYLAWKIATSGPLSADSPNARKPLGFWGAAAFQWVNPKAWVMAVGAITTYTPAQGYVMNVIVIAALFALVNLPSVGVWVMFGSALRRLLQNPRWLMLFNVLMALLLVISLYPLLFVESAT
POG003197	Pseudomonas aeruginosa BWHPSA040	Q045_02728	WP_003113093.1	489204009	lysine transporter LysE	MSLSVDLLLAFSLFAFVTSVTPGPNNTMLLASGVNFGFVRSIPHILGISCGFFIMVMAVGFGLGTVFEAYPVLYTILRYVGAAYLLYLAWKIATSGPAGNDPEGRGKPLSYWGAAAFQWVNPKAWVMAVGAISTYTPLQGYFTNVVVISTVFALINAPTIGIWAGFGSMLRNVLRDPRWLRVFNVGMALLLVASLYPILAESHSA
POG003197	Pseudomonas aeruginosa BWHPSA043	Q048_03609	WP_003089383.1	489179895	lysine transporter LysE	MSLSVDLLLAFSLFAFVTSVTPGPNNTMLLASGVNFGFVRSIPHILGISCGFFIMVMAVGFGLGTVFEAYPVLYTILRYVGAAYLLYLAWKIATSGPAGNDPEGRGKPLSYWGAAAFQWVNPKAWVMAVGAISTYTPLQGYFTNVVVISTVFALINAPTIGIWAGFGSMLRNVLRDPRWLRVFNVGMALLLVASLYPILAENHSA
POG003197	Pseudomonas aeruginosa LES_CF_sputum_CF03_contigs_17_a1	TC72_RS18305	WP_003113093.1	489204009	protein AmbA	MSLSVDLLLAFSLFAFVTSVTPGPNNTMLLASGVNFGFVRSIPHILGISCGFFIMVMAVGFGLGTVFEAYPVLYTILRYVGAAYLLYLAWKIATSGPAGNDPEGRGKPLSYWGAAAFQWVNPKAWVMAVGAISTYTPLQGYFTNVVVISTVFALINAPTIGIWAGFGSMLRNVLRDPRWLRVFNVGMALLLVASLYPILAESHSA
POG003197	Pseudomonas aeruginosa DK2	PADK2_13740	WP_003113093.1	392984144	transporter, LysE family protein	MSLSVDLLLAFSLFAFVTSVTPGPNNTMLLASGVNFGFVRSIPHILGISCGFFIMVMAVGFGLGTVFEAYPVLYTILRYVGAAYLLYLAWKIATSGPAGNDPEGRGKPLSYWGAAAFQWVNPKAWVMAVGAISTYTPLQGYFTNVVVISTVFALINAPTIGIWAGFGSMLRNVLRDPRWLRVFNVGMALLLVASLYPILAESHSA
POG003197	Pseudomonas aeruginosa AZPAE14526	NQ75_RS28255	WP_003113093.1	489204009	lysine transporter LysE	MSLSVDLLLAFSLFAFVTSVTPGPNNTMLLASGVNFGFVRSIPHILGISCGFFIMVMAVGFGLGTVFEAYPVLYTILRYVGAAYLLYLAWKIATSGPAGNDPEGRGKPLSYWGAAAFQWVNPKAWVMAVGAISTYTPLQGYFTNVVVISTVFALINAPTIGIWAGFGSMLRNVLRDPRWLRVFNVGMALLLVASLYPILAESHSA
POG003197	Pseudomonas putida PA14H7	AW38_RS08985	WP_038995688.1	742866106	lysine transporter LysE	MLSSLDLITAFVLFAFVSSITPGPNNTMLLASGVNFGVRRSIPHALGISVGFMVMVLAVGFGLGEVFKAYPPIYTVLRYVGAAYLLYLAYKIATSGPLSVSDSASRKPLGFWGAAAFQWVNPKAWVMAVGAITTYTPAQGYVTNVIVIAAVFALVNLPSVCVWVMFGSALRTVLQNPRWLMLFNLLMAVLLVISLYPLLFVESSFS
POG003197	Pseudomonas aeruginosa LESB65	T224_RS45995	WP_003113093.1	489204009	protein AmbA	MSLSVDLLLAFSLFAFVTSVTPGPNNTMLLASGVNFGFVRSIPHILGISCGFFIMVMAVGFGLGTVFEAYPVLYTILRYVGAAYLLYLAWKIATSGPAGNDPEGRGKPLSYWGAAAFQWVNPKAWVMAVGAISTYTPLQGYFTNVVVISTVFALINAPTIGIWAGFGSMLRNVLRDPRWLRVFNVGMALLLVASLYPILAESHSA
POG003197	Pseudomonas syringae pv. syringae B301D	PSYRB_RS16305	WP_011268298.1	499587515	lysine transporter LysE	MVLSFDLLLAFTLFAFVTSITPGPNNMMLLASGVNFGFSRTLPHMLGISVGFFVLVLAVGFGLGSVFKAWPVLYTILRYVGAAYLLYLAWKIATSGPASDSLDSEGKPLSFMSAALFQWVNPKAWIMAIGAISTYTPMQGYFYNVVVISAVFALINLPSVGVWAGFGSLLRNVLRDPLGLRIFNGVMAALLVASLYPLFIEH
POG003197	Pseudomonas resinovorans NBRC 106553	PCA10_RS18645	WP_041770349.1	754140237	lysine transporter LysE	MSLELIFAFILFAFVTSVTPGPNNMMLLASGVNFGVRRSVPHMLGISVGFMVLVMAVGLGLSQVFEQVPVLYTALRYLGAAYLLYLAWKIAGSGAPDADKAQKRPKPFTFIQAAAFQWVNPKAWVMAIGAITTYTPQENFVVNVVLIAALFALVNCPSVGLWTVAGSLLRRWLAEPRILRLFNIGMALLLVASLYPILADVHGKI
POG003197	Pseudomonas aeruginosa AZPAE14996	NT11_RS13940	WP_003113093.1	489204009	lysine transporter LysE	MSLSVDLLLAFSLFAFVTSVTPGPNNTMLLASGVNFGFVRSIPHILGISCGFFIMVMAVGFGLGTVFEAYPVLYTILRYVGAAYLLYLAWKIATSGPAGNDPEGRGKPLSYWGAAAFQWVNPKAWVMAVGAISTYTPLQGYFTNVVVISTVFALINAPTIGIWAGFGSMLRNVLRDPRWLRVFNVGMALLLVASLYPILAESHSA
POG003197	Pseudomonas aeruginosa 19660	Q010_02179	WP_003089383.1	489179895	lysine transporter LysE	MSLSVDLLLAFSLFAFVTSVTPGPNNTMLLASGVNFGFVRSIPHILGISCGFFIMVMAVGFGLGTVFEAYPVLYTILRYVGAAYLLYLAWKIATSGPAGNDPEGRGKPLSYWGAAAFQWVNPKAWVMAVGAISTYTPLQGYFTNVVVISTVFALINAPTIGIWAGFGSMLRNVLRDPRWLRVFNVGMALLLVASLYPILAENHSA
POG003197	Pseudomonas putida HB3267	B479_14285	WP_015270522.1	431802791	lysine exporter protein LysE/YggA	MLASADLLTAFVLFAFVSSITPGPNNTMLLASGVNFGVRRSIPHALGISVGFMVMVLAVGLGLGEVFKAWPALYTVLRYTGAAYLLYLAWKIATSGPVGTASSSARKPLGFWGAAAFQWVNPKAWVMAVGAITTYTPAQGYVTNVIVIAALFALVNLPSVGVWVMFGSALRNLLQNPRWLMLFNVLMALLLVISLYPLLFVESAFS
POG003197	Pseudomonas aeruginosa BWH056	V557_06108	WP_003113093.1	489204009	lysine transporter LysE	MSLSVDLLLAFSLFAFVTSVTPGPNNTMLLASGVNFGFVRSIPHILGISCGFFIMVMAVGFGLGTVFEAYPVLYTILRYVGAAYLLYLAWKIATSGPAGNDPEGRGKPLSYWGAAAFQWVNPKAWVMAVGAISTYTPLQGYFTNVVVISTVFALINAPTIGIWAGFGSMLRNVLRDPRWLRVFNVGMALLLVASLYPILAESHSA
POG003197	Pseudomonas aeruginosa AZPAE14925	NS41_RS28685	WP_003113093.1	489204009	lysine transporter LysE	MSLSVDLLLAFSLFAFVTSVTPGPNNTMLLASGVNFGFVRSIPHILGISCGFFIMVMAVGFGLGTVFEAYPVLYTILRYVGAAYLLYLAWKIATSGPAGNDPEGRGKPLSYWGAAAFQWVNPKAWVMAVGAISTYTPLQGYFTNVVVISTVFALINAPTIGIWAGFGSMLRNVLRDPRWLRVFNVGMALLLVASLYPILAESHSA
POG003197	Pseudomonas resinovorans DSM 21078	G559_RS0108540	WP_028627824.1	655206124	lysine transporter LysE	MSLELIFAFILFAFVTSVTPGPNNMMLLASGVNFGVRRSVPHMLGISIGFMILVMAVGLGLSQVFQQVPELYIALRYIGAAYLLYLAWKIAGSGAPDADSTEKRPKPFTFLQAAAFQWVNPKAWVMAIGAITTYTPQENFVVNVVLIAALFALVNCPSVGLWTVAGSLLRRWLAEPRILRLFNIGMALLLVASLYPILADAHGKI
POG003197	Pseudomonas taetrolens DSM 21104	TU78_RS07150	WP_048379648.1	860325333	lysine transporter LysE	MPFSLELLSAFALFAFVSSITPGPNNTMLLASGVNFGFRRTIPHALGISVGFMFLVLAVGLGLGGVFKAVPMAYTVLRYLGAAYLLYLAWKVATSGPVSQSDTATGVPLGFWGAAAFQWVNPKAWVMAVGAITTYTPSQGYIANVFIIALVFALINLPSVCVWAGCGSALRNVLTKPRWLLAFNLSMALLLVVSLYPILFEH
POG003197	Pseudomonas fluorescens AU5633	AA066_RS16790	WP_041069783.1	751601628	lysine transporter LysE	MTLSLDLLLGFALFALVTSITPGPNNTMLLASGVNFGFNRTIPHMLGITCGFFVLVVAVGFGLGAVFQTYPILYTVLRYVGAAYLLYLAWKIAHSGPVGEGVEGEARPISYLGAAAFQWVNPKAWIMAIGAISTYTPMQGYFTNVVVIAAVFAIINLPSVGVWAACGTLLRNVLKDPRWLRVFNWGMAALLVISLYPLLLESFH
POG003197	Pseudomonas aeruginosa BWHPSA028	Q041_02238	WP_003113093.1	489204009	lysine transporter LysE	MSLSVDLLLAFSLFAFVTSVTPGPNNTMLLASGVNFGFVRSIPHILGISCGFFIMVMAVGFGLGTVFEAYPVLYTILRYVGAAYLLYLAWKIATSGPAGNDPEGRGKPLSYWGAAAFQWVNPKAWVMAVGAISTYTPLQGYFTNVVVISTVFALINAPTIGIWAGFGSMLRNVLRDPRWLRVFNVGMALLLVASLYPILAESHSA
POG003197	Pseudomonas sp. 21	UB43_RS04200	WP_045208690.1	771589944	lysine transporter LysE	MPLELLGAFVLFAFVTSITPGPNNMMLLASGVNFGIRRTLPHMLGISIGFLLLVVAVGLGLHQLFERFPASYTALRYAGGAYLLYLAWKIARSGAPEAKGENAAKPMTFLQAAAFQWVNPKAWVMAVGAIATYLPANSWIGNVVLIATLFAVVNLPSVGVWTILGSLLRRWLEDPLRLRLFNFGMAALLVASLYPLLTRT
POG003197	Pseudomonas aeruginosa PAK - Assembly GCF_000408865.1	PAK_03006	WP_003113093.1	489204009	lysine transporter LysE	MSLSVDLLLAFSLFAFVTSVTPGPNNTMLLASGVNFGFVRSIPHILGISCGFFIMVMAVGFGLGTVFEAYPVLYTILRYVGAAYLLYLAWKIATSGPAGNDPEGRGKPLSYWGAAAFQWVNPKAWVMAVGAISTYTPLQGYFTNVVVISTVFALINAPTIGIWAGFGSMLRNVLRDPRWLRVFNVGMALLLVASLYPILAESHSA
POG003197	Pseudomonas brassicacearum PP1_210F	P908_RS11710	WP_003204030.1	489296526	lysine transporter LysE	MTLSLDLLLGFALFALVTSITPGPNNTMLLASGVNFGFNRTIPHMLGITCGFFSLVLAVGLGLGAVFQTYPLLYTALRYIGAAYLLYLAWKIAHSGPVSESQPGDNTPISYWGAAAFQWVNPKAWIMAIGAISTYTPLQGYFFNVLVIAAVFALINLPSVSLWVVCGSLLRNLLRDRRWLRVFNWGMALLLVASLYPLLLESIS
POG003197	Pseudomonas aeruginosa 19BR	IAI_RS0112250	WP_003113093.1	489204009	lysine transporter LysE	MSLSVDLLLAFSLFAFVTSVTPGPNNTMLLASGVNFGFVRSIPHILGISCGFFIMVMAVGFGLGTVFEAYPVLYTILRYVGAAYLLYLAWKIATSGPAGNDPEGRGKPLSYWGAAAFQWVNPKAWVMAVGAISTYTPLQGYFTNVVVISTVFALINAPTIGIWAGFGSMLRNVLRDPRWLRVFNVGMALLLVASLYPILAESHSA
POG003197	Pseudomonas fluorescens WH6	PFWH6_5259	WP_003176396.1	489268629	lysine transporter LysE	MSLSFDLMLAFALFAFVTSVTPGPNNAMLLASGVNFGFQRTIPHILGISSGFLVLVLAVGLGLGAAFTAYPVLYTVLRYAGAAYLLYLAWNIARSGPASEDTEGKGKPLGFWGAAAFQWVNPKAWVMAIGAISTYTPLQGYTMNVVIIATVFALINAPSVGVWAGFGSVLRNVLRNPRWLRMFNFGMAALLVISLYPLLQHTS
POG003197	Pseudomonas putida S16	PPS_2878		339487779	lysine exporter protein LysE/YggA	MNFGVRRSIPHALGISVGFMVMVLAVGLGLGEVFKAWPALYTVLRYTGAAYLLYLAWKIATSGPVGTASSSARKPLGFWGAAAFQWVNPKAWVMAVGAITTYTPAQGYVTNVIVIAALFALVNLPSVGVWVMFGSALRNLLQNPRWLMLFNVLMALLLVISLYPLLFVESAFS
POG003197	Pseudomonas aeruginosa AZPAE15025	NT41_RS09485	WP_003089383.1	489179895	lysine transporter LysE	MSLSVDLLLAFSLFAFVTSVTPGPNNTMLLASGVNFGFVRSIPHILGISCGFFIMVMAVGFGLGTVFEAYPVLYTILRYVGAAYLLYLAWKIATSGPAGNDPEGRGKPLSYWGAAAFQWVNPKAWVMAVGAISTYTPLQGYFTNVVVISTVFALINAPTIGIWAGFGSMLRNVLRDPRWLRVFNVGMALLLVASLYPILAENHSA
POG003197	Pseudomonas aeruginosa LES_CF_sputum_CF03_contigs_6_a1	TC72_RS12560	WP_003113093.1	489204009	protein AmbA	MSLSVDLLLAFSLFAFVTSVTPGPNNTMLLASGVNFGFVRSIPHILGISCGFFIMVMAVGFGLGTVFEAYPVLYTILRYVGAAYLLYLAWKIATSGPAGNDPEGRGKPLSYWGAAAFQWVNPKAWVMAVGAISTYTPLQGYFTNVVVISTVFALINAPTIGIWAGFGSMLRNVLRDPRWLRVFNVGMALLLVASLYPILAESHSA
POG003197	Pseudomonas aeruginosa AZPAE12153	NQ14_RS25185	WP_003089383.1	489179895	lysine transporter LysE	MSLSVDLLLAFSLFAFVTSVTPGPNNTMLLASGVNFGFVRSIPHILGISCGFFIMVMAVGFGLGTVFEAYPVLYTILRYVGAAYLLYLAWKIATSGPAGNDPEGRGKPLSYWGAAAFQWVNPKAWVMAVGAISTYTPLQGYFTNVVVISTVFALINAPTIGIWAGFGSMLRNVLRDPRWLRVFNVGMALLLVASLYPILAENHSA
POG003197	Pseudomonas aeruginosa AZPAE14847	NR65_RS28165	WP_003089383.1	489179895	lysine transporter LysE	MSLSVDLLLAFSLFAFVTSVTPGPNNTMLLASGVNFGFVRSIPHILGISCGFFIMVMAVGFGLGTVFEAYPVLYTILRYVGAAYLLYLAWKIATSGPAGNDPEGRGKPLSYWGAAAFQWVNPKAWVMAVGAISTYTPLQGYFTNVVVISTVFALINAPTIGIWAGFGSMLRNVLRDPRWLRVFNVGMALLLVASLYPILAENHSA
POG003197	Pseudomonas fluorescens SS101	PflSS101_2846	WP_003191561.1	489283955	membrane protein	MFMSTSLLSAFVLFAFVSSITPGPNNTMLLASGVNFGFRRSMPHALGISIGFMLLVICVGLGLGEVFKVFPWAYTLLRYVGAAYLLYLAWKIANAGGMSDNPDEHGKPMTFLGAAAFQWVNPKAWIMALGAITTYTPAEGYVTNVLVIALVFAVVNLPSVCVWVGCGSGLRNLLREPRWLRMFNWSMAGLLVLSLYPMLFVG
POG003197	Pseudomonas aeruginosa LES_CF_sputum_CF03_contigs_9_a1	TC72_RS12205	WP_003113093.1	489204009	protein AmbA	MSLSVDLLLAFSLFAFVTSVTPGPNNTMLLASGVNFGFVRSIPHILGISCGFFIMVMAVGFGLGTVFEAYPVLYTILRYVGAAYLLYLAWKIATSGPAGNDPEGRGKPLSYWGAAAFQWVNPKAWVMAVGAISTYTPLQGYFTNVVVISTVFALINAPTIGIWAGFGSMLRNVLRDPRWLRVFNVGMALLLVASLYPILAESHSA
POG003197	Pseudomonas aeruginosa Z61	Q054_01789	WP_003113093.1	489204009	lysine transporter LysE	MSLSVDLLLAFSLFAFVTSVTPGPNNTMLLASGVNFGFVRSIPHILGISCGFFIMVMAVGFGLGTVFEAYPVLYTILRYVGAAYLLYLAWKIATSGPAGNDPEGRGKPLSYWGAAAFQWVNPKAWVMAVGAISTYTPLQGYFTNVVVISTVFALINAPTIGIWAGFGSMLRNVLRDPRWLRVFNVGMALLLVASLYPILAESHSA
POG003197	Pseudomonas aeruginosa PADK2_CF510	CF510_22239	WP_003113093.1	489204009	lysine transporter LysE	MSLSVDLLLAFSLFAFVTSVTPGPNNTMLLASGVNFGFVRSIPHILGISCGFFIMVMAVGFGLGTVFEAYPVLYTILRYVGAAYLLYLAWKIATSGPAGNDPEGRGKPLSYWGAAAFQWVNPKAWVMAVGAISTYTPLQGYFTNVVVISTVFALINAPTIGIWAGFGSMLRNVLRDPRWLRVFNVGMALLLVASLYPILAESHSA
POG003197	Pseudomonas aeruginosa AZPAE14935	NS51_RS13935	WP_003113093.1	489204009	lysine transporter LysE	MSLSVDLLLAFSLFAFVTSVTPGPNNTMLLASGVNFGFVRSIPHILGISCGFFIMVMAVGFGLGTVFEAYPVLYTILRYVGAAYLLYLAWKIATSGPAGNDPEGRGKPLSYWGAAAFQWVNPKAWVMAVGAISTYTPLQGYFTNVVVISTVFALINAPTIGIWAGFGSMLRNVLRDPRWLRVFNVGMALLLVASLYPILAESHSA
POG003197	Pseudomonas aeruginosa CF5	Q004_02056	WP_003113093.1	489204009	lysine transporter LysE	MSLSVDLLLAFSLFAFVTSVTPGPNNTMLLASGVNFGFVRSIPHILGISCGFFIMVMAVGFGLGTVFEAYPVLYTILRYVGAAYLLYLAWKIATSGPAGNDPEGRGKPLSYWGAAAFQWVNPKAWVMAVGAISTYTPLQGYFTNVVVISTVFALINAPTIGIWAGFGSMLRNVLRDPRWLRVFNVGMALLLVASLYPILAESHSA
POG003197	Pseudomonas aeruginosa BWHPSA003	Q016_02215	WP_003089383.1	489179895	lysine transporter LysE	MSLSVDLLLAFSLFAFVTSVTPGPNNTMLLASGVNFGFVRSIPHILGISCGFFIMVMAVGFGLGTVFEAYPVLYTILRYVGAAYLLYLAWKIATSGPAGNDPEGRGKPLSYWGAAAFQWVNPKAWVMAVGAISTYTPLQGYFTNVVVISTVFALINAPTIGIWAGFGSMLRNVLRDPRWLRVFNVGMALLLVASLYPILAENHSA
POG003197	Pseudomonas putida H8234	L483_13710	WP_016486746.1	512577978	lysine transporter LysE	MPAMLASADLLIAFVLFAFVSSITPGPNNTMLLASGVNFGVRRSVPHALGISIGFMVMVLAVGLGLGEVFKAWPPLYTALRYTGAAYLLYLAWKIATSGPVGTASSSARKPLGFWGAAAFQWVNPKAWVMAVGAITTYTPAQGYVTNVIVIAALFALVNLPSVGVWVMFGSALRNVLQNPRWLMLFNVLMALLLVISLYPLLFVESAFS
POG003197	Pseudomonas aeruginosa CF18	Q002_02088	WP_003113093.1	489204009	lysine transporter LysE	MSLSVDLLLAFSLFAFVTSVTPGPNNTMLLASGVNFGFVRSIPHILGISCGFFIMVMAVGFGLGTVFEAYPVLYTILRYVGAAYLLYLAWKIATSGPAGNDPEGRGKPLSYWGAAAFQWVNPKAWVMAVGAISTYTPLQGYFTNVVVISTVFALINAPTIGIWAGFGSMLRNVLRDPRWLRVFNVGMALLLVASLYPILAESHSA
POG003197	Pseudomonas monteilii NBRC 103158 = DSM 14164 - Assembly GCF_000621245.1	Q381_RS0109185	WP_019099248.1	517929040	lysine transporter LysE	MPAMLASADLLTAFVLFAFVSSITPGPNNTMLLASGVNFGVRRSIPHALGISVGFMVMVLAVGLGLGEVFKAWPPLYTVLRYTGAVYLLYLAWKIATSGPVGTASSSTRKPLGFWGAAAFQWVNPKAWVMAVGAITTYTPAQGYVTNVIVIAALFALVNLPSVGVWVMFGSALRNLLQNPRWLMLFNVLMALLLVISLYPLLFVESAFS
POG003197	Pseudomonas aeruginosa BWH030	AJ70_04422	WP_003089383.1	489179895	lysine transporter LysE	MSLSVDLLLAFSLFAFVTSVTPGPNNTMLLASGVNFGFVRSIPHILGISCGFFIMVMAVGFGLGTVFEAYPVLYTILRYVGAAYLLYLAWKIATSGPAGNDPEGRGKPLSYWGAAAFQWVNPKAWVMAVGAISTYTPLQGYFTNVVVISTVFALINAPTIGIWAGFGSMLRNVLRDPRWLRVFNVGMALLLVASLYPILAENHSA
POG003197	Pseudomonas aeruginosa BL11	Q065_03119	WP_003089383.1	489179895	lysine transporter LysE	MSLSVDLLLAFSLFAFVTSVTPGPNNTMLLASGVNFGFVRSIPHILGISCGFFIMVMAVGFGLGTVFEAYPVLYTILRYVGAAYLLYLAWKIATSGPAGNDPEGRGKPLSYWGAAAFQWVNPKAWVMAVGAISTYTPLQGYFTNVVVISTVFALINAPTIGIWAGFGSMLRNVLRDPRWLRVFNVGMALLLVASLYPILAENHSA
POG003197	Pseudomonas sp. LAIL14HWK12:I6	D907_RS0110435	WP_019099248.1	517929040	lysine transporter LysE	MPAMLASADLLTAFVLFAFVSSITPGPNNTMLLASGVNFGVRRSIPHALGISVGFMVMVLAVGLGLGEVFKAWPPLYTVLRYTGAVYLLYLAWKIATSGPVGTASSSTRKPLGFWGAAAFQWVNPKAWVMAVGAITTYTPAQGYVTNVIVIAALFALVNLPSVGVWVMFGSALRNLLQNPRWLMLFNVLMALLLVISLYPLLFVESAFS
POG003197	Pseudomonas parafulva CRS01-1	NJ69_RS06245	WP_039577181.1	746545071	lysine transporter LysE	MLGSYELLSAFILFAFVSSITPGPNNTLLLASGVNFGVRRSIPHAMGISIGFMLMVLGVGFGLGELFKAWPPLYSVLRYVGAAYLLYLAWKIATSGPLSGEAQSTRSPMSFWGAAAFQWVNPKAWVMAVGAITTYTPAQGYAVNVVVIAVLFAFVNLPSVGIWVMFGSALRNVLRNPRWLVLFNVLMAVLLVISLYPLLFVESSFS
POG003197	Pseudomonas fluorescens PCL1751	PF1751_RS14095	WP_010210272.1	497896116	membrane protein	MFMSTSLLSAFVLFAFVSSITPGPNNTMLLASGVNFGFRRSMPHALGISIGFMLLVISVGLGLGEVFKVFPWAYSVLRYVGAAYLLYLAWKIATAGGMSDSSDEQGKPMTFLGAAAFQWVNPKAWIMALGAITTYTPAEGYVTNVLVIALVFAVVNLPSVCVWVGCGSGLRNVLREPRWLRMFNGAMAGLLVLSLYPMLFAG
POG003197	Pseudomonas aeruginosa LES_CF_sputum_CF03_contigs_27_a1	TC72_RS29555	WP_003113093.1	489204009	protein AmbA	MSLSVDLLLAFSLFAFVTSVTPGPNNTMLLASGVNFGFVRSIPHILGISCGFFIMVMAVGFGLGTVFEAYPVLYTILRYVGAAYLLYLAWKIATSGPAGNDPEGRGKPLSYWGAAAFQWVNPKAWVMAVGAISTYTPLQGYFTNVVVISTVFALINAPTIGIWAGFGSMLRNVLRDPRWLRVFNVGMALLLVASLYPILAESHSA
POG003197	Pseudomonas sp. URMO17WK12:I8	F639_RS0100535	WP_033695877.1	727235144	lysine transporter LysE	MLASADLLTAFVLFAFVSSITPGPNNTMLLASGVNFGVRRSIPHAMGISVGFMVMVLAVGLGLGEVFKAWPVLYSVLRYTGAAYLLYLAWKIATSGPLGADSPGARKPLGFWGAAAFQWVNPKAWVMAVGAITTYTPAQGYVTNVVVIAALFALVNLPSVGVWVMFGSALRNLLQNPRWLMLFNVLMAVLLVISLYPLLFVESAFS
POG003197	Pseudomonas aeruginosa MRSN 317	T648_RS14610	WP_003089383.1	489179895	lysine transporter LysE	MSLSVDLLLAFSLFAFVTSVTPGPNNTMLLASGVNFGFVRSIPHILGISCGFFIMVMAVGFGLGTVFEAYPVLYTILRYVGAAYLLYLAWKIATSGPAGNDPEGRGKPLSYWGAAAFQWVNPKAWVMAVGAISTYTPLQGYFTNVVVISTVFALINAPTIGIWAGFGSMLRNVLRDPRWLRVFNVGMALLLVASLYPILAENHSA
POG003197	Pseudomonas aeruginosa PSE305	TY30_RS11735	WP_003113093.1	489204009	protein AmbA	MSLSVDLLLAFSLFAFVTSVTPGPNNTMLLASGVNFGFVRSIPHILGISCGFFIMVMAVGFGLGTVFEAYPVLYTILRYVGAAYLLYLAWKIATSGPAGNDPEGRGKPLSYWGAAAFQWVNPKAWVMAVGAISTYTPLQGYFTNVVVISTVFALINAPTIGIWAGFGSMLRNVLRDPRWLRVFNVGMALLLVASLYPILAESHSA
POG003197	Pseudomonas syringae pv. syringae B301D-R	PSSB301D_RS16225	WP_011268298.1	499587515	lysine transporter LysE	MVLSFDLLLAFTLFAFVTSITPGPNNMMLLASGVNFGFSRTLPHMLGISVGFFVLVLAVGFGLGSVFKAWPVLYTILRYVGAAYLLYLAWKIATSGPASDSLDSEGKPLSFMSAALFQWVNPKAWIMAIGAISTYTPMQGYFYNVVVISAVFALINLPSVGVWAGFGSLLRNVLRDPLGLRIFNGVMAALLVASLYPLFIEH
POG003197	Pseudomonas aeruginosa C2159M	Y905_RS28490	WP_003113093.1	489204009	lysine transporter LysE	MSLSVDLLLAFSLFAFVTSVTPGPNNTMLLASGVNFGFVRSIPHILGISCGFFIMVMAVGFGLGTVFEAYPVLYTILRYVGAAYLLYLAWKIATSGPAGNDPEGRGKPLSYWGAAAFQWVNPKAWVMAVGAISTYTPLQGYFTNVVVISTVFALINAPTIGIWAGFGSMLRNVLRDPRWLRVFNVGMALLLVASLYPILAESHSA
POG003197	Pseudomonas aeruginosa LES_CF_sputum_CF03_contigs_35_a1	TC72_RS25065	WP_003113093.1	489204009	protein AmbA	MSLSVDLLLAFSLFAFVTSVTPGPNNTMLLASGVNFGFVRSIPHILGISCGFFIMVMAVGFGLGTVFEAYPVLYTILRYVGAAYLLYLAWKIATSGPAGNDPEGRGKPLSYWGAAAFQWVNPKAWVMAVGAISTYTPLQGYFTNVVVISTVFALINAPTIGIWAGFGSMLRNVLRDPRWLRVFNVGMALLLVASLYPILAESHSA
POG003197	Pseudomonas sp. VLB120	PVLB_11260	WP_023380303.1	557222954	lysine exporter protein LysE/YggA	MPIMLASADLLMAFMLFAFVSSITPGPNNTMLLASGVNFGVRRTIPHAIGISVGFMVMVLAVGFGLGEVFKAWPPLYTVLRYTGAVYLLYLAWKIATSGPVGSSSSGARKPLGFWGAAAFQWVNPKAWVMAVGAITTYTPAQGYVLNVIVIAAVFALVNLPSVGVWVMFGSALRNVLQNPRWLMLFNVLMALLLVISLYPLLFVESAFS
POG003197	Pseudomonas aeruginosa AZPAE15026	NT42_RS28920	WP_003089383.1	489179895	lysine transporter LysE	MSLSVDLLLAFSLFAFVTSVTPGPNNTMLLASGVNFGFVRSIPHILGISCGFFIMVMAVGFGLGTVFEAYPVLYTILRYVGAAYLLYLAWKIATSGPAGNDPEGRGKPLSYWGAAAFQWVNPKAWVMAVGAISTYTPLQGYFTNVVVISTVFALINAPTIGIWAGFGSMLRNVLRDPRWLRVFNVGMALLLVASLYPILAENHSA
POG003197	Pseudomonas chlororaphis HT66	M217_RS0107385	WP_009042782.1	496333604	lysine transporter LysE	MPLSIDLLLAFALFAFVTSVTPGPNNTMLLASGVNFGFRRTVPHILGISSGFLVLVLAVGLGLGAVFEAYPVLYKVLRYVGAAYLLYLAWNIARSGPVSQEVDGKGRPLGFWGAAAFQWVNPKAWVMALGAISTYTPLQGYFFNVVVIASLFALINAPSVGVWAGFGSVLRNVLRDPRWLRLFNYGMALLLVISLFPLLQA
POG003197	Pseudomonas chlororaphis UFB2 isolate Soil	VM99_RS09020	WP_042729235.1	757176673	lysine transporter LysE	MTLSLDLLLGFALFALVTSITPGPNNTMLLASGVNFGFNRTIPHMLGITCGFFSLVLAVGLGLGAVFQAYPLLYTALRYIGAAYLLYLAWKIAHSGPVSDSQPGAHTPISYWGAAAFQWVNPKAWIMAIGAISTYTPLQGYFFNVVVIAAVFALINLPSVSLWVVCGSLLRNLLRDRRWLRLFNWGMALLLVASLYPLLLESIS
POG003197	Pseudomonas stutzeri T13	B319_RS0122280	WP_019407667.1	518237459	lysine transporter LysE	MPPETLLAFITYAFVTSITPGPNNTMLLASGVNYGFVRSLPHVLGISIGFGVMVVGVGAGLGRLFEDYPSLYAALRIVGGAYLLYLAWQIATAAPMQDASPNGRPFGFWKAAGFQWVNPKAWIMAIGAITAYLPTGGGMQAVVLLALLFALVNAPSVTVWVTFGTALRRWLTDLRHLRVFNVSMAMMLVLSLYPLLFG
POG003197	Pseudomonas sp. FH4	H097_RS11620	WP_032860825.1	696285096	lysine transporter LysE	MFMSTSLLSAFALFAFVSSITPGPNNTMLLASGVNFGFRRSIPHALGISVGFMVLVISVGLGLGEVFKALPWAYTALRYIGAAYLLYLAWKIANSGAMSDDTHGKRKPMTFLAAAVFQWVNPKAWVMALGAITTYTPAEGYFTNVLVIAVVFAVVNLPSVCVWAGCGTGLRNVLREPRWLKLFNWSMAGLLVLSLYPMFFLG
POG003197	Pseudomonas aeruginosa 3581	AJ68_06033	WP_003113093.1	489204009	lysine transporter LysE	MSLSVDLLLAFSLFAFVTSVTPGPNNTMLLASGVNFGFVRSIPHILGISCGFFIMVMAVGFGLGTVFEAYPVLYTILRYVGAAYLLYLAWKIATSGPAGNDPEGRGKPLSYWGAAAFQWVNPKAWVMAVGAISTYTPLQGYFTNVVVISTVFALINAPTIGIWAGFGSMLRNVLRDPRWLRVFNVGMALLLVASLYPILAESHSA
POG003197	Pseudomonas sp. HPB0071	HMPREF1487_08269	WP_010798433.1	498497706	hypothetical protein	MLEKKGSPAMTAELLTAFILFAFVSSATPGPNNMMLLASGVNYGFRRTLPHMFGISLGHMVMVITMGLGLGQLFSLYPSLHMALKVVATAYLLYLAWKIANAAPPTPKQASGKPFGFFQAAAFQWVNPKAWVMAIGAVTTYLPVQDFNSNLLLIALLFALINLPSVSLWTLFGMALRTLLNSPMRLRAFNWTMAALLVISLYPILLSTH
POG003197	Pseudomonas aeruginosa C20	Q085_03139	WP_003113093.1	489204009	lysine transporter LysE	MSLSVDLLLAFSLFAFVTSVTPGPNNTMLLASGVNFGFVRSIPHILGISCGFFIMVMAVGFGLGTVFEAYPVLYTILRYVGAAYLLYLAWKIATSGPAGNDPEGRGKPLSYWGAAAFQWVNPKAWVMAVGAISTYTPLQGYFTNVVVISTVFALINAPTIGIWAGFGSMLRNVLRDPRWLRVFNVGMALLLVASLYPILAESHSA
POG003197	Pseudomonas sp. WCS358	PC358_RS05295	WP_033700051.1	727239519	lysine transporter LysE	MLASADLLTAFVLFAFVSSITPGPNNTMLLASGVNFGVRRSIPHAIGISVGFMVMVLAVGLGLGEVFKAWPALYTILRYTGAAYLLYLAWKIATSGPIGTASGSARKPLGFWGAAAFQWVNPKAWVMAVGAITTYTPAQGYVMNVVVIAALFALVNLPSVGVWVMFGSALRNLLQNPRWLMLFNVLMAVLLVISLYPLLFVESAFS
POG003197	Pseudomonas aeruginosa S54485	Q007_00796	WP_003089383.1	489179895	lysine transporter LysE	MSLSVDLLLAFSLFAFVTSVTPGPNNTMLLASGVNFGFVRSIPHILGISCGFFIMVMAVGFGLGTVFEAYPVLYTILRYVGAAYLLYLAWKIATSGPAGNDPEGRGKPLSYWGAAAFQWVNPKAWVMAVGAISTYTPLQGYFTNVVVISTVFALINAPTIGIWAGFGSMLRNVLRDPRWLRVFNVGMALLLVASLYPILAENHSA
POG003197	Pseudomonas aeruginosa M18	PAM18_2734	WP_003113093.1	386058797	putative transporter, LysE family	MSLSVDLLLAFSLFAFVTSVTPGPNNTMLLASGVNFGFVRSIPHILGISCGFFIMVMAVGFGLGTVFEAYPVLYTILRYVGAAYLLYLAWKIATSGPAGNDPEGRGKPLSYWGAAAFQWVNPKAWVMAVGAISTYTPLQGYFTNVVVISTVFALINAPTIGIWAGFGSMLRNVLRDPRWLRVFNVGMALLLVASLYPILAESHSA
POG003197	Pseudomonas aeruginosa LES_CF_sputum_CF03_contigs_29_a1	TC72_RS29595	WP_003113093.1	489204009	protein AmbA	MSLSVDLLLAFSLFAFVTSVTPGPNNTMLLASGVNFGFVRSIPHILGISCGFFIMVMAVGFGLGTVFEAYPVLYTILRYVGAAYLLYLAWKIATSGPAGNDPEGRGKPLSYWGAAAFQWVNPKAWVMAVGAISTYTPLQGYFTNVVVISTVFALINAPTIGIWAGFGSMLRNVLRDPRWLRVFNVGMALLLVASLYPILAESHSA
POG003197	Pseudomonas putida S12 - Assembly GCF_000495455.2	RPPX_RS21320	WP_033724726.1	727266035	lysine transporter LysE	MLASADLLTAFVLFAFVSSITPGPNNTMLLASGVNFGVRRSVPHALGISFGFMMMVLAVGLGLGEVFKAWPPLYTVLRYAGAAYLLYLAWKIATSGPVGTASSSARKPLGFWGAAAFQWVNPKAWVMAVGAITTYTPAQGYVTNVIVIAALFALVNLPSVGVWVMFGSALRNLLQNSRWLMLFNVVMALLLVISLYPLLFVESAFS
POG003197	Pseudomonas aeruginosa LESlike4	T226_RS45880	WP_003113093.1	489204009	protein AmbA	MSLSVDLLLAFSLFAFVTSVTPGPNNTMLLASGVNFGFVRSIPHILGISCGFFIMVMAVGFGLGTVFEAYPVLYTILRYVGAAYLLYLAWKIATSGPAGNDPEGRGKPLSYWGAAAFQWVNPKAWVMAVGAISTYTPLQGYFTNVVVISTVFALINAPTIGIWAGFGSMLRNVLRDPRWLRVFNVGMALLLVASLYPILAESHSA
POG003197	Pseudomonas syringae pv. syringae SM	PssSM_3267	WP_016568473.1	514421310	Homoserine/lysine/threonine efflux protein, LysE/YggA family	MFLSFDLLLAFTLFAFVTSITPGPNNMMLLASGVNFGFSRTLPHMLGISVGFFVLVLAVGFGLGSVFKTWPVLYTILRYVGAAYLLYLAWKIATSGPASDSVDSQGKPLSFMSAALFQWVNPKAWIMAIGAISTYTPMQGYFYNVLVISAVFALINLPSVGVWAGFGSLLRNVLRDPLGLCIFNGVMAALLVASLYPLFIEH
POG003197	Pseudomonas aeruginosa PAO579	A161_11835	WP_003113093.1	489204009	lysine transporter LysE	MSLSVDLLLAFSLFAFVTSVTPGPNNTMLLASGVNFGFVRSIPHILGISCGFFIMVMAVGFGLGTVFEAYPVLYTILRYVGAAYLLYLAWKIATSGPAGNDPEGRGKPLSYWGAAAFQWVNPKAWVMAVGAISTYTPLQGYFTNVVVISTVFALINAPTIGIWAGFGSMLRNVLRDPRWLRVFNVGMALLLVASLYPILAESHSA
POG003197	Pseudomonas putida GB-1	PputGB1_2541		167033545	lysine exporter protein LysE/YggA	MPAMLASADLLTAFVLFAFVSSITPGPNNTMLLASGVNFGVRRSIPHALGISVGFMVMVLAVGLGLGEVFKAWPPLYTVLRYTGAAYLLFLAWKIATSGPVGTASSSARKPLGFWGAAAFQWVNPKAWVMAVGAITTYTPAQGYVTNVIVIAALFALVNLPSVGVWVMFGSALRNLLQNPRWLMLFNVLMAVLLVISLYPLLFVESAFS
POG003197	Pseudomonas aeruginosa C7447m	M802_2376	WP_003113093.1	651856941	lysE type translocator family protein	MSLSVDLLLAFSLFAFVTSVTPGPNNTMLLASGVNFGFVRSIPHILGISCGFFIMVMAVGFGLGTVFEAYPVLYTILRYVGAAYLLYLAWKIATSGPAGNDPEGRGKPLSYWGAAAFQWVNPKAWVMAVGAISTYTPLQGYFTNVVVISTVFALINAPTIGIWAGFGSMLRNVLRDPRWLRVFNVGMALLLVASLYPILAESHSA
POG003197	Pseudomonas sp. PTA1	EW80_RS12860	WP_041478477.1	752851272	lysine transporter LysE	MNLSLDLLLAFALFALVTSITPGPNNTMLLASGVNFGFNRTIPHMLGISCGFFLLVVAVGFGLGAVFQAYPILYTVLRYVGAAYLLYLAWKIAHSGPVGDSVDGEAKPISYLGAAAFQWVNPKAWIMAIGAISTYTPMQGYFYNVVIIAAVFAIINLPSVGLWAACGTLLRNVLKDPRWLRVFNWGMAALLVISLYPLLLESFH
POG003197	Pseudomonas aeruginosa AZPAE14443	NQ69_RS25045	WP_003113093.1	489204009	lysine transporter LysE	MSLSVDLLLAFSLFAFVTSVTPGPNNTMLLASGVNFGFVRSIPHILGISCGFFIMVMAVGFGLGTVFEAYPVLYTILRYVGAAYLLYLAWKIATSGPAGNDPEGRGKPLSYWGAAAFQWVNPKAWVMAVGAISTYTPLQGYFTNVVVISTVFALINAPTIGIWAGFGSMLRNVLRDPRWLRVFNVGMALLLVASLYPILAESHSA
POG003197	Pseudomonas fluorescens PA4C2	P909_RS07715	WP_044274166.1	763418257	lysine transporter LysE	MFMSTSLLSAFVLFAFVSSITPGPNNTMLLASGVNFGFRRSMPHALGISIGFMLLVICVGLGLGEVFKLFPWAYTLLRYVGAAYLLYLAWKIANAGGMSDNPDEHGKPMTFLGAAAFQWVNPKAWIMALGAITTYTPAEGYVTNVLVIALVFAVVNLPSVCVWVGCGSGLRNLLREPRWLRMFNWSMAGLLVLSLYPMLFLG
POG003197	Pseudomonas aeruginosa AZPAE15022	NT38_RS21895	WP_003113093.1	489204009	lysine transporter LysE	MSLSVDLLLAFSLFAFVTSVTPGPNNTMLLASGVNFGFVRSIPHILGISCGFFIMVMAVGFGLGTVFEAYPVLYTILRYVGAAYLLYLAWKIATSGPAGNDPEGRGKPLSYWGAAAFQWVNPKAWVMAVGAISTYTPLQGYFTNVVVISTVFALINAPTIGIWAGFGSMLRNVLRDPRWLRVFNVGMALLLVASLYPILAESHSA
POG003197	Pseudomonas aeruginosa BWHPSA013	Q026_03049	WP_003089383.1	489179895	lysine transporter LysE	MSLSVDLLLAFSLFAFVTSVTPGPNNTMLLASGVNFGFVRSIPHILGISCGFFIMVMAVGFGLGTVFEAYPVLYTILRYVGAAYLLYLAWKIATSGPAGNDPEGRGKPLSYWGAAAFQWVNPKAWVMAVGAISTYTPLQGYFTNVVVISTVFALINAPTIGIWAGFGSMLRNVLRDPRWLRVFNVGMALLLVASLYPILAENHSA
POG003197	Pseudomonas fluorescens AU6308	MZ32_RS15015	WP_034127532.1	734880528	lysine transporter LysE	MIMSTSLLSAFVLFAFVSSITPGPNNTMLLASGVNFGFRRSMPHALGISIGFMLLVICVGLGLGEVFKLFPWAYTLLRYVGAAYLLYLAWKIANAGGMSDNPDEHGKPMTFLGAAAFQWVNPKAWIMALGAITTYTPAEGYVTNVLVIALVFAVVNLPSVCVWVGCGSGLRNLLREPRWLRMFNWSMAGLLVLSLYPMLFVG
POG003197	Pseudomonas fluorescens AU11164	AA046_RS08725	WP_047274568.1	829035776	lysine transporter LysE	MPLSPELISAFMLFAFVSSITPGPNNTMLLASGVNFGFRRTIPHALGISAGFMVLVLAVGLGLGGVFKAVPMAYTVLRYLGAAYLLYLAWKVATSGPLSTADNDHRQPLGFWGAAAFQWVNPKAWVMAVGAITTYTPSQGYLTNVCVIALVFALINLPSVCLWAGCGSALRNVLTQPKWLLVFNVTMALLLVVSLYPILFDQ
POG003197	Pseudomonas aeruginosa PS42	Q094_RS27280	WP_003113093.1	489204009	protein AmbA	MSLSVDLLLAFSLFAFVTSVTPGPNNTMLLASGVNFGFVRSIPHILGISCGFFIMVMAVGFGLGTVFEAYPVLYTILRYVGAAYLLYLAWKIATSGPAGNDPEGRGKPLSYWGAAAFQWVNPKAWVMAVGAISTYTPLQGYFTNVVVISTVFALINAPTIGIWAGFGSMLRNVLRDPRWLRVFNVGMALLLVASLYPILAESHSA
POG003197	Pseudomonas putida KG-4	V520_RS06660	WP_046614290.1	817647420	lysine transporter LysE	MPAMLASADLLTAFVLFAFVSSITPGPNNTMLLASGVNFGVRRSIPHAMGISVGFMVMVLAVGLGLGEVFKAWPALYTVLRYTGAVYLLYLAWKIATSGPVGTASSSARKPLGFWGAAAFQWVNPKAWVMAVGAITTYTPAQGYVTNVIVIAALFALVNLPSVGVWVMFGSALRNLLQNPRWLMLFNVLMALLLVISLYPLLFVESAFS
POG003197	Pseudomonas sp. RIT288	BW33_RS15640	WP_047599913.1	835649473	lysine transporter LysE	MTLSLDLLLGFALFALVTSITPGPNNTMLLASGVNFGFNRTIPHMLGITCGFFVLVVAVGFGLGAVFQTYPILYTVLRYLGAAYLLYLAWKIAHSGPVGDGVDGVDGEAKPISYLGAAAFQWVNPKAWIMAIGAISTYTPMQGYFFNVVVIAAVFAIINLPSVGVWAACGTLLRNVLKDPRWLRVFNWGMAALLVISLYPLLLESFH
POG003197	Pseudomonas fluorescens AU11136	AA055_RS07275	WP_047274568.1	829035776	lysine transporter LysE	MPLSPELISAFMLFAFVSSITPGPNNTMLLASGVNFGFRRTIPHALGISAGFMVLVLAVGLGLGGVFKAVPMAYTVLRYLGAAYLLYLAWKVATSGPLSTADNDHRQPLGFWGAAAFQWVNPKAWVMAVGAITTYTPSQGYLTNVCVIALVFALINLPSVCLWAGCGSALRNVLTQPKWLLVFNVTMALLLVVSLYPILFDQ
POG003197	Pseudomonas stutzeri A1501	PST_1792	WP_011912943.1	146282155	amino acid transporter LysE	MPPETLLAFITYAFVTSITPGPNNTMLLASGVNYGFVRSLPHVLGISIGFGVMVVGVGAGLGRLFEDYPSLYAALRIVGGAYLLYLAWQIATAAPMQDASPNGRPFGFWKAAGFQWVNPKAWIMAIGAITAYLPTGGGMQAVVLLALLFALVNAPSVTVWVTFGTALRRWLTDLRHLRVFNVSMAIMLVLSLYPLLFG
POG003197	Pseudomonas aeruginosa LES_CF_sputum_CF03_contigs_38_a1	TC72_RS29650	WP_003113093.1	489204009	protein AmbA	MSLSVDLLLAFSLFAFVTSVTPGPNNTMLLASGVNFGFVRSIPHILGISCGFFIMVMAVGFGLGTVFEAYPVLYTILRYVGAAYLLYLAWKIATSGPAGNDPEGRGKPLSYWGAAAFQWVNPKAWVMAVGAISTYTPLQGYFTNVVVISTVFALINAPTIGIWAGFGSMLRNVLRDPRWLRVFNVGMALLLVASLYPILAESHSA
POG003197	Pseudomonas aeruginosa BL15	Q069_02017	WP_003089383.1	489179895	lysine transporter LysE	MSLSVDLLLAFSLFAFVTSVTPGPNNTMLLASGVNFGFVRSIPHILGISCGFFIMVMAVGFGLGTVFEAYPVLYTILRYVGAAYLLYLAWKIATSGPAGNDPEGRGKPLSYWGAAAFQWVNPKAWVMAVGAISTYTPLQGYFTNVVVISTVFALINAPTIGIWAGFGSMLRNVLRDPRWLRVFNVGMALLLVASLYPILAENHSA
POG003197	Pseudomonas aeruginosa AZPAE14840	NR58_RS13635	WP_003113093.1	489204009	protein AmbA	MSLSVDLLLAFSLFAFVTSVTPGPNNTMLLASGVNFGFVRSIPHILGISCGFFIMVMAVGFGLGTVFEAYPVLYTILRYVGAAYLLYLAWKIATSGPAGNDPEGRGKPLSYWGAAAFQWVNPKAWVMAVGAISTYTPLQGYFTNVVVISTVFALINAPTIGIWAGFGSMLRNVLRDPRWLRVFNVGMALLLVASLYPILAESHSA
POG003197	Pseudomonas fluorescens HK44	HK44_011040	WP_019692862.1	518522655	lysine transporter LysE	MTLSLDLLLGFALFALVTSITPGPNNTMLLASGVNFGFNRSIPHMLGITCGFFILVLAVGFGLGAVFQTYPVLYSVLRYVGAGYLLYLAWKIAHSGPVSEAEQGHAKPISYWGAAAFQWVNPKAWIMAIGAISTYTPLQGYFTNVIVIAAVFAIINLPSVSVWVACGSLLRNVLRDRRWLRVFNWGMALLLVASLYPMLHESFS
POG003197	Pseudomonas aeruginosa NCGM1900	NCGM1900_RS20870	WP_003089383.1	489179895	lysine transporter LysE	MSLSVDLLLAFSLFAFVTSVTPGPNNTMLLASGVNFGFVRSIPHILGISCGFFIMVMAVGFGLGTVFEAYPVLYTILRYVGAAYLLYLAWKIATSGPAGNDPEGRGKPLSYWGAAAFQWVNPKAWVMAVGAISTYTPLQGYFTNVVVISTVFALINAPTIGIWAGFGSMLRNVLRDPRWLRVFNVGMALLLVASLYPILAENHSA
POG003197	Pseudomonas aeruginosa LES_CF_sputum_CF03_contigs_3_a1	TC72_RS24740	WP_003113093.1	489204009	protein AmbA	MSLSVDLLLAFSLFAFVTSVTPGPNNTMLLASGVNFGFVRSIPHILGISCGFFIMVMAVGFGLGTVFEAYPVLYTILRYVGAAYLLYLAWKIATSGPAGNDPEGRGKPLSYWGAAAFQWVNPKAWVMAVGAISTYTPLQGYFTNVVVISTVFALINAPTIGIWAGFGSMLRNVLRDPRWLRVFNVGMALLLVASLYPILAESHSA
POG003197	Pseudomonas sp. URMO17WK12:I12	D882_RS0125140	WP_027925794.1	654455366	lysine transporter LysE	MTLSLDLLMGLALFALVTSITPGPNNTMLLASGVNFGFNRTIPHMLGVTCGFFVLVVAVGFGLGAVFKTYPLLYTVLRYVGAAYLLYLAWKIAHSGPVSESENGESKPITYLGAAAFQWVNPKAWIMAIGAISTYTPMQGYFTNVIIIAAVFALINLPSVGLWAGCGTLLRNVLKDRRWLRLFNWGMAALLVASLYPLLLESFS
POG003197	Pseudomonas cremoricolorata DSM 17059	H618_RS0104690	WP_028693967.1	655284611	lysine transporter LysE	MLGSYDLLTAFVLYAFVSSITPGPNNTMLLASGVNFGARRTLPHALGVSIGFMVMVIAVGLGLGEVFKLWPVLYTVLRYAGAAYLLYLAWKIATSGPMSDDDGSTRKPLSFLGAAAFQWVNPKAWVMAVGAIATYVPAQGYLLNVLLIGLIFMLVNLPSVGVWVLCGSALRNVLRNPRWLVLFNVLMATLLVISLYPLLFVESAFS
POG003197	Pseudomonas fulva NBRC 16636 = DSM 17004 - Assembly GCF_000730565.1	PFU01S_RS06565	WP_033736985.1	727278832	lysine transporter LysE	MFASLDLLIAFVLFAFVSSITPGPNNTMLLASGVNFGVRRSVPHALGVSVGFMVMVLAVGLGLGEVFKAWPVLYTVLRYAGAAYLLYLAWKIATSGPVGTASTAEPKPIGFWAAAAFQWVNPKAWVMAIGAITTYTPAQGYVANVVVIAAVFALVNLPSVGVWVMFGSALRGLLQNPRWLMLFNVLMAALLVVSLYPLLFVESTFHP
POG003197	Pseudomonas aeruginosa LES_CF_sputum_CF03_contigs_37_a1	TC72_RS17850	WP_003113093.1	489204009	protein AmbA	MSLSVDLLLAFSLFAFVTSVTPGPNNTMLLASGVNFGFVRSIPHILGISCGFFIMVMAVGFGLGTVFEAYPVLYTILRYVGAAYLLYLAWKIATSGPAGNDPEGRGKPLSYWGAAAFQWVNPKAWVMAVGAISTYTPLQGYFTNVVVISTVFALINAPTIGIWAGFGSMLRNVLRDPRWLRVFNVGMALLLVASLYPILAESHSA
POG003197	Pseudomonas aeruginosa LES_CF_sputum_CF03_contigs_21_a1	TC72_RS24710	WP_003113093.1	489204009	protein AmbA	MSLSVDLLLAFSLFAFVTSVTPGPNNTMLLASGVNFGFVRSIPHILGISCGFFIMVMAVGFGLGTVFEAYPVLYTILRYVGAAYLLYLAWKIATSGPAGNDPEGRGKPLSYWGAAAFQWVNPKAWVMAVGAISTYTPLQGYFTNVVVISTVFALINAPTIGIWAGFGSMLRNVLRDPRWLRVFNVGMALLLVASLYPILAESHSA
POG003197	Pseudomonas sp. P818	P818_RS0110050	WP_024307907.1	636740479	lysine transporter LysE	MSTELLLAFIAFAFVTSVTPGPNNMMLLASGVNFGVRRSIPHMLGISLGFMLLVAAVGLGLGQVFQRFPVLHDVLRYVGAAYLLYLAWKIAQSGAPQSRENAEAKPFTFLQAAAFQWVNPKAWIMAIGAITTYTPQDGFFSNVLLIAALFALVNCPSVGLWTIAGSLLRKWLDNPRALRAFNFGMALLLVASLYPIIVDTGMF
POG003197	Pseudomonas chlororaphis PA23	EY04_RS07965	WP_009042782.1	496333604	lysine transporter LysE	MPLSIDLLLAFALFAFVTSVTPGPNNTMLLASGVNFGFRRTVPHILGISSGFLVLVLAVGLGLGAVFEAYPVLYKVLRYVGAAYLLYLAWNIARSGPVSQEVDGKGRPLGFWGAAAFQWVNPKAWVMALGAISTYTPLQGYFFNVVVIASLFALINAPSVGVWAGFGSVLRNVLRDPRWLRLFNYGMALLLVISLFPLLQA
POG003197	Pseudomonas aeruginosa MH19	PAMH19_RS29745	WP_003089383.1	489179895	lysine transporter LysE	MSLSVDLLLAFSLFAFVTSVTPGPNNTMLLASGVNFGFVRSIPHILGISCGFFIMVMAVGFGLGTVFEAYPVLYTILRYVGAAYLLYLAWKIATSGPAGNDPEGRGKPLSYWGAAAFQWVNPKAWVMAVGAISTYTPLQGYFTNVVVISTVFALINAPTIGIWAGFGSMLRNVLRDPRWLRVFNVGMALLLVASLYPILAENHSA
POG003197	Pseudomonas umsongensis 20MFCvi1.1	D470_RS0127740	WP_018929960.1	517759752	lysine transporter LysE	MLSLDLLLGFALFALVTSITPGPNNTMLLASGVNFGFSRTIPHMLGITCGFFVLVVAVGFGLGTVFQTYPLLYTVLRYVGAAYLLYLAWKIAHSGPVAEGEQGEGKPISYLGAAAFQWVNPKAWIMAIGAISTYTPMQGYFTNVIVIAAVFALINLPSVGVWAGCGTLLRNVLRDRRWLRLFNWGMASLLVASMYPLLLESFS
POG003197	Pseudomonas aeruginosa C41	Q088_02356	WP_003113093.1	489204009	lysine transporter LysE	MSLSVDLLLAFSLFAFVTSVTPGPNNTMLLASGVNFGFVRSIPHILGISCGFFIMVMAVGFGLGTVFEAYPVLYTILRYVGAAYLLYLAWKIATSGPAGNDPEGRGKPLSYWGAAAFQWVNPKAWVMAVGAISTYTPLQGYFTNVVVISTVFALINAPTIGIWAGFGSMLRNVLRDPRWLRVFNVGMALLLVASLYPILAESHSA
POG003197	Pseudomonas aeruginosa PS75	V562_02079	WP_003089383.1	489179895	lysine transporter LysE	MSLSVDLLLAFSLFAFVTSVTPGPNNTMLLASGVNFGFVRSIPHILGISCGFFIMVMAVGFGLGTVFEAYPVLYTILRYVGAAYLLYLAWKIATSGPAGNDPEGRGKPLSYWGAAAFQWVNPKAWVMAVGAISTYTPLQGYFTNVVVISTVFALINAPTIGIWAGFGSMLRNVLRDPRWLRVFNVGMALLLVASLYPILAENHSA
POG003197	Pseudomonas aeruginosa BWHPSA039	Q044_02948	WP_003089383.1	489179895	lysine transporter LysE	MSLSVDLLLAFSLFAFVTSVTPGPNNTMLLASGVNFGFVRSIPHILGISCGFFIMVMAVGFGLGTVFEAYPVLYTILRYVGAAYLLYLAWKIATSGPAGNDPEGRGKPLSYWGAAAFQWVNPKAWVMAVGAISTYTPLQGYFTNVVVISTVFALINAPTIGIWAGFGSMLRNVLRDPRWLRVFNVGMALLLVASLYPILAENHSA

## Sheet: ambB ortholog group member
Ortholog of ambB protein in several pseudomonas strains
Ortholg Group ID	Strain	Locus Tag	RefSeq Accession	GI	Description	Sequence
POG003198	Pseudomonas aeruginosa AZPAE14917	NS33_RS22870	WP_023116869.1	553785469	non-ribosomal peptide synthetase	MQERHGLPLRSFSSGKALTAGRAARPEVAQERRYLQGAPLGLELPGRIALRDPHCAWQWFEPEAAAEAFPAAHWLAAFLVLLGRYGNEEITLGFPEPITVRGRQAPALLRSSYRAMESSAERSARLAEELDDARRQLSADGQERAALAGRCAVQVLAARPTASSPGWLALVLAADGSVGLALRDPQYDELRRIAGHLARLARGLVDAQACVGRLPWLDADEERRLQALRSEPQAAPSRGVLHHLFEAQARRTPQRIAVHAADRSLSYAELERESAALAVRLRAAGVAPEQRVGVCLRRDSGLLVGLLGVLRAGGCYVPLDPAYPEERVAYMLDDADCLLVLVDASTRERVAALGRPCLTLEEGGDQANDLALPASEVGADHLAYIIYTSGSTGRPKGVA…
POG003198	Pseudomonas aeruginosa BL02	Q056_06415	WP_023087508.1	553754745	non-ribosomal peptide synthetase	MQERHGLPLRSFSSGKALTAGRAVRPEVAQERRYLQGAPLGLELPGRIALRDPHCAWQWFEPEAAAEAFPAAHWLAAFLVLLGRYGNEEITLGFPEPITVRGRQAPALLRSSYRAMESSAERSARLAEELDDARRQLSADGQERAALAGRCAVQVLAARPTASSPGWLALVLAADGSVGLALRDPQYDELRRIAGHLARLARGLVDAQACVGRLPWLDADEERRLQALRSEPQAAPSRGVLHHLFEAQARRTPQRIAVHAADRSLSYAELERESAALAVRLRAAGVAPEQRVGVCLRRDSGLLVGLLGVLRAGGCYVPLDPAYPEERVAYMLDDADCLLVLVDASTRERVAALGRPCLTLEEGGDQANDLALPASEVGADHLAYIIYTSGSTGRPKGVA…
POG003198	Pseudomonas aeruginosa AZPAE15065	NT81_RS18930	WP_043081437.1	759350776	peptide synthetase	MQERHGLPLRSFSSGKALTSGRAARPEVAQERRYLQGAPLGLELPGRIALRDPHCAWQWFEPEAAAEAFPAAHWLAAFLVLLGRYGNEEITLGFPEPITVRGRQAPALLRSAYRAMESSAERSARLAEELDDARRQLSADGQERAALAGRCAVQVLAARPTASSPGWLALVLAADGSVGLALRDPQYDELRRIAGHLARLARGLVDAQACVGRLPWLDADEERRLQALRSEPQAAPSRGVLHHLFEAQARRTPQRIAVHAADRSLSYAELERESAALAVRLRAAGVAPEQRVGVCLRRDSGLLVGLLGVLRAGGCYVPLDPAYPEERVAYMLDDADCLLVLVDASTRERVAALGRPCLTLEEGGDQANDLALPASEVGADHLAYIIYTSGSTGRPKGVA…
POG003198	Pseudomonas aeruginosa assembly GCF_000751715.1	MB40_RS17725	WP_023464733.1	557841661	peptide synthetase	MQERHGLPLRSFSSGKALTAGRAVRPEVAQERRYLQGAPLGLELPGRIALRDPHCAWQWFEPEAAAEAFPAAHWLAAFLVLLGRYGNEEITLGFPEPITVRGRQAPALLRSAYRAMESSAERSARLAEELDDARRQLSADGQERAALAGCCAVQVLAARPTASSPGWLALVLAADGSVGLALRDPQYDELRRIAGHLARLARGLVDAQACVGRLPWLDADEERRLQALRSEPQAAPSRGVLHHLFEAQARRTPQRIAVHAADRSLSYAELERESAALAVRLRAAGVAPEQRVGVCLRRDSGLLVGLLGVLRAGGCYVPLDPAYPEERVAYMLDDADCLLVLVDASTRERVAALGRPCLTLEEGGDQANDLALPASEVGADHLAYIIYTSGSTGRPKGVA…
POG003198	Pseudomonas aeruginosa BWHPSA012	Q025_02790	WP_003113094.1	489204010	peptide synthetase	MQERHGLPLRSFSSGKALTAGRAVRPEVAQERRYLQGAPLGLELPGRIALRDPHCAWQWFEPEAAAEAFPAAHWLAAFLVLLGRYGNEEITLGFPEPITVRGRQAPALLRSSYRAMESSAERSARLAEELDDARRQLSADGQERAALAGRCAVQVLAARPTASSPGWLALVLAADGSVGLALRDPQYDELRRIAGHLARLARGLVDAQACVGRLPWLDADEERRLQALRSEPQAAPSRGVLHHLFEAQARRTPQRIAVHAADRSLSYAELERESAALAVRLRAAGVAPEQRVGVCLRRDSGLLVGLLGVLRAGGCYVPLDPAYPEERVAYMLDDADCLLVLVDASTRERVAALGRPCLTLEEGGDQANDLALPASEVGADHLAYIIYTSGSTGRPKGVA…
POG003198	Pseudomonas aeruginosa BWH057	V558_06075	WP_023089137.1	553756451	non-ribosomal peptide synthetase	MQERHGLPLRSFSSGKALTAGRAVRPEVAQERRYLQGAPLGLELPGRIALRDPHCAWQWFEPEAAAEAFPAAHWLAAFLVLLGRYGNEEITLGFPEPITVRGRQAPALLRSSYRAMESSAERSARLAEELDDARRQLSADGQERAALAGRCAVQVLAARPTASSPGWLALVLAADGSVGLALRDPQYDELRRIAGHLARLARGLVDAQACVGRLPWLDADEERRLQALRSEPQAAPSRGVLHHLFEAQARRTPQRIAVHAADRSLSYAELERESAALAVRLRAAGVAPEQRVGVCLRRDSGLLVGLLGVLRAGGCYVPLDPAYPEERVAYMLDDADCLLVLVDASTRERVAALGRPCLTLEEGGDQANDLALPASEVGADHLAYIIYTSGSTGRPKGVA…
POG003198	Pseudomonas aeruginosa BL22	Q076_01782	WP_023094026.1	553761572	non-ribosomal peptide synthetase	MQERHGLPLRSFSSGKALTAGRAARPEVAQERRYLQGAPLGLELPGRIALRDPHCAWQWFEPEAAAQAFPAAHWLAAFLVLLGRYGNEEITLGFPEPITVRGRQAPALLRSAYRALESSAERSARLAEELDDARRQLSAEGQERAALAGRCAVQVLAARPTASSPGWLALVLAADGSVGLALRDPQYDGLRRIAGHLARLARGLVDAQACVGRLPWLDADEERRLQALRSEPQAAPPRGVLHHLFEAQARRTPQRIAVHAADRSLSYAELERESAALAARLRAAGVAPEQRVGVCLRRDSGLLVGLLGVLRAGGCYVPLDPAYPEERVAYMLDDADCLLVLVDASTRERVAALGRPCLALEEGGDQANDLALPASEVGAEHLAYIIYTSGSTGRPKGVA…
POG003198	Pseudomonas denitrificans 148_PDEN	ADD31_RS13010	WP_023103159.1	553771124	nonribosomal peptide synthase	MQERHGLPLRSFSSGKALTAGRAARPEVAQERRYLQGAPLGLELPGRIALRDPHCAWQWFEPEAAAEAFPAAHWLAAFLVLLGRYGNEEITLGFPEPITVRGRQAPALLRSSYRAMESSAERSARLAEELDDARRQLSADGQERAALAGRCAVQVLAARPTASSPGWLALVLAADGSVGLALRDPQYDELRRIAGHLARLARGLVDAQACVGRLPWLDADEERRLQALRSEPQAAPSRGVLHHLFEAQARRTPQRIAVHAADRSLSYAELERESAALAVRLRAAGVAPEQRVGVCLRRDSGLLVGLLGVLRAGGCYVPLDPAYPEERVAYMLDDADCLLVLVDASTRERVAALGRPCLTLEEGGDQANDLALPASEVGADHLAYIIYTSGSTGRPKGVA…
POG003198	Pseudomonas aeruginosa BWH051	V552_01993	WP_023087508.1	553754745	non-ribosomal peptide synthetase	MQERHGLPLRSFSSGKALTAGRAVRPEVAQERRYLQGAPLGLELPGRIALRDPHCAWQWFEPEAAAEAFPAAHWLAAFLVLLGRYGNEEITLGFPEPITVRGRQAPALLRSSYRAMESSAERSARLAEELDDARRQLSADGQERAALAGRCAVQVLAARPTASSPGWLALVLAADGSVGLALRDPQYDELRRIAGHLARLARGLVDAQACVGRLPWLDADEERRLQALRSEPQAAPSRGVLHHLFEAQARRTPQRIAVHAADRSLSYAELERESAALAVRLRAAGVAPEQRVGVCLRRDSGLLVGLLGVLRAGGCYVPLDPAYPEERVAYMLDDADCLLVLVDASTRERVAALGRPCLTLEEGGDQANDLALPASEVGADHLAYIIYTSGSTGRPKGVA…
POG003198	Pseudomonas aeruginosa BWHPSA019	Q032_03112	WP_023116869.1	553785469	non-ribosomal peptide synthetase	MQERHGLPLRSFSSGKALTAGRAARPEVAQERRYLQGAPLGLELPGRIALRDPHCAWQWFEPEAAAEAFPAAHWLAAFLVLLGRYGNEEITLGFPEPITVRGRQAPALLRSSYRAMESSAERSARLAEELDDARRQLSADGQERAALAGRCAVQVLAARPTASSPGWLALVLAADGSVGLALRDPQYDELRRIAGHLARLARGLVDAQACVGRLPWLDADEERRLQALRSEPQAAPSRGVLHHLFEAQARRTPQRIAVHAADRSLSYAELERESAALAVRLRAAGVAPEQRVGVCLRRDSGLLVGLLGVLRAGGCYVPLDPAYPEERVAYMLDDADCLLVLVDASTRERVAALGRPCLTLEEGGDQANDLALPASEVGADHLAYIIYTSGSTGRPKGVA…
POG003198	Pseudomonas aeruginosa LES_CF_sputum_CF03_contigs_26_a1	TC72_RS29590	WP_025346357.1	644642387	peptide synthetase	MQERHGLPLRSFSSGKALTAGRAVRPEVAQERRYLQGAPLGLELPGRIALRDPHCAWQWFEPEAAAEAFPAAHWLAAFLVLLGRYGNEEITLGFPEPITVRGRQAPALLRSAYRAMESSAERSARLAEELDDARRQLSADGQERAALAGRCAVQVLAARPTASSPGWLALVLAADGSVGLALRDPQYDELRRIAGHLARLARGLVDAQACVGRLPWLDADEERRLQALRSEPRAAPSRGVLHHLFEAQARRTPQRIAVHAADRSLSYAELERESAALAVRLRAAGVAPEQRVGVCLRRDSGLLVGLLGVLRAGGCYVPLDPAYPEERVAYMLDDADCLLVLVDASTRERVAALGRPCLTLEEGGDQANDLALPASEVGADHLAYIIYTSGSTGRPKGVA…
POG003198	Pseudomonas aeruginosa PAO581	M801_2377		651860418	amino acid adenylation domain protein	MHAADRSLSYAELERESAALAVRLRAAGVAPEQRVGVCLRRDSGLLVGLLGVLRAGGCYVPLDPAYPEERVAYMLDDADCLLVLVDASTRERVAALGRPCLTLEEGGDQANDLALPASEVGADHLAYIIYTSGSTGRPKGVAIEHGSAHAFLRWAGQHYAAEEWSGVLAATSVCFDLSVYELFGTLAEGGTLHLVENLFSLPDYPRRDEISLLNTVPSVCAALLALGDLPGGVRTLNLAGEPLRGHLVRQIRGQPQVRRLVNLYGPTEDTTYSTVHELDLHAEALDEPPIGRPLPGTTVEVLDGFEAPLPLGVAGELYLGGIGLARGYFGKPEQTAERFRVDPGSGERRYRTGDRVRMREDGVLEHLGRLDDQVKFNGFRIELGEIASCLASFPGVSEA…
POG003198	Pseudomonas aeruginosa MRSN18971	CH80_RS07565	WP_023119277.1	553787978	non-ribosomal peptide synthetase	MQERHGLPLRSFSSGKALTAGRAVRPEVAQERRYLQGAPLGLELPGRIALRDPHCAWQWFEPEAAAEAFPAAHWLAAFLVLLGRYGNEEITLGFPEPITVRGRQAPALLRSAYRAMESSAERSARLAEELDDARRQLSADGQERAALAGCCAVQVLAARPTASSPGWLALVLAADGSVGLALRDPQYDELRRIAGHLARLARGLVDAQACVGRLPWLDADEERRLQALRSEPQAAPSRGVLHHLFEAQARRTPQRIAVHAADRSLSYAELERESAALAVRLRAAGVAPEQRVGVCLRRDSGLLVGLLGVLRAGGCYVPLDPAYPEERVAYMLDDADCLLVLVDASTRERVAALGRPCLTLEEGGDQANDLALPASEVGADHLAYIIYTSGSTGRPKGVA…
POG003198	Pseudomonas aeruginosa AZPAE14988	NT03_RS28795	WP_033995488.1	730351713	peptide synthetase	MQERHGLPLRSFSSGKALTAGRAARPEVAQERRYLQGAPLGLELPGRIALRDPHCAWQWVEPEAAAQAFPAAHWLAAFLVLLGRYGNEEITLGFPEPITVRGRQAPALLRSAYRALESSAERSARLAEELDDARRQLSAEGQERVALAGRCAVQVLAARPTASSPGWLALVLAADGSVGLALRDPQYDGLRRIAGHLARLARGLVDAQACVGRLPWLDADEERRLQALRSEPQAAPPRGVLHHLFEAQARRTPQRIAVHAADRSLSYAELERESAALAARLRAAGVAPEQRVGVCLRRDSGLLVGLLGVLRAGGCYVPLDPAYPEERVAYMLDDADCLLVLVDASTRERVAALGRPCLALEEGGDQANDLALPASEVGAEHLAYIIYTSGSTGRPKGVA…
POG003198	Pseudomonas aeruginosa LES_CF_sputum_CF03_contigs_20_a1	TC72_RS25990	WP_025346357.1	644642387	peptide synthetase	MQERHGLPLRSFSSGKALTAGRAVRPEVAQERRYLQGAPLGLELPGRIALRDPHCAWQWFEPEAAAEAFPAAHWLAAFLVLLGRYGNEEITLGFPEPITVRGRQAPALLRSAYRAMESSAERSARLAEELDDARRQLSADGQERAALAGRCAVQVLAARPTASSPGWLALVLAADGSVGLALRDPQYDELRRIAGHLARLARGLVDAQACVGRLPWLDADEERRLQALRSEPRAAPSRGVLHHLFEAQARRTPQRIAVHAADRSLSYAELERESAALAVRLRAAGVAPEQRVGVCLRRDSGLLVGLLGVLRAGGCYVPLDPAYPEERVAYMLDDADCLLVLVDASTRERVAALGRPCLTLEEGGDQANDLALPASEVGADHLAYIIYTSGSTGRPKGVA…
POG003198	Pseudomonas aeruginosa E2 - Assembly GCF_000482005.1	P998_02053	WP_003144069.1	489235788	peptide synthetase	MQERHGLPLRSFSSGKALTAGRAVRPEVAQERRYLQGAPLGLELPGRIALRDPHCAWQWFEPEAAAEAFPAAHWLAAFLVLLGRYGNEEITLGFPEPITVRGRQAPALLRSSYRAMESSAERSARLAEELDDARRQLSADGQERAALAGRCAVQVLAARPTASSPGWLALVLAADGSVGLALRDPQYDELRRIAGHLARLARGLVDAQACVGRLPWLDADEERRLQALRSEPQAAPSRGVLHHLFEAQARRTPQRIAVHAADRSLSYAELERESAALAVRLRAAGVAPEQRVGVCLRRDSGLLVGLLGVLRAGGCYVPLDPAYPEERVAYMLDDADCLLVLVDASTRERVAALGRPCLTLEEGGDQANDLALPASEVGADHLAYIIYTSGSTGRPKGVA…
POG003198	Pseudomonas aeruginosa U2504	Q009_02614	WP_023098658.1	553766366	non-ribosomal peptide synthetase	MQERHGLPLRSFSSGKALTAGRAARPEVAQERRYLQGAPLGLELPGRIALRDPHCAWQWFEPEAAAQAFPAAHWLAAFLVLLGRYGNEEITLGFPEPITVRGRQAPALLRSAYRALESSAERSARLAEELDDARRQLSAEGQERAALAGRCAVQVLAARPTASSPGWLALVLAADGSVGLALRDPQYDGLRRIAGHLARLARGLVDAQACVGRLPWLDADEERRLQALRSEPQAAPPRGVLHHLFEAQARRTPQRIAVHAADRSLSYAELERESAALAARLRAAGVAPEQRVGVCLRRDSGLLVGLLGVLRAGGCYVPLDPAYPEERVAYMLDDADCLLVLVDASTHERVAALGRPCLALEEGGDQANDLALPASEVGAEHLAYIIYTSGSTGRPKGVA…
POG003198	Pseudomonas aeruginosa PAG	DR97_6127	WP_004343639.1	490473196	peptide synthetase	MQERHGLPLRSFSSGKALTAGRAVRPEVAQERRYLQGAPLGLELPGRIALRDPHCAWQWFEPEAAAEAFPAAHWLAAFLVLLGRYGNEEITLGFPEPITVRGRQAPALLRSSYRAMESSAERSARLAEELDDARRQLSADGQERAALAGRCAVQVLAARPTASSPGWLALVLAADGSVGLALRDPQYDELRRIAGHLARLARGLVDAQACVGRLPWLDADEERRLQALRSEPQAAPSRGVLHHLFEAQARRTPQRIAVHAADRSLSYAELERESAALAVRLRAAGVAPEQRVGVCLRRDSGLLVGLLGVLRAGGCYVPLDPAYPEERVAYMLDDADCLLVLVDASTRERVAALGRPCLTLEEGGDQANDLALPASEVGADHLAYIIYTSGSTGRPKGVA…
POG003198	Pseudomonas aeruginosa AZPAE14880	NR96_RS29195	WP_003158761.1	489250686	non-ribosomal peptide synthetase	MQERHGLPLRSFSSGKALTAGRAVRPEVAQERRYLQGAPLGLELPGRIALRDPHCAWQWFEPEAAAEAFPAAHWLAAFLVLLGRYGNEEITLGFPEPITVRGRQAPALLRSAYRAMESSAERSARLAEELDDARRQLSADGQERAALAGCCAVQVLAARPTASSPGWLALVLAADGSVGLALRDPQYDELRRIAGHLARLARGLVDAQACVGRLPWLDADEERRLQALRSEPQAAPSRGVLHHLFEAQARRTPQRIAVHAADRSLSYAELERESAALAVRLRAAGVAPEQRVGVCLRRDSGLLVGLLGVLRAGGCYVPLDPAYPEERVAYMLDDADCLLVLVDASTRERVAALGRPCLTLEEGGDQANDLALPASEVGADHLAYIIYTSGSTGRPKGVA…
POG003198	Pseudomonas aeruginosa BWHPSA021	Q034_02056	WP_003113094.1	489204010	peptide synthetase	MQERHGLPLRSFSSGKALTAGRAVRPEVAQERRYLQGAPLGLELPGRIALRDPHCAWQWFEPEAAAEAFPAAHWLAAFLVLLGRYGNEEITLGFPEPITVRGRQAPALLRSSYRAMESSAERSARLAEELDDARRQLSADGQERAALAGRCAVQVLAARPTASSPGWLALVLAADGSVGLALRDPQYDELRRIAGHLARLARGLVDAQACVGRLPWLDADEERRLQALRSEPQAAPSRGVLHHLFEAQARRTPQRIAVHAADRSLSYAELERESAALAVRLRAAGVAPEQRVGVCLRRDSGLLVGLLGVLRAGGCYVPLDPAYPEERVAYMLDDADCLLVLVDASTRERVAALGRPCLTLEEGGDQANDLALPASEVGADHLAYIIYTSGSTGRPKGVA…
POG003198	Pseudomonas aeruginosa LES_CF_sputum_CF03_contigs_13_a1	TC72_RS12590	WP_025346357.1	644642387	peptide synthetase	MQERHGLPLRSFSSGKALTAGRAVRPEVAQERRYLQGAPLGLELPGRIALRDPHCAWQWFEPEAAAEAFPAAHWLAAFLVLLGRYGNEEITLGFPEPITVRGRQAPALLRSAYRAMESSAERSARLAEELDDARRQLSADGQERAALAGRCAVQVLAARPTASSPGWLALVLAADGSVGLALRDPQYDELRRIAGHLARLARGLVDAQACVGRLPWLDADEERRLQALRSEPRAAPSRGVLHHLFEAQARRTPQRIAVHAADRSLSYAELERESAALAVRLRAAGVAPEQRVGVCLRRDSGLLVGLLGVLRAGGCYVPLDPAYPEERVAYMLDDADCLLVLVDASTRERVAALGRPCLTLEEGGDQANDLALPASEVGADHLAYIIYTSGSTGRPKGVA…
POG003198	Pseudomonas aeruginosa BWHPSA046	Q051_00403	WP_031629466.1	685888060	peptide synthetase	MQERHGLPLRSFSSGKALTAGRAARPEVAQERRYLQGAPLGLELPGRIALRDPHCAWQWFEPEAAAEAFPAAHWLAAFLVLLGRYGNEEITLGFPEPITVRGRQAPALLRSAYRAMESSAERSARLAEELDDARRQLSADGQERAALAGRCAVQVLAARPTASSPGWLALVLAADGSVGLALRDPQYDELRRIAGHLARLARGLVDAQACVGRLPWLDADEERRLQALRSEPQAAPSRGVLHHLFEAQARRTPQRIAVHAADRSLSYAELERESAALAVRLRAAGVAPEQRVGVCLRRDSGLLVGLLGVLRAGGCYVPLDPAYPEERVAYMLDDADCLLVLVDASTRERVAALGRPCLALEEGGDQANELASPASEVGADHLAYIIYTSGSTGRPKGVA…
POG003198	Pseudomonas aeruginosa 3580	AJ67_06140	WP_023464733.1	557841661	peptide synthetase	MQERHGLPLRSFSSGKALTAGRAVRPEVAQERRYLQGAPLGLELPGRIALRDPHCAWQWFEPEAAAEAFPAAHWLAAFLVLLGRYGNEEITLGFPEPITVRGRQAPALLRSAYRAMESSAERSARLAEELDDARRQLSADGQERAALAGCCAVQVLAARPTASSPGWLALVLAADGSVGLALRDPQYDELRRIAGHLARLARGLVDAQACVGRLPWLDADEERRLQALRSEPQAAPSRGVLHHLFEAQARRTPQRIAVHAADRSLSYAELERESAALAVRLRAAGVAPEQRVGVCLRRDSGLLVGLLGVLRAGGCYVPLDPAYPEERVAYMLDDADCLLVLVDASTRERVAALGRPCLTLEEGGDQANDLALPASEVGADHLAYIIYTSGSTGRPKGVA…
POG003198	Pseudomonas aeruginosa BWHPSA004	Q017_02051	WP_023103159.1	553771124	non-ribosomal peptide synthetase	MQERHGLPLRSFSSGKALTAGRAARPEVAQERRYLQGAPLGLELPGRIALRDPHCAWQWFEPEAAAEAFPAAHWLAAFLVLLGRYGNEEITLGFPEPITVRGRQAPALLRSSYRAMESSAERSARLAEELDDARRQLSADGQERAALAGRCAVQVLAARPTASSPGWLALVLAADGSVGLALRDPQYDELRRIAGHLARLARGLVDAQACVGRLPWLDADEERRLQALRSEPQAAPSRGVLHHLFEAQARRTPQRIAVHAADRSLSYAELERESAALAVRLRAAGVAPEQRVGVCLRRDSGLLVGLLGVLRAGGCYVPLDPAYPEERVAYMLDDADCLLVLVDASTRERVAALGRPCLTLEEGGDQANDLALPASEVGADHLAYIIYTSGSTGRPKGVA…
POG003198	Pseudomonas aeruginosa M8A.1	Q080_04742	WP_023091324.1	553758726	non-ribosomal peptide synthetase	MQERHGLPLRSFSSGKALTAGRAVRPEVAQERRYLQGAPLGLELPGRIALRDPHCAWQWFEPEAAAEAFPAAHWLAAFLVLLGRYGNEEITLGFPEPITVRGRQAPALLRSSYRAMESSAERSARLAEELDDARRQLSADGQERAALAGRCAVQVLAARPTASSPGWLALVLAADGSVGLALRDPQYDELRRIAGHLARLARGLVDAQACVGRLPWLDADEERRLQALRSEPQAAPSRGVLHHLFEAQARRTPQRIAVHAADRSLSYAELERESAALAVRLRAAGVAPEQRVGVCLRRDSGLLVGLLGVLRAGGCYVPLDPAYPEERVAYMLDDADCLLVLVDASTRERVAALGRPCLTLEEGGDQANDLALPASEVGADHLAYIIYTSGSTGRPKGVA…
POG003198	Pseudomonas aeruginosa LES_CF_sputum_CF03_contigs_33_a1	TC72_RS20000	WP_025346357.1	644642387	peptide synthetase	MQERHGLPLRSFSSGKALTAGRAVRPEVAQERRYLQGAPLGLELPGRIALRDPHCAWQWFEPEAAAEAFPAAHWLAAFLVLLGRYGNEEITLGFPEPITVRGRQAPALLRSAYRAMESSAERSARLAEELDDARRQLSADGQERAALAGRCAVQVLAARPTASSPGWLALVLAADGSVGLALRDPQYDELRRIAGHLARLARGLVDAQACVGRLPWLDADEERRLQALRSEPRAAPSRGVLHHLFEAQARRTPQRIAVHAADRSLSYAELERESAALAVRLRAAGVAPEQRVGVCLRRDSGLLVGLLGVLRAGGCYVPLDPAYPEERVAYMLDDADCLLVLVDASTRERVAALGRPCLTLEEGGDQANDLALPASEVGADHLAYIIYTSGSTGRPKGVA…
POG003198	Pseudomonas aeruginosa PAO1 (Reference)	PA2305	WP_003113094.1	15597501	AmbB	MQERHGLPLRSFSSGKALTAGRAVRPEVAQERRYLQGAPLGLELPGRIALRDPHCAWQWFEPEAAAEAFPAAHWLAAFLVLLGRYGNEEITLGFPEPITVRGRQAPALLRSSYRAMESSAERSARLAEELDDARRQLSADGQERAALAGRCAVQVLAARPTASSPGWLALVLAADGSVGLALRDPQYDELRRIAGHLARLARGLVDAQACVGRLPWLDADEERRLQALRSEPQAAPSRGVLHHLFEAQARRTPQRIAVHAADRSLSYAELERESAALAVRLRAAGVAPEQRVGVCLRRDSGLLVGLLGVLRAGGCYVPLDPAYPEERVAYMLDDADCLLVLVDASTRERVAALGRPCLTLEEGGDQANDLALPASEVGADHLAYIIYTSGSTGRPKGVA…
POG003198	Pseudomonas aeruginosa AZPAE12140	NQ02_RS14575	WP_023116111.1	553784653	non-ribosomal peptide synthetase	MQERHGLPLRSFSSGKALTAGRAVRPEVAQERRYLQGAPLGLELPGRIALRDPHCAWQWFEPEAAAEAFPAAHWLAAFLVLLGRYGNEEITLGFPEPITVRGRQAPALLRSAYRAMESSAERSARLAEELDDARRQLSADGQERAALAGRCAVQVLAARPTASSPGWLALVLAADGSVGLALRDPQYDELRRIAGHLARLARGLVDAQACVGRLPWLDADEERRLQALRSEPQAAPSRGVLHHLFEAQARRTPQRIAVHAADRSLSYAELERESAALAVRLRAAGVAPEQRVGVCLRRDSGLLVGLLGVLRAGGCYVPLDPAYPEERVAYMLDDADCLLVLVDASTRERVAALGRPCLTLEEGGDQANDLALPASEVGADHLAYIIYTSGSTGRPKGVA…
POG003198	Pseudomonas aeruginosa BL04	Q058_06213	WP_023108178.1	553776357	non-ribosomal peptide synthetase	MQERHGLPLRSFSSGKALTAGRAARPEVAQERRYLQGAPLGLELPGRIALRDPHCAWQWFEPEAAAQAFPATHWLAAFLVLLGRYGNEEITLGFPEPITVRGRQAPALLRSAYRALESSAERSARLAEELDDARRQLSAEGQERAALAGRCAVQVLAARPTASSPGWLALVLAADGSVGLALRDPQYDGLRRIAGHLARLARGLVDAQACVGRLPWLDADEERRLQALRSEPQAAPPRGVLHHLFEAQARRTPQRIAVHAADRSLSYAELERESAALAVRLRAAGVAPEQRVGVCLRRDSGLLVGLLGVLRAGGCYVPLDPAYPEERVAYMLDDADCLLVLVDASTRERVAALGRPCLALEEGGDQANELASPASEVGAEHLAYIIYTSGSTGRPKGVA…
POG003198	Pseudomonas aeruginosa AZPAE14928	NS44_RS00480	WP_023103159.1	553771124	non-ribosomal peptide synthetase	MQERHGLPLRSFSSGKALTAGRAARPEVAQERRYLQGAPLGLELPGRIALRDPHCAWQWFEPEAAAEAFPAAHWLAAFLVLLGRYGNEEITLGFPEPITVRGRQAPALLRSSYRAMESSAERSARLAEELDDARRQLSADGQERAALAGRCAVQVLAARPTASSPGWLALVLAADGSVGLALRDPQYDELRRIAGHLARLARGLVDAQACVGRLPWLDADEERRLQALRSEPQAAPSRGVLHHLFEAQARRTPQRIAVHAADRSLSYAELERESAALAVRLRAAGVAPEQRVGVCLRRDSGLLVGLLGVLRAGGCYVPLDPAYPEERVAYMLDDADCLLVLVDASTRERVAALGRPCLTLEEGGDQANDLALPASEVGADHLAYIIYTSGSTGRPKGVA…
POG003198	Pseudomonas aeruginosa BWHPSA017	Q030_05610	WP_004343639.1	490473196	peptide synthetase	MQERHGLPLRSFSSGKALTAGRAVRPEVAQERRYLQGAPLGLELPGRIALRDPHCAWQWFEPEAAAEAFPAAHWLAAFLVLLGRYGNEEITLGFPEPITVRGRQAPALLRSSYRAMESSAERSARLAEELDDARRQLSADGQERAALAGRCAVQVLAARPTASSPGWLALVLAADGSVGLALRDPQYDELRRIAGHLARLARGLVDAQACVGRLPWLDADEERRLQALRSEPQAAPSRGVLHHLFEAQARRTPQRIAVHAADRSLSYAELERESAALAVRLRAAGVAPEQRVGVCLRRDSGLLVGLLGVLRAGGCYVPLDPAYPEERVAYMLDDADCLLVLVDASTRERVAALGRPCLTLEEGGDQANDLALPASEVGADHLAYIIYTSGSTGRPKGVA…
POG003198	Pseudomonas aeruginosa 3573	AJ60_05458	WP_023110725.1	553779002	non-ribosomal peptide synthetase	MQERHGLPLRSFSSGKALTAGRAARPEVAQERRYLQGAPLGLELPGRIALRDPHCAWQWFEPEAAAEAFPAAHWLAAFLVLLGRYGNEEITLGFPEPITVRGRQAPALLRSSYRAMESSAERSARLAEELDDARRQLSADGQERAALAGRCAVQVLAARPTASSPGWLALVLAADGSVGLALRDPQYDELRRIAGHLARLARGLVDAQACVGRLPWLDADEERRLQALRSEPQAAPSRGVLHHLFEAQARRTPQRIAVHAADRSLSYAELERESAALAVRLRAAGVAPEQRVGVCLRRDSGLLVGLLGVLRAGGCYVPLDPAYPEERVAYMLDDADCLLVLVDASTRERVAALGRPCLTLEEGGDQANDLALPASEVGADHLAYIIYTSGSTGRPKGVA…
POG003198	Pseudomonas aeruginosa FRD1 - Assembly GCF_000829885.1	EG09_RS04555	WP_033955034.1	730253703	peptide synthetase	MQERHGLPLRSFSSGKALTAGRAVRPEVAQERRYLQGAPLGLELPGRIALRDPHCAWQWFEPEAAAEAFPAAHWLAAFLVLLGRYGNEEITLGFPEPITVRGRQAPALLRSSYRAMESSAERSARLAEELDDARRQLSADGQERAALAGRCAVQVLAARPTASSPGWLALVLAADGSVGLALRDPQYDELRRIAGHLARLARGLVDAQACVGRLPWLDADEERRLQALRSEPQAAPSRGVLHHLFEAQARRTPQRIAVHAADRSLSYAELERESAALAVRLRAAGVAPEQRVGVCLRRDSGLLVGLLGVLRAGGCYVPLDPAYPEERVAYMLDDADCLLVLVDASTRERVAALGRPCLTLEEGGDQANDLALPASEVGADHLAYIIYTSGSTGRPKGVA…
POG003198	Pseudomonas aeruginosa BWH035	AJ75_06248	WP_031690525.1	685983396	peptide synthetase	MQERHGLPLRSFSSGKALTAGRAVRPEVAQERRYLQGAPLGLELPGRIALRDPHCAWQWFEPEAAAEAFPAAHWLAAFLVLLGRYGNEEITLGFPEPITVRGRQAPALLRSAYRAMESSAERSARLAEELDDARRQLSADGQERAALAGCCAVQVLAARPTASSPGWLALVLAADGSVGLALRDPQYDELRRIAGHLARLARGLVDAQACVGRLPWLDADEERRLQALRSEPQAAPSRGVLHHLFEAQARRTPQRIAVHAADRSLSYAELERESAALAVRLRAAGVAPEQRVGVCLRRDSGLLVGLLGVLRAGGCYVPLDPAYPEERVAYMLDDADCLLVLVDASTRERVAALGRPCLTLEEGGDQASDLALPASEVGADHLAYIIYTSGSTGRPKGVA…
POG003198	Pseudomonas aeruginosa BWHPSA009	Q022_02719	WP_023122104.1	553790985	non-ribosomal peptide synthetase	MQERHGLPLRSFSSGKALTAGRAARPEVAQERRYLQGAPLGLELPGRIALRDPHCAWQWFEPEAAAEAFPAAHWLAAFLVLLGRYGNEEITLGFPEPITVRGRQAPALLRSAYRAMESSAERSARLAEELDDARRQLSADGQERAALAGCCAVQVLAARPTASSPGWLALVLAADGSVGLALRDPQYDELRRIAGHLARLARGLVDAQACVGRLPWLDADEERRLQALRSELQAAPSRGVLHHLFEAQARRTPQRIAVHAADRSLSYAELERESAALAVRLRAAGVAPEQRVGVCLRRDSGLLVGLLGVLRAGGCYVPLDPAYPEERVAYMLDDADCLLVLVDASTRERVAALGRPCLTLEEGGDQANDLALPASEVGADHLAYIIYTSGSTGRPKGVA…
POG003198	Pseudomonas aeruginosa PAO1-VE2	N296_2378	WP_003113094.1	651872965	linear gramicidin synthase subunit D domain protein	MQERHGLPLRSFSSGKALTAGRAVRPEVAQERRYLQGAPLGLELPGRIALRDPHCAWQWFEPEAAAEAFPAAHWLAAFLVLLGRYGNEEITLGFPEPITVRGRQAPALLRSSYRAMESSAERSARLAEELDDARRQLSADGQERAALAGRCAVQVLAARPTASSPGWLALVLAADGSVGLALRDPQYDELRRIAGHLARLARGLVDAQACVGRLPWLDADEERRLQALRSEPQAAPSRGVLHHLFEAQARRTPQRIAVHAADRSLSYAELERESAALAVRLRAAGVAPEQRVGVCLRRDSGLLVGLLGVLRAGGCYVPLDPAYPEERVAYMLDDADCLLVLVDASTRERVAALGRPCLTLEEGGDQANDLALPASEVGADHLAYIIYTSGSTGRPKGVA…
POG003198	Pseudomonas aeruginosa DSM 50071 - Assembly GCF_001042925.1	TU83_RS24415	WP_048521094.1	872487329	peptide synthetase	MQERHGLPLRSFSSGKALTAGRAVRPEVAQERRYLQGAPLGLELPGRIALRDPHCAWQWFEPEAAAEAFPAAHWLAAFLVLLGRYGNEEITLGFPEPITVRGRQAPALLRSAYRAMESSAERSARLAEELDDARRQLSADGQERAALAGCCAVQVLAARPTASSPGWLALVLAADGSVGLALRDPQYDELRRIAGHLARLARGLVDAQACVGRLPWLDADEERRLQALRSEPQAAPSRGVLHHLFEAQARRTPQRIAVHAADRSLSYAELERESAALAVRLRAAGVAPEQRVGVCLRRDSGLLVGLLGVLRAGGCYVPLDPAYPEERVAYMLDDADCLLVLVDASTRERVAALGRPCLTLEEGGDQANDLALPASEVGADHLAYIIYTSGSTGRPKGVA…
POG003198	Pseudomonas aeruginosa BWHPSA045	Q050_00628	WP_023464733.1	557841661	peptide synthetase	MQERHGLPLRSFSSGKALTAGRAVRPEVAQERRYLQGAPLGLELPGRIALRDPHCAWQWFEPEAAAEAFPAAHWLAAFLVLLGRYGNEEITLGFPEPITVRGRQAPALLRSAYRAMESSAERSARLAEELDDARRQLSADGQERAALAGCCAVQVLAARPTASSPGWLALVLAADGSVGLALRDPQYDELRRIAGHLARLARGLVDAQACVGRLPWLDADEERRLQALRSEPQAAPSRGVLHHLFEAQARRTPQRIAVHAADRSLSYAELERESAALAVRLRAAGVAPEQRVGVCLRRDSGLLVGLLGVLRAGGCYVPLDPAYPEERVAYMLDDADCLLVLVDASTRERVAALGRPCLTLEEGGDQANDLALPASEVGADHLAYIIYTSGSTGRPKGVA…
POG003198	Pseudomonas aeruginosa PS50	Q095_03004	WP_031760989.1	686107157	peptide synthetase	MQERHGLPLRSFSSGKALTAGRAARPEVAQERRYLQGAPLGLELPGRIALRDPHCAWQWFEPEAAAQAFPAAHWLAAFLVLLGRYGNEEITLGFPEPITVRGRQAPALLRSAYRALESSAERSARLAEELDDARRQLSAEGQERAALAGRCAVQVLAARPTASSPGWLALVLAADGSVGLALRDPQYDGLRRIAGHLARLARGLVDAQACVGRLPWLDADEERRLQALRSEPQAAPPRGVLHHLFEAQARRTPQRIAVHAADRSLSYAELERESAALAARLRAAGVAPEQRVGVCLRRDSGLLVGLLGVLRAGGCYVPLDPAYPEERVAYMLDDADCLLVLVDASTHERVAALGRPCLALEEGGDQANDLALPASEVGAEHLAYIIYTSGSTGRPKGVA…
POG003198	Pseudomonas aeruginosa AZPAE14352	NQ48_RS28115	WP_034019295.1	730456220	peptide synthetase	MQERHGLPLRSFSSGKALTAGRAARPEVAQERRYLQGAPLGLELPGRIALRDPHCAWQWFEPEAAAEAFPAAHWLAAFLVLLGRYGNEEITLGFPEPITVRGRQAPALLRSSYRAMESSAERSARLAEELDDARRQLSADGQERAALAGRCAVQVLAARPTASSPGWLALVLAADGSVGLALRDPQYDELRRIAGHLARLARGLVDAQACVGRLPWLDADEERRLQALRSEPQAAPSRGVLHHLFEAQARRTPQRIAVHAADRSLSYAELERESAALAVRLRAAGVAPEQRVGVCLRRDSGLLVGLLGVLRAGGCYVPLDPAYPEERVAYMLDDADCLLVLVDASTRERVAALGRPCLTLEEGGDQANDLALPASEVGADHLAYIIYTSGSTGRPKGVA…
POG003198	Pseudomonas aeruginosa M8A.3	Q082_00096	WP_023084255.1	553751424	non-ribosomal peptide synthetase	MQERHGLPLRSFSSGKALTSGRAARPEVAQERRYLQGAPLGLELPGRIALRDPHCAWQWFEPEAAAEAFPAAHWLAAFLVLLGRYGNEEITLGFPEPITVRGRQAPALLRSAYRAMESSAERSARLAEELDDARRQLSADGQERAALAGRCAVQVLAARPTASSPGWLALVLAADGSVGLALRDPQYDELRRIAGHLARLARGLVDAQACVGRLPWLDADEERRLQALRSEPQAAPSRGVLHHLFEAQARRTPQRIAVHAADRSLSYAELERESAALAVRLRAAGVAPEQRVGVCLRRDSGLLVGLLGVLRAGGCYVPLDPAYPEERVAYMLDDADCLLVLVDASTRERVAALGRPCLTLEEGGDQANDLALPASEVGADHLAYIIYTSGSTGRPKGVA…
POG003198	Pseudomonas aeruginosa LES_CF_sputum_CF03_contigs_31_a1	TC72_RS30005	WP_025346357.1	644642387	peptide synthetase	MQERHGLPLRSFSSGKALTAGRAVRPEVAQERRYLQGAPLGLELPGRIALRDPHCAWQWFEPEAAAEAFPAAHWLAAFLVLLGRYGNEEITLGFPEPITVRGRQAPALLRSAYRAMESSAERSARLAEELDDARRQLSADGQERAALAGRCAVQVLAARPTASSPGWLALVLAADGSVGLALRDPQYDELRRIAGHLARLARGLVDAQACVGRLPWLDADEERRLQALRSEPRAAPSRGVLHHLFEAQARRTPQRIAVHAADRSLSYAELERESAALAVRLRAAGVAPEQRVGVCLRRDSGLLVGLLGVLRAGGCYVPLDPAYPEERVAYMLDDADCLLVLVDASTRERVAALGRPCLTLEEGGDQANDLALPASEVGADHLAYIIYTSGSTGRPKGVA…
POG003198	Pseudomonas aeruginosa BWH049	V550_05738	WP_031686776.1	685978111	peptide synthetase	MQERHGLPLRSFSSGKALTAGRAARPEVAQERRYLQGAPLGLELPGRIALRDPHCAWQWFEPEAAAQAFPAAHWLAAFLVLLGRYGNEEITLGFPEPITVRGRQAPALLRSAYRAMESSAERSARLAEELDDARRQLSAEGQERAALAGRCAVQVLAARPTASSPGWLALVLAADGSVGLALRDPQYDGLRRIAGHLARLARGLVDAQACVGRLPWLDADEERRLQALRSEPQAAPPRGVLHHLFEAQARRTPQRIAVHAADRSLSYAELERESAALAARLRAAGVAPEQRVGVCLRRDSGLLVGLLGVLRAGGCYVPLDPAYPEERVAYMLDDADCLLVLVDASTRERVAALGRPCLALEEGGDQANDLASPASEVGAEHLAYIIYTSGSTGRPKGVA…
POG003198	Pseudomonas aeruginosa 62	P997_00150	WP_023131978.1	553801683	non-ribosomal peptide synthetase	MQERHGLPLRSFSSGKALTAGRAVRPEVAQERRYLQGAPLGLELPGRIALRDPHCAWQWFEPEAAAEAFPAAHWLAAFLVLLGRYGNEEITLGFPEPITVRGRQAPALLRSSYRAMESSAERSARLAEELDDARRQLSADGQERAALAGRCAVQVLAARPTASSPGWLALVLAADGSVGLALRDPQYDELRRIAGHLARLARGLVDAQACVGRLPWLDADEERRLQALRSEPQAAPSRGVLHHLFEAQARRTPQRIAVHAADRSLSYAELERESAALAVRLRAAGVAPEQRVGVCLRRDSGLLVGLLGVLRAGGCYVPLDPAYPEERVAYMLDDADCLLVLVDASTRERVAALGRPCLTLEEGGDQANDLALPASEVGADHLAYIIYTSGSTGRPKGVA…
POG003198	Pseudomonas aeruginosa LESlike7	T228_RS45315	WP_012614163.1	501656583	non-ribosomal peptide synthetase	MQERHGLPLRSFSSGKALTAGRAVRPEVAQERRYLQGAPLGLELPGRIALRDPHCAWQWFEPEAAAEAFPAAHWLAAFLVLLGRYGNEEITLGFPEPITVRGRQAPALLRSAYRAMESSAERSARLAEELDDARRQLSADGQERAALAGRCAVQVLAARPTASSPGWLALVLAADGSVGLALRDPQYDELRRIAGHLARLARGLVDAQACVGRLPWLDADEERRLQALRSEPRAAPSRGVLHHLFEAQARRTPQRIAVHAADRSLSYAELERESAALAVRLRAAGVAPEQRVGVCLRRDSGLLVGLLGVLRAGGCYVPLDPAYPEERVAYMLDDADCLLVLVDASTRERVAALGRPCLTLEEGGDQANDLALPASEVGADHLAYIIYTSGSTGRPKGVA…
POG003198	Pseudomonas aeruginosa AZPAE14402	NQ60_RS28580	WP_003450886.1	489546236	protein AmbB	MQERHGLPLRSFSSGKALTAGRAVRPEVAQERRYLQGAPLGLELPGRIALRDPHCAWQWFEPEAAAEAFPAAHWLAAFLVLLGRYGNEEITLGFPEPITVRGRQAPALLRSAYRAMESSAERSARLAEELDDARRQLSADGQERAALAGRCAVQVLAARPTASSPGWLALVLAADGSVGLALRDPQYDELRRIAGHLARLARGLVDAQACVGRLPWLDADEERRLQALRSEPQAAPSRGVLHHLFEAQARRTPQRIAVHAADRSLSYAELERESAALAVRLRAAGVAPEQRVGVCLRRDSGLLVGLLGVLRAGGCYVPLDPAYPEERVAYMLDDADCLLVLVDASTRERVAALGRPCLTLEEGGDQANDLALPASEVGADHLAYIIYTSGSTGRPKGVA…
POG003198	Pseudomonas aeruginosa LES_CF_sputum_CF03_contigs_14_a1	TC72_RS21345	WP_025346357.1	644642387	peptide synthetase	MQERHGLPLRSFSSGKALTAGRAVRPEVAQERRYLQGAPLGLELPGRIALRDPHCAWQWFEPEAAAEAFPAAHWLAAFLVLLGRYGNEEITLGFPEPITVRGRQAPALLRSAYRAMESSAERSARLAEELDDARRQLSADGQERAALAGRCAVQVLAARPTASSPGWLALVLAADGSVGLALRDPQYDELRRIAGHLARLARGLVDAQACVGRLPWLDADEERRLQALRSEPRAAPSRGVLHHLFEAQARRTPQRIAVHAADRSLSYAELERESAALAVRLRAAGVAPEQRVGVCLRRDSGLLVGLLGVLRAGGCYVPLDPAYPEERVAYMLDDADCLLVLVDASTRERVAALGRPCLTLEEGGDQANDLALPASEVGADHLAYIIYTSGSTGRPKGVA…
POG003198	Pseudomonas aeruginosa LES_CF_sputum_CF03_contigs_23_a1	TC72_RS22575	WP_025346357.1	644642387	peptide synthetase	MQERHGLPLRSFSSGKALTAGRAVRPEVAQERRYLQGAPLGLELPGRIALRDPHCAWQWFEPEAAAEAFPAAHWLAAFLVLLGRYGNEEITLGFPEPITVRGRQAPALLRSAYRAMESSAERSARLAEELDDARRQLSADGQERAALAGRCAVQVLAARPTASSPGWLALVLAADGSVGLALRDPQYDELRRIAGHLARLARGLVDAQACVGRLPWLDADEERRLQALRSEPRAAPSRGVLHHLFEAQARRTPQRIAVHAADRSLSYAELERESAALAVRLRAAGVAPEQRVGVCLRRDSGLLVGLLGVLRAGGCYVPLDPAYPEERVAYMLDDADCLLVLVDASTRERVAALGRPCLTLEEGGDQANDLALPASEVGADHLAYIIYTSGSTGRPKGVA…
POG003198	Pseudomonas aeruginosa BL17	Q071_02992	WP_023098658.1	553766366	non-ribosomal peptide synthetase	MQERHGLPLRSFSSGKALTAGRAARPEVAQERRYLQGAPLGLELPGRIALRDPHCAWQWFEPEAAAQAFPAAHWLAAFLVLLGRYGNEEITLGFPEPITVRGRQAPALLRSAYRALESSAERSARLAEELDDARRQLSAEGQERAALAGRCAVQVLAARPTASSPGWLALVLAADGSVGLALRDPQYDGLRRIAGHLARLARGLVDAQACVGRLPWLDADEERRLQALRSEPQAAPPRGVLHHLFEAQARRTPQRIAVHAADRSLSYAELERESAALAARLRAAGVAPEQRVGVCLRRDSGLLVGLLGVLRAGGCYVPLDPAYPEERVAYMLDDADCLLVLVDASTHERVAALGRPCLALEEGGDQANDLALPASEVGAEHLAYIIYTSGSTGRPKGVA…
POG003198	Pseudomonas aeruginosa B136-33	G655_13525		478478897	non-ribosomal peptide synthetase	MQERHGLPLRSFSSGKALTAGRAARPEVAQERRYLQGAPLGLELPGRIALRDPHCAWQWFEPEAAAQAFPAAHWLAAFLVLLGRYGNEEITLGFPEPITVRGRQAPALLRSAYRALESSAERSARLAEELDDARRQLSAEGQERAALAGRCAVQVLAARPTASSPGWLALVLAADGSVGLALRDPQYDGSRRIAGHLARLARGLVDAQACVGRLPWLDADEERRLQALRSEPQAAPPRGVLHHLFEAQARRTPQRIAVHAADRSLSYAELERESAALAARLRAAGVAPEQRVGVCLRRDSGLLVGLLGVLRAGGCYVPLDPAYPEERVAYMLDDADCLLVLVDASTRERVAALGRPCLALEEGGDQATDLALPASEVGAEHLAYIIYTSGSTGRPKGVA…
POG003198	Pseudomonas aeruginosa BWHPSA002	Q015_02313	WP_004343639.1	490473196	peptide synthetase	MQERHGLPLRSFSSGKALTAGRAVRPEVAQERRYLQGAPLGLELPGRIALRDPHCAWQWFEPEAAAEAFPAAHWLAAFLVLLGRYGNEEITLGFPEPITVRGRQAPALLRSSYRAMESSAERSARLAEELDDARRQLSADGQERAALAGRCAVQVLAARPTASSPGWLALVLAADGSVGLALRDPQYDELRRIAGHLARLARGLVDAQACVGRLPWLDADEERRLQALRSEPQAAPSRGVLHHLFEAQARRTPQRIAVHAADRSLSYAELERESAALAVRLRAAGVAPEQRVGVCLRRDSGLLVGLLGVLRAGGCYVPLDPAYPEERVAYMLDDADCLLVLVDASTRERVAALGRPCLTLEEGGDQANDLALPASEVGADHLAYIIYTSGSTGRPKGVA…
POG003198	Pseudomonas aeruginosa AZPAE14817	NR36_RS10825	WP_003117833.1	489208943	peptide synthetase	MQERHGLPLRSFSSGKALTSGRAARPEVAQERRYLQGAPLGLELPGRIALRDPHCAWQWFEPEAAAEAFPAAHWLAAFLVLLGRYGNEEITLGFPEPITVRGRQAPALLRSAYRAMESSAERSARLAEELDDARRQLSADGQERAALAGRCAVQVLAARPTASSPGWLALVLAADGSVGLALRDPQYDELRRIAGHLARLARGLVDAQACVGRLPWLDADEERRLQALRSEPQAAPSRGVLHHLFEAQARRTPQRIAVHAADRSLSYAELERESAALAVRLRAAGVAPEQRVGVCLRRDSGLLVGLLGVLRAGGCYVPLDPAYPEERVAYMLDDADCLLVLVDASTRERVAALGRPCLTLEEGGDQANDLALPASEVGADHLAYIIYTSGSTGRPKGVA…
POG003198	Pseudomonas aeruginosa PA21_ST175	H123_24531	WP_003158761.1	489250686	non-ribosomal peptide synthetase	MQERHGLPLRSFSSGKALTAGRAVRPEVAQERRYLQGAPLGLELPGRIALRDPHCAWQWFEPEAAAEAFPAAHWLAAFLVLLGRYGNEEITLGFPEPITVRGRQAPALLRSAYRAMESSAERSARLAEELDDARRQLSADGQERAALAGCCAVQVLAARPTASSPGWLALVLAADGSVGLALRDPQYDELRRIAGHLARLARGLVDAQACVGRLPWLDADEERRLQALRSEPQAAPSRGVLHHLFEAQARRTPQRIAVHAADRSLSYAELERESAALAVRLRAAGVAPEQRVGVCLRRDSGLLVGLLGVLRAGGCYVPLDPAYPEERVAYMLDDADCLLVLVDASTRERVAALGRPCLTLEEGGDQANDLALPASEVGADHLAYIIYTSGSTGRPKGVA…
POG003198	Pseudomonas aeruginosa CF_PA39	AX20_RS0126285	WP_024918168.1	640477736	peptide synthetase	MQERHGLPLRSFSSGKALTAGRAARPEAAQERRYLQGAPLGLELPGRIALRDPHCAWQWVEPEAAAEAFPAAHWLAAFLVLLGRYGNEEITLGFPEPITVRGRQAPALLRSAYRATESSAERSARLAEELDDARRQLSADGQERAALAGRCAVQVLAARPTASSPGWLALVLAADGSVGLALRDPQYDELRRIAGHLARLARGLVDAQACVGRLPWLDADEERRLQALRSEPQAAPSRGVLHHLFEAQARRTPQRIAVHAADRSLSYAELERESAALAVRLRAAGVAPEQRVGVCLRRDSGLLVGLLGVLRAGGCYVPLDPAYPEERVAYMLDDADCLLVLVDASTRERVAALGRPCLALEEGGDQANGLALPASEVGADHLAYIIYTSGSTGRPKGVA…
POG003198	Pseudomonas aeruginosa F9676	ADJ52_RS13275	WP_034010399.1	730414181	peptide synthetase	MQERHGLPLRSFSSGKALTAGRAVRPEVAQERRYLQGAPLGLELPGRIALRDPHCAWQWFEPEAAAEAFPAAHWLAAFLVLLGRYGNEEITLGFPEPITVRGRQAPALLRSAYRAMESSAERSARLAEELDDARRQLSADGQERAALAGRCAVQVLAARPTASSPGWLALVLAADGSVGLALRDPQYDELRRIAGHLARLARGLVDAQACVGRLPWLDADEERRLQALRSEPQAAPSRGVLHHLFEAQARRTPQRIAVHAADRSLSYAELERESAALAVRLRAAGVAPEQRVGVCLRRDSGLLVGLLGVLRAGGCYVPLDPAYPEERVAYMLDDADCLLVLVDASTRERVAALGRPCLTLEEGGDQANDLALPASEVGADHLAYIIYTSGSTGRPKGVA…
POG003198	Pseudomonas aeruginosa LES_CF_sputum_CF03_contigs_24_a1	TC72_RS25880	WP_040193087.1	749562036	peptide synthetase	MQERHGLPLRSFSSGKALTAGRAVRPEVAQERRYLQGAPLGLELPGRIALRDPHCAWQWFEPEAAAEAFPAAHWLAAFLVLLGRYGNEEITLGFPEPITVRGRQAPALLRSAYRAMESSAERSARLAEELDDARRQLSADGQERAALAGRCAVQVLAARPTASSPGWLALVLAADGSVGLALRDPQYDELRRIAGHLARLARGLVDAQACVGRLPWLDADEERRLQALRSEPRAAPSRGVLHHLFEAQARRTPQRIAVHAADRSLSYAELERESAALAVRLRAAGVAPEQRVGVCLRRDSGLLVGLLGVLRAGGCYVPLDPAYPEERVAYMLDDADCLLVLVDASTRERVAALGRPCLTLEEGGDQANDLALPASEVGADHLAYIIYTSGSTGRPKGVA…
POG003198	Pseudomonas aeruginosa BL20	Q074_02847	WP_023095599.1	553763209	non-ribosomal peptide synthetase	MQERHGLPLRSFSSGKALTAGRAARPEVAQERRYLQGAPLGLELPGRIALRDPHCAWQWFEPEAAAQAFPAAHWLAAFLVLLGRYGNEEITLGFPEPITVRGRQAPALLRSAYRALESSAERSARLAEELDDARRQLSAEGQERVALAGRCAVQVLAARPTASSPGWLALVLAADGSVGLALRDPQYDGLRRIAGHLARLARGLVDAQACVGRLPWLDADEERRLQALRSEPQAAPPRGVLHHLFEAQARRTPQRIAVHAADRSLSYAELERESAALAARLRAAGVAPEQRVGVCLRRDSGLLVGLLGVLRAGGCYVPLDPAYPEERVAYMLDDADCLLVLVDASTRERVAALGRPCLALEEGGDQANELASPASEVGAEHLAYIIYTSGSTGRPKGVA…
POG003198	Pseudomonas aeruginosa AZPAE13757	NQ34_RS23185	WP_012614163.1	501656583	peptide synthetase	MQERHGLPLRSFSSGKALTAGRAVRPEVAQERRYLQGAPLGLELPGRIALRDPHCAWQWFEPEAAAEAFPAAHWLAAFLVLLGRYGNEEITLGFPEPITVRGRQAPALLRSAYRAMESSAERSARLAEELDDARRQLSADGQERAALAGRCAVQVLAARPTASSPGWLALVLAADGSVGLALRDPQYDELRRIAGHLARLARGLVDAQACVGRLPWLDADEERRLQALRSEPRAAPSRGVLHHLFEAQARRTPQRIAVHAADRSLSYAELERESAALAVRLRAAGVAPEQRVGVCLRRDSGLLVGLLGVLRAGGCYVPLDPAYPEERVAYMLDDADCLLVLVDASTRERVAALGRPCLTLEEGGDQANDLALPASEVGADHLAYIIYTSGSTGRPKGVA…
POG003198	Pseudomonas aeruginosa LES_CF_sputum_CF03_contigs_1_a1	TC72_RS22490	WP_025346357.1	644642387	peptide synthetase	MQERHGLPLRSFSSGKALTAGRAVRPEVAQERRYLQGAPLGLELPGRIALRDPHCAWQWFEPEAAAEAFPAAHWLAAFLVLLGRYGNEEITLGFPEPITVRGRQAPALLRSAYRAMESSAERSARLAEELDDARRQLSADGQERAALAGRCAVQVLAARPTASSPGWLALVLAADGSVGLALRDPQYDELRRIAGHLARLARGLVDAQACVGRLPWLDADEERRLQALRSEPRAAPSRGVLHHLFEAQARRTPQRIAVHAADRSLSYAELERESAALAVRLRAAGVAPEQRVGVCLRRDSGLLVGLLGVLRAGGCYVPLDPAYPEERVAYMLDDADCLLVLVDASTRERVAALGRPCLTLEEGGDQANDLALPASEVGADHLAYIIYTSGSTGRPKGVA…
POG003198	Pseudomonas aeruginosa BWHPSA016	Q029_01693	WP_023118498.1	553787179	non-ribosomal peptide synthetase	MQERHGLPLRSFSSGKALTAGRAARPEVAQERRYLQGAPLGLELPGRIALRDPHCAWQWFEPEAAAEAFPAAHWLAAFLVLLGRYGNEEITLGFPEPITVRGRQAPALLRSSYRAMESSAERSARLAEELDDARRQLSADGQERAALAGRCAVQVLAARPTASSPGWLALVLAADGSVGLALRDPQYDELRRIAGHLARLARGLVDAQACVGRLPWLDADEERRLQALRSEPQAAPSRGVLHHLFEAQARRTPQRIAVHAADRSLSYAELERESAALAVRLRAAGVAPEQRVGVCLRRDSGLLVGLLGVLRAGGCYVPLDPAYPEERVAYMLDDADCLLVLVDASTRERVAALGRPCLTLEEGGDQANDLALPASEVGADHLAYIIYTSGSTGRPKGVA…
POG003198	Pseudomonas sp. P179	HMPREF1224_05518	WP_010793001.1	498492211	amino acid adenylation domain-containing protein	MQERHGLPLRSFSSGKALTAGRAVRPEVAQERRYLQGAPLGMELPGRIALRDPHCAWQWFEPEAAAEAFPAAHWLAAFLVLLGRYGNEEITLGFPEPITVRGRQAPALLRSSYRAMESSAERSARLAEELDDARRQLSADGQERAALAGLCAVQVLAARPTASSPGWLALVLAADGSVGLALRDPQYDELRRIAGHLARLARGLVDAQACVGRLPWLDADEERRLQALRSEPQAAPSRGVLHHLFEAQARRTPQRIAVHAADRSLSYAELERESAALAVRLRAAGVAPEQRVGVCLRRDSGLLVGLLGVLRAGGCYVPLDPAYPEERVAYMLDDADCLLVLVDASTRERVAALGRPCLTLEEGGDQANDLALPASEVGADHLAYIIYTSGSTGRPKGVA…
POG003198	Pseudomonas aeruginosa BWHPSA024	Q037_02782	WP_023087508.1	553754745	non-ribosomal peptide synthetase	MQERHGLPLRSFSSGKALTAGRAVRPEVAQERRYLQGAPLGLELPGRIALRDPHCAWQWFEPEAAAEAFPAAHWLAAFLVLLGRYGNEEITLGFPEPITVRGRQAPALLRSSYRAMESSAERSARLAEELDDARRQLSADGQERAALAGRCAVQVLAARPTASSPGWLALVLAADGSVGLALRDPQYDELRRIAGHLARLARGLVDAQACVGRLPWLDADEERRLQALRSEPQAAPSRGVLHHLFEAQARRTPQRIAVHAADRSLSYAELERESAALAVRLRAAGVAPEQRVGVCLRRDSGLLVGLLGVLRAGGCYVPLDPAYPEERVAYMLDDADCLLVLVDASTRERVAALGRPCLTLEEGGDQANDLALPASEVGADHLAYIIYTSGSTGRPKGVA…
POG003198	Pseudomonas aeruginosa C51	Q090_05827	WP_004343639.1	490473196	peptide synthetase	MQERHGLPLRSFSSGKALTAGRAVRPEVAQERRYLQGAPLGLELPGRIALRDPHCAWQWFEPEAAAEAFPAAHWLAAFLVLLGRYGNEEITLGFPEPITVRGRQAPALLRSSYRAMESSAERSARLAEELDDARRQLSADGQERAALAGRCAVQVLAARPTASSPGWLALVLAADGSVGLALRDPQYDELRRIAGHLARLARGLVDAQACVGRLPWLDADEERRLQALRSEPQAAPSRGVLHHLFEAQARRTPQRIAVHAADRSLSYAELERESAALAVRLRAAGVAPEQRVGVCLRRDSGLLVGLLGVLRAGGCYVPLDPAYPEERVAYMLDDADCLLVLVDASTRERVAALGRPCLTLEEGGDQANDLALPASEVGADHLAYIIYTSGSTGRPKGVA…
POG003198	Pseudomonas aeruginosa MSH3	P999_02269	WP_016263476.1	510945769	non-ribosomal peptide synthetase	MQERHGLPLRSFSSGKALTAGRAVRPEVAQERRYLQGAPLGLELPGRIALRDPHCAWQWFEPEAAAEAFPAAHWLAAFLVLLGRYGNEEITLGFPEPITVRGRQAPALLRSSYRAMESSAERSARLAEELDDARRQLSADGQERAALAGRCAVQVLAARPTASSPGWLALVLAADGSVGLALRDPQYDELRRIAGHLARLARGLVDAQACVGRLPWLDADEERRLQALRSEPQAAPSRGVLHHLFEAQARRTPQRIAVHAADRSLSYAELERESAALAVRLRAAGVAPEQRVGVCLRRDSGLLVGLLGVLRAGGCYVPLDPAYPEERVAYMLDDADCLLVLVDASTRERVAALGRPCLTLEEGGDQANDLALPASEVGADHLAYIIYTSGSTGRPKGVA…
POG003198	Pseudomonas aeruginosa LES_CF_sputum_CF03_contigs_7_a1	TC72_RS29585	WP_025346357.1	644642387	peptide synthetase	MQERHGLPLRSFSSGKALTAGRAVRPEVAQERRYLQGAPLGLELPGRIALRDPHCAWQWFEPEAAAEAFPAAHWLAAFLVLLGRYGNEEITLGFPEPITVRGRQAPALLRSAYRAMESSAERSARLAEELDDARRQLSADGQERAALAGRCAVQVLAARPTASSPGWLALVLAADGSVGLALRDPQYDELRRIAGHLARLARGLVDAQACVGRLPWLDADEERRLQALRSEPRAAPSRGVLHHLFEAQARRTPQRIAVHAADRSLSYAELERESAALAVRLRAAGVAPEQRVGVCLRRDSGLLVGLLGVLRAGGCYVPLDPAYPEERVAYMLDDADCLLVLVDASTRERVAALGRPCLTLEEGGDQANDLALPASEVGADHLAYIIYTSGSTGRPKGVA…
POG003198	Pseudomonas aeruginosa LES_CF_sputum_CF03_contigs_15_a1	TC72_RS18820	WP_025346357.1	644642387	peptide synthetase	MQERHGLPLRSFSSGKALTAGRAVRPEVAQERRYLQGAPLGLELPGRIALRDPHCAWQWFEPEAAAEAFPAAHWLAAFLVLLGRYGNEEITLGFPEPITVRGRQAPALLRSAYRAMESSAERSARLAEELDDARRQLSADGQERAALAGRCAVQVLAARPTASSPGWLALVLAADGSVGLALRDPQYDELRRIAGHLARLARGLVDAQACVGRLPWLDADEERRLQALRSEPRAAPSRGVLHHLFEAQARRTPQRIAVHAADRSLSYAELERESAALAVRLRAAGVAPEQRVGVCLRRDSGLLVGLLGVLRAGGCYVPLDPAYPEERVAYMLDDADCLLVLVDASTRERVAALGRPCLTLEEGGDQANDLALPASEVGADHLAYIIYTSGSTGRPKGVA…
POG003198	Pseudomonas aeruginosa BL06	Q060_06356	WP_023082175.1	553749195	non-ribosomal peptide synthetase	MQERHGLPLRSFSSGKALTAGRAARPEVAQERRYLQGAPLGLELPGRIALRDPHCAWQWFEPEAAAEAFPAAHWLAAFLVLLGRYGNEEITLGFPEPITVRGRQAPALLRSAYRAMESSAERSARLAEELDDARRQLSADGQERAALAGCCAVQVLAARPTASSPGWLALVLAADGSVGLALRDPQYDELRRIAGHLARLARGLVDAQACVGRLPWLDADEERRLQALRSEPQAAPSRGVLHHLFEAQARRTPQRIAVHAADRSLSYAELERESAALAVRLRAAGVAPEQRVGVCLRRDSGLLVGLLGVLRAGGCYVPLDPAYPEERVAYMLDDADCLLVLVDASTRERVAALGRPCLTLEEGGDQANDLALPASEVGADHLAYIIYTSGSTGRPKGVA…
POG003198	Pseudomonas aeruginosa 9BR	GW5_RS0112680	WP_023123244.1	553792207	non-ribosomal peptide synthetase	MQERHGLPLRSFSSGKALTAGRAVRPEVAQERRYLQGAPLGLELPGRIALRDPHCAWQWFEPEAAAEAFPAAHWLAAFLVLLGRYGNEEITLGFPEPITVRGRQAPALLRSSYRAMESSAERSARLAEELDDARRQLSADGQERAALAGRCAVQVLAARPTASSPGWLALVLAADGSVGLALRDPQYDELRRIAGHLARLARGLVDAQACVGRLPWLDADEERRLQALRSEPQAAPSRGVLHHLFEAQARRTPQRIAVHAADRSLSYAELERESAALAVRLRAAGVAPEQRVGVCLRRDSGLLVGLLGVLRAGGCYVPLDPAYPEERVAYMLDDADCLLVLVDASTRERVAALGRPCLTLEEGGDQANDLALPASEVGADHLAYIIYTSGSTGRPKGVA…
POG003198	Pseudomonas aeruginosa BL13	Q067_03205	WP_023101254.1	553769087	non-ribosomal peptide synthetase	MQERHGLPLRSFSSGKALTAGRAARPEVAQERRYLQGAPLGLELPGRIALRDPHCAWQWVEPEAAAQAFPAAHWLAAFLVLLGRYGNEEITLGFPEPITVRGRQAPALLRSAYRALESSAERSARLAEELDDARRQLSAEGQERAALAGRCAVQVLAARPTASSPGWLALVLAADGSVGLALRDPQYDGLRRIAGHLARLARGLVDAQACVGRLPWLDADEERRLQALRSEPQAAPPRGVLHHLFEAQARRTPQRIAVHAADRSLSYAELERESAALAARLRAAGVAPEQRVGVCLRRDSGLLVGLLGVLRAGGCYVPLDPAYPEERVAYMLDDADCLLVLVDASTRERVAALGRPCLALEEGGDQATDLALPASEVGAEHLAYIIYTSGSTGRPKGVA…
POG003198	Pseudomonas aeruginosa AZPAE14891	NS08_RS19550	WP_014602916.1	504415814	peptide synthetase	MQERHGLPLRSFSSGKALTAGRAVRPEVAQERRYLQGAPLGLELPGRIALRDPHCAWQWFEPEAAAEAFPAAHWLAAFLVLLGRYGNEEITLGFPEPITVRGRQAPALLRSAYRAMESSAERSARLAEELDDARRQLSADGQERAALAGCCAVQVLAARPTASSPGWLALVLAADGSVGLALRDPQYDELRRIAGHLARLARGLVDAQACVGRLPWLDADEERRLQALRSEPQAAPSRGVLHHLFEAQARRTPQRIAVHAADRSLSYAELERESAVLAVRLRAAGVAPEQRVGVCLRRDSGLLVGLLGVLRAGGCYVPLDPAYPEERVAYMLDDADCLLVLVDASTRERVAALGRPCLTLEEGGDQANDLALPASEVGADHLAYIIYTSGSTGRPKGVA…
POG003198	Pseudomonas aeruginosa Carb01 63	YQ19_RS17165	WP_033955034.1	730253703	peptide synthetase	MQERHGLPLRSFSSGKALTAGRAVRPEVAQERRYLQGAPLGLELPGRIALRDPHCAWQWFEPEAAAEAFPAAHWLAAFLVLLGRYGNEEITLGFPEPITVRGRQAPALLRSSYRAMESSAERSARLAEELDDARRQLSADGQERAALAGRCAVQVLAARPTASSPGWLALVLAADGSVGLALRDPQYDELRRIAGHLARLARGLVDAQACVGRLPWLDADEERRLQALRSEPQAAPSRGVLHHLFEAQARRTPQRIAVHAADRSLSYAELERESAALAVRLRAAGVAPEQRVGVCLRRDSGLLVGLLGVLRAGGCYVPLDPAYPEERVAYMLDDADCLLVLVDASTRERVAALGRPCLTLEEGGDQANDLALPASEVGADHLAYIIYTSGSTGRPKGVA…
POG003198	Pseudomonas aeruginosa BWHPSA007	Q020_00178	WP_023123244.1	553792207	non-ribosomal peptide synthetase	MQERHGLPLRSFSSGKALTAGRAVRPEVAQERRYLQGAPLGLELPGRIALRDPHCAWQWFEPEAAAEAFPAAHWLAAFLVLLGRYGNEEITLGFPEPITVRGRQAPALLRSSYRAMESSAERSARLAEELDDARRQLSADGQERAALAGRCAVQVLAARPTASSPGWLALVLAADGSVGLALRDPQYDELRRIAGHLARLARGLVDAQACVGRLPWLDADEERRLQALRSEPQAAPSRGVLHHLFEAQARRTPQRIAVHAADRSLSYAELERESAALAVRLRAAGVAPEQRVGVCLRRDSGLLVGLLGVLRAGGCYVPLDPAYPEERVAYMLDDADCLLVLVDASTRERVAALGRPCLTLEEGGDQANDLALPASEVGADHLAYIIYTSGSTGRPKGVA…
POG003198	Pseudomonas aeruginosa AZPAE12146	NQ07_RS26190	WP_034054115.1	730617896	peptide synthetase	MQERHGLPLRSFSSGKALTAGRAVRPEVAQERRYLQGAPLGLELPGRIALRDPHCAWQWFEPEAAAEAFPAAHWLAAFLVLLGRYGNEEITLGFPEPITVRGRQAPALLRSAYRAMESSAERSARLAEELDDARRQLSADGQERAALAGRCAVQVLAARPTASSPGWLALVLAADGSVGLALRDPQYDELRRIAGHLARLARGLVDAQACVGRLPWLDADEERRLQALRSEPQAAPSRGVLHHLFEAQARRTPQRIAVHAADRSLSYAELERESAALAVRLRAAGVAPEQRVGVCLRRDSGLLVGLLGVLRAGGCYVPLDPAYPEERVAYMLDDADCLLVLVDASTRERVAALGRPCLTLEEGGDQANDLALPASEVGADHLAYIIYTSGSTGRPKGVA…
POG003198	Pseudomonas aeruginosa S35004	Q012_06225	WP_004343639.1	490473196	peptide synthetase	MQERHGLPLRSFSSGKALTAGRAVRPEVAQERRYLQGAPLGLELPGRIALRDPHCAWQWFEPEAAAEAFPAAHWLAAFLVLLGRYGNEEITLGFPEPITVRGRQAPALLRSSYRAMESSAERSARLAEELDDARRQLSADGQERAALAGRCAVQVLAARPTASSPGWLALVLAADGSVGLALRDPQYDELRRIAGHLARLARGLVDAQACVGRLPWLDADEERRLQALRSEPQAAPSRGVLHHLFEAQARRTPQRIAVHAADRSLSYAELERESAALAVRLRAAGVAPEQRVGVCLRRDSGLLVGLLGVLRAGGCYVPLDPAYPEERVAYMLDDADCLLVLVDASTRERVAALGRPCLTLEEGGDQANDLALPASEVGADHLAYIIYTSGSTGRPKGVA…
POG003198	Pseudomonas aeruginosa AZPAE14693	NQ90_RS04625	WP_023088812.1	553756101	non-ribosomal peptide synthetase	MQERHGLPLRSFSSGKALTAGRAARPEVAQERRYLQGAPLGLELPGRIALRDPHCAWQWFEPEAAAEAFPAAHWLAAFLVLLGRYGNEEITLGFPEPITVRGRQAPALLRSSYRAMESSAERSARLAEELDDARRQLSADGQERAALAGRCAVQVLAARPTASSPGWLALVLAADGSVGLALRDPQYDELRRIAGHLARLARGLVDAQACVGRLPWLDADEERRLQALRSEPQAAPSRGVLHHLFEAQARRTPQRIAVHAADRSLSYAELERESAALAVRLRAAGVAPEQRVGVCLRRDSGLLVGLLGVLRAGGCYVPLDPAYPEERVAYMLDDADCLLVLVDASTRERVAALGRPCLTLEEGGDQANDLALPASEVGADHLAYIIYTSGSTGRPKGVA…
POG003198	Pseudomonas aeruginosa BL23	Q077_03094	WP_010791676.1	498490838	amino acid adenylation domain-containing protein	MQERHGLPLRSFSSGKALTAGRAVRPEVAQERRYLQGAPLGLELPGRIALRDPHCAWQWFEPEAAAEAFPAAHWLAAFLVLLGRYGNEEITLGFPEPITVRGRQAPALLRSAYRAMESSAERSARLAEELDDARRQLSADGQERAALAGCCAVQVLAARPTASSPGWLALVLAADGSVGLALRDPQYDELRRIAGHLARLARGLVDAQACVGRLPWLDADEERRLQALRSEPQAAPSRGVLHHLFEAQARRTPQRIAVHAADRSLSYAELERESAALAVRLRAAGVAPEQRVGVCLRRDSGLLVGLLGVLRAGGCYVPLDPAYPEERVAYMLDDADCLLVLVDASTRERVAALGRPCLTLEEGGDQANDLALPASEVGADHLAYIIYTSGSTGRPKGVA…
POG003198	Pseudomonas aeruginosa Pae_CF67.11p	ACO98_RS29120	WP_023103159.1	553771124	nonribosomal peptide synthase	MQERHGLPLRSFSSGKALTAGRAARPEVAQERRYLQGAPLGLELPGRIALRDPHCAWQWFEPEAAAEAFPAAHWLAAFLVLLGRYGNEEITLGFPEPITVRGRQAPALLRSSYRAMESSAERSARLAEELDDARRQLSADGQERAALAGRCAVQVLAARPTASSPGWLALVLAADGSVGLALRDPQYDELRRIAGHLARLARGLVDAQACVGRLPWLDADEERRLQALRSEPQAAPSRGVLHHLFEAQARRTPQRIAVHAADRSLSYAELERESAALAVRLRAAGVAPEQRVGVCLRRDSGLLVGLLGVLRAGGCYVPLDPAYPEERVAYMLDDADCLLVLVDASTRERVAALGRPCLTLEEGGDQANDLALPASEVGADHLAYIIYTSGSTGRPKGVA…
POG003198	Pseudomonas aeruginosa M9A.1	Q084_05551	WP_023088812.1	553756101	non-ribosomal peptide synthetase	MQERHGLPLRSFSSGKALTAGRAARPEVAQERRYLQGAPLGLELPGRIALRDPHCAWQWFEPEAAAEAFPAAHWLAAFLVLLGRYGNEEITLGFPEPITVRGRQAPALLRSSYRAMESSAERSARLAEELDDARRQLSADGQERAALAGRCAVQVLAARPTASSPGWLALVLAADGSVGLALRDPQYDELRRIAGHLARLARGLVDAQACVGRLPWLDADEERRLQALRSEPQAAPSRGVLHHLFEAQARRTPQRIAVHAADRSLSYAELERESAALAVRLRAAGVAPEQRVGVCLRRDSGLLVGLLGVLRAGGCYVPLDPAYPEERVAYMLDDADCLLVLVDASTRERVAALGRPCLTLEEGGDQANDLALPASEVGADHLAYIIYTSGSTGRPKGVA…
POG003198	Pseudomonas aeruginosa BWHPSA006	Q019_02957	WP_023098658.1	553766366	non-ribosomal peptide synthetase	MQERHGLPLRSFSSGKALTAGRAARPEVAQERRYLQGAPLGLELPGRIALRDPHCAWQWFEPEAAAQAFPAAHWLAAFLVLLGRYGNEEITLGFPEPITVRGRQAPALLRSAYRALESSAERSARLAEELDDARRQLSAEGQERAALAGRCAVQVLAARPTASSPGWLALVLAADGSVGLALRDPQYDGLRRIAGHLARLARGLVDAQACVGRLPWLDADEERRLQALRSEPQAAPPRGVLHHLFEAQARRTPQRIAVHAADRSLSYAELERESAALAARLRAAGVAPEQRVGVCLRRDSGLLVGLLGVLRAGGCYVPLDPAYPEERVAYMLDDADCLLVLVDASTHERVAALGRPCLALEEGGDQANDLALPASEVGAEHLAYIIYTSGSTGRPKGVA…
POG003198	Pseudomonas aeruginosa LESlike5	T227_RS46075	WP_012614163.1	501656583	non-ribosomal peptide synthetase	MQERHGLPLRSFSSGKALTAGRAVRPEVAQERRYLQGAPLGLELPGRIALRDPHCAWQWFEPEAAAEAFPAAHWLAAFLVLLGRYGNEEITLGFPEPITVRGRQAPALLRSAYRAMESSAERSARLAEELDDARRQLSADGQERAALAGRCAVQVLAARPTASSPGWLALVLAADGSVGLALRDPQYDELRRIAGHLARLARGLVDAQACVGRLPWLDADEERRLQALRSEPRAAPSRGVLHHLFEAQARRTPQRIAVHAADRSLSYAELERESAALAVRLRAAGVAPEQRVGVCLRRDSGLLVGLLGVLRAGGCYVPLDPAYPEERVAYMLDDADCLLVLVDASTRERVAALGRPCLTLEEGGDQANDLALPASEVGADHLAYIIYTSGSTGRPKGVA…
POG003198	Pseudomonas aeruginosa LES_CF_sputum_CF03_contigs_18_a1	TC72_RS25965	WP_025346357.1	644642387	peptide synthetase	MQERHGLPLRSFSSGKALTAGRAVRPEVAQERRYLQGAPLGLELPGRIALRDPHCAWQWFEPEAAAEAFPAAHWLAAFLVLLGRYGNEEITLGFPEPITVRGRQAPALLRSAYRAMESSAERSARLAEELDDARRQLSADGQERAALAGRCAVQVLAARPTASSPGWLALVLAADGSVGLALRDPQYDELRRIAGHLARLARGLVDAQACVGRLPWLDADEERRLQALRSEPRAAPSRGVLHHLFEAQARRTPQRIAVHAADRSLSYAELERESAALAVRLRAAGVAPEQRVGVCLRRDSGLLVGLLGVLRAGGCYVPLDPAYPEERVAYMLDDADCLLVLVDASTRERVAALGRPCLTLEEGGDQANDLALPASEVGADHLAYIIYTSGSTGRPKGVA…
POG003198	Pseudomonas aeruginosa NCGM1984	NCGM1984_RS14625	WP_023098658.1	553766366	nonribosomal peptide synthase	MQERHGLPLRSFSSGKALTAGRAARPEVAQERRYLQGAPLGLELPGRIALRDPHCAWQWFEPEAAAQAFPAAHWLAAFLVLLGRYGNEEITLGFPEPITVRGRQAPALLRSAYRALESSAERSARLAEELDDARRQLSAEGQERAALAGRCAVQVLAARPTASSPGWLALVLAADGSVGLALRDPQYDGLRRIAGHLARLARGLVDAQACVGRLPWLDADEERRLQALRSEPQAAPPRGVLHHLFEAQARRTPQRIAVHAADRSLSYAELERESAALAARLRAAGVAPEQRVGVCLRRDSGLLVGLLGVLRAGGCYVPLDPAYPEERVAYMLDDADCLLVLVDASTHERVAALGRPCLALEEGGDQANDLALPASEVGAEHLAYIIYTSGSTGRPKGVA…
POG003198	Pseudomonas aeruginosa 213BR	IAK_RS0112430	WP_023123244.1	553792207	non-ribosomal peptide synthetase	MQERHGLPLRSFSSGKALTAGRAVRPEVAQERRYLQGAPLGLELPGRIALRDPHCAWQWFEPEAAAEAFPAAHWLAAFLVLLGRYGNEEITLGFPEPITVRGRQAPALLRSSYRAMESSAERSARLAEELDDARRQLSADGQERAALAGRCAVQVLAARPTASSPGWLALVLAADGSVGLALRDPQYDELRRIAGHLARLARGLVDAQACVGRLPWLDADEERRLQALRSEPQAAPSRGVLHHLFEAQARRTPQRIAVHAADRSLSYAELERESAALAVRLRAAGVAPEQRVGVCLRRDSGLLVGLLGVLRAGGCYVPLDPAYPEERVAYMLDDADCLLVLVDASTRERVAALGRPCLTLEEGGDQANDLALPASEVGADHLAYIIYTSGSTGRPKGVA…
POG003198	Pseudomonas aeruginosa AZPAE14955	NS71_RS25885	WP_003122726.1	489214013	peptide synthetase	MQERHGLPLRSFSSGKALTAGRAVRPEVAQERRYLQGAPLGLELPGRIALRDPHCAWQWFEPEAAAEAFPAAHWLAAFLVLLGRYGNEEITLGFPEPITVRGRQAPALLRSAYRAMESSAERSARLAEELDDARRQLSADGQERAALAGCCAVQVLAARPTASSPGWLALVLAADGSVGLALRDPQYDELRRIAGHLARLARGLVDAQACVGRLPWLDADEERRLQALRSEPQAAPSRGVLHHLFEAQARRTPQRIAVHAADRSLSYAELERESAALAVRLRAAGVAPEQRVGVCLRRDSGLLVGLLGVLRAGGCYVPLDPAYPEERVAYMLDDADCLLVLVDASTRERVAALGRPCLTLEEGGDQANDLALPASEVGADHLAYIIYTSGSTGRPKGVA…
POG003198	Pseudomonas aeruginosa HB15	PA15_0330415	WP_009877772.1	497563588	peptide synthetase	MQERHGLPLRSFSSGKALTAGRAARPEVAQERRYLQGAPLGLELPGRIALRDPHCAWQWFEPEAAAQAFPAAHWLAAFLVLLGRYGNEEITLGFPEPITVRGRQAPALLRSAYRALESSAERSARLAEELDDARRQLSAEGQERVALAGRCAVQVLAARPTASSPGWLALVLAADGSVGLALRDPQYDGLRRIAGHLARLARGLVDAQACVGRLPWLDADEERRLQALRSEPQAAPPRGVLHHLFEAQARRTPQRIAVHAADRSLSYAELERESAALAARLRAAGVAPEQRVGVCLRRDSGLLVGLLGVLRAGGCYVPLDPAYPEERVAYMLDDADCLLVLVDASTRERVAALGRPCLALEEGGDQANDLALPASEVGAEHLAYIIYTSGSTGRPKGVA…
POG003198	Pseudomonas aeruginosa LES_CF_sputum_CF03_contigs_8_a1	TC72_RS12990	WP_025346357.1	644642387	peptide synthetase	MQERHGLPLRSFSSGKALTAGRAVRPEVAQERRYLQGAPLGLELPGRIALRDPHCAWQWFEPEAAAEAFPAAHWLAAFLVLLGRYGNEEITLGFPEPITVRGRQAPALLRSAYRAMESSAERSARLAEELDDARRQLSADGQERAALAGRCAVQVLAARPTASSPGWLALVLAADGSVGLALRDPQYDELRRIAGHLARLARGLVDAQACVGRLPWLDADEERRLQALRSEPRAAPSRGVLHHLFEAQARRTPQRIAVHAADRSLSYAELERESAALAVRLRAAGVAPEQRVGVCLRRDSGLLVGLLGVLRAGGCYVPLDPAYPEERVAYMLDDADCLLVLVDASTRERVAALGRPCLTLEEGGDQANDLALPASEVGADHLAYIIYTSGSTGRPKGVA…
POG003198	Pseudomonas aeruginosa BWHPSA038	Q043_02545	WP_031636147.1	685895214	peptide synthetase	MQERHGLPLRSFSSGKALTAGRAARPEVAQERRYLQGAPLGLELPGRIALRDPHCAWQWFEPEAAAQAFPAAHWLAAFLVLLGRYGNEEITLGFPEPITVRGRQAPALLRSAYRALESSAERSARLAEELDDARRQLSAEGQERVALAGRCAVQVLAARPTASSPGWLALVLAADGSVGLALRDPQYDGLRRIAGHLARLARGLVDAQACVGRLPWLDADEERRLQALRSEPQAAPPRGVLHHLFEAQARRTPQRIAVHAADRSLSYAELERESAALAARLRAAGVAPEQRVGVCLRRDSGLLVGLLGVLRAGGCYVPLDPAYPEERVAYMLDDADCLLVLVDASTHERVAALGRPCLALEEGGDQANDLALPASEVGAEHLAYIIYTSGSTGRPKGVA…
POG003198	Pseudomonas aeruginosa PAO1-GFP	V563_04421	WP_003113094.1	489204010	peptide synthetase	MQERHGLPLRSFSSGKALTAGRAVRPEVAQERRYLQGAPLGLELPGRIALRDPHCAWQWFEPEAAAEAFPAAHWLAAFLVLLGRYGNEEITLGFPEPITVRGRQAPALLRSSYRAMESSAERSARLAEELDDARRQLSADGQERAALAGRCAVQVLAARPTASSPGWLALVLAADGSVGLALRDPQYDELRRIAGHLARLARGLVDAQACVGRLPWLDADEERRLQALRSEPQAAPSRGVLHHLFEAQARRTPQRIAVHAADRSLSYAELERESAALAVRLRAAGVAPEQRVGVCLRRDSGLLVGLLGVLRAGGCYVPLDPAYPEERVAYMLDDADCLLVLVDASTRERVAALGRPCLTLEEGGDQANDLALPASEVGADHLAYIIYTSGSTGRPKGVA…
POG003198	Pseudomonas aeruginosa CF77	Q092_01925	WP_004343639.1	490473196	peptide synthetase	MQERHGLPLRSFSSGKALTAGRAVRPEVAQERRYLQGAPLGLELPGRIALRDPHCAWQWFEPEAAAEAFPAAHWLAAFLVLLGRYGNEEITLGFPEPITVRGRQAPALLRSSYRAMESSAERSARLAEELDDARRQLSADGQERAALAGRCAVQVLAARPTASSPGWLALVLAADGSVGLALRDPQYDELRRIAGHLARLARGLVDAQACVGRLPWLDADEERRLQALRSEPQAAPSRGVLHHLFEAQARRTPQRIAVHAADRSLSYAELERESAALAVRLRAAGVAPEQRVGVCLRRDSGLLVGLLGVLRAGGCYVPLDPAYPEERVAYMLDDADCLLVLVDASTRERVAALGRPCLTLEEGGDQANDLALPASEVGADHLAYIIYTSGSTGRPKGVA…
POG003198	Pseudomonas aeruginosa BL08	Q062_04362	WP_023098658.1	553766366	non-ribosomal peptide synthetase	MQERHGLPLRSFSSGKALTAGRAARPEVAQERRYLQGAPLGLELPGRIALRDPHCAWQWFEPEAAAQAFPAAHWLAAFLVLLGRYGNEEITLGFPEPITVRGRQAPALLRSAYRALESSAERSARLAEELDDARRQLSAEGQERAALAGRCAVQVLAARPTASSPGWLALVLAADGSVGLALRDPQYDGLRRIAGHLARLARGLVDAQACVGRLPWLDADEERRLQALRSEPQAAPPRGVLHHLFEAQARRTPQRIAVHAADRSLSYAELERESAALAARLRAAGVAPEQRVGVCLRRDSGLLVGLLGVLRAGGCYVPLDPAYPEERVAYMLDDADCLLVLVDASTHERVAALGRPCLALEEGGDQANDLALPASEVGAEHLAYIIYTSGSTGRPKGVA…
POG003198	Pseudomonas aeruginosa BL10	Q064_02822	WP_023103159.1	553771124	non-ribosomal peptide synthetase	MQERHGLPLRSFSSGKALTAGRAARPEVAQERRYLQGAPLGLELPGRIALRDPHCAWQWFEPEAAAEAFPAAHWLAAFLVLLGRYGNEEITLGFPEPITVRGRQAPALLRSSYRAMESSAERSARLAEELDDARRQLSADGQERAALAGRCAVQVLAARPTASSPGWLALVLAADGSVGLALRDPQYDELRRIAGHLARLARGLVDAQACVGRLPWLDADEERRLQALRSEPQAAPSRGVLHHLFEAQARRTPQRIAVHAADRSLSYAELERESAALAVRLRAAGVAPEQRVGVCLRRDSGLLVGLLGVLRAGGCYVPLDPAYPEERVAYMLDDADCLLVLVDASTRERVAALGRPCLTLEEGGDQANDLALPASEVGADHLAYIIYTSGSTGRPKGVA…
POG003198	Pseudomonas aeruginosa X24509	Q005_02097	WP_023128873.1	553798369	non-ribosomal peptide synthetase	MQERHGLPLRSFSSGKALTAGRAVRPEVAQERRYLQGAPLGLELPGRIALRDPHCAWQWFEPEAAAEAFPAAHWLAAFLVLLGRYGNEEITLGFPEPITVRGRQAPALLRSSYRAMESSAERSARLAEELDDARRQLSADGQERAALAGRCAVQVLAARPTASSPGWLALVLAADGSVGLALRDPQYDELRRIAGHLARLARGLVDAQACVGRLPWLDADEERRLQALRSEPQAAPSRGVLHHLFEAQARRTPQRIAVHAADRSLSYAELERESAALAVRLRAAGVAPEQRVGVCLRRDSGLLVGLLGVLRAGGCYVPLDPAYPEERVAYMLDDADCLLVLVDASTRERVAALGRPCLTLEEGGDQANDLALPASEVGADHLAYIIYTSGSTGRPKGVA…
POG003198	Pseudomonas aeruginosa BWH031	AJ71_03890	WP_023087508.1	553754745	non-ribosomal peptide synthetase	MQERHGLPLRSFSSGKALTAGRAVRPEVAQERRYLQGAPLGLELPGRIALRDPHCAWQWFEPEAAAEAFPAAHWLAAFLVLLGRYGNEEITLGFPEPITVRGRQAPALLRSSYRAMESSAERSARLAEELDDARRQLSADGQERAALAGRCAVQVLAARPTASSPGWLALVLAADGSVGLALRDPQYDELRRIAGHLARLARGLVDAQACVGRLPWLDADEERRLQALRSEPQAAPSRGVLHHLFEAQARRTPQRIAVHAADRSLSYAELERESAALAVRLRAAGVAPEQRVGVCLRRDSGLLVGLLGVLRAGGCYVPLDPAYPEERVAYMLDDADCLLVLVDASTRERVAALGRPCLTLEEGGDQANDLALPASEVGADHLAYIIYTSGSTGRPKGVA…
POG003198	Pseudomonas aeruginosa CF127	Q001_02253	WP_004343639.1	490473196	peptide synthetase	MQERHGLPLRSFSSGKALTAGRAVRPEVAQERRYLQGAPLGLELPGRIALRDPHCAWQWFEPEAAAEAFPAAHWLAAFLVLLGRYGNEEITLGFPEPITVRGRQAPALLRSSYRAMESSAERSARLAEELDDARRQLSADGQERAALAGRCAVQVLAARPTASSPGWLALVLAADGSVGLALRDPQYDELRRIAGHLARLARGLVDAQACVGRLPWLDADEERRLQALRSEPQAAPSRGVLHHLFEAQARRTPQRIAVHAADRSLSYAELERESAALAVRLRAAGVAPEQRVGVCLRRDSGLLVGLLGVLRAGGCYVPLDPAYPEERVAYMLDDADCLLVLVDASTRERVAALGRPCLTLEEGGDQANDLALPASEVGADHLAYIIYTSGSTGRPKGVA…
POG003198	Pseudomonas aeruginosa AZPAE14809	NR28_RS20445	WP_023084255.1	553751424	non-ribosomal peptide synthetase	MQERHGLPLRSFSSGKALTSGRAARPEVAQERRYLQGAPLGLELPGRIALRDPHCAWQWFEPEAAAEAFPAAHWLAAFLVLLGRYGNEEITLGFPEPITVRGRQAPALLRSAYRAMESSAERSARLAEELDDARRQLSADGQERAALAGRCAVQVLAARPTASSPGWLALVLAADGSVGLALRDPQYDELRRIAGHLARLARGLVDAQACVGRLPWLDADEERRLQALRSEPQAAPSRGVLHHLFEAQARRTPQRIAVHAADRSLSYAELERESAALAVRLRAAGVAPEQRVGVCLRRDSGLLVGLLGVLRAGGCYVPLDPAYPEERVAYMLDDADCLLVLVDASTRERVAALGRPCLTLEEGGDQANDLALPASEVGADHLAYIIYTSGSTGRPKGVA…
POG003198	Pseudomonas aeruginosa MRSN 321	T649_RS12395	WP_046638653.1	817673514	peptide synthetase	MQERHGLPLRSFSSGKALTAGRAVRPEVAQERRYLQGAPLGLELPGRIALRDPHCAWQWFEPEAAAEAFPAAHWLAAFLVLLGRYGNEEITLGFPEPITVRGRQAPALLRSSYRAMESSAERSARLAEELDDARRQLSADGQERAALAGRCAVQVLAARPTASSPGWLALVLAADGSVGLALRDPQYDELRRIAGHLARLARGLVDAQACVGRLPWLDADEERRLQALRSEPQAAPSRGVLHHLFEAQARRTPQRIAVHAADRSLSYAELERESAALAVRLRAAGVAPEQRVGVCLRRDSGLLVGLLGVLRAGGCYVPLDPAYPEERVAYMLDDADCLLVLVDASTRERVAALGRPCLTLEEGGDQANDLALPASEVGADHLAYIIYTSGSTGRPKGVA…
POG003198	Pseudomonas aeruginosa AZPAE15055	NT71_RS28740	WP_034082846.1	730725093	peptide synthetase	MQERHGLPLRSFSSGKALTAGRAARPEVAQERRYLQGAPLGLELPGRIALRDPHCAWQWFEPEAAAEAFPATHWLAAFLVLLGRYGNEEITLGFPEPITVRGRQAPALLRSSYRAMESSAERSARLAEELDDARRQLSADGQERAALAGRCAVQVLAARPTASSPGWLALVLAADGSVGLALRDPQYDELRRIAGHLARLARGLVDAQACVGRLPWLDADEERRLQALRSEPQAAPSRGVLHHLFEAQARRTPQRIAVHAADRSLSYAELERESAALAVRLRAAGVAPEQRVGVCLRRDSGLLVGLLGVLRAGGCYVPLDPAYPEERVAYMLDDADCLLVLVDASTRERVAALGRPCLTLEEGGDQANDLALPASEVGADHLAYIIYTSGSTGRPKGVA…
POG003198	Pseudomonas aeruginosa AZPAE14882	NR98_RS05615	WP_034069736.1	730682143	peptide synthetase	MQERHGLPLRSFSSGKALTSGRAARPEVAQERRYLQGAPLGLELPGRIALRDPHCAWQWFEPEAAAEAFPAAHWLAAFLVLLGRYGNEEITLGFPEPITVRGRQAPALLRSAYRAMESSAERSARLAEELDDARRQLSADGQERAALAGCCAVQVLAARPTASSPGWLALVLAADGSVGLALRDPQYDELRRIAGHLARLARGLVDAQACVGRLPWLDADEERRLQALRSEPQAAPSRGVLHHLFEAQARRTPQRIAVHAADRSLSYAELERESAALAVRLRAAGVAPEQRVGVCLRRDSGLLVGLLGVLRAGGCYVPLDPAYPEERVAYMLDDADCLLVLVDASTRERVAALGRPCLTLEEGGDQANDLALPASEVGADHLAYIIYTSGSTGRPKGVA…
POG003198	Pseudomonas aeruginosa BWHPSA027	Q040_02070	WP_011666649.1	499985931	peptide synthetase	MQERHGLPLRSFSSGKALTAGRAARPEVAQERRYLQGAPLGLELPGRIALRDPHCAWQWFEPEAAAQAFPAAHWLAAFLVLLGRYGNEEITLGFPEPITVRGRQAPALLRSAYRALESSAERSARLAEELDDARRQLSAEGQERAALAGRCAVQVLAARPTASSPGWLALVLAADGSVGLALRDPQYDGLRRIAGHLARLARGLVDAQACVGRLPWLDADEERRLQALRSEPQAAPPRGVLHHLFEAQARRTPQRIAVHAADRSLSYAELERESAALAARLRAAGVAPEQRVGVCLRRDSGLLVGLLGVLRAGGCYVPLDPAYPEERVAYMLDDADCLLVLVDASTRERVAALGRPCLALEEGGDQANELASPASEVGAEHLAYIIYTSGSTGRPKGVA…
POG003198	Pseudomonas aeruginosa BWH050	V551_04330	WP_023091778.1	553759195	non-ribosomal peptide synthetase	MQERHGLPLRSFSSGKALTAGRAARPEVAQERRYLQGAPLGLELPGRIALRDPHCAWQWFEPEAAAQAFPAAHWLAAFLVLLGRYGNEEITLGFPEPITVRGRQAPALLRSAYRALESSAERSARLAEELDDARRQLSAEGQERAALAGRCAVQVLAARPTASSPGWLALVLAADGSVGLALRDPQYDGLRRIAGHLARLARGLVDAQACVGRLPWLDADEERRLQALRSEPQAAPPRGVLHHLFEAQARRTPQRIAVHAADRSLSYAELERESAALAARLRAAGVAPEQRVGVCLRRDSGLLVGLLGVLRAGGCYVPLDPAYPEERVAYMLDDADCLLVLVDASTRERVAALGRPCLALEEGGDQANDLALPASEVGAEHLAYIIYTSGSTGRPKGVA…
POG003198	Pseudomonas aeruginosa 3575	AJ62_06038	WP_031634692.1	685893497	peptide synthetase	MQERHGLPLRSFSSGKALTAGRAVRPEVAQERRYLQGAPLGLDLPGRIALRDPHCAWQWFEPEAAAEAFPAAHWLAAFLVLLGRYGNEEITLGFPEPITVRGRQAPALLRSSYRAMESSAERSARLAEELDDARRQLSADGQERAALAGRCAVQVLAARPTASSPGWLALVLAADGSVGLALRDPQYDELRRIAGHLARLARGLVDAQACVGRLPWLDADEERRLQALRSEPQAAPSRGVLHHLFEAQARRTPQRIAVHAADRSLSYAELERESAALAVRLRAAGVAPEQRVGVCLRRDSGLLVGLLGVLRAGGCYVPLDPAYPEERVAYMLDDADCLLVLVDASTRERVAALGRPCLTLEEGGDQANDLALPASEVGADHLAYIIYTSGSTGRPKGVA…
POG003198	Pseudomonas aeruginosa YL84	AI22_RS19615	WP_023116869.1	553785469	nonribosomal peptide synthase	MQERHGLPLRSFSSGKALTAGRAARPEVAQERRYLQGAPLGLELPGRIALRDPHCAWQWFEPEAAAEAFPAAHWLAAFLVLLGRYGNEEITLGFPEPITVRGRQAPALLRSSYRAMESSAERSARLAEELDDARRQLSADGQERAALAGRCAVQVLAARPTASSPGWLALVLAADGSVGLALRDPQYDELRRIAGHLARLARGLVDAQACVGRLPWLDADEERRLQALRSEPQAAPSRGVLHHLFEAQARRTPQRIAVHAADRSLSYAELERESAALAVRLRAAGVAPEQRVGVCLRRDSGLLVGLLGVLRAGGCYVPLDPAYPEERVAYMLDDADCLLVLVDASTRERVAALGRPCLTLEEGGDQANDLALPASEVGADHLAYIIYTSGSTGRPKGVA…
POG003198	Pseudomonas aeruginosa BWHPSA014	Q027_01698	WP_023103159.1	553771124	non-ribosomal peptide synthetase	MQERHGLPLRSFSSGKALTAGRAARPEVAQERRYLQGAPLGLELPGRIALRDPHCAWQWFEPEAAAEAFPAAHWLAAFLVLLGRYGNEEITLGFPEPITVRGRQAPALLRSSYRAMESSAERSARLAEELDDARRQLSADGQERAALAGRCAVQVLAARPTASSPGWLALVLAADGSVGLALRDPQYDELRRIAGHLARLARGLVDAQACVGRLPWLDADEERRLQALRSEPQAAPSRGVLHHLFEAQARRTPQRIAVHAADRSLSYAELERESAALAVRLRAAGVAPEQRVGVCLRRDSGLLVGLLGVLRAGGCYVPLDPAYPEERVAYMLDDADCLLVLVDASTRERVAALGRPCLTLEEGGDQANDLALPASEVGADHLAYIIYTSGSTGRPKGVA…
POG003198	Pseudomonas aeruginosa AZPAE14825	NR43_RS29000	WP_023119277.1	553787978	non-ribosomal peptide synthetase	MQERHGLPLRSFSSGKALTAGRAVRPEVAQERRYLQGAPLGLELPGRIALRDPHCAWQWFEPEAAAEAFPAAHWLAAFLVLLGRYGNEEITLGFPEPITVRGRQAPALLRSAYRAMESSAERSARLAEELDDARRQLSADGQERAALAGCCAVQVLAARPTASSPGWLALVLAADGSVGLALRDPQYDELRRIAGHLARLARGLVDAQACVGRLPWLDADEERRLQALRSEPQAAPSRGVLHHLFEAQARRTPQRIAVHAADRSLSYAELERESAALAVRLRAAGVAPEQRVGVCLRRDSGLLVGLLGVLRAGGCYVPLDPAYPEERVAYMLDDADCLLVLVDASTRERVAALGRPCLTLEEGGDQANDLALPASEVGADHLAYIIYTSGSTGRPKGVA…
POG003198	Pseudomonas aeruginosa BWH059	V560_02119	WP_023464733.1	557841661	peptide synthetase	MQERHGLPLRSFSSGKALTAGRAVRPEVAQERRYLQGAPLGLELPGRIALRDPHCAWQWFEPEAAAEAFPAAHWLAAFLVLLGRYGNEEITLGFPEPITVRGRQAPALLRSAYRAMESSAERSARLAEELDDARRQLSADGQERAALAGCCAVQVLAARPTASSPGWLALVLAADGSVGLALRDPQYDELRRIAGHLARLARGLVDAQACVGRLPWLDADEERRLQALRSEPQAAPSRGVLHHLFEAQARRTPQRIAVHAADRSLSYAELERESAALAVRLRAAGVAPEQRVGVCLRRDSGLLVGLLGVLRAGGCYVPLDPAYPEERVAYMLDDADCLLVLVDASTRERVAALGRPCLTLEEGGDQANDLALPASEVGADHLAYIIYTSGSTGRPKGVA…
POG003198	Pseudomonas aeruginosa BL18	Q072_02126	WP_023097600.1	553765286	non-ribosomal peptide synthetase	MQERHGLPLRSFSSGKALTAGRAARPEVAQERRYLQGAPLGLELPGRIALRDPHCAWQWFEPEAAAQAFPAAHWLAAFLVLLGRYGNEEITLGFPEPITVRGRQAPALLRSAYRALESSAERSARLAEELDDARRQLSAEGQERAALAGRCAVQVLAARPTASSPGWLALVLAADGSVGLALRDPQYDELRRIAGHLARLARGLVDAQACVGRLPWLDADEERRLQALRSEPQAAPPRGVLHHLFEAQARRTPQRIAVHAADRSLSYAELERESAALAARLRAAGVAPEQRVGVCLRRDSGLLVGLLGVLRAGGCYVPLDPAYPEERVAYMLDDADCLLVLVDASTRERVAALGRPCLALEEGGDQANDLALPASEVGAEHLAYIIYTSGSTGRPKGVA…
POG003198	Pseudomonas aeruginosa AZPAE14934	NS50_RS22710	WP_034039451.1	730536011	peptide synthetase	MQERHGLPLRSFSSGKALTSGRAARPEVAQERRYLQGAPLGLELPGRIALRDPHCAWQWFEPEAAAEAFPAAHWLAAFLVLLGRYGNEEITLGFPEPITVRGRQAPALLRSAYRAMESSAERSARLAEELDDARRQLSADGQERAALAGRCAVQVLAARPTASSPGWLALVLAADGSVGLALRDPQYDELRRIAGHLARLARGLVDAQACVGRLPWLDADEERRLQALRSEPQAAPSRGVLHHLFEAQARRTPQRIAVHAADRSLSYAELERESAALAVRLRAAGVAPEQRVGVCLRRDSGLLVGLLGVLRAGGCYVPLDPAYPEERVAYMLDDADCLLVLVDASTRERVAALGRPCLTLEEGGDQANDLALPASEVGADHLAYIIYTSGSTGRPKGVA…
POG003198	Pseudomonas aeruginosa AZPAE14453	NQ70_RS31160	WP_033955034.1	730253703	peptide synthetase	MQERHGLPLRSFSSGKALTAGRAVRPEVAQERRYLQGAPLGLELPGRIALRDPHCAWQWFEPEAAAEAFPAAHWLAAFLVLLGRYGNEEITLGFPEPITVRGRQAPALLRSSYRAMESSAERSARLAEELDDARRQLSADGQERAALAGRCAVQVLAARPTASSPGWLALVLAADGSVGLALRDPQYDELRRIAGHLARLARGLVDAQACVGRLPWLDADEERRLQALRSEPQAAPSRGVLHHLFEAQARRTPQRIAVHAADRSLSYAELERESAALAVRLRAAGVAPEQRVGVCLRRDSGLLVGLLGVLRAGGCYVPLDPAYPEERVAYMLDDADCLLVLVDASTRERVAALGRPCLTLEEGGDQANDLALPASEVGADHLAYIIYTSGSTGRPKGVA…
POG003198	Pseudomonas aeruginosa BWH053	V554_02143	WP_023094026.1	553761572	non-ribosomal peptide synthetase	MQERHGLPLRSFSSGKALTAGRAARPEVAQERRYLQGAPLGLELPGRIALRDPHCAWQWFEPEAAAQAFPAAHWLAAFLVLLGRYGNEEITLGFPEPITVRGRQAPALLRSAYRALESSAERSARLAEELDDARRQLSAEGQERAALAGRCAVQVLAARPTASSPGWLALVLAADGSVGLALRDPQYDGLRRIAGHLARLARGLVDAQACVGRLPWLDADEERRLQALRSEPQAAPPRGVLHHLFEAQARRTPQRIAVHAADRSLSYAELERESAALAARLRAAGVAPEQRVGVCLRRDSGLLVGLLGVLRAGGCYVPLDPAYPEERVAYMLDDADCLLVLVDASTRERVAALGRPCLALEEGGDQANDLALPASEVGAEHLAYIIYTSGSTGRPKGVA…
POG003198	Pseudomonas aeruginosa BL16	Q070_01978	WP_011666649.1	499985931	peptide synthetase	MQERHGLPLRSFSSGKALTAGRAARPEVAQERRYLQGAPLGLELPGRIALRDPHCAWQWFEPEAAAQAFPAAHWLAAFLVLLGRYGNEEITLGFPEPITVRGRQAPALLRSAYRALESSAERSARLAEELDDARRQLSAEGQERAALAGRCAVQVLAARPTASSPGWLALVLAADGSVGLALRDPQYDGLRRIAGHLARLARGLVDAQACVGRLPWLDADEERRLQALRSEPQAAPPRGVLHHLFEAQARRTPQRIAVHAADRSLSYAELERESAALAARLRAAGVAPEQRVGVCLRRDSGLLVGLLGVLRAGGCYVPLDPAYPEERVAYMLDDADCLLVLVDASTRERVAALGRPCLALEEGGDQANELASPASEVGAEHLAYIIYTSGSTGRPKGVA…
POG003198	Pseudomonas aeruginosa BL25	Q079_01164	WP_023091778.1	553759195	non-ribosomal peptide synthetase	MQERHGLPLRSFSSGKALTAGRAARPEVAQERRYLQGAPLGLELPGRIALRDPHCAWQWFEPEAAAQAFPAAHWLAAFLVLLGRYGNEEITLGFPEPITVRGRQAPALLRSAYRALESSAERSARLAEELDDARRQLSAEGQERAALAGRCAVQVLAARPTASSPGWLALVLAADGSVGLALRDPQYDGLRRIAGHLARLARGLVDAQACVGRLPWLDADEERRLQALRSEPQAAPPRGVLHHLFEAQARRTPQRIAVHAADRSLSYAELERESAALAARLRAAGVAPEQRVGVCLRRDSGLLVGLLGVLRAGGCYVPLDPAYPEERVAYMLDDADCLLVLVDASTRERVAALGRPCLALEEGGDQANDLALPASEVGAEHLAYIIYTSGSTGRPKGVA…
POG003198	Pseudomonas aeruginosa LESB58	PALES_29991	WP_012614163.1	218891721	AmbB	MQERHGLPLRSFSSGKALTAGRAVRPEVAQERRYLQGAPLGLELPGRIALRDPHCAWQWFEPEAAAEAFPAAHWLAAFLVLLGRYGNEEITLGFPEPITVRGRQAPALLRSAYRAMESSAERSARLAEELDDARRQLSADGQERAALAGRCAVQVLAARPTASSPGWLALVLAADGSVGLALRDPQYDELRRIAGHLARLARGLVDAQACVGRLPWLDADEERRLQALRSEPRAAPSRGVLHHLFEAQARRTPQRIAVHAADRSLSYAELERESAALAVRLRAAGVAPEQRVGVCLRRDSGLLVGLLGVLRAGGCYVPLDPAYPEERVAYMLDDADCLLVLVDASTRERVAALGRPCLTLEEGGDQANDLALPASEVGADHLAYIIYTSGSTGRPKGVA…
POG003198	Pseudomonas aeruginosa AZPAE12417	NQ26_RS14115	WP_023082175.1	553749195	non-ribosomal peptide synthetase	MQERHGLPLRSFSSGKALTAGRAARPEVAQERRYLQGAPLGLELPGRIALRDPHCAWQWFEPEAAAEAFPAAHWLAAFLVLLGRYGNEEITLGFPEPITVRGRQAPALLRSAYRAMESSAERSARLAEELDDARRQLSADGQERAALAGCCAVQVLAARPTASSPGWLALVLAADGSVGLALRDPQYDELRRIAGHLARLARGLVDAQACVGRLPWLDADEERRLQALRSEPQAAPSRGVLHHLFEAQARRTPQRIAVHAADRSLSYAELERESAALAVRLRAAGVAPEQRVGVCLRRDSGLLVGLLGVLRAGGCYVPLDPAYPEERVAYMLDDADCLLVLVDASTRERVAALGRPCLTLEEGGDQANDLALPASEVGADHLAYIIYTSGSTGRPKGVA…
POG003198	Pseudomonas aeruginosa LES400	T222_RS46895	WP_012614163.1	501656583	non-ribosomal peptide synthetase	MQERHGLPLRSFSSGKALTAGRAVRPEVAQERRYLQGAPLGLELPGRIALRDPHCAWQWFEPEAAAEAFPAAHWLAAFLVLLGRYGNEEITLGFPEPITVRGRQAPALLRSAYRAMESSAERSARLAEELDDARRQLSADGQERAALAGRCAVQVLAARPTASSPGWLALVLAADGSVGLALRDPQYDELRRIAGHLARLARGLVDAQACVGRLPWLDADEERRLQALRSEPRAAPSRGVLHHLFEAQARRTPQRIAVHAADRSLSYAELERESAALAVRLRAAGVAPEQRVGVCLRRDSGLLVGLLGVLRAGGCYVPLDPAYPEERVAYMLDDADCLLVLVDASTRERVAALGRPCLTLEEGGDQANDLALPASEVGADHLAYIIYTSGSTGRPKGVA…
POG003198	Pseudomonas aeruginosa C40	Q087_02222	WP_004343639.1	490473196	peptide synthetase	MQERHGLPLRSFSSGKALTAGRAVRPEVAQERRYLQGAPLGLELPGRIALRDPHCAWQWFEPEAAAEAFPAAHWLAAFLVLLGRYGNEEITLGFPEPITVRGRQAPALLRSSYRAMESSAERSARLAEELDDARRQLSADGQERAALAGRCAVQVLAARPTASSPGWLALVLAADGSVGLALRDPQYDELRRIAGHLARLARGLVDAQACVGRLPWLDADEERRLQALRSEPQAAPSRGVLHHLFEAQARRTPQRIAVHAADRSLSYAELERESAALAVRLRAAGVAPEQRVGVCLRRDSGLLVGLLGVLRAGGCYVPLDPAYPEERVAYMLDDADCLLVLVDASTRERVAALGRPCLTLEEGGDQANDLALPASEVGADHLAYIIYTSGSTGRPKGVA…
POG003198	Pseudomonas aeruginosa isolate RN21	PARN21_RS15065	WP_047925338.1	844727400	peptide synthetase	AGEPLRGHLVRQIRGQPQVRRLVNLYGPTEDTTYSTAHELDLHAEALDEPPIGRPLPGTTVEVLDGFEAPLPLGVAGELYLGGIGLARGYFGKPEQTAERFRVDPGSGERRYRTGDRVRMREDGVLEHLGRLDDQVKFNGFRIELGEIASCLASFPGVSEACAMLTEDSAGLRRLVGYLAAPSAPPLQALNEHLGQSLPHYMLPSAFVVLAELPKTLNGKIDRKALPRPQATGAEPQALPSDPLEQALHQAWQAQLGAPPRAGQGFYAAGGDSLRAVHLLATLRQRLSRRVPLQAFAGGPATPEALLELLRQAAPEGDEPEPSAGAAGLSLAERRLWVAQQLAPEDTSYNLLAHLRIVGATADAIEQALRQLLERHVALRRRVETGVDGPQPHALAAHA…
POG003198	Pseudomonas aeruginosa LES_CF_sputum_CF03_contigs_10_a1	TC72_RS28765	WP_025346357.1	644642387	peptide synthetase	MQERHGLPLRSFSSGKALTAGRAVRPEVAQERRYLQGAPLGLELPGRIALRDPHCAWQWFEPEAAAEAFPAAHWLAAFLVLLGRYGNEEITLGFPEPITVRGRQAPALLRSAYRAMESSAERSARLAEELDDARRQLSADGQERAALAGRCAVQVLAARPTASSPGWLALVLAADGSVGLALRDPQYDELRRIAGHLARLARGLVDAQACVGRLPWLDADEERRLQALRSEPRAAPSRGVLHHLFEAQARRTPQRIAVHAADRSLSYAELERESAALAVRLRAAGVAPEQRVGVCLRRDSGLLVGLLGVLRAGGCYVPLDPAYPEERVAYMLDDADCLLVLVDASTRERVAALGRPCLTLEEGGDQANDLALPASEVGADHLAYIIYTSGSTGRPKGVA…
POG003198	Pseudomonas aeruginosa AZPAE14359	NQ50_RS28420	WP_023091778.1	553759195	non-ribosomal peptide synthetase	MQERHGLPLRSFSSGKALTAGRAARPEVAQERRYLQGAPLGLELPGRIALRDPHCAWQWFEPEAAAQAFPAAHWLAAFLVLLGRYGNEEITLGFPEPITVRGRQAPALLRSAYRALESSAERSARLAEELDDARRQLSAEGQERAALAGRCAVQVLAARPTASSPGWLALVLAADGSVGLALRDPQYDGLRRIAGHLARLARGLVDAQACVGRLPWLDADEERRLQALRSEPQAAPPRGVLHHLFEAQARRTPQRIAVHAADRSLSYAELERESAALAARLRAAGVAPEQRVGVCLRRDSGLLVGLLGVLRAGGCYVPLDPAYPEERVAYMLDDADCLLVLVDASTRERVAALGRPCLALEEGGDQANDLALPASEVGAEHLAYIIYTSGSTGRPKGVA…
POG003198	Pseudomonas aeruginosa AZPAE14842	NR60_RS27755	WP_023098658.1	553766366	non-ribosomal peptide synthetase	MQERHGLPLRSFSSGKALTAGRAARPEVAQERRYLQGAPLGLELPGRIALRDPHCAWQWFEPEAAAQAFPAAHWLAAFLVLLGRYGNEEITLGFPEPITVRGRQAPALLRSAYRALESSAERSARLAEELDDARRQLSAEGQERAALAGRCAVQVLAARPTASSPGWLALVLAADGSVGLALRDPQYDGLRRIAGHLARLARGLVDAQACVGRLPWLDADEERRLQALRSEPQAAPPRGVLHHLFEAQARRTPQRIAVHAADRSLSYAELERESAALAARLRAAGVAPEQRVGVCLRRDSGLLVGLLGVLRAGGCYVPLDPAYPEERVAYMLDDADCLLVLVDASTHERVAALGRPCLALEEGGDQANDLALPASEVGAEHLAYIIYTSGSTGRPKGVA…
POG003198	Pseudomonas aeruginosa LES_CF_sputum_CF03_contigs_39_a1	TC72_RS19435	WP_025346357.1	644642387	peptide synthetase	MQERHGLPLRSFSSGKALTAGRAVRPEVAQERRYLQGAPLGLELPGRIALRDPHCAWQWFEPEAAAEAFPAAHWLAAFLVLLGRYGNEEITLGFPEPITVRGRQAPALLRSAYRAMESSAERSARLAEELDDARRQLSADGQERAALAGRCAVQVLAARPTASSPGWLALVLAADGSVGLALRDPQYDELRRIAGHLARLARGLVDAQACVGRLPWLDADEERRLQALRSEPRAAPSRGVLHHLFEAQARRTPQRIAVHAADRSLSYAELERESAALAVRLRAAGVAPEQRVGVCLRRDSGLLVGLLGVLRAGGCYVPLDPAYPEERVAYMLDDADCLLVLVDASTRERVAALGRPCLTLEEGGDQANDLALPASEVGADHLAYIIYTSGSTGRPKGVA…
POG003198	Pseudomonas aeruginosa LES_CF_sputum_CF03_contigs_36_a1	TC72_RS26010	WP_025346357.1	644642387	peptide synthetase	MQERHGLPLRSFSSGKALTAGRAVRPEVAQERRYLQGAPLGLELPGRIALRDPHCAWQWFEPEAAAEAFPAAHWLAAFLVLLGRYGNEEITLGFPEPITVRGRQAPALLRSAYRAMESSAERSARLAEELDDARRQLSADGQERAALAGRCAVQVLAARPTASSPGWLALVLAADGSVGLALRDPQYDELRRIAGHLARLARGLVDAQACVGRLPWLDADEERRLQALRSEPRAAPSRGVLHHLFEAQARRTPQRIAVHAADRSLSYAELERESAALAVRLRAAGVAPEQRVGVCLRRDSGLLVGLLGVLRAGGCYVPLDPAYPEERVAYMLDDADCLLVLVDASTRERVAALGRPCLTLEEGGDQANDLALPASEVGADHLAYIIYTSGSTGRPKGVA…
POG003198	Pseudomonas aeruginosa DSM 50071 - Assembly GCF_001045685.1	PA50071_RS13490	WP_048521094.1	872487329	peptide synthetase	MQERHGLPLRSFSSGKALTAGRAVRPEVAQERRYLQGAPLGLELPGRIALRDPHCAWQWFEPEAAAEAFPAAHWLAAFLVLLGRYGNEEITLGFPEPITVRGRQAPALLRSAYRAMESSAERSARLAEELDDARRQLSADGQERAALAGCCAVQVLAARPTASSPGWLALVLAADGSVGLALRDPQYDELRRIAGHLARLARGLVDAQACVGRLPWLDADEERRLQALRSEPQAAPSRGVLHHLFEAQARRTPQRIAVHAADRSLSYAELERESAALAVRLRAAGVAPEQRVGVCLRRDSGLLVGLLGVLRAGGCYVPLDPAYPEERVAYMLDDADCLLVLVDASTRERVAALGRPCLTLEEGGDQANDLALPASEVGADHLAYIIYTSGSTGRPKGVA…
POG003198	Pseudomonas aeruginosa LES_CF_sputum_CF03_contigs_5_a1	TC72_RS23005	WP_025346357.1	644642387	peptide synthetase	MQERHGLPLRSFSSGKALTAGRAVRPEVAQERRYLQGAPLGLELPGRIALRDPHCAWQWFEPEAAAEAFPAAHWLAAFLVLLGRYGNEEITLGFPEPITVRGRQAPALLRSAYRAMESSAERSARLAEELDDARRQLSADGQERAALAGRCAVQVLAARPTASSPGWLALVLAADGSVGLALRDPQYDELRRIAGHLARLARGLVDAQACVGRLPWLDADEERRLQALRSEPRAAPSRGVLHHLFEAQARRTPQRIAVHAADRSLSYAELERESAALAVRLRAAGVAPEQRVGVCLRRDSGLLVGLLGVLRAGGCYVPLDPAYPEERVAYMLDDADCLLVLVDASTRERVAALGRPCLTLEEGGDQANDLALPASEVGADHLAYIIYTSGSTGRPKGVA…
POG003198	Pseudomonas aeruginosa MSH-10	L346_02132	WP_016263476.1	510945769	non-ribosomal peptide synthetase	MQERHGLPLRSFSSGKALTAGRAVRPEVAQERRYLQGAPLGLELPGRIALRDPHCAWQWFEPEAAAEAFPAAHWLAAFLVLLGRYGNEEITLGFPEPITVRGRQAPALLRSSYRAMESSAERSARLAEELDDARRQLSADGQERAALAGRCAVQVLAARPTASSPGWLALVLAADGSVGLALRDPQYDELRRIAGHLARLARGLVDAQACVGRLPWLDADEERRLQALRSEPQAAPSRGVLHHLFEAQARRTPQRIAVHAADRSLSYAELERESAALAVRLRAAGVAPEQRVGVCLRRDSGLLVGLLGVLRAGGCYVPLDPAYPEERVAYMLDDADCLLVLVDASTRERVAALGRPCLTLEEGGDQANDLALPASEVGADHLAYIIYTSGSTGRPKGVA…
POG003198	Pseudomonas aeruginosa AZPAE12151	NQ12_RS26095	WP_034031454.1	730504507	peptide synthetase	MQERHGLPLRSFSSGKALTAGRAVRPEVAQERRYLQGAPLGLELPGRIALRDPHCAWQWFEPEAAAEAFPAAHWLAAFLVLLGRYGNEEITLGFPEPITVRGRQAPALLRSSYRAMESSAERSARLAEELDDARRQLSADGQERAALAGRCAVQVLAARPTASSPGWLALVLAADGSVGLALRDPQYDELRRIAGHLARLARGLVDAQACVGRLPWLDADEERRLQALRSEPQAAPSRGVLHHLFEAQARRTPQRIAVHAADRSLSYAELERESAALAVRLRAAGVAPEQRVGVCLRRDSGLLVGLLGVLRAGGCYVPLDPAYPEERVAYMLDDADCLLVLVDASTRERVAALGRPCLTLEEGGDQANDLALPASEVGADHLAYIIYTSGSTGRPKGVA…
POG003198	Pseudomonas aeruginosa AZPAE14557	NQ81_RS26600	WP_023110725.1	553779002	non-ribosomal peptide synthetase	MQERHGLPLRSFSSGKALTAGRAARPEVAQERRYLQGAPLGLELPGRIALRDPHCAWQWFEPEAAAEAFPAAHWLAAFLVLLGRYGNEEITLGFPEPITVRGRQAPALLRSSYRAMESSAERSARLAEELDDARRQLSADGQERAALAGRCAVQVLAARPTASSPGWLALVLAADGSVGLALRDPQYDELRRIAGHLARLARGLVDAQACVGRLPWLDADEERRLQALRSEPQAAPSRGVLHHLFEAQARRTPQRIAVHAADRSLSYAELERESAALAVRLRAAGVAPEQRVGVCLRRDSGLLVGLLGVLRAGGCYVPLDPAYPEERVAYMLDDADCLLVLVDASTRERVAALGRPCLTLEEGGDQANDLALPASEVGADHLAYIIYTSGSTGRPKGVA…
POG003198	Pseudomonas aeruginosa AZPAE13877	NQ45_RS00075	WP_033942693.1	730238063	peptide synthetase	MQERHGLPLRSFSSGKALTAGRAVRPEVAQERRYLQGAPLGLELPGRIALRDPHCAWQWFEPEAAAEAFPAAHWLAAFLVLLGRYGNEEITLGFPEPITVRGRQAPALLRSSYRAMESSAERSARLAEELDDARRQLSADGQERAALAGRCAVQVLAARPTASSPGWLALVLAADGSVGLALRDPQYDELRRIAGHLARLARGLVDAQACVGRLPWLDADEERRLQALRSEPQAAPSRGVLHHLFEAQARRTPQRIAVHAADRSLSYAELERESAALAVRLRAAGVAPEQRVGVCLRRDSGLLVGLLGVLRAGGCYVPLDPAYPEERVAYMLDDADCLLVLVDASTRERVAALGRPCLTLEEGGDQANDLALPASEVGADHLAYIIYTSGSTGRPKGVA…
POG003198	Pseudomonas aeruginosa BL01	Q055_02757	WP_023110029.1	553778286	non-ribosomal peptide synthetase	MQERHGLPLRSFSSGKALTAGRAVRPEVAQERRYLQGAPLGLELPGRIALRDPHCAWQWFEPEAAAEAFPAAHWLAAFLVLLGRYGNEEITLGFPEPITVRGRQAPALLRSSYRAMESSAERSARLAEELDDARRQLSADGQERAALAGRCAVQVLAARPTASSPGWLALVLAADGSVGLALRDPQYDELRRIAGHLARLARGLVDAQACVGRLPWLDADEERRLQALRSEPQAAPSRGVLHHLFEAQARRTPQRIAVHAADRSLSYAELERESAALAVRLRAAGVAPEQRVGVCLRRDSGLLVGLLGVLRAGGCYVPLDPAYPEERVAYMLDDADCLLVLVDASTRERVAALGRPCLTLEEGGDQANDLALPASEVGADHLAYIIYTSGSTGRPKGVA…
POG003198	Pseudomonas aeruginosa CF27	Q003_00083	WP_023130625.1	553800163	non-ribosomal peptide synthetase	MQERHGLPLRSFSSGKALTAGRAVRPEVAQERRYLQGAPLGLELPGRIALRDPHCAWQWFEPEAAAEAFPAAHWLAAFLVLLGRYGNEEITLGFPEPITVRGRQAPALLRSSYRAMESSAERSARLAEELDDARRQLSADGQERAALAGRCAVQVLAARPTASSPGWLALVLAADGSVGLALRDPQYDELRRIAGHLARLARGLVDAQACVGRLPWLDADEERRLQALRSEPQAAPSRGVLHHLFEAQARRTPQRIAVHAADRSLSYAELERESAALAVRLRAAGVAPEQRVGVCLRRDSGLLVGLLGVLRAGGCYVPLDPAYPEERVAYMLDDADCLLVLVDASTRERVAALGRPCLTLEEGGDQANDLALPASEVGADHLAYIIYTSGSTGRPKGVA…
POG003198	Pseudomonas aeruginosa AZPAE14980	NS95_RS27445	WP_023114389.1	553782880	nonribosomal peptide synthase	MQERHGLPLRSFSSGKALTAGRAVRPEVAQERRYLQGAPLGLELPGRIALRDPHCAWQWFEPEAAAEAFPAAHWLAAFLVLLGRYGNEEITLGFPEPITVRGRQAPALLRSSYRAMESSAERSARLAEELDDARRQLSADGQERAALAGRCAVQVLAARPTASSPGWLALVLAADGSVGLALRDPQYDELRRIAGHLARLARGLVDAQACVGRLPWLDADEERRLQALRSEPQAAPSRGVLHHLFEAQARRTPQRIAVHAADRSLSYAELERESAALAVRLRAAGVAPEQRVGVCLRRDSGLLVGLLGVLRAGGCYVPLDPAYPEERVAYMLDDADCLLVLVDASTRERVAALGRPCLTLEEGGDQANDLALPASEVGADHLAYIIYTSGSTGRPKGVA…
POG003198	Pseudomonas aeruginosa AZPAE14877	NR93_RS25060	WP_033936762.1	730230977	peptide synthetase	MQERHGLPLRSFSSGKALTAGRAVRPEVAQERRYLQGAPLGLELPGRIALRDPHCAWQWFEPEAAAEAFPAAHWLAAFLVLLGRYGNEEITLGFPEPITVRGRQAPALLRSAYRAMESSAERSARLAEELDDARRQLSADGQERAALAGCCAVQVLAARPTASSPGWLALVLAADGSVGLALRDPQYDELRRIAGHLARLARGLVDAQACVGRLPWLDADEERRLQALRSEPQAAPSRGVLHHLFEAQARRTPQRIAVHAADRSLSYAELERESAALAVRLRAAGVAPEQRVGVCLRRDSGLLVGLLGVLRAGGCYVPLDPAYPEERVAYMLDDADCLLVLVDASTRERVAALGRPCLTLEEGGDQANDLALPASEVGADHLAYIIYTSGSTGRPKGVA…
POG003198	Pseudomonas aeruginosa LES_CF_sputum_CF03_contigs_30_a1	TC72_RS28895	WP_025346357.1	644642387	peptide synthetase	MQERHGLPLRSFSSGKALTAGRAVRPEVAQERRYLQGAPLGLELPGRIALRDPHCAWQWFEPEAAAEAFPAAHWLAAFLVLLGRYGNEEITLGFPEPITVRGRQAPALLRSAYRAMESSAERSARLAEELDDARRQLSADGQERAALAGRCAVQVLAARPTASSPGWLALVLAADGSVGLALRDPQYDELRRIAGHLARLARGLVDAQACVGRLPWLDADEERRLQALRSEPRAAPSRGVLHHLFEAQARRTPQRIAVHAADRSLSYAELERESAALAVRLRAAGVAPEQRVGVCLRRDSGLLVGLLGVLRAGGCYVPLDPAYPEERVAYMLDDADCLLVLVDASTRERVAALGRPCLTLEEGGDQANDLALPASEVGADHLAYIIYTSGSTGRPKGVA…
POG003198	Pseudomonas aeruginosa AZPAE15032	NT48_RS27480	WP_023123244.1	553792207	non-ribosomal peptide synthetase	MQERHGLPLRSFSSGKALTAGRAVRPEVAQERRYLQGAPLGLELPGRIALRDPHCAWQWFEPEAAAEAFPAAHWLAAFLVLLGRYGNEEITLGFPEPITVRGRQAPALLRSSYRAMESSAERSARLAEELDDARRQLSADGQERAALAGRCAVQVLAARPTASSPGWLALVLAADGSVGLALRDPQYDELRRIAGHLARLARGLVDAQACVGRLPWLDADEERRLQALRSEPQAAPSRGVLHHLFEAQARRTPQRIAVHAADRSLSYAELERESAALAVRLRAAGVAPEQRVGVCLRRDSGLLVGLLGVLRAGGCYVPLDPAYPEERVAYMLDDADCLLVLVDASTRERVAALGRPCLTLEEGGDQANDLALPASEVGADHLAYIIYTSGSTGRPKGVA…
POG003198	Pseudomonas aeruginosa AZPAE14945	NS61_RS30700	WP_004343639.1	490473196	peptide synthetase	MQERHGLPLRSFSSGKALTAGRAVRPEVAQERRYLQGAPLGLELPGRIALRDPHCAWQWFEPEAAAEAFPAAHWLAAFLVLLGRYGNEEITLGFPEPITVRGRQAPALLRSSYRAMESSAERSARLAEELDDARRQLSADGQERAALAGRCAVQVLAARPTASSPGWLALVLAADGSVGLALRDPQYDELRRIAGHLARLARGLVDAQACVGRLPWLDADEERRLQALRSEPQAAPSRGVLHHLFEAQARRTPQRIAVHAADRSLSYAELERESAALAVRLRAAGVAPEQRVGVCLRRDSGLLVGLLGVLRAGGCYVPLDPAYPEERVAYMLDDADCLLVLVDASTRERVAALGRPCLTLEEGGDQANDLALPASEVGADHLAYIIYTSGSTGRPKGVA…
POG003198	Pseudomonas aeruginosa BWHPSA048	Q053_02725	WP_023087508.1	553754745	non-ribosomal peptide synthetase	MQERHGLPLRSFSSGKALTAGRAVRPEVAQERRYLQGAPLGLELPGRIALRDPHCAWQWFEPEAAAEAFPAAHWLAAFLVLLGRYGNEEITLGFPEPITVRGRQAPALLRSSYRAMESSAERSARLAEELDDARRQLSADGQERAALAGRCAVQVLAARPTASSPGWLALVLAADGSVGLALRDPQYDELRRIAGHLARLARGLVDAQACVGRLPWLDADEERRLQALRSEPQAAPSRGVLHHLFEAQARRTPQRIAVHAADRSLSYAELERESAALAVRLRAAGVAPEQRVGVCLRRDSGLLVGLLGVLRAGGCYVPLDPAYPEERVAYMLDDADCLLVLVDASTRERVAALGRPCLTLEEGGDQANDLALPASEVGADHLAYIIYTSGSTGRPKGVA…
POG003198	Pseudomonas aeruginosa UM-01	AAY82_RS25640	WP_003113094.1	489204010	protein AmbB	MQERHGLPLRSFSSGKALTAGRAVRPEVAQERRYLQGAPLGLELPGRIALRDPHCAWQWFEPEAAAEAFPAAHWLAAFLVLLGRYGNEEITLGFPEPITVRGRQAPALLRSSYRAMESSAERSARLAEELDDARRQLSADGQERAALAGRCAVQVLAARPTASSPGWLALVLAADGSVGLALRDPQYDELRRIAGHLARLARGLVDAQACVGRLPWLDADEERRLQALRSEPQAAPSRGVLHHLFEAQARRTPQRIAVHAADRSLSYAELERESAALAVRLRAAGVAPEQRVGVCLRRDSGLLVGLLGVLRAGGCYVPLDPAYPEERVAYMLDDADCLLVLVDASTRERVAALGRPCLTLEEGGDQANDLALPASEVGADHLAYIIYTSGSTGRPKGVA…
POG003198	Pseudomonas aeruginosa BL12	Q066_03874	WP_023102055.1	553769933	non-ribosomal peptide synthetase	MQERHGLPLRSFSSGKALTAGRAVRPEVAQERRYLQGAPLGLELPGRIALRDPHCAWQWFEPEAAAEAFPAAHWLAAFLVLLGRYGNEEITLGFPEPITVRGRQAPALLRSSYRAMESSAERSARLAEELDDARRQLSADGQERAALAGRCAVQVLAARPTASSPGWLALVLAADGSVGLALRDPQYDELRRIAGHLARLARGLVDAQACVGRLPWLDADEERRLQALRSEPQAAPSRGVLHHLFEAQARRTPQRIAVHAADRSLSYAELERESAALAVRLRAAGVAPEQRVGVCLRRDSGLLVGLLGVLRAGGCYVPLDPAYPEERVAYMLDDADCLLVLVDASTRERVAALGRPCLTLEEGGDQANDLALPASEVGAEHLAYIIYTSGSTGRPKGVA…
POG003198	Pseudomonas aeruginosa 6077	Q011_02171	WP_023125042.1	553794322	non-ribosomal peptide synthetase	MQERHGLPLRSFSSGKALTAGRAARPEVAQERRYLQGAPLGLELPGRIALRDPHCAWQWFEPEAAAQAFPAAHWLAAFLVLLGRYGNEEITLGFPEPITVRGRQAPALLRSAYRALESSAERSARLAEELDDARRQLSAEGQERAALAGRCAVQVLAARPTASSPGWLALVLAADGSVGLALRDPQYDGLRRIAGHLARLARGLVDAQACVGRLPWLDADEERRLQALRSEPQAAPPRGVLHHLFEAQARRTPQRIAVHAADRSLSYAELERESAALAARLRAAGVAPEQRVGVCLRRDSGLLVGLLGVLRAGGCYVPLDPAYPEERVAYMLDDADCLLVLVDASTHERVAALGRPCLALEEGGDQANDLALPASEVGAEHLAYIIYTSGSTGRPKGVA…
POG003198	Pseudomonas aeruginosa MTB-1	U769_13690		564952610	peptide synthetase	MQERHGLPLRSFSSGKALTAGRAARPEVAQERRYLQGAPLGLELPGRIALRDPHCAWQWFEPEAAAQAFPAAHWLAAFLVLLGRYGNEEITLGFPEPITVRGRQAPALLRSAYRALESSAERSARLAEELDDARRQLSAEGQERVALAGRCAVQVLAARPTASSPGWLALVLAADGSVGLALRDPQYDGLRRIAGHLARLARGLVDAQACVGRLPWLDADEERRLQALRSEPQAAPPRGVLHHLFEAQARRTPQRIAVHAADRSLSYAELERESAALAARLRAAGVAPEQRVGVCLRRDSGLLVGLLGVLRAGGCYVPLDPAYPEERVAYMLDDADCLLVLVDASTHERVAALGRPCLALEEGGDQANDLALPASEVGAEHLAYIIYTSGSTGRPKGVA…
POG003198	Pseudomonas aeruginosa AZPAE14404	NQ62_RS11190	WP_034036059.1	730523199	peptide synthetase	MQERHGLPLRSFSSGKALTAGRAARPEVAQERRYLQGAPLGLELPGRIALRDPHCAWQWFEPEAAAQAFPAAHWLAAFLVLLGRYGNEEITLGFPEPITVRGRQAPALLRSAYRALESSAERSARLAEELDDARRQLSAEGQERVALAGRCAVQVLAARPTASSPGWLALVLAADGSVGLALRDPQYDGLRRIAGHLARLARGLVDAQACVGRLPWLDADEERRLQALRSEPQAAPPRGVLHHLFEAQARRTPQRIAVHAADRSLSYAELERESAALAARLRAAGVAPEQRVGVCLRRDSGLLVGLLGVLRAGGCYVPLDPAYPEERVAYMLDDADCLLVLVDASTRERVAALGRPCLALEEGGDQANDLALPASEVGAEHLAYIIYTSGSTGRPKGVA…
POG003198	Pseudomonas aeruginosa C23	Q086_03143	WP_023087508.1	553754745	non-ribosomal peptide synthetase	MQERHGLPLRSFSSGKALTAGRAVRPEVAQERRYLQGAPLGLELPGRIALRDPHCAWQWFEPEAAAEAFPAAHWLAAFLVLLGRYGNEEITLGFPEPITVRGRQAPALLRSSYRAMESSAERSARLAEELDDARRQLSADGQERAALAGRCAVQVLAARPTASSPGWLALVLAADGSVGLALRDPQYDELRRIAGHLARLARGLVDAQACVGRLPWLDADEERRLQALRSEPQAAPSRGVLHHLFEAQARRTPQRIAVHAADRSLSYAELERESAALAVRLRAAGVAPEQRVGVCLRRDSGLLVGLLGVLRAGGCYVPLDPAYPEERVAYMLDDADCLLVLVDASTRERVAALGRPCLTLEEGGDQANDLALPASEVGADHLAYIIYTSGSTGRPKGVA…
POG003198	Pseudomonas aeruginosa F22031	F22031_RS25980	WP_023130625.1	553800163	nonribosomal peptide synthase	MQERHGLPLRSFSSGKALTAGRAVRPEVAQERRYLQGAPLGLELPGRIALRDPHCAWQWFEPEAAAEAFPAAHWLAAFLVLLGRYGNEEITLGFPEPITVRGRQAPALLRSSYRAMESSAERSARLAEELDDARRQLSADGQERAALAGRCAVQVLAARPTASSPGWLALVLAADGSVGLALRDPQYDELRRIAGHLARLARGLVDAQACVGRLPWLDADEERRLQALRSEPQAAPSRGVLHHLFEAQARRTPQRIAVHAADRSLSYAELERESAALAVRLRAAGVAPEQRVGVCLRRDSGLLVGLLGVLRAGGCYVPLDPAYPEERVAYMLDDADCLLVLVDASTRERVAALGRPCLTLEEGGDQANDLALPASEVGADHLAYIIYTSGSTGRPKGVA…
POG003198	Pseudomonas aeruginosa LES_CF_sputum_CF03_contigs_28_a1	TC72_RS26070	WP_025346357.1	644642387	peptide synthetase	MQERHGLPLRSFSSGKALTAGRAVRPEVAQERRYLQGAPLGLELPGRIALRDPHCAWQWFEPEAAAEAFPAAHWLAAFLVLLGRYGNEEITLGFPEPITVRGRQAPALLRSAYRAMESSAERSARLAEELDDARRQLSADGQERAALAGRCAVQVLAARPTASSPGWLALVLAADGSVGLALRDPQYDELRRIAGHLARLARGLVDAQACVGRLPWLDADEERRLQALRSEPRAAPSRGVLHHLFEAQARRTPQRIAVHAADRSLSYAELERESAALAVRLRAAGVAPEQRVGVCLRRDSGLLVGLLGVLRAGGCYVPLDPAYPEERVAYMLDDADCLLVLVDASTRERVAALGRPCLTLEEGGDQANDLALPASEVGADHLAYIIYTSGSTGRPKGVA…
POG003198	Pseudomonas aeruginosa BWHPSA041	Q046_01855	WP_023123244.1	553792207	non-ribosomal peptide synthetase	MQERHGLPLRSFSSGKALTAGRAVRPEVAQERRYLQGAPLGLELPGRIALRDPHCAWQWFEPEAAAEAFPAAHWLAAFLVLLGRYGNEEITLGFPEPITVRGRQAPALLRSSYRAMESSAERSARLAEELDDARRQLSADGQERAALAGRCAVQVLAARPTASSPGWLALVLAADGSVGLALRDPQYDELRRIAGHLARLARGLVDAQACVGRLPWLDADEERRLQALRSEPQAAPSRGVLHHLFEAQARRTPQRIAVHAADRSLSYAELERESAALAVRLRAAGVAPEQRVGVCLRRDSGLLVGLLGVLRAGGCYVPLDPAYPEERVAYMLDDADCLLVLVDASTRERVAALGRPCLTLEEGGDQANDLALPASEVGADHLAYIIYTSGSTGRPKGVA…
POG003198	Pseudomonas aeruginosa BWHPSA020	Q033_02614	WP_023116111.1	553784653	non-ribosomal peptide synthetase	MQERHGLPLRSFSSGKALTAGRAVRPEVAQERRYLQGAPLGLELPGRIALRDPHCAWQWFEPEAAAEAFPAAHWLAAFLVLLGRYGNEEITLGFPEPITVRGRQAPALLRSAYRAMESSAERSARLAEELDDARRQLSADGQERAALAGRCAVQVLAARPTASSPGWLALVLAADGSVGLALRDPQYDELRRIAGHLARLARGLVDAQACVGRLPWLDADEERRLQALRSEPQAAPSRGVLHHLFEAQARRTPQRIAVHAADRSLSYAELERESAALAVRLRAAGVAPEQRVGVCLRRDSGLLVGLLGVLRAGGCYVPLDPAYPEERVAYMLDDADCLLVLVDASTRERVAALGRPCLTLEEGGDQANDLALPASEVGADHLAYIIYTSGSTGRPKGVA…
POG003198	Pseudomonas aeruginosa BWH033	AJ73_04677	WP_010793001.1	498492211	amino acid adenylation domain-containing protein	MQERHGLPLRSFSSGKALTAGRAVRPEVAQERRYLQGAPLGMELPGRIALRDPHCAWQWFEPEAAAEAFPAAHWLAAFLVLLGRYGNEEITLGFPEPITVRGRQAPALLRSSYRAMESSAERSARLAEELDDARRQLSADGQERAALAGLCAVQVLAARPTASSPGWLALVLAADGSVGLALRDPQYDELRRIAGHLARLARGLVDAQACVGRLPWLDADEERRLQALRSEPQAAPSRGVLHHLFEAQARRTPQRIAVHAADRSLSYAELERESAALAVRLRAAGVAPEQRVGVCLRRDSGLLVGLLGVLRAGGCYVPLDPAYPEERVAYMLDDADCLLVLVDASTRERVAALGRPCLTLEEGGDQANDLALPASEVGADHLAYIIYTSGSTGRPKGVA…
POG003198	Pseudomonas aeruginosa UDL	Q006_01704	WP_023128093.1	553797558	non-ribosomal peptide synthetase	MQERHGLPLRSFSSGKALTAGRAVRPEVAQERRYLQGAPLGLELPGRIALRDPHCAWQWFEPEAAAEAFPAAHWLAAFLVLLGRYGNEEITLGFPEPITVRGRQAPALLRSSYRAMESSAERSARLAEELDDARRQLSADGQERAALAGRCAVQVLAARPTASSPGWLALVLAADGSVGLALRDPQYDELRRIAGHLARLARGLVDAQACVGRLPWLDADEERRLQALRSEPQAAPSRGVLHHLFEAQARRTPQRIAVHAADRSLSYAELERESAALAVRLRAAGVAPEQRVGVCLRRDSGLLVGLLGVLRAGGCYVPLDPAYPEERVAYMLDDADCLLVLVDASTRERVAALGRPCLTLEEGGDQANDLALPASEVGADHLAYIIYTSGSTGRPKGVA…
POG003198	Pseudomonas aeruginosa AZPAE14538	NQ78_RS18650	WP_033999396.1	730362894	peptide synthetase	MQERHGLPLRSFSSGKALTAGRAVRPEVAQERRYLQGAPLGLELPGRIALRDPHCAWQWFEPEAAAEAFPAAHWLAAFLVLLGRYGNEEITLGFPEPITVRGRQAPALLRSAYRAMESSAERSARLAEELDDARRQLSADGQERAALAGRCAVQVLAARPTASSPGWLALVLAADGSVGLALRDPQYDELRRIAGHLALLARGLVDAQACVGRLPWLDADEERRLQALRSEPQAAPSRGVLHHLFEAQARRTPQRIAVHAADRSLSYAELERESAALAVRLRAAGVAPEQRVGVCLRRDSGLLVGLLGVLRAGGCYVPLDPAYPEERVAYMLDDADCLLVLVDASTRERVAALGRPCLTLEEGGDQANDLALPASEVGADHLAYIIYTSGSTGRPKGVA…
POG003198	Pseudomonas aeruginosa BL03	Q057_00084	WP_009877772.1	497563588	peptide synthetase	MQERHGLPLRSFSSGKALTAGRAARPEVAQERRYLQGAPLGLELPGRIALRDPHCAWQWFEPEAAAQAFPAAHWLAAFLVLLGRYGNEEITLGFPEPITVRGRQAPALLRSAYRALESSAERSARLAEELDDARRQLSAEGQERVALAGRCAVQVLAARPTASSPGWLALVLAADGSVGLALRDPQYDGLRRIAGHLARLARGLVDAQACVGRLPWLDADEERRLQALRSEPQAAPPRGVLHHLFEAQARRTPQRIAVHAADRSLSYAELERESAALAARLRAAGVAPEQRVGVCLRRDSGLLVGLLGVLRAGGCYVPLDPAYPEERVAYMLDDADCLLVLVDASTRERVAALGRPCLALEEGGDQANDLALPASEVGAEHLAYIIYTSGSTGRPKGVA…
POG003198	Pseudomonas aeruginosa Pae_CF67.10q	ACO71_RS26635	WP_023103159.1	553771124	nonribosomal peptide synthase	MQERHGLPLRSFSSGKALTAGRAARPEVAQERRYLQGAPLGLELPGRIALRDPHCAWQWFEPEAAAEAFPAAHWLAAFLVLLGRYGNEEITLGFPEPITVRGRQAPALLRSSYRAMESSAERSARLAEELDDARRQLSADGQERAALAGRCAVQVLAARPTASSPGWLALVLAADGSVGLALRDPQYDELRRIAGHLARLARGLVDAQACVGRLPWLDADEERRLQALRSEPQAAPSRGVLHHLFEAQARRTPQRIAVHAADRSLSYAELERESAALAVRLRAAGVAPEQRVGVCLRRDSGLLVGLLGVLRAGGCYVPLDPAYPEERVAYMLDDADCLLVLVDASTRERVAALGRPCLTLEEGGDQANDLALPASEVGADHLAYIIYTSGSTGRPKGVA…
POG003198	Pseudomonas aeruginosa BWHPSA010	Q023_01659	WP_003117833.1	489208943	peptide synthetase	MQERHGLPLRSFSSGKALTSGRAARPEVAQERRYLQGAPLGLELPGRIALRDPHCAWQWFEPEAAAEAFPAAHWLAAFLVLLGRYGNEEITLGFPEPITVRGRQAPALLRSAYRAMESSAERSARLAEELDDARRQLSADGQERAALAGRCAVQVLAARPTASSPGWLALVLAADGSVGLALRDPQYDELRRIAGHLARLARGLVDAQACVGRLPWLDADEERRLQALRSEPQAAPSRGVLHHLFEAQARRTPQRIAVHAADRSLSYAELERESAALAVRLRAAGVAPEQRVGVCLRRDSGLLVGLLGVLRAGGCYVPLDPAYPEERVAYMLDDADCLLVLVDASTRERVAALGRPCLTLEEGGDQANDLALPASEVGADHLAYIIYTSGSTGRPKGVA…
POG003198	Pseudomonas aeruginosa BWH054	V555_02415	WP_031692958.1	685986628	peptide synthetase	MQERHGLPLRSFSSGKALTAGRAARPEVAQERRYLQGAPLGLELPGRIALRDPHCAWQWVEPEAAAQAFPAAHWLAAFLVLLGRYGNEEITLGFPEPITVRGRQAPALLRSAYRALESSAERSARLAEELDDARRQLSAEGQERVALAGRCSVQVLAARPTASSPGWLALVLAADGSVGLALRDPQYDGLRRIAGHLARLARGLVDAQACVGRLPWLDADEERRLQALRSEPQAAPPRGVLHHLFEAQARRTPQRIAVHAADRSLSYAELERESAALAARLRAAGVAPEQRVGVCLRRDSGLLVGLLGVLRAGGCYVPLDPAYPEERVAYMLDDADCLLVLVDASTRERVAALGRPCLALEEGGDQANELASPASEVGAEHLAYIIYTSGSTGRPKGVA…
POG003198	Pseudomonas aeruginosa PACS2	A0K_RS14715	WP_009876442.1	107101751	peptide synthetase	MQERHGLPLRSFSSGKALTAGRAARPEVAQERRYLQGAPLGLELPGRIALRDPHCAWQWFEPEAAAEAFPAAHWLAAFLVLLGRYGNEEITLGFPEPITVRGRQAPALLRSSYRAMESSAERSARLAEELDDARRQLSADGQERAALAGRCAVQVLAARPTASSPGWLALVLAADGSVGLALRDPQYDELRRIAGHLARLARGLVDAQACVGRLPWLDADEERRLQALRSEPQAAPSRGVLHHLFEAQARRTPQRIAVHAADRSLSYAELERESAALAVRLRAAGVAPEQRVGVCLRRDSGLLVGLLGVLRAGGCYVPLDPAYPEERVAYMLDDADCLLVLVDASTRERVAALGRPCLTLEEGGDQANDLALPASEVGADHLAYIIYTSGSTGRPKGVA…
POG003198	Pseudomonas aeruginosa AZPAE12148	NQ09_RS27335	WP_023087508.1	553754745	non-ribosomal peptide synthetase	MQERHGLPLRSFSSGKALTAGRAVRPEVAQERRYLQGAPLGLELPGRIALRDPHCAWQWFEPEAAAEAFPAAHWLAAFLVLLGRYGNEEITLGFPEPITVRGRQAPALLRSSYRAMESSAERSARLAEELDDARRQLSADGQERAALAGRCAVQVLAARPTASSPGWLALVLAADGSVGLALRDPQYDELRRIAGHLARLARGLVDAQACVGRLPWLDADEERRLQALRSEPQAAPSRGVLHHLFEAQARRTPQRIAVHAADRSLSYAELERESAALAVRLRAAGVAPEQRVGVCLRRDSGLLVGLLGVLRAGGCYVPLDPAYPEERVAYMLDDADCLLVLVDASTRERVAALGRPCLTLEEGGDQANDLALPASEVGADHLAYIIYTSGSTGRPKGVA…
POG003198	Pseudomonas aeruginosa AZPAE14410	NQ63_RS24665	WP_034025680.1	730482789	peptide synthetase	MQERHGLPLRSFSSGKALTAGRAVRPEVAQERRYLQGAPLGLELPGRIALRDLHCAWQWFEPEAAAEAFPAAHWLAAFLVLLGRYGNEEITLGFPEPITVRGRQAPALLRSSYRAMESSAERSARLAEELDDARRQLSADGQERAALAGRCAVQVLAARPTASSPGWLALVLAADGSVGLALRDPQYDELRRIAGHLARLARGLVDAQACVGRLPWLDADEERRLQALRSEPQAAPSRGVLHHLFEAQARRTPQRIAVHAADRSLSYAELERESAALAVRLRAAGVAPEQRVGVCLRRDSGLLVGLLGVLRAGGCYVPLDPAYPEERVAYMLDDADCLLVLVDASTRERVAALGRPCLTLEEGGDQANDLALPASEVGADHLAYIIYTSGSTGRPKGVA…
POG003198	Pseudomonas aeruginosa AZPAE14879	NR95_RS09535	WP_004343639.1	490473196	peptide synthetase	MQERHGLPLRSFSSGKALTAGRAVRPEVAQERRYLQGAPLGLELPGRIALRDPHCAWQWFEPEAAAEAFPAAHWLAAFLVLLGRYGNEEITLGFPEPITVRGRQAPALLRSSYRAMESSAERSARLAEELDDARRQLSADGQERAALAGRCAVQVLAARPTASSPGWLALVLAADGSVGLALRDPQYDELRRIAGHLARLARGLVDAQACVGRLPWLDADEERRLQALRSEPQAAPSRGVLHHLFEAQARRTPQRIAVHAADRSLSYAELERESAALAVRLRAAGVAPEQRVGVCLRRDSGLLVGLLGVLRAGGCYVPLDPAYPEERVAYMLDDADCLLVLVDASTRERVAALGRPCLTLEEGGDQANDLALPASEVGADHLAYIIYTSGSTGRPKGVA…
POG003198	Pseudomonas aeruginosa BWHPSA018	Q031_00400	WP_016263476.1	510945769	non-ribosomal peptide synthetase	MQERHGLPLRSFSSGKALTAGRAVRPEVAQERRYLQGAPLGLELPGRIALRDPHCAWQWFEPEAAAEAFPAAHWLAAFLVLLGRYGNEEITLGFPEPITVRGRQAPALLRSSYRAMESSAERSARLAEELDDARRQLSADGQERAALAGRCAVQVLAARPTASSPGWLALVLAADGSVGLALRDPQYDELRRIAGHLARLARGLVDAQACVGRLPWLDADEERRLQALRSEPQAAPSRGVLHHLFEAQARRTPQRIAVHAADRSLSYAELERESAALAVRLRAAGVAPEQRVGVCLRRDSGLLVGLLGVLRAGGCYVPLDPAYPEERVAYMLDDADCLLVLVDASTRERVAALGRPCLTLEEGGDQANDLALPASEVGADHLAYIIYTSGSTGRPKGVA…
POG003198	Pseudomonas aeruginosa Stone 130	HMPREF1223_07093	WP_010791676.1	498490838	amino acid adenylation domain-containing protein	MQERHGLPLRSFSSGKALTAGRAVRPEVAQERRYLQGAPLGLELPGRIALRDPHCAWQWFEPEAAAEAFPAAHWLAAFLVLLGRYGNEEITLGFPEPITVRGRQAPALLRSAYRAMESSAERSARLAEELDDARRQLSADGQERAALAGCCAVQVLAARPTASSPGWLALVLAADGSVGLALRDPQYDELRRIAGHLARLARGLVDAQACVGRLPWLDADEERRLQALRSEPQAAPSRGVLHHLFEAQARRTPQRIAVHAADRSLSYAELERESAALAVRLRAAGVAPEQRVGVCLRRDSGLLVGLLGVLRAGGCYVPLDPAYPEERVAYMLDDADCLLVLVDASTRERVAALGRPCLTLEEGGDQANDLALPASEVGADHLAYIIYTSGSTGRPKGVA…
POG003198	Pseudomonas aeruginosa C48	Q089_02721	WP_023084255.1	553751424	non-ribosomal peptide synthetase	MQERHGLPLRSFSSGKALTSGRAARPEVAQERRYLQGAPLGLELPGRIALRDPHCAWQWFEPEAAAEAFPAAHWLAAFLVLLGRYGNEEITLGFPEPITVRGRQAPALLRSAYRAMESSAERSARLAEELDDARRQLSADGQERAALAGRCAVQVLAARPTASSPGWLALVLAADGSVGLALRDPQYDELRRIAGHLARLARGLVDAQACVGRLPWLDADEERRLQALRSEPQAAPSRGVLHHLFEAQARRTPQRIAVHAADRSLSYAELERESAALAVRLRAAGVAPEQRVGVCLRRDSGLLVGLLGVLRAGGCYVPLDPAYPEERVAYMLDDADCLLVLVDASTRERVAALGRPCLTLEEGGDQANDLALPASEVGADHLAYIIYTSGSTGRPKGVA…
POG003198	Pseudomonas aeruginosa BL14	Q068_02203	WP_023098658.1	553766366	non-ribosomal peptide synthetase	MQERHGLPLRSFSSGKALTAGRAARPEVAQERRYLQGAPLGLELPGRIALRDPHCAWQWFEPEAAAQAFPAAHWLAAFLVLLGRYGNEEITLGFPEPITVRGRQAPALLRSAYRALESSAERSARLAEELDDARRQLSAEGQERAALAGRCAVQVLAARPTASSPGWLALVLAADGSVGLALRDPQYDGLRRIAGHLARLARGLVDAQACVGRLPWLDADEERRLQALRSEPQAAPPRGVLHHLFEAQARRTPQRIAVHAADRSLSYAELERESAALAARLRAAGVAPEQRVGVCLRRDSGLLVGLLGVLRAGGCYVPLDPAYPEERVAYMLDDADCLLVLVDASTHERVAALGRPCLALEEGGDQANDLALPASEVGAEHLAYIIYTSGSTGRPKGVA…
POG003198	Pseudomonas aeruginosa MRSN 20176	TN45_RS15895	WP_023101254.1	553769087	nonribosomal peptide synthase	MQERHGLPLRSFSSGKALTAGRAARPEVAQERRYLQGAPLGLELPGRIALRDPHCAWQWVEPEAAAQAFPAAHWLAAFLVLLGRYGNEEITLGFPEPITVRGRQAPALLRSAYRALESSAERSARLAEELDDARRQLSAEGQERAALAGRCAVQVLAARPTASSPGWLALVLAADGSVGLALRDPQYDGLRRIAGHLARLARGLVDAQACVGRLPWLDADEERRLQALRSEPQAAPPRGVLHHLFEAQARRTPQRIAVHAADRSLSYAELERESAALAARLRAAGVAPEQRVGVCLRRDSGLLVGLLGVLRAGGCYVPLDPAYPEERVAYMLDDADCLLVLVDASTRERVAALGRPCLALEEGGDQATDLALPASEVGAEHLAYIIYTSGSTGRPKGVA…
POG003198	Pseudomonas aeruginosa PA14	CIA_02245	WP_011666649.1	499985931	peptide synthetase	MQERHGLPLRSFSSGKALTAGRAARPEVAQERRYLQGAPLGLELPGRIALRDPHCAWQWFEPEAAAQAFPAAHWLAAFLVLLGRYGNEEITLGFPEPITVRGRQAPALLRSAYRALESSAERSARLAEELDDARRQLSAEGQERAALAGRCAVQVLAARPTASSPGWLALVLAADGSVGLALRDPQYDGLRRIAGHLARLARGLVDAQACVGRLPWLDADEERRLQALRSEPQAAPPRGVLHHLFEAQARRTPQRIAVHAADRSLSYAELERESAALAARLRAAGVAPEQRVGVCLRRDSGLLVGLLGVLRAGGCYVPLDPAYPEERVAYMLDDADCLLVLVDASTRERVAALGRPCLALEEGGDQANELASPASEVGAEHLAYIIYTSGSTGRPKGVA…
POG003198	Pseudomonas aeruginosa MRW44.1	A542_RS0116330	WP_003113094.1	489204010	peptide synthetase	MQERHGLPLRSFSSGKALTAGRAVRPEVAQERRYLQGAPLGLELPGRIALRDPHCAWQWFEPEAAAEAFPAAHWLAAFLVLLGRYGNEEITLGFPEPITVRGRQAPALLRSSYRAMESSAERSARLAEELDDARRQLSADGQERAALAGRCAVQVLAARPTASSPGWLALVLAADGSVGLALRDPQYDELRRIAGHLARLARGLVDAQACVGRLPWLDADEERRLQALRSEPQAAPSRGVLHHLFEAQARRTPQRIAVHAADRSLSYAELERESAALAVRLRAAGVAPEQRVGVCLRRDSGLLVGLLGVLRAGGCYVPLDPAYPEERVAYMLDDADCLLVLVDASTRERVAALGRPCLTLEEGGDQANDLALPASEVGADHLAYIIYTSGSTGRPKGVA…
POG003198	Pseudomonas aeruginosa AZPAE14989	NT04_RS00065	WP_033990521.1	730339605	peptide synthetase	MQERHGLPLRSFSSGKALTAGRAARPEVAQERRYLQGAPLGLELPGRIALRDPHCAWQWFEPEAAAQAFPAAHWLAAFLVLLGRYGNEEITLGFPEPITVRGRQAPALLRSAYRALESSAERSARLAEELDDARRQLSAEGQERAALAGRCAVQVLAARPTASSPGWLALVLAADGSVGLALRDPQYDELRRIAGHLARLARGLVDAQACVGRLPWLDADEERRLQALRSEPQAAPPRGVLHHLFEAQARRTPQRIAVHAADRSLSYAELERESAALAARLRAAGVAPEQRVGVCLRRDSGLLVGLLGVLRAGGCYVPLDPAYPEERVAYMLDDADCLLVLVDASTRERVAALGRPCLALEEGGDQANDLALPASEVGAEHLAYIIYTSGSTGRPKGVA…
POG003198	Pseudomonas stutzeri DSM 10701	PSJM300_09845		397687074	non-ribosomal peptide synthetase	MSEFNRHLADVFIRHAEQPALSCLGASFSYAELQARVGAIVLQLRRQGLVAGDRVGLHLGRGPDLIASLLACLHEGLCFVPLEPDFPLERLQGIAGDAQLRLVIQDEQVARALSPSFCLQPGLAEMPQAASVNDHLPAYMMFTSGSTGKPKGVVIGRAALANFLDAASRQIGLDSTTRWLFTTTPAFDISLLEMLGPLWVGGSLEVVCAPTHKDPVALLQLLENRPEINTLQATPAFWRMLLKAGWSGRANLTALCGGEALDATLAARLCGCVGQLWNCYGPTEATIWSMMGTVQVTSGEPCVRLAQTLEGYRHWVLDEQGTETAEGELCIEGRSLADGYWQRDDLTEQAFVSWQGRRLYRTGDRVRRVAEDAFQYLGRRDDQVKLRGFRIELGEIEAA…
POG003198	Pseudomonas aeruginosa BWH036	AJ76_05318	WP_023087508.1	553754745	non-ribosomal peptide synthetase	MQERHGLPLRSFSSGKALTAGRAVRPEVAQERRYLQGAPLGLELPGRIALRDPHCAWQWFEPEAAAEAFPAAHWLAAFLVLLGRYGNEEITLGFPEPITVRGRQAPALLRSSYRAMESSAERSARLAEELDDARRQLSADGQERAALAGRCAVQVLAARPTASSPGWLALVLAADGSVGLALRDPQYDELRRIAGHLARLARGLVDAQACVGRLPWLDADEERRLQALRSEPQAAPSRGVLHHLFEAQARRTPQRIAVHAADRSLSYAELERESAALAVRLRAAGVAPEQRVGVCLRRDSGLLVGLLGVLRAGGCYVPLDPAYPEERVAYMLDDADCLLVLVDASTRERVAALGRPCLTLEEGGDQANDLALPASEVGADHLAYIIYTSGSTGRPKGVA…
POG003198	Pseudomonas aeruginosa BWHPSA047	Q052_01800	WP_031670953.1	685939007	peptide synthetase	MQERHGLPLRSFSSGKALTAGRAARPEVAQERRYLQGAPLGLELPGRIALRDPHCAWQWFEPEAAAEAFPAAHWLAAFLVLLGRYGNEEITLGFPEPITVRGRQAPALLRSSYRAMESSAERSARLAEELDDARRQLSADGQERAALAGCCAVQVLAARPTASSPGWLALVLAADGSVGLALRDPQYDELRRIAGHLARLARGLVDAQACVGRLPWLDADEERRLQALRSEPQAAPSRGVLHHLFEAQARRTPQRIAVHAADRSLSYAELERESAALAVRLRAAGVAPEQRVGVCLRRDSGLLVGLLGVLRAGGCYVPLDPAYPEERVAYMLDDADCLLVLVDASTRERVAALGRPCLTLEEGGDQANDLALPASEVGADHLAYIIYTSGSTGRPKGVA…
POG003198	Pseudomonas aeruginosa PA96	PA96_RS13580	WP_038405023.1	740619510	peptide synthetase	MQERHGLPLRSFSSGKALTAGRAVRPEVAQERRYLQGAPLGLELPGRIALRDPHCAWQWFEPEAAAEAFPAAHWLAAFLVLLGRYGNEEITLGFPEPITVRGRQAPALLRSAYRAMESSAERSARLAEELDDALRQLSADGQERAALAGCCAVQVLAARPTASSPGWLALVLAADGSVGLALRDPQYDELRRIAGHLARLARGLVDAQACVGRLPWLDADEERRLQALRSEPQAAPSRGVLHHLFEAQARRTPQRIAVHAADRSLSYAELERESAALAVRLRAAGVAPEQRVGVCLRRDSGLLVGLLGVLRAGGCYVPLDPAYPEERVAYMLDDADCLLVLVDASTRERVAALGRPCLTLEEGGDQANDLALPASEVGADHLAYIIYTSGSTGRPKGVA…
POG003198	Pseudomonas aeruginosa CF614	Q093_06182	WP_023082175.1	553749195	non-ribosomal peptide synthetase	MQERHGLPLRSFSSGKALTAGRAARPEVAQERRYLQGAPLGLELPGRIALRDPHCAWQWFEPEAAAEAFPAAHWLAAFLVLLGRYGNEEITLGFPEPITVRGRQAPALLRSAYRAMESSAERSARLAEELDDARRQLSADGQERAALAGCCAVQVLAARPTASSPGWLALVLAADGSVGLALRDPQYDELRRIAGHLARLARGLVDAQACVGRLPWLDADEERRLQALRSEPQAAPSRGVLHHLFEAQARRTPQRIAVHAADRSLSYAELERESAALAVRLRAAGVAPEQRVGVCLRRDSGLLVGLLGVLRAGGCYVPLDPAYPEERVAYMLDDADCLLVLVDASTRERVAALGRPCLTLEEGGDQANDLALPASEVGADHLAYIIYTSGSTGRPKGVA…
POG003198	Pseudomonas aeruginosa AZPAE14509	NQ74_RS01780	WP_034048287.1	730561624	peptide synthetase	MQERHGLPLRSFSSGKALTAGRAARPEVAQERRYLQGAPLGLELPGRIALRDPHCAWQWVEPEAAAQAFPAAHWLAAFLVLLGRYGNEEITLGFPEPITVRGRQVPALLRSAYRAMESSAERSARLAEELDDARRQLSAEGQERVALAGRCAVQVLAARPTASSPGWLALVLAADGSVGLALRDPQYDGLRRIAGHLARLARGLVDAQACVGRLPWLDADEERRLQTLRSEPQAALPRGVLHHLFEAQARRTPQRIAVHAADRSLSYAELERESAALAARLRAAGVAPEQRVGVCLRRDSGLLVGLLGVLRAGGCYVPLDPAYPEERVAYMLDDADCLLVLVDASTHERVAALGRPCLTLEEGGDQANDLALPASEVGAEHLAYIIYTSGSTGRPKGVA…
POG003198	Pseudomonas aeruginosa BWHPSA037	Q042_RS00485	WP_042909897.1	757679306	peptide synthetase	MQERHGLPLRSFSSGKALTSGRAARPEVAQERRYLQGAPLGLELPGRIALRDPHCAWQWFEPEAAAEAFPAAHWLAAFLVLLGRYGNEEITLGFPEPITVRGRQAPALLRSAYRAMESSAERSARLAEELDDARRQLSADGQERAALAGRCAVQVLAARPTASSPGWLALVLAADGSVGLALRDPQYDELRRIAGHLARLARGLVDAQACVGRLPWLDADEERRLQALRSEPQAAPSRGVLHHLFEAQARRTPQRIAVHAADRSLSYAELERESAALAVRLRAAGVAPEQRVGVCLRRDSGLLVGLLGVLRAGGCYVPLDPAYPEERVAYMLDDADCLLVLVDASTRERVAALGRPCLTLEEGGDQANDLALPASEVGADHLAYIIYTSGSTGRPKGVA…
POG003198	Pseudomonas aeruginosa BWH058	V559_02856	WP_011666649.1	499985931	peptide synthetase	MQERHGLPLRSFSSGKALTAGRAARPEVAQERRYLQGAPLGLELPGRIALRDPHCAWQWFEPEAAAQAFPAAHWLAAFLVLLGRYGNEEITLGFPEPITVRGRQAPALLRSAYRALESSAERSARLAEELDDARRQLSAEGQERAALAGRCAVQVLAARPTASSPGWLALVLAADGSVGLALRDPQYDGLRRIAGHLARLARGLVDAQACVGRLPWLDADEERRLQALRSEPQAAPPRGVLHHLFEAQARRTPQRIAVHAADRSLSYAELERESAALAARLRAAGVAPEQRVGVCLRRDSGLLVGLLGVLRAGGCYVPLDPAYPEERVAYMLDDADCLLVLVDASTRERVAALGRPCLALEEGGDQANELASPASEVGAEHLAYIIYTSGSTGRPKGVA…
POG003198	Pseudomonas aeruginosa JJ692	Q008_02826	WP_023098658.1	553766366	non-ribosomal peptide synthetase	MQERHGLPLRSFSSGKALTAGRAARPEVAQERRYLQGAPLGLELPGRIALRDPHCAWQWFEPEAAAQAFPAAHWLAAFLVLLGRYGNEEITLGFPEPITVRGRQAPALLRSAYRALESSAERSARLAEELDDARRQLSAEGQERAALAGRCAVQVLAARPTASSPGWLALVLAADGSVGLALRDPQYDGLRRIAGHLARLARGLVDAQACVGRLPWLDADEERRLQALRSEPQAAPPRGVLHHLFEAQARRTPQRIAVHAADRSLSYAELERESAALAARLRAAGVAPEQRVGVCLRRDSGLLVGLLGVLRAGGCYVPLDPAYPEERVAYMLDDADCLLVLVDASTHERVAALGRPCLALEEGGDQANDLALPASEVGAEHLAYIIYTSGSTGRPKGVA…
POG003198	Pseudomonas aeruginosa LES_CF_sputum_CF03_contigs_34_a1	TC72_RS22650	WP_025346357.1	644642387	peptide synthetase	MQERHGLPLRSFSSGKALTAGRAVRPEVAQERRYLQGAPLGLELPGRIALRDPHCAWQWFEPEAAAEAFPAAHWLAAFLVLLGRYGNEEITLGFPEPITVRGRQAPALLRSAYRAMESSAERSARLAEELDDARRQLSADGQERAALAGRCAVQVLAARPTASSPGWLALVLAADGSVGLALRDPQYDELRRIAGHLARLARGLVDAQACVGRLPWLDADEERRLQALRSEPRAAPSRGVLHHLFEAQARRTPQRIAVHAADRSLSYAELERESAALAVRLRAAGVAPEQRVGVCLRRDSGLLVGLLGVLRAGGCYVPLDPAYPEERVAYMLDDADCLLVLVDASTRERVAALGRPCLTLEEGGDQANDLALPASEVGADHLAYIIYTSGSTGRPKGVA…
POG003198	Pseudomonas aeruginosa BWHPSA011	Q024_01978	WP_023114389.1	553782880	non-ribosomal peptide synthetase	MQERHGLPLRSFSSGKALTAGRAVRPEVAQERRYLQGAPLGLELPGRIALRDPHCAWQWFEPEAAAEAFPAAHWLAAFLVLLGRYGNEEITLGFPEPITVRGRQAPALLRSSYRAMESSAERSARLAEELDDARRQLSADGQERAALAGRCAVQVLAARPTASSPGWLALVLAADGSVGLALRDPQYDELRRIAGHLARLARGLVDAQACVGRLPWLDADEERRLQALRSEPQAAPSRGVLHHLFEAQARRTPQRIAVHAADRSLSYAELERESAALAVRLRAAGVAPEQRVGVCLRRDSGLLVGLLGVLRAGGCYVPLDPAYPEERVAYMLDDADCLLVLVDASTRERVAALGRPCLTLEEGGDQANDLALPASEVGADHLAYIIYTSGSTGRPKGVA…
POG003198	Pseudomonas aeruginosa M8A.2	Q081_01982	WP_023084255.1	553751424	non-ribosomal peptide synthetase	MQERHGLPLRSFSSGKALTSGRAARPEVAQERRYLQGAPLGLELPGRIALRDPHCAWQWFEPEAAAEAFPAAHWLAAFLVLLGRYGNEEITLGFPEPITVRGRQAPALLRSAYRAMESSAERSARLAEELDDARRQLSADGQERAALAGRCAVQVLAARPTASSPGWLALVLAADGSVGLALRDPQYDELRRIAGHLARLARGLVDAQACVGRLPWLDADEERRLQALRSEPQAAPSRGVLHHLFEAQARRTPQRIAVHAADRSLSYAELERESAALAVRLRAAGVAPEQRVGVCLRRDSGLLVGLLGVLRAGGCYVPLDPAYPEERVAYMLDDADCLLVLVDASTRERVAALGRPCLTLEEGGDQANDLALPASEVGADHLAYIIYTSGSTGRPKGVA…
POG003198	Pseudomonas aeruginosa AZPAE14963	NS79_RS04625	WP_023088812.1	553756101	non-ribosomal peptide synthetase	MQERHGLPLRSFSSGKALTAGRAARPEVAQERRYLQGAPLGLELPGRIALRDPHCAWQWFEPEAAAEAFPAAHWLAAFLVLLGRYGNEEITLGFPEPITVRGRQAPALLRSSYRAMESSAERSARLAEELDDARRQLSADGQERAALAGRCAVQVLAARPTASSPGWLALVLAADGSVGLALRDPQYDELRRIAGHLARLARGLVDAQACVGRLPWLDADEERRLQALRSEPQAAPSRGVLHHLFEAQARRTPQRIAVHAADRSLSYAELERESAALAVRLRAAGVAPEQRVGVCLRRDSGLLVGLLGVLRAGGCYVPLDPAYPEERVAYMLDDADCLLVLVDASTRERVAALGRPCLTLEEGGDQANDLALPASEVGADHLAYIIYTSGSTGRPKGVA…
POG003198	Pseudomonas aeruginosa BL21	Q075_03059	WP_023094720.1	553762310	non-ribosomal peptide synthetase	MQERHGLPLRSFSSGKALTAGRAARPEVAQERRYLQGAPLGLELPGRIALRDPHCAWQWFEPEAAAQAFPAAHWLAAFLVLLGRYGNEEITLGFPEPITVRGRQAPALLRSAYRALESSAERSARLAEELDDARRQLSAEGQERAALAGRCAVQVLAARPTASSPGWLALVLAADGSVGLALRDPQYDGLRRIAGHLARLARGLVDAQACVGRLPWLDADEERRLQALRSEPQAAPPRGVLHHLFEAQARRTPQRIAVHAADRSLSYAELERESAALAARLRAAGVAPEQRVGVCLRRDSGLLVGLLGVLRAGGCYVPLDPAYPEERVAYMLDDADCLLVLVDASTRERVAALGRPCLALEEGGDQATDLALPASEVGAEHLAYIIYTSGSTGRPKGVA…
POG003198	Pseudomonas aeruginosa LES_CF_sputum_CF03_contigs_16_a1	TC72_RS23040	WP_025346357.1	644642387	peptide synthetase	MQERHGLPLRSFSSGKALTAGRAVRPEVAQERRYLQGAPLGLELPGRIALRDPHCAWQWFEPEAAAEAFPAAHWLAAFLVLLGRYGNEEITLGFPEPITVRGRQAPALLRSAYRAMESSAERSARLAEELDDARRQLSADGQERAALAGRCAVQVLAARPTASSPGWLALVLAADGSVGLALRDPQYDELRRIAGHLARLARGLVDAQACVGRLPWLDADEERRLQALRSEPRAAPSRGVLHHLFEAQARRTPQRIAVHAADRSLSYAELERESAALAVRLRAAGVAPEQRVGVCLRRDSGLLVGLLGVLRAGGCYVPLDPAYPEERVAYMLDDADCLLVLVDASTRERVAALGRPCLTLEEGGDQANDLALPASEVGADHLAYIIYTSGSTGRPKGVA…
POG003198	Pseudomonas aeruginosa JMM	RLJV_20650	WP_004343639.1	490473196	peptide synthetase	MQERHGLPLRSFSSGKALTAGRAVRPEVAQERRYLQGAPLGLELPGRIALRDPHCAWQWFEPEAAAEAFPAAHWLAAFLVLLGRYGNEEITLGFPEPITVRGRQAPALLRSSYRAMESSAERSARLAEELDDARRQLSADGQERAALAGRCAVQVLAARPTASSPGWLALVLAADGSVGLALRDPQYDELRRIAGHLARLARGLVDAQACVGRLPWLDADEERRLQALRSEPQAAPSRGVLHHLFEAQARRTPQRIAVHAADRSLSYAELERESAALAVRLRAAGVAPEQRVGVCLRRDSGLLVGLLGVLRAGGCYVPLDPAYPEERVAYMLDDADCLLVLVDASTRERVAALGRPCLTLEEGGDQANDLALPASEVGADHLAYIIYTSGSTGRPKGVA…
POG003198	Pseudomonas aeruginosa LES_CF_sputum_CF03_contigs_22_a1	TC72_RS16145	WP_025346357.1	644642387	peptide synthetase	MQERHGLPLRSFSSGKALTAGRAVRPEVAQERRYLQGAPLGLELPGRIALRDPHCAWQWFEPEAAAEAFPAAHWLAAFLVLLGRYGNEEITLGFPEPITVRGRQAPALLRSAYRAMESSAERSARLAEELDDARRQLSADGQERAALAGRCAVQVLAARPTASSPGWLALVLAADGSVGLALRDPQYDELRRIAGHLARLARGLVDAQACVGRLPWLDADEERRLQALRSEPRAAPSRGVLHHLFEAQARRTPQRIAVHAADRSLSYAELERESAALAVRLRAAGVAPEQRVGVCLRRDSGLLVGLLGVLRAGGCYVPLDPAYPEERVAYMLDDADCLLVLVDASTRERVAALGRPCLTLEEGGDQANDLALPASEVGADHLAYIIYTSGSTGRPKGVA…
POG003198	Pseudomonas aeruginosa BWHPSA023	Q036_00341	WP_023087508.1	553754745	non-ribosomal peptide synthetase	MQERHGLPLRSFSSGKALTAGRAVRPEVAQERRYLQGAPLGLELPGRIALRDPHCAWQWFEPEAAAEAFPAAHWLAAFLVLLGRYGNEEITLGFPEPITVRGRQAPALLRSSYRAMESSAERSARLAEELDDARRQLSADGQERAALAGRCAVQVLAARPTASSPGWLALVLAADGSVGLALRDPQYDELRRIAGHLARLARGLVDAQACVGRLPWLDADEERRLQALRSEPQAAPSRGVLHHLFEAQARRTPQRIAVHAADRSLSYAELERESAALAVRLRAAGVAPEQRVGVCLRRDSGLLVGLLGVLRAGGCYVPLDPAYPEERVAYMLDDADCLLVLVDASTRERVAALGRPCLTLEEGGDQANDLALPASEVGADHLAYIIYTSGSTGRPKGVA…
POG003198	Pseudomonas aeruginosa AZPAE12411	NQ20_RS03000	WP_033936762.1	730230977	peptide synthetase	MQERHGLPLRSFSSGKALTAGRAVRPEVAQERRYLQGAPLGLELPGRIALRDPHCAWQWFEPEAAAEAFPAAHWLAAFLVLLGRYGNEEITLGFPEPITVRGRQAPALLRSAYRAMESSAERSARLAEELDDARRQLSADGQERAALAGCCAVQVLAARPTASSPGWLALVLAADGSVGLALRDPQYDELRRIAGHLARLARGLVDAQACVGRLPWLDADEERRLQALRSEPQAAPSRGVLHHLFEAQARRTPQRIAVHAADRSLSYAELERESAALAVRLRAAGVAPEQRVGVCLRRDSGLLVGLLGVLRAGGCYVPLDPAYPEERVAYMLDDADCLLVLVDASTRERVAALGRPCLTLEEGGDQANDLALPASEVGADHLAYIIYTSGSTGRPKGVA…
POG003198	Pseudomonas aeruginosa PA1R	PA1R_gp0106		558666068	Non-ribosomal peptide synthetase modules-related protein	MRPEVAQERRYLQGAPLGLELPGRIALRDPHCAWQWFEPEAAAEAFPAAHWLAAFLVLLGRYGNEEITLGFPEPITVRGRQAPALLRSAYRAMESSAERSARLAEELDDARRQLSADGQERAALAGRCAVQVLAARPTASSPGWLALVLAADGSVGLALRDPQYDELRRIAGHLARLARGLVDAQACVGRLPWLDADEERRLQALRSEPQAAPSRGVLHHLFEAQARRTPQRIAVHAADRSLSYAELERESAALAVRLRAAGVAPEQRVGVCLRRDSGLLVGLLGVLRAGGCYVPLDPAYPEERVAYMLDDADCLLVLVDASTRERVAALGRPCLTLEEGGDQANDLALPASEVGADHLAYIIYTSGSTGRPKGVAIEHGSAHAFLRWAGQHYAAEEWS…
POG003198	Pseudomonas aeruginosa LES_CF_sputum_CF03_contigs_11_a1	TC72_RS29230	WP_025346357.1	644642387	peptide synthetase	MQERHGLPLRSFSSGKALTAGRAVRPEVAQERRYLQGAPLGLELPGRIALRDPHCAWQWFEPEAAAEAFPAAHWLAAFLVLLGRYGNEEITLGFPEPITVRGRQAPALLRSAYRAMESSAERSARLAEELDDARRQLSADGQERAALAGRCAVQVLAARPTASSPGWLALVLAADGSVGLALRDPQYDELRRIAGHLARLARGLVDAQACVGRLPWLDADEERRLQALRSEPRAAPSRGVLHHLFEAQARRTPQRIAVHAADRSLSYAELERESAALAVRLRAAGVAPEQRVGVCLRRDSGLLVGLLGVLRAGGCYVPLDPAYPEERVAYMLDDADCLLVLVDASTRERVAALGRPCLTLEEGGDQANDLALPASEVGADHLAYIIYTSGSTGRPKGVA…
POG003198	Pseudomonas aeruginosa LES_CF_sputum_CF03_contigs_40_a1	TC72_RS16740	WP_025346357.1	644642387	peptide synthetase	MQERHGLPLRSFSSGKALTAGRAVRPEVAQERRYLQGAPLGLELPGRIALRDPHCAWQWFEPEAAAEAFPAAHWLAAFLVLLGRYGNEEITLGFPEPITVRGRQAPALLRSAYRAMESSAERSARLAEELDDARRQLSADGQERAALAGRCAVQVLAARPTASSPGWLALVLAADGSVGLALRDPQYDELRRIAGHLARLARGLVDAQACVGRLPWLDADEERRLQALRSEPRAAPSRGVLHHLFEAQARRTPQRIAVHAADRSLSYAELERESAALAVRLRAAGVAPEQRVGVCLRRDSGLLVGLLGVLRAGGCYVPLDPAYPEERVAYMLDDADCLLVLVDASTRERVAALGRPCLTLEEGGDQANDLALPASEVGADHLAYIIYTSGSTGRPKGVA…
POG003198	Pseudomonas aeruginosa AZPAE14550	NQ79_RS22175	WP_023091324.1	553758726	non-ribosomal peptide synthetase	MQERHGLPLRSFSSGKALTAGRAVRPEVAQERRYLQGAPLGLELPGRIALRDPHCAWQWFEPEAAAEAFPAAHWLAAFLVLLGRYGNEEITLGFPEPITVRGRQAPALLRSSYRAMESSAERSARLAEELDDARRQLSADGQERAALAGRCAVQVLAARPTASSPGWLALVLAADGSVGLALRDPQYDELRRIAGHLARLARGLVDAQACVGRLPWLDADEERRLQALRSEPQAAPSRGVLHHLFEAQARRTPQRIAVHAADRSLSYAELERESAALAVRLRAAGVAPEQRVGVCLRRDSGLLVGLLGVLRAGGCYVPLDPAYPEERVAYMLDDADCLLVLVDASTRERVAALGRPCLTLEEGGDQANDLALPASEVGADHLAYIIYTSGSTGRPKGVA…
POG003198	Pseudomonas aeruginosa NCAIM B.001380	K260_RS0106315	WP_004343639.1	490473196	peptide synthetase	MQERHGLPLRSFSSGKALTAGRAVRPEVAQERRYLQGAPLGLELPGRIALRDPHCAWQWFEPEAAAEAFPAAHWLAAFLVLLGRYGNEEITLGFPEPITVRGRQAPALLRSSYRAMESSAERSARLAEELDDARRQLSADGQERAALAGRCAVQVLAARPTASSPGWLALVLAADGSVGLALRDPQYDELRRIAGHLARLARGLVDAQACVGRLPWLDADEERRLQALRSEPQAAPSRGVLHHLFEAQARRTPQRIAVHAADRSLSYAELERESAALAVRLRAAGVAPEQRVGVCLRRDSGLLVGLLGVLRAGGCYVPLDPAYPEERVAYMLDDADCLLVLVDASTRERVAALGRPCLTLEEGGDQANDLALPASEVGADHLAYIIYTSGSTGRPKGVA…
POG003198	Pseudomonas aeruginosa LES_CF_sputum_CF03_contigs_25_a1	TC72_RS25505	WP_025346357.1	644642387	peptide synthetase	MQERHGLPLRSFSSGKALTAGRAVRPEVAQERRYLQGAPLGLELPGRIALRDPHCAWQWFEPEAAAEAFPAAHWLAAFLVLLGRYGNEEITLGFPEPITVRGRQAPALLRSAYRAMESSAERSARLAEELDDARRQLSADGQERAALAGRCAVQVLAARPTASSPGWLALVLAADGSVGLALRDPQYDELRRIAGHLARLARGLVDAQACVGRLPWLDADEERRLQALRSEPRAAPSRGVLHHLFEAQARRTPQRIAVHAADRSLSYAELERESAALAVRLRAAGVAPEQRVGVCLRRDSGLLVGLLGVLRAGGCYVPLDPAYPEERVAYMLDDADCLLVLVDASTRERVAALGRPCLTLEEGGDQANDLALPASEVGADHLAYIIYTSGSTGRPKGVA…
POG003198	Pseudomonas aeruginosa BWHPSA022	Q035_01874	WP_023114389.1	553782880	non-ribosomal peptide synthetase	MQERHGLPLRSFSSGKALTAGRAVRPEVAQERRYLQGAPLGLELPGRIALRDPHCAWQWFEPEAAAEAFPAAHWLAAFLVLLGRYGNEEITLGFPEPITVRGRQAPALLRSSYRAMESSAERSARLAEELDDARRQLSADGQERAALAGRCAVQVLAARPTASSPGWLALVLAADGSVGLALRDPQYDELRRIAGHLARLARGLVDAQACVGRLPWLDADEERRLQALRSEPQAAPSRGVLHHLFEAQARRTPQRIAVHAADRSLSYAELERESAALAVRLRAAGVAPEQRVGVCLRRDSGLLVGLLGVLRAGGCYVPLDPAYPEERVAYMLDDADCLLVLVDASTRERVAALGRPCLTLEEGGDQANDLALPASEVGADHLAYIIYTSGSTGRPKGVA…
POG003198	Pseudomonas aeruginosa AZPAE15017	NT33_RS24545	WP_033978353.1	730302109	peptide synthetase	MQERHGLPLRSFSSGKALTAGRAARPEVAQERRYLQGAPLGLELPGRIALRDPHCAWQWVEPEAAAEAFPAAHWLAAFLVLLGRYGNEEITLGFPEPITVRGRQAPALLRSAYRAMESSAERSARLAEELDDARRQLSADGQERAALAGRCAVQVLAARPTASSPGWLALVLAADGSVGLALRDPQCDELRRIAGHLARLARGLVDAQACVGRLPWLDADEERRLQALRSEPQAAPPRGVLHHLFEAQARRTPQRIAVHAADRSLSYAELERESAALAVRLRAAGVAPEQRVGVCLRRDSGLLVGLLGVLRAGGCYVPLDPAYPEERVAYMLDDADCLLVLVDASTRERVAALGRPCLALEEGGDQANGLALPASEVGADHLAYIIYTSGSTGRPKGVA…
POG003198	Pseudomonas aeruginosa LES_CF_sputum_CF03_contigs_19_a1	TC72_RS18430	WP_025346357.1	644642387	peptide synthetase	MQERHGLPLRSFSSGKALTAGRAVRPEVAQERRYLQGAPLGLELPGRIALRDPHCAWQWFEPEAAAEAFPAAHWLAAFLVLLGRYGNEEITLGFPEPITVRGRQAPALLRSAYRAMESSAERSARLAEELDDARRQLSADGQERAALAGRCAVQVLAARPTASSPGWLALVLAADGSVGLALRDPQYDELRRIAGHLARLARGLVDAQACVGRLPWLDADEERRLQALRSEPRAAPSRGVLHHLFEAQARRTPQRIAVHAADRSLSYAELERESAALAVRLRAAGVAPEQRVGVCLRRDSGLLVGLLGVLRAGGCYVPLDPAYPEERVAYMLDDADCLLVLVDASTRERVAALGRPCLTLEEGGDQANDLALPASEVGADHLAYIIYTSGSTGRPKGVA…
POG003198	Pseudomonas aeruginosa C52	Q091_05709	WP_004343639.1	490473196	peptide synthetase	MQERHGLPLRSFSSGKALTAGRAVRPEVAQERRYLQGAPLGLELPGRIALRDPHCAWQWFEPEAAAEAFPAAHWLAAFLVLLGRYGNEEITLGFPEPITVRGRQAPALLRSSYRAMESSAERSARLAEELDDARRQLSADGQERAALAGRCAVQVLAARPTASSPGWLALVLAADGSVGLALRDPQYDELRRIAGHLARLARGLVDAQACVGRLPWLDADEERRLQALRSEPQAAPSRGVLHHLFEAQARRTPQRIAVHAADRSLSYAELERESAALAVRLRAAGVAPEQRVGVCLRRDSGLLVGLLGVLRAGGCYVPLDPAYPEERVAYMLDDADCLLVLVDASTRERVAALGRPCLTLEEGGDQANDLALPASEVGADHLAYIIYTSGSTGRPKGVA…
POG003198	Pseudomonas aeruginosa UCBPP-PA14	PA14_34810	WP_011666649.1	116050249	non-ribosomal peptide synthetase	MQERHGLPLRSFSSGKALTAGRAARPEVAQERRYLQGAPLGLELPGRIALRDPHCAWQWFEPEAAAQAFPAAHWLAAFLVLLGRYGNEEITLGFPEPITVRGRQAPALLRSAYRALESSAERSARLAEELDDARRQLSAEGQERAALAGRCAVQVLAARPTASSPGWLALVLAADGSVGLALRDPQYDGLRRIAGHLARLARGLVDAQACVGRLPWLDADEERRLQALRSEPQAAPPRGVLHHLFEAQARRTPQRIAVHAADRSLSYAELERESAALAARLRAAGVAPEQRVGVCLRRDSGLLVGLLGVLRAGGCYVPLDPAYPEERVAYMLDDADCLLVLVDASTRERVAALGRPCLALEEGGDQANELASPASEVGAEHLAYIIYTSGSTGRPKGVA…
POG003198	Pseudomonas aeruginosa BL05	Q059_02121	WP_023105314.1	553773458	non-ribosomal peptide synthetase	MQERHGLPLRSFSSGKALTAGRAARPEVAQERRYLQGAPLGLELPGRIALRDPHCAWQWFEPEAAAEAFPAAHWLAAFLVLLGRYGNEEITLGFPEPITVRGRQAPALLRSAYRAMESSAERSARLAEELDDARRQLSADGQERAALAGRCAVQVLAARPTASSPGWLALVLAADGSVGLALRDPQYDELRRIAGHLARLARGLVDAQACVGRLPWLDADEERRLQALRSEPQAAPSRGVLHHLFEAQARRTPQRIAVHAADRSLSYAELERESAALAVRLRAAGVAPEQRVGVCLRRDSGLLVGLLGVLRAGGCYVPLDPAYPEERVAYMLDDADCLLVLVDASTRERVAALGRPCLALEEGGDQANELASPASEVGAEHLAYIIYTSGSTGRPKGVA…
POG003198	Pseudomonas aeruginosa BWHPSA044	Q049_02498	WP_011666649.1	499985931	peptide synthetase	MQERHGLPLRSFSSGKALTAGRAARPEVAQERRYLQGAPLGLELPGRIALRDPHCAWQWFEPEAAAQAFPAAHWLAAFLVLLGRYGNEEITLGFPEPITVRGRQAPALLRSAYRALESSAERSARLAEELDDARRQLSAEGQERAALAGRCAVQVLAARPTASSPGWLALVLAADGSVGLALRDPQYDGLRRIAGHLARLARGLVDAQACVGRLPWLDADEERRLQALRSEPQAAPPRGVLHHLFEAQARRTPQRIAVHAADRSLSYAELERESAALAARLRAAGVAPEQRVGVCLRRDSGLLVGLLGVLRAGGCYVPLDPAYPEERVAYMLDDADCLLVLVDASTRERVAALGRPCLALEEGGDQANELASPASEVGAEHLAYIIYTSGSTGRPKGVA…
POG003198	Pseudomonas aeruginosa LES_CF_sputum_CF03_contigs_12_a1	TC72_RS25925	WP_025346357.1	644642387	peptide synthetase	MQERHGLPLRSFSSGKALTAGRAVRPEVAQERRYLQGAPLGLELPGRIALRDPHCAWQWFEPEAAAEAFPAAHWLAAFLVLLGRYGNEEITLGFPEPITVRGRQAPALLRSAYRAMESSAERSARLAEELDDARRQLSADGQERAALAGRCAVQVLAARPTASSPGWLALVLAADGSVGLALRDPQYDELRRIAGHLARLARGLVDAQACVGRLPWLDADEERRLQALRSEPRAAPSRGVLHHLFEAQARRTPQRIAVHAADRSLSYAELERESAALAVRLRAAGVAPEQRVGVCLRRDSGLLVGLLGVLRAGGCYVPLDPAYPEERVAYMLDDADCLLVLVDASTRERVAALGRPCLTLEEGGDQANDLALPASEVGADHLAYIIYTSGSTGRPKGVA…
POG003198	Pseudomonas aeruginosa BWH052	V553_02133	WP_031629466.1	685888060	peptide synthetase	MQERHGLPLRSFSSGKALTAGRAARPEVAQERRYLQGAPLGLELPGRIALRDPHCAWQWFEPEAAAEAFPAAHWLAAFLVLLGRYGNEEITLGFPEPITVRGRQAPALLRSAYRAMESSAERSARLAEELDDARRQLSADGQERAALAGRCAVQVLAARPTASSPGWLALVLAADGSVGLALRDPQYDELRRIAGHLARLARGLVDAQACVGRLPWLDADEERRLQALRSEPQAAPSRGVLHHLFEAQARRTPQRIAVHAADRSLSYAELERESAALAVRLRAAGVAPEQRVGVCLRRDSGLLVGLLGVLRAGGCYVPLDPAYPEERVAYMLDDADCLLVLVDASTRERVAALGRPCLALEEGGDQANELASPASEVGADHLAYIIYTSGSTGRPKGVA…
POG003198	Pseudomonas aeruginosa FRD1 - Assembly GCF_000950725.1	UC33_RS26145	WP_033955034.1	730253703	peptide synthetase	MQERHGLPLRSFSSGKALTAGRAVRPEVAQERRYLQGAPLGLELPGRIALRDPHCAWQWFEPEAAAEAFPAAHWLAAFLVLLGRYGNEEITLGFPEPITVRGRQAPALLRSSYRAMESSAERSARLAEELDDARRQLSADGQERAALAGRCAVQVLAARPTASSPGWLALVLAADGSVGLALRDPQYDELRRIAGHLARLARGLVDAQACVGRLPWLDADEERRLQALRSEPQAAPSRGVLHHLFEAQARRTPQRIAVHAADRSLSYAELERESAALAVRLRAAGVAPEQRVGVCLRRDSGLLVGLLGVLRAGGCYVPLDPAYPEERVAYMLDDADCLLVLVDASTRERVAALGRPCLTLEEGGDQANDLALPASEVGADHLAYIIYTSGSTGRPKGVA…
POG003198	Pseudomonas aeruginosa X13273	Q013_02065	WP_023094720.1	553762310	non-ribosomal peptide synthetase	MQERHGLPLRSFSSGKALTAGRAARPEVAQERRYLQGAPLGLELPGRIALRDPHCAWQWFEPEAAAQAFPAAHWLAAFLVLLGRYGNEEITLGFPEPITVRGRQAPALLRSAYRALESSAERSARLAEELDDARRQLSAEGQERAALAGRCAVQVLAARPTASSPGWLALVLAADGSVGLALRDPQYDGLRRIAGHLARLARGLVDAQACVGRLPWLDADEERRLQALRSEPQAAPPRGVLHHLFEAQARRTPQRIAVHAADRSLSYAELERESAALAARLRAAGVAPEQRVGVCLRRDSGLLVGLLGVLRAGGCYVPLDPAYPEERVAYMLDDADCLLVLVDASTRERVAALGRPCLALEEGGDQATDLALPASEVGAEHLAYIIYTSGSTGRPKGVA…
POG003198	Pseudomonas aeruginosa MH27	PAMH27_RS15090		727810978	peptide synthetase	MQERHGLPLRSFSSGKALTAGRAARPEVAQERRYLQGAPLGLELPGRIALRDPHCAWQWFEPEAAAQAFPAAHWLAAFLVLLGRYGNEEITLGFPEPITVRGRQAPALLRSAYRALESSAERSARLAEELDDARRQLSGEGQERAALAGRCAVQVLAARPTASSPGWLALVLAADGSVGLALRDPQYDGLRRIAGHLARLARGLVDAQACVGRLPWLDADEERRLQALRSEPQAAPPRGVLHHLFEAQARRTPQRIAVHAADRSLSYAELERESAALAARLRAAGVAPEQRVGVCLRRDSGLLVGLLGVLRAGGCYVPLDPAYPEERVAYMLDDADCLLVLVDASTHERVAALGRPCLALEEGGDQANDLALPASEVGAEHLAYIIYTSGSTGRPKGVA…
POG003198	Pseudomonas aeruginosa LESlike1	T225_RS15165	WP_012614163.1	501656583	peptide synthetase	MQERHGLPLRSFSSGKALTAGRAVRPEVAQERRYLQGAPLGLELPGRIALRDPHCAWQWFEPEAAAEAFPAAHWLAAFLVLLGRYGNEEITLGFPEPITVRGRQAPALLRSAYRAMESSAERSARLAEELDDARRQLSADGQERAALAGRCAVQVLAARPTASSPGWLALVLAADGSVGLALRDPQYDELRRIAGHLARLARGLVDAQACVGRLPWLDADEERRLQALRSEPRAAPSRGVLHHLFEAQARRTPQRIAVHAADRSLSYAELERESAALAVRLRAAGVAPEQRVGVCLRRDSGLLVGLLGVLRAGGCYVPLDPAYPEERVAYMLDDADCLLVLVDASTRERVAALGRPCLTLEEGGDQANDLALPASEVGADHLAYIIYTSGSTGRPKGVA…
POG003198	Pseudomonas aeruginosa BWH055	V556_01990	WP_031684614.1	685975693	peptide synthetase	MQERHGLPLRSFSSGKALTAGRAARPEVAQERRYLQGAPLGLELPGRIALRDPHCAWQWFEPEAAAEAFPAAHWLAAFLVLLGRYGNEEITLGFPEPITVRGRQAPALLRSSYRAMESSAERSARLAEELDDARRQLSADGQDRAALAGRCAVQVLAARPTASSPGWLALVLAADGSVGLALRDPQYDELRRIAGHLARLARGLVDAQACVGRLPWLDADEERRLQALRSEPQAAPSRGVLHHLFEAQARRTPQRIAVHAADRSLSYAELERESAALAVRLRAAGVAPEQRVGVCLRRDSGLLVGLLGVLRAGGCYVPLDPAYPEERVAYMLDDADCLLVLVDASTRERVAALGRPCLTLEEGGDQANDLALPASEVGADHLAYIIYTSGSTGRPKGVA…
POG003198	Pseudomonas aeruginosa BWH060	V561_00326	WP_023094026.1	553761572	non-ribosomal peptide synthetase	MQERHGLPLRSFSSGKALTAGRAARPEVAQERRYLQGAPLGLELPGRIALRDPHCAWQWFEPEAAAQAFPAAHWLAAFLVLLGRYGNEEITLGFPEPITVRGRQAPALLRSAYRALESSAERSARLAEELDDARRQLSAEGQERAALAGRCAVQVLAARPTASSPGWLALVLAADGSVGLALRDPQYDGLRRIAGHLARLARGLVDAQACVGRLPWLDADEERRLQALRSEPQAAPPRGVLHHLFEAQARRTPQRIAVHAADRSLSYAELERESAALAARLRAAGVAPEQRVGVCLRRDSGLLVGLLGVLRAGGCYVPLDPAYPEERVAYMLDDADCLLVLVDASTRERVAALGRPCLALEEGGDQANDLALPASEVGAEHLAYIIYTSGSTGRPKGVA…
POG003198	Pseudomonas aeruginosa M8A.4	Q083_01699	WP_023089137.1	553756451	non-ribosomal peptide synthetase	MQERHGLPLRSFSSGKALTAGRAVRPEVAQERRYLQGAPLGLELPGRIALRDPHCAWQWFEPEAAAEAFPAAHWLAAFLVLLGRYGNEEITLGFPEPITVRGRQAPALLRSSYRAMESSAERSARLAEELDDARRQLSADGQERAALAGRCAVQVLAARPTASSPGWLALVLAADGSVGLALRDPQYDELRRIAGHLARLARGLVDAQACVGRLPWLDADEERRLQALRSEPQAAPSRGVLHHLFEAQARRTPQRIAVHAADRSLSYAELERESAALAVRLRAAGVAPEQRVGVCLRRDSGLLVGLLGVLRAGGCYVPLDPAYPEERVAYMLDDADCLLVLVDASTRERVAALGRPCLTLEEGGDQANDLALPASEVGADHLAYIIYTSGSTGRPKGVA…
POG003198	Pseudomonas otitidis LNU-E-001	CR65_RS0105180	WP_028680900.1	655271303	peptide synthetase	MQERHGLPLRSFSSGKALTAGRAARPEVAQERRYLQGAPLGLELPGRIALRDPHCAWQWFEPEAAAEAFPAAHWLAAFLVLLGRYGNEEITLGFPEPITVRGRQAPALLRSSYRAMESSAERSARLAEELDDARRQLSADGQDRAALAGRCAVQVLAARPTASSPGWLALVLAADGSVGLALRDPQYDELRRIAGHLARLARGLVDAQACVGRLPWLDADEERRLQALRSEPQAAPSRGVLHHLFEAQARRTPQRIAVHAADRSLSYAELERESAALAVRLRAAGVAPEQRVGVCLRRDSGLLVGLLGVLRAGGCYVPLDPAYPEERVAYMLDDADCLLVLVDASTRERVAALGRPCLTLEEGGDQANDLALPASEVGADHLAYIIYTSGSTGRPKGVA…
POG003198	Pseudomonas aeruginosa BWHPSA015	Q028_00426	WP_023119277.1	553787978	non-ribosomal peptide synthetase	MQERHGLPLRSFSSGKALTAGRAVRPEVAQERRYLQGAPLGLELPGRIALRDPHCAWQWFEPEAAAEAFPAAHWLAAFLVLLGRYGNEEITLGFPEPITVRGRQAPALLRSAYRAMESSAERSARLAEELDDARRQLSADGQERAALAGCCAVQVLAARPTASSPGWLALVLAADGSVGLALRDPQYDELRRIAGHLARLARGLVDAQACVGRLPWLDADEERRLQALRSEPQAAPSRGVLHHLFEAQARRTPQRIAVHAADRSLSYAELERESAALAVRLRAAGVAPEQRVGVCLRRDSGLLVGLLGVLRAGGCYVPLDPAYPEERVAYMLDDADCLLVLVDASTRERVAALGRPCLTLEEGGDQANDLALPASEVGADHLAYIIYTSGSTGRPKGVA…
POG003198	Pseudomonas aeruginosa BWHPSA001	Q014_02786	WP_023116111.1	553784653	non-ribosomal peptide synthetase	MQERHGLPLRSFSSGKALTAGRAVRPEVAQERRYLQGAPLGLELPGRIALRDPHCAWQWFEPEAAAEAFPAAHWLAAFLVLLGRYGNEEITLGFPEPITVRGRQAPALLRSAYRAMESSAERSARLAEELDDARRQLSADGQERAALAGRCAVQVLAARPTASSPGWLALVLAADGSVGLALRDPQYDELRRIAGHLARLARGLVDAQACVGRLPWLDADEERRLQALRSEPQAAPSRGVLHHLFEAQARRTPQRIAVHAADRSLSYAELERESAALAVRLRAAGVAPEQRVGVCLRRDSGLLVGLLGVLRAGGCYVPLDPAYPEERVAYMLDDADCLLVLVDASTRERVAALGRPCLTLEEGGDQANDLALPASEVGADHLAYIIYTSGSTGRPKGVA…
POG003198	Pseudomonas aeruginosa PAO1H2O	OU9_02323	WP_038403233.1	740617719	peptide synthetase	MQERHGLPLRSFSSGKALTAGRAVRPEVAQERRYLQGAPLGLELPGRIALRDPHCAWQWFEPEAAAEAFPAAHWLAAFLVLLGRYGNEEITLGFPEPITVRGRQAPALLRSSYRAMESSAERSARLAEELDDARRQLSADGQERAALAGRCAVQVLAARPTASSPGWLALVLAADGSVGLALRDPQYDELRRIAGHLARLARGLVDAQACVGRLPWLDADEERRLQALRSEPQAAPSRGVLHHLFEAQARRTPQRIAVHAADRSLSYAELERESAALAVRLRAAGVAPEQRVGVCLRRDSGLLVGLLGVLRAGGCYVPLDPAYPEERVAYMLDDADCLLVLVDASTRERVAALGRPCLTLEEGGDQANDLALPASEVGADHLAYIIXTSGSTGRPKGVA…
POG003198	Pseudomonas aeruginosa SCV20265	SCV20265_3018	WP_024099921.1	568309757	Non-ribosomal peptide synthetase module	MQERHGLPLRSFSSGKALTAGRAARPEVAQERRYLQGAPLGLELPGRIALRDPHCAWQWFEPEAAAEAFPAAHWLAAFLVLLGRYGNEEITLGFPEPITVRGRQAPALLRSSYRAMESSAERSARLAEELDDARRQLSADGQERAALAGRCAVQVLAARPTASSPGWLALVLAADGSVGLALRDPQYDELRRIAGHLARLARGLVDAQACVGRLPWLDADEERRLQALRSEPQAAPSRGVLHHLFEAQARRTPQRIAVHAADRSLSYAELERESAALAVRLRAAGVAPEQRVGVCLRRDSGLLVGLLGVLRAGGCYVPLDPAYPEERVAYMLDDADCLLVLVDASTRERVAALGRPCLTLEEGGDQANDLALPASEVGADHLAYIIYTSGSTGRPKGVA…
POG003198	Pseudomonas aeruginosa AZPAE14403	NQ61_RS31220	WP_003158761.1	489250686	non-ribosomal peptide synthetase	MQERHGLPLRSFSSGKALTAGRAVRPEVAQERRYLQGAPLGLELPGRIALRDPHCAWQWFEPEAAAEAFPAAHWLAAFLVLLGRYGNEEITLGFPEPITVRGRQAPALLRSAYRAMESSAERSARLAEELDDARRQLSADGQERAALAGCCAVQVLAARPTASSPGWLALVLAADGSVGLALRDPQYDELRRIAGHLARLARGLVDAQACVGRLPWLDADEERRLQALRSEPQAAPSRGVLHHLFEAQARRTPQRIAVHAADRSLSYAELERESAALAVRLRAAGVAPEQRVGVCLRRDSGLLVGLLGVLRAGGCYVPLDPAYPEERVAYMLDDADCLLVLVDASTRERVAALGRPCLTLEEGGDQANDLALPASEVGADHLAYIIYTSGSTGRPKGVA…
POG003198	Pseudomonas aeruginosa LES_CF_sputum_CF03_contigs_2_a1	TC72_RS17970	WP_025346357.1	644642387	peptide synthetase	MQERHGLPLRSFSSGKALTAGRAVRPEVAQERRYLQGAPLGLELPGRIALRDPHCAWQWFEPEAAAEAFPAAHWLAAFLVLLGRYGNEEITLGFPEPITVRGRQAPALLRSAYRAMESSAERSARLAEELDDARRQLSADGQERAALAGRCAVQVLAARPTASSPGWLALVLAADGSVGLALRDPQYDELRRIAGHLARLARGLVDAQACVGRLPWLDADEERRLQALRSEPRAAPSRGVLHHLFEAQARRTPQRIAVHAADRSLSYAELERESAALAVRLRAAGVAPEQRVGVCLRRDSGLLVGLLGVLRAGGCYVPLDPAYPEERVAYMLDDADCLLVLVDASTRERVAALGRPCLTLEEGGDQANDLALPASEVGADHLAYIIYTSGSTGRPKGVA…
POG003198	Pseudomonas aeruginosa BL19	Q073_02138	WP_023096731.1	553764393	non-ribosomal peptide synthetase	MQERHGLPLRSFSSGKALTAGRAARPEVAQERRYLQGAPLGLELPGRIALRDPHCAWQWFEPEAAAEAFPAAHWLAAFLVLLGRYGNEEITLGFPEPITVRGRQAPALLRSSYRAMESSAERSARLAEELDDARRQLSADGQERAALAGRCAVQVLAARPTASSPGWLALVLAADGSVGLALRDPQYDELRRIAGHLARLARGLVDAQACVGRLPWLDADEERRLQALRSEPQAAPSRGVLHHLFEAQARRTPQRIAVHAADRSLSYAELERESAALAVRLRAAGVAPEQRVGVCLRRDSGLLVGLLGVLRAGGCYVPLDPAYPEERVAYMLDDADCLLVLVDASTRERVAALGRPCLTLEEGGDQANDLALPASEVGADHLAYIIYTSGSTGRPKGVA…
POG003198	Pseudomonas aeruginosa WS136	PAWS136_RS14535	WP_023116111.1	553784653	protein AmbB	MQERHGLPLRSFSSGKALTAGRAVRPEVAQERRYLQGAPLGLELPGRIALRDPHCAWQWFEPEAAAEAFPAAHWLAAFLVLLGRYGNEEITLGFPEPITVRGRQAPALLRSAYRAMESSAERSARLAEELDDARRQLSADGQERAALAGRCAVQVLAARPTASSPGWLALVLAADGSVGLALRDPQYDELRRIAGHLARLARGLVDAQACVGRLPWLDADEERRLQALRSEPQAAPSRGVLHHLFEAQARRTPQRIAVHAADRSLSYAELERESAALAVRLRAAGVAPEQRVGVCLRRDSGLLVGLLGVLRAGGCYVPLDPAYPEERVAYMLDDADCLLVLVDASTRERVAALGRPCLTLEEGGDQANDLALPASEVGADHLAYIIYTSGSTGRPKGVA…
POG003198	Pseudomonas aeruginosa MSH10	Q000_02133	WP_016263476.1	510945769	non-ribosomal peptide synthetase	MQERHGLPLRSFSSGKALTAGRAVRPEVAQERRYLQGAPLGLELPGRIALRDPHCAWQWFEPEAAAEAFPAAHWLAAFLVLLGRYGNEEITLGFPEPITVRGRQAPALLRSSYRAMESSAERSARLAEELDDARRQLSADGQERAALAGRCAVQVLAARPTASSPGWLALVLAADGSVGLALRDPQYDELRRIAGHLARLARGLVDAQACVGRLPWLDADEERRLQALRSEPQAAPSRGVLHHLFEAQARRTPQRIAVHAADRSLSYAELERESAALAVRLRAAGVAPEQRVGVCLRRDSGLLVGLLGVLRAGGCYVPLDPAYPEERVAYMLDDADCLLVLVDASTRERVAALGRPCLTLEEGGDQANDLALPASEVGADHLAYIIYTSGSTGRPKGVA…
POG003198	Pseudomonas aeruginosa LES_CF_sputum_CF03_contigs_4_a1	TC72_RS21390	WP_025346357.1	644642387	peptide synthetase	MQERHGLPLRSFSSGKALTAGRAVRPEVAQERRYLQGAPLGLELPGRIALRDPHCAWQWFEPEAAAEAFPAAHWLAAFLVLLGRYGNEEITLGFPEPITVRGRQAPALLRSAYRAMESSAERSARLAEELDDARRQLSADGQERAALAGRCAVQVLAARPTASSPGWLALVLAADGSVGLALRDPQYDELRRIAGHLARLARGLVDAQACVGRLPWLDADEERRLQALRSEPRAAPSRGVLHHLFEAQARRTPQRIAVHAADRSLSYAELERESAALAVRLRAAGVAPEQRVGVCLRRDSGLLVGLLGVLRAGGCYVPLDPAYPEERVAYMLDDADCLLVLVDASTRERVAALGRPCLTLEEGGDQANDLALPASEVGADHLAYIIYTSGSTGRPKGVA…
POG003198	Pseudomonas aeruginosa BWHPSA025	Q038_01736	WP_023113068.1	553781465	non-ribosomal peptide synthetase	MQERHGLPLRSFSSGKALTAGRAARPEVAQERRYLQGAPLGLELPGRIALRDPHCAWQWFEPEAAAEAFPAAHWLAAFLVLLGRYGNEEITLGFPEPITVRGRQAPALLRSAYRAMESSAERSARLAEELDDARRQLSADGQERAALAGRCAVQVLAARPTASSPGWLALVLAADGSVGLALRDPQYDELRRIAGHLARLARGLVDAQACVGRLPWLDADEERRLQALRSEPRAAPSRGVLHHLFEAQARRTPQRIAVHAADRSLSYAELERESAALAVRLRAAGVAPEQRVGVCLRRDSGLLVGLLGVLRAGGCYVPLDPAYPEERVAYMLDDADCLLVLVDASTRERVAALGRPCLTLEEGGDQANDLALPASEVGADHLAYIIYTSGSTGRPKGVA…
POG003198	Pseudomonas aeruginosa PAO1-VE13	N297_2378	WP_003113094.1	651874743	linear gramicidin synthase subunit D domain protein	MQERHGLPLRSFSSGKALTAGRAVRPEVAQERRYLQGAPLGLELPGRIALRDPHCAWQWFEPEAAAEAFPAAHWLAAFLVLLGRYGNEEITLGFPEPITVRGRQAPALLRSSYRAMESSAERSARLAEELDDARRQLSADGQERAALAGRCAVQVLAARPTASSPGWLALVLAADGSVGLALRDPQYDELRRIAGHLARLARGLVDAQACVGRLPWLDADEERRLQALRSEPQAAPSRGVLHHLFEAQARRTPQRIAVHAADRSLSYAELERESAALAVRLRAAGVAPEQRVGVCLRRDSGLLVGLLGVLRAGGCYVPLDPAYPEERVAYMLDDADCLLVLVDASTRERVAALGRPCLTLEEGGDQANDLALPASEVGADHLAYIIYTSGSTGRPKGVA…
POG003198	Pseudomonas aeruginosa AZPAE14884	NS00_RS29285	WP_034013697.1	730428479	peptide synthetase	MQERHGLPLRSFSSGKALTAGRAVRPEVAQERRYLQGAPLGLELPGRIALRDPHCAWQWFEPEAAAEAFPAAHWLAAFLVLLGRYGNEEITLGFPEPITVRGRQAPALLRSSYRAMESSAERSARLAEELDDARRQLSADGQERAALAGRCAVQVLAARPTASSPGWLALVLAADGSVGLALRDPQYDELRRIAGHLARLARGLVDAQACVGRLPWLDADEERRLQALRSEPQAAPSRGVLHHLFEAQARRTPQRIAVHAADRSLSYAELERESAALAVRLRAAGVAPEQRVGVCLRRDSGLLVGLLGVLRAGGCYVPLDPAYPEERVAYMLDDADCLLVLVDASTRERVAALGRPCLTLEEGGDQANDLALPASEVGADHLAYIIYTSGSTGRPKGVA…
POG003198	Pseudomonas aeruginosa AZPAE14931	NS47_RS28375	WP_023103159.1	553771124	non-ribosomal peptide synthetase	MQERHGLPLRSFSSGKALTAGRAARPEVAQERRYLQGAPLGLELPGRIALRDPHCAWQWFEPEAAAEAFPAAHWLAAFLVLLGRYGNEEITLGFPEPITVRGRQAPALLRSSYRAMESSAERSARLAEELDDARRQLSADGQERAALAGRCAVQVLAARPTASSPGWLALVLAADGSVGLALRDPQYDELRRIAGHLARLARGLVDAQACVGRLPWLDADEERRLQALRSEPQAAPSRGVLHHLFEAQARRTPQRIAVHAADRSLSYAELERESAALAVRLRAAGVAPEQRVGVCLRRDSGLLVGLLGVLRAGGCYVPLDPAYPEERVAYMLDDADCLLVLVDASTRERVAALGRPCLTLEEGGDQANDLALPASEVGADHLAYIIYTSGSTGRPKGVA…
POG003198	Pseudomonas sp. S9	PSES9_RS0102225	WP_010483563.1	498169407	peptide synthetase	MSGGELQVLADDLAHHFAQVFSQHAGFTALGCGAEVLSYQDLASRTATIAAQLTRGGVTPGSRIGLHLQRGPDLIAAILACLHNGLCFLPLDPEFPPQRLQDIAQDADLTLVLQDTHGEGRFAMPSLYLQTAEADEAARLSWPAFAGRSPAYMMFTSGSTGRPKGVVISRHALANFLFAASSRLGLSAATRWLFITTPAFDISLLEMLGPLWAGGALEVVGSPAHKDPDALLAILAEHHEINTLQATPAFWRMLLKTGWQGRAGLIALCGGEALDATLAENLAPRVSQLWNCYGPTEATVWSMMAPVHLPIGAEGILLSHSLEGYRHWVLADSGVELVAADEGEVCIEGPSLANGYWARDDLSAQSFIGWQGRQLYRTGDRVQRIGEDAYRYLGRLDEQ…
POG003198	Pseudomonas aeruginosa LES431	T223_15325	WP_012614163.1	568154145	peptide synthetase	MQERHGLPLRSFSSGKALTAGRAVRPEVAQERRYLQGAPLGLELPGRIALRDPHCAWQWFEPEAAAEAFPAAHWLAAFLVLLGRYGNEEITLGFPEPITVRGRQAPALLRSAYRAMESSAERSARLAEELDDARRQLSADGQERAALAGRCAVQVLAARPTASSPGWLALVLAADGSVGLALRDPQYDELRRIAGHLARLARGLVDAQACVGRLPWLDADEERRLQALRSEPRAAPSRGVLHHLFEAQARRTPQRIAVHAADRSLSYAELERESAALAVRLRAAGVAPEQRVGVCLRRDSGLLVGLLGVLRAGGCYVPLDPAYPEERVAYMLDDADCLLVLVDASTRERVAALGRPCLTLEEGGDQANDLALPASEVGADHLAYIIYTSGSTGRPKGVA…
POG003198	Pseudomonas aeruginosa AZPAE14372	NQ51_RS17625	WP_043085134.1	759354560	peptide synthetase	MQERHGLPLRSFSSGKALTAGRAARPEVAQERRYLQGAPLGLELPGRIALRDPHCAWQWFEPEAAAQAFPAAHWLAAFLVLLGRYGNEEITLGFPEPITVRGRQAPALLRSAYRALESSAERSARLAEELDDARRQLSAEGQERVALAGRCAVQVLAARPTASSPGWLALVLAADGSVGLALRDPQYDGLRRIAGHLARLARGLVDAQACVGRLPWLDADEERRLQALRSEPQAAPPRGVLHHLFEAQARRTPQRIAVHAADRSLSYAELERESAALAARLRAAGVAPEQRVGVCLRRDSGLLVGLLGVLRAGGCYVPLDPAYPEERVAYMLDDADCLLVLVDASTREWVAALGRPCLALEEGGDQANELASPASEVGAEHLAYIIYTSGSTGRPKGVA…
POG003198	Pseudomonas aeruginosa BWHPSA005	Q018_03090	WP_023087508.1	553754745	non-ribosomal peptide synthetase	MQERHGLPLRSFSSGKALTAGRAVRPEVAQERRYLQGAPLGLELPGRIALRDPHCAWQWFEPEAAAEAFPAAHWLAAFLVLLGRYGNEEITLGFPEPITVRGRQAPALLRSSYRAMESSAERSARLAEELDDARRQLSADGQERAALAGRCAVQVLAARPTASSPGWLALVLAADGSVGLALRDPQYDELRRIAGHLARLARGLVDAQACVGRLPWLDADEERRLQALRSEPQAAPSRGVLHHLFEAQARRTPQRIAVHAADRSLSYAELERESAALAVRLRAAGVAPEQRVGVCLRRDSGLLVGLLGVLRAGGCYVPLDPAYPEERVAYMLDDADCLLVLVDASTRERVAALGRPCLTLEEGGDQANDLALPASEVGADHLAYIIYTSGSTGRPKGVA…
POG003198	Pseudomonas aeruginosa AZPAE12145	NQ06_RS10025	WP_034052188.1	730610724	peptide synthetase	MQERHGLPLRSFSSGKALTAGRAVRPEVAQERRYLQGAPLGLELPGRIALRDPHCAWQWFEPEAAAEAFPAAHWLAAFLVLLGRYGNEEITLGFPEPITVRGRQAPALLRSAYRAMESSAERSARLAEELDDAWRQLSADGQERAALAGRCAVQVLAARPTASSPGWLALVLAADGSVGLALRDPQYDELRRIAGHLARLARGLVDAQACVGRLPWLDADEERRLQALRSEPQAAPSRGVLHHLFEAQARRTPQRIAVHAADRSLSYAELERESAALAVRLRAAGVAPEQRVGVCLRRDSGLLVGLLGVLRAGGCYVPLDPAYPEERVAYMLDDADCLLVLVDASTRERVAALGRPCLTLEEGGDQANDLALPASEVGADHLAYIIYTSGSTGRPKGVA…
POG003198	Pseudomonas aeruginosa LES_CF_sputum_CF03_contigs_32_a1	TC72_RS24965	WP_025346357.1	644642387	peptide synthetase	MQERHGLPLRSFSSGKALTAGRAVRPEVAQERRYLQGAPLGLELPGRIALRDPHCAWQWFEPEAAAEAFPAAHWLAAFLVLLGRYGNEEITLGFPEPITVRGRQAPALLRSAYRAMESSAERSARLAEELDDARRQLSADGQERAALAGRCAVQVLAARPTASSPGWLALVLAADGSVGLALRDPQYDELRRIAGHLARLARGLVDAQACVGRLPWLDADEERRLQALRSEPRAAPSRGVLHHLFEAQARRTPQRIAVHAADRSLSYAELERESAALAVRLRAAGVAPEQRVGVCLRRDSGLLVGLLGVLRAGGCYVPLDPAYPEERVAYMLDDADCLLVLVDASTRERVAALGRPCLTLEEGGDQANDLALPASEVGADHLAYIIYTSGSTGRPKGVA…
POG003198	Pseudomonas aeruginosa BWH032	AJ72_05649	WP_003122726.1	489214013	peptide synthetase	MQERHGLPLRSFSSGKALTAGRAVRPEVAQERRYLQGAPLGLELPGRIALRDPHCAWQWFEPEAAAEAFPAAHWLAAFLVLLGRYGNEEITLGFPEPITVRGRQAPALLRSAYRAMESSAERSARLAEELDDARRQLSADGQERAALAGCCAVQVLAARPTASSPGWLALVLAADGSVGLALRDPQYDELRRIAGHLARLARGLVDAQACVGRLPWLDADEERRLQALRSEPQAAPSRGVLHHLFEAQARRTPQRIAVHAADRSLSYAELERESAALAVRLRAAGVAPEQRVGVCLRRDSGLLVGLLGVLRAGGCYVPLDPAYPEERVAYMLDDADCLLVLVDASTRERVAALGRPCLTLEEGGDQANDLALPASEVGADHLAYIIYTSGSTGRPKGVA…
POG003198	Pseudomonas aeruginosa 3577	AJ64_05796	WP_031633017.1	685891761	peptide synthetase	MQERHGLPLRSFSSGKALTAGRAVRPEVAQERRYLQGAPLGLELPGRIALRDPHCAWQWFEPEAAAEAFPAAHWLAAFLVLLGRYGNEEITLGFPEPITVRGRQAPALLRSAYRAMESSAERSARLAEELDDARRQLSADGQERAALAGRCAVQVLAARPTASSPGWLALVLAADGSVGLALRDPQYDELRRIAGHLARLARGLVDAQACVGRLPWLDADEERRLQALRSEPQAAPSRGVLHHLFEAQARRTPQRIAVHAADRSLSYAELERESAALAVRLRAAGVAPEQRVGVCLRRDSGLLVGLLGVLRAGGCYVPLDPAYPEERVAYMLDDADCLLVLVDASTRERVAALGRPCLTLEEGGDQANDLALPASEVGADHLAYIIYTSGSTGRPKGVA…
POG003198	Pseudomonas aeruginosa AZPAE14395	NQ58_RS28615	WP_033985849.1	730325706	peptide synthetase	MQERHGLPLRSFSSGKALTAGRAARPEVAQERRYLQGAPLGLELPGRIALRDPHCAWQWFEPEAAAQAFPAAHWLAAFLVLLGRYGNEEITLGFPEPITVRGRQTPALLRSAYRALESSAERSARLAEELDDARRQLSAEGQERAALAGRCAVQVLAARPTASSPGWLALVLAADGSVGLALRDPQYDELRRIAGHLARLARGLVDAQACVGRLPWLDADEERRLQALRSEPQAAPPRGVLHHLFEAQARRTPQRIAVHAADRSLSYAELERESAALAARLRAAGVAPEQRVGVCLRRDSGLLVGLLGVLRAGGCYVPLDPAYPEERVAYMLDDADCLLVLVDASTHERVAALGRPCLTLEEGGDQANDLALPASEVGAEHLAYIIYTSGSTGRPKGVA…
POG003198	Pseudomonas aeruginosa BL09	Q063_00166	WP_023095599.1	553763209	non-ribosomal peptide synthetase	MQERHGLPLRSFSSGKALTAGRAARPEVAQERRYLQGAPLGLELPGRIALRDPHCAWQWFEPEAAAQAFPAAHWLAAFLVLLGRYGNEEITLGFPEPITVRGRQAPALLRSAYRALESSAERSARLAEELDDARRQLSAEGQERVALAGRCAVQVLAARPTASSPGWLALVLAADGSVGLALRDPQYDGLRRIAGHLARLARGLVDAQACVGRLPWLDADEERRLQALRSEPQAAPPRGVLHHLFEAQARRTPQRIAVHAADRSLSYAELERESAALAARLRAAGVAPEQRVGVCLRRDSGLLVGLLGVLRAGGCYVPLDPAYPEERVAYMLDDADCLLVLVDASTRERVAALGRPCLALEEGGDQANELASPASEVGAEHLAYIIYTSGSTGRPKGVA…
POG003198	Pseudomonas aeruginosa 3576	AJ63_05939	WP_031629466.1	685888060	peptide synthetase	MQERHGLPLRSFSSGKALTAGRAARPEVAQERRYLQGAPLGLELPGRIALRDPHCAWQWFEPEAAAEAFPAAHWLAAFLVLLGRYGNEEITLGFPEPITVRGRQAPALLRSAYRAMESSAERSARLAEELDDARRQLSADGQERAALAGRCAVQVLAARPTASSPGWLALVLAADGSVGLALRDPQYDELRRIAGHLARLARGLVDAQACVGRLPWLDADEERRLQALRSEPQAAPSRGVLHHLFEAQARRTPQRIAVHAADRSLSYAELERESAALAVRLRAAGVAPEQRVGVCLRRDSGLLVGLLGVLRAGGCYVPLDPAYPEERVAYMLDDADCLLVLVDASTRERVAALGRPCLALEEGGDQANELASPASEVGADHLAYIIYTSGSTGRPKGVA…
POG003198	Pseudomonas aeruginosa AZPAE14379	NQ53_RS21400	WP_043088744.1	759358952	peptide synthetase	MQERHGLPLRSFSSGKALTAGRAVRPEVAQERRYLQGAPLGLELPGRIALRDPHCAWQWFEPEAAAEAFPAAHWLAAFLVLLGRYGNEEITLGFPEPITVRGRQAPALLRSSYRAMESSAERSARLAEELDDARRQLSADGQERAALAGRCAVQVLAARPTASSPGWLALVLAADGSVGLALRDPQYDELRRIAGHLARLARGLVDAQACVGRLPWLDADEERRLQALRSEPQAAPSRGVLHHLFEAQARRTPQRIAVHAADRSLSYAELERESAALAVRLRAAGVAPEQRVGVCLRRDSGLLVGLLGVLRAGGCYVPLDPAYPEERVAYMLDDADCLLVLVDASTRERVAALGRPCLTLEEGGDQANDLALPASEVGADHLAYIIYTSGSTGRPKGVA…
POG003198	Pseudomonas aeruginosa BL07	Q061_01418	WP_023104359.1	553772423	non-ribosomal peptide synthetase	MQERHGLPLRSFSSGKALTAGRAVRPEVAQERRYLQGAPLGLELPGRIALRDPHCAWQWFEPEAAAEAFPAAHWLAAFLVLLGRYGNEEITLGFPEPITVRGRQAPALLRSSYRAMESSAERSARLAEELDDARRQLSADGQERAALAGRCAVQVLAARPTASSPGWLALVLAADGSVGLALRDPQYDELRRIAGHLARLARGLVDAQACVGRLPWLDADEERRLQALRSEPQAAPSRGVLHHLFEAQARRTPQRIAVHAADRSLSYAELERESAALAVRLRAAGVAPEQRVGVCLRRDSGLLVGLLGVLRAGGCYVPLDPAYPEERVAYMLDDADCLLVLVDASTRERVAALGRPCLTLEEGGDQANDLALPASEVGADHLAYIIYTSGSTGRPKGVA…
POG003198	Pseudomonas denitrificans 466_PDEN	ADE13_RS01345	WP_049320745.1	896378764	peptide synthetase	MQERHGLPLRSFSSGKALTAGRAARPEVAQERRYLQGAPLGLELPGRIALRDPHCAWQWFEPEAAAQAFPAAHWLAAFLVLLGRYGNEEITLGFPEPITVRGRQAPALLRSAYRALESSAERSARLAEELDDARRQLSAEGQERAALAGRCAVQVLAARPTASSPGWLALVLAADGSVGLALRDPQYDGLRRIAGHLARLARGLVDAQACVGRLPWLDADEERRLQALRSEPQAAPPRGVLHHLFEAQARRTPQRIAVHAADRSLSYAELERESAALAARLRAAGVAPEQRVGVCLRRDSGLLVGLLGVLRAGGCYVPLDPAYPEERVAYMLDDADCLLVLVDASTRERVAALGRPCLALEEGGDQANDLALPASEVGAEHLAYIIYTSGSTGRPKGVA…
POG003198	Pseudomonas aeruginosa BL24	Q078_06309	WP_004343639.1	490473196	peptide synthetase	MQERHGLPLRSFSSGKALTAGRAVRPEVAQERRYLQGAPLGLELPGRIALRDPHCAWQWFEPEAAAEAFPAAHWLAAFLVLLGRYGNEEITLGFPEPITVRGRQAPALLRSSYRAMESSAERSARLAEELDDARRQLSADGQERAALAGRCAVQVLAARPTASSPGWLALVLAADGSVGLALRDPQYDELRRIAGHLARLARGLVDAQACVGRLPWLDADEERRLQALRSEPQAAPSRGVLHHLFEAQARRTPQRIAVHAADRSLSYAELERESAALAVRLRAAGVAPEQRVGVCLRRDSGLLVGLLGVLRAGGCYVPLDPAYPEERVAYMLDDADCLLVLVDASTRERVAALGRPCLTLEEGGDQANDLALPASEVGADHLAYIIYTSGSTGRPKGVA…
POG003198	Pseudomonas aeruginosa H1l	U864_RS0126435	WP_023116869.1	553785469	non-ribosomal peptide synthetase	MQERHGLPLRSFSSGKALTAGRAARPEVAQERRYLQGAPLGLELPGRIALRDPHCAWQWFEPEAAAEAFPAAHWLAAFLVLLGRYGNEEITLGFPEPITVRGRQAPALLRSSYRAMESSAERSARLAEELDDARRQLSADGQERAALAGRCAVQVLAARPTASSPGWLALVLAADGSVGLALRDPQYDELRRIAGHLARLARGLVDAQACVGRLPWLDADEERRLQALRSEPQAAPSRGVLHHLFEAQARRTPQRIAVHAADRSLSYAELERESAALAVRLRAAGVAPEQRVGVCLRRDSGLLVGLLGVLRAGGCYVPLDPAYPEERVAYMLDDADCLLVLVDASTRERVAALGRPCLTLEEGGDQANDLALPASEVGADHLAYIIYTSGSTGRPKGVA…
POG003198	Pseudomonas aeruginosa AZPAE14373	NQ52_RS25625	WP_034016561.1	730443051	peptide synthetase	MQERHGLPLRSFSSGKALTAGRAARPEVAQERRYLQGAPLGLELPGRIALRDPHCAWQWVEPEAAAQAFPAAHWLAAFLVLLGRYGNEEITLGFPEPITVRGRQAPALLRSAYRALESSAERSARLAEELDDARRQLSAEGQERVALAGRCSVQVLAARPTASSPGWLALVLAADGSVGLALRDPQYDGLRRIAGHLARLARGLVDAQACVGRLPWLDADEERRLQALRSEPQAAPPRGVLHHLFEAQARRTPQRIAVHAADRSLSYAELERESAALAARLRAAGVAPEQRVGVCLRRDSGLLVGLLGVLRAGGCYVPLDPAYPEERVAYMLDDADCLLVLVDASTRERVAALGRPCLALEEGGDQANELASPASEVGAEHLAYIIYTSGSTGRPKGVA…
POG003198	Pseudomonas aeruginosa BWHPSA040	Q045_02729	WP_023103159.1	553771124	non-ribosomal peptide synthetase	MQERHGLPLRSFSSGKALTAGRAARPEVAQERRYLQGAPLGLELPGRIALRDPHCAWQWFEPEAAAEAFPAAHWLAAFLVLLGRYGNEEITLGFPEPITVRGRQAPALLRSSYRAMESSAERSARLAEELDDARRQLSADGQERAALAGRCAVQVLAARPTASSPGWLALVLAADGSVGLALRDPQYDELRRIAGHLARLARGLVDAQACVGRLPWLDADEERRLQALRSEPQAAPSRGVLHHLFEAQARRTPQRIAVHAADRSLSYAELERESAALAVRLRAAGVAPEQRVGVCLRRDSGLLVGLLGVLRAGGCYVPLDPAYPEERVAYMLDDADCLLVLVDASTRERVAALGRPCLTLEEGGDQANDLALPASEVGADHLAYIIYTSGSTGRPKGVA…
POG003198	Pseudomonas aeruginosa BWHPSA043	Q048_03610	WP_031639400.1	685898764	peptide synthetase	MQERHGLPLRSFSSGKALTAGRAARPEVAQERRYLQGAPLGLELPGRIALRDPHCAWQWFEPEAAAQAFPAAHWLAAFLVLLGRYGNEEITLGFPEPITVRGRQAPALLRSAYRALESSAERSARLAEELDDARRQLSAEGQERVALAGRCAVQVLAARPTASSPGWLALVLAADGSVGLALRDPQYDELRRIAGHLARLARGLVDAQACVGRLPWLDADEERRLQALRSEPQAAPPRGVLHHLFEAQARRTPQRIAVHAADRSLSYAELERESAALAARLRAAGVAPEQRVGVCLRRDSGLLVGLLGVLRAGGCYVPLDPAYPEERVAYMLDDADCLLVLVDASTRERVAALGRPCLALEEGGDQANELASPASEVGAEHLAYIIYTSGSTGRPKGVA…
POG003198	Pseudomonas aeruginosa LES_CF_sputum_CF03_contigs_17_a1	TC72_RS18310	WP_025346357.1	644642387	peptide synthetase	MQERHGLPLRSFSSGKALTAGRAVRPEVAQERRYLQGAPLGLELPGRIALRDPHCAWQWFEPEAAAEAFPAAHWLAAFLVLLGRYGNEEITLGFPEPITVRGRQAPALLRSAYRAMESSAERSARLAEELDDARRQLSADGQERAALAGRCAVQVLAARPTASSPGWLALVLAADGSVGLALRDPQYDELRRIAGHLARLARGLVDAQACVGRLPWLDADEERRLQALRSEPRAAPSRGVLHHLFEAQARRTPQRIAVHAADRSLSYAELERESAALAVRLRAAGVAPEQRVGVCLRRDSGLLVGLLGVLRAGGCYVPLDPAYPEERVAYMLDDADCLLVLVDASTRERVAALGRPCLTLEEGGDQANDLALPASEVGADHLAYIIYTSGSTGRPKGVA…
POG003198	Pseudomonas aeruginosa DK2	PADK2_13745		392984145	protein AmbB	MQERHGLPLRSFSSGKALTSGRAARPEVAQERRYLQGAPLGLELPGRIALRDPHCAWQWFEPEAAAEAFPAAHWLAAFLVLLGRYGNEEITLGFPEPITVRGRQAPALLRSAYRAMESSAERSARLAEELDDARRQLSADGQERAALAGRCAVQVLAARPTASSPGWLALVLAADGSVGLALRDPQYDELRRIAGHLARLARGLVDAQACVGRLPWLDADEERRLQALRSEPQAAPPRGVLHHLFEAQARRTPQRIAVHAADRSLSYAELERESAALAVRLRAAGVAPEQRVGVCLRRDSGLLVGLLGVLRAGGCYVPLDPAYPEERVAYMLDDADCLLVLVDASTRERVAALGRPCLTLEEGGDQANDLALPASEVGADHLAYIIYTSGSTGRPKGVA…
POG003198	Pseudomonas aeruginosa AZPAE14526	NQ75_RS28250	WP_023119277.1	553787978	non-ribosomal peptide synthetase	MQERHGLPLRSFSSGKALTAGRAVRPEVAQERRYLQGAPLGLELPGRIALRDPHCAWQWFEPEAAAEAFPAAHWLAAFLVLLGRYGNEEITLGFPEPITVRGRQAPALLRSAYRAMESSAERSARLAEELDDARRQLSADGQERAALAGCCAVQVLAARPTASSPGWLALVLAADGSVGLALRDPQYDELRRIAGHLARLARGLVDAQACVGRLPWLDADEERRLQALRSEPQAAPSRGVLHHLFEAQARRTPQRIAVHAADRSLSYAELERESAALAVRLRAAGVAPEQRVGVCLRRDSGLLVGLLGVLRAGGCYVPLDPAYPEERVAYMLDDADCLLVLVDASTRERVAALGRPCLTLEEGGDQANDLALPASEVGADHLAYIIYTSGSTGRPKGVA…
POG003198	Pseudomonas aeruginosa LESB65	T224_RS46000	WP_025346357.1	644642387	non-ribosomal peptide synthetase	MQERHGLPLRSFSSGKALTAGRAVRPEVAQERRYLQGAPLGLELPGRIALRDPHCAWQWFEPEAAAEAFPAAHWLAAFLVLLGRYGNEEITLGFPEPITVRGRQAPALLRSAYRAMESSAERSARLAEELDDARRQLSADGQERAALAGRCAVQVLAARPTASSPGWLALVLAADGSVGLALRDPQYDELRRIAGHLARLARGLVDAQACVGRLPWLDADEERRLQALRSEPRAAPSRGVLHHLFEAQARRTPQRIAVHAADRSLSYAELERESAALAVRLRAAGVAPEQRVGVCLRRDSGLLVGLLGVLRAGGCYVPLDPAYPEERVAYMLDDADCLLVLVDASTRERVAALGRPCLTLEEGGDQANDLALPASEVGADHLAYIIYTSGSTGRPKGVA…
POG003198	Pseudomonas aeruginosa AZPAE14996	NT11_RS13935	WP_033993561.1	730347362	peptide synthetase	MQERHGLPLRSFSSGKALTAGRAARPEVAQERRYLQGAPLGLELPGRIALRDPHCAWQWFEPEAAAEAFPAAHWLAAFLVLLGRYGNEEITLGFPEPITVRGRQAPALLRSSYRAMESSAERSARLAEELDDARRQLSADGQERAALAGRCAVQVLAARPTASSPGWLALVLAADGSVGLALRDPQYDELRRIAGHLARLARGLVDAQACVGRLPWLDADEERRLQALRSEPQAAPSRGVLHHLFEAQARRTPQRIAVHAADRSLSYAELERESAALAVRLRAAGVAPEQRVGVCLRRDSGLLVGLLGVLRAGGCYVPLDPAYPEERVAYMLDDADCLLVLVDASTRERVAALGRPCLTLEEDGDQANDLALPASEVGADHLAYIIYTSGSTGRPKGVA…
POG003198	Pseudomonas aeruginosa 19660	Q010_02180	WP_023125945.1	553795285	non-ribosomal peptide synthetase	MQERHGLPLRSFSSGKALTAGRAARPEVAQERRYLQGAPLGLELPGRIALRDPHCAWQWFEPEAAAQAFPAAHWLAAFLVLLGRYGNEEITLGFPEPITVRGRQAPALLRSAYRALESSAERSARLAEELDDARRQLSAEGQERAALAGRCAVQVLAARPTASSPGWLALVLAADGSVGLALRDPQYDGLRRIAGHLARLARGLVDAQACVGRLPWLDADEERRLQALRSEPQAAPPRGVLHHLFEAQARRTPQRIAVHAADRSLSYAELERESAALAVRLRAAGVAPEQRVGVCLRRDSGLLVGLLGVLRAGGCYVPLDPAYPEERVAYMLDDADCLLVLVDASTHERVAALGRPCLALEEGGDQANDLASPASEVGAEHLAYIIYTSGSTGRPKGVA…
POG003198	Pseudomonas aeruginosa BWH056	V557_06107	WP_023089137.1	553756451	non-ribosomal peptide synthetase	MQERHGLPLRSFSSGKALTAGRAVRPEVAQERRYLQGAPLGLELPGRIALRDPHCAWQWFEPEAAAEAFPAAHWLAAFLVLLGRYGNEEITLGFPEPITVRGRQAPALLRSSYRAMESSAERSARLAEELDDARRQLSADGQERAALAGRCAVQVLAARPTASSPGWLALVLAADGSVGLALRDPQYDELRRIAGHLARLARGLVDAQACVGRLPWLDADEERRLQALRSEPQAAPSRGVLHHLFEAQARRTPQRIAVHAADRSLSYAELERESAALAVRLRAAGVAPEQRVGVCLRRDSGLLVGLLGVLRAGGCYVPLDPAYPEERVAYMLDDADCLLVLVDASTRERVAALGRPCLTLEEGGDQANDLALPASEVGADHLAYIIYTSGSTGRPKGVA…
POG003198	Pseudomonas aeruginosa AZPAE14925	NS41_RS28680	WP_031684614.1	685975693	peptide synthetase	MQERHGLPLRSFSSGKALTAGRAARPEVAQERRYLQGAPLGLELPGRIALRDPHCAWQWFEPEAAAEAFPAAHWLAAFLVLLGRYGNEEITLGFPEPITVRGRQAPALLRSSYRAMESSAERSARLAEELDDARRQLSADGQDRAALAGRCAVQVLAARPTASSPGWLALVLAADGSVGLALRDPQYDELRRIAGHLARLARGLVDAQACVGRLPWLDADEERRLQALRSEPQAAPSRGVLHHLFEAQARRTPQRIAVHAADRSLSYAELERESAALAVRLRAAGVAPEQRVGVCLRRDSGLLVGLLGVLRAGGCYVPLDPAYPEERVAYMLDDADCLLVLVDASTRERVAALGRPCLTLEEGGDQANDLALPASEVGADHLAYIIYTSGSTGRPKGVA…
POG003198	Pseudomonas aeruginosa BWHPSA028	Q041_02239	WP_023110725.1	553779002	non-ribosomal peptide synthetase	MQERHGLPLRSFSSGKALTAGRAARPEVAQERRYLQGAPLGLELPGRIALRDPHCAWQWFEPEAAAEAFPAAHWLAAFLVLLGRYGNEEITLGFPEPITVRGRQAPALLRSSYRAMESSAERSARLAEELDDARRQLSADGQERAALAGRCAVQVLAARPTASSPGWLALVLAADGSVGLALRDPQYDELRRIAGHLARLARGLVDAQACVGRLPWLDADEERRLQALRSEPQAAPSRGVLHHLFEAQARRTPQRIAVHAADRSLSYAELERESAALAVRLRAAGVAPEQRVGVCLRRDSGLLVGLLGVLRAGGCYVPLDPAYPEERVAYMLDDADCLLVLVDASTRERVAALGRPCLTLEEGGDQANDLALPASEVGADHLAYIIYTSGSTGRPKGVA…
POG003198	Pseudomonas aeruginosa PAK - Assembly GCF_000408865.1	PAK_03007	WP_004343639.1	490473196	peptide synthetase	MQERHGLPLRSFSSGKALTAGRAVRPEVAQERRYLQGAPLGLELPGRIALRDPHCAWQWFEPEAAAEAFPAAHWLAAFLVLLGRYGNEEITLGFPEPITVRGRQAPALLRSSYRAMESSAERSARLAEELDDARRQLSADGQERAALAGRCAVQVLAARPTASSPGWLALVLAADGSVGLALRDPQYDELRRIAGHLARLARGLVDAQACVGRLPWLDADEERRLQALRSEPQAAPSRGVLHHLFEAQARRTPQRIAVHAADRSLSYAELERESAALAVRLRAAGVAPEQRVGVCLRRDSGLLVGLLGVLRAGGCYVPLDPAYPEERVAYMLDDADCLLVLVDASTRERVAALGRPCLTLEEGGDQANDLALPASEVGADHLAYIIYTSGSTGRPKGVA…
POG003198	Pseudomonas aeruginosa 19BR	IAI_RS0112245	WP_023123244.1	553792207	non-ribosomal peptide synthetase	MQERHGLPLRSFSSGKALTAGRAVRPEVAQERRYLQGAPLGLELPGRIALRDPHCAWQWFEPEAAAEAFPAAHWLAAFLVLLGRYGNEEITLGFPEPITVRGRQAPALLRSSYRAMESSAERSARLAEELDDARRQLSADGQERAALAGRCAVQVLAARPTASSPGWLALVLAADGSVGLALRDPQYDELRRIAGHLARLARGLVDAQACVGRLPWLDADEERRLQALRSEPQAAPSRGVLHHLFEAQARRTPQRIAVHAADRSLSYAELERESAALAVRLRAAGVAPEQRVGVCLRRDSGLLVGLLGVLRAGGCYVPLDPAYPEERVAYMLDDADCLLVLVDASTRERVAALGRPCLTLEEGGDQANDLALPASEVGADHLAYIIYTSGSTGRPKGVA…
POG003198	Pseudomonas aeruginosa AZPAE15025	NT41_RS09480	WP_011666649.1	499985931	peptide synthetase	MQERHGLPLRSFSSGKALTAGRAARPEVAQERRYLQGAPLGLELPGRIALRDPHCAWQWFEPEAAAQAFPAAHWLAAFLVLLGRYGNEEITLGFPEPITVRGRQAPALLRSAYRALESSAERSARLAEELDDARRQLSAEGQERAALAGRCAVQVLAARPTASSPGWLALVLAADGSVGLALRDPQYDGLRRIAGHLARLARGLVDAQACVGRLPWLDADEERRLQALRSEPQAAPPRGVLHHLFEAQARRTPQRIAVHAADRSLSYAELERESAALAARLRAAGVAPEQRVGVCLRRDSGLLVGLLGVLRAGGCYVPLDPAYPEERVAYMLDDADCLLVLVDASTRERVAALGRPCLALEEGGDQANELASPASEVGAEHLAYIIYTSGSTGRPKGVA…
POG003198	Pseudomonas aeruginosa LES_CF_sputum_CF03_contigs_6_a1	TC72_RS12565	WP_025346357.1	644642387	peptide synthetase	MQERHGLPLRSFSSGKALTAGRAVRPEVAQERRYLQGAPLGLELPGRIALRDPHCAWQWFEPEAAAEAFPAAHWLAAFLVLLGRYGNEEITLGFPEPITVRGRQAPALLRSAYRAMESSAERSARLAEELDDARRQLSADGQERAALAGRCAVQVLAARPTASSPGWLALVLAADGSVGLALRDPQYDELRRIAGHLARLARGLVDAQACVGRLPWLDADEERRLQALRSEPRAAPSRGVLHHLFEAQARRTPQRIAVHAADRSLSYAELERESAALAVRLRAAGVAPEQRVGVCLRRDSGLLVGLLGVLRAGGCYVPLDPAYPEERVAYMLDDADCLLVLVDASTRERVAALGRPCLTLEEGGDQANDLALPASEVGADHLAYIIYTSGSTGRPKGVA…
POG003198	Pseudomonas aeruginosa AZPAE14847	NR65_RS28170	WP_033945554.1	730241375	peptide synthetase	MQERHGLPLRSFSSGKALTAGRAVRPEVAQERRYLQGAPLGLELPGRIALRDPHCAWQWFEPEAAAEAFPAAHWLAAFLVLLGRYGNEEITLGFPEPITVRGRQAPALLRSSYRAMESSAERSARLAEELDDARRQLSADGQERAALAGRCAVQVLAARPTASSPGWLALVLAADGSVGLALRDPQYDELRRIAGHLARLARGLVDAQACVGRLPWLDADEERRLQALRSEPQAAPSRGVLHHLFEAQARRTPQRIAVHAADRSLSYAELERESAALAVRLRAAGVAPEQRVGVCLRRDSGLLVGLLGVLRAGGCYVPLDPAYPEERVAYMLDDADCLLVLVDASTRERVAALGRPCLTLEEGGDQANDLALPASEVGADHLAYIIYTSGSTGRPKGVA…
POG003198	Pseudomonas aeruginosa LES_CF_sputum_CF03_contigs_9_a1	TC72_RS12200	WP_025346357.1	644642387	peptide synthetase	MQERHGLPLRSFSSGKALTAGRAVRPEVAQERRYLQGAPLGLELPGRIALRDPHCAWQWFEPEAAAEAFPAAHWLAAFLVLLGRYGNEEITLGFPEPITVRGRQAPALLRSAYRAMESSAERSARLAEELDDARRQLSADGQERAALAGRCAVQVLAARPTASSPGWLALVLAADGSVGLALRDPQYDELRRIAGHLARLARGLVDAQACVGRLPWLDADEERRLQALRSEPRAAPSRGVLHHLFEAQARRTPQRIAVHAADRSLSYAELERESAALAVRLRAAGVAPEQRVGVCLRRDSGLLVGLLGVLRAGGCYVPLDPAYPEERVAYMLDDADCLLVLVDASTRERVAALGRPCLTLEEGGDQANDLALPASEVGADHLAYIIYTSGSTGRPKGVA…
POG003198	Pseudomonas aeruginosa Z61	Q054_01788	WP_010793001.1	498492211	amino acid adenylation domain-containing protein	MQERHGLPLRSFSSGKALTAGRAVRPEVAQERRYLQGAPLGMELPGRIALRDPHCAWQWFEPEAAAEAFPAAHWLAAFLVLLGRYGNEEITLGFPEPITVRGRQAPALLRSSYRAMESSAERSARLAEELDDARRQLSADGQERAALAGLCAVQVLAARPTASSPGWLALVLAADGSVGLALRDPQYDELRRIAGHLARLARGLVDAQACVGRLPWLDADEERRLQALRSEPQAAPSRGVLHHLFEAQARRTPQRIAVHAADRSLSYAELERESAALAVRLRAAGVAPEQRVGVCLRRDSGLLVGLLGVLRAGGCYVPLDPAYPEERVAYMLDDADCLLVLVDASTRERVAALGRPCLTLEEGGDQANDLALPASEVGADHLAYIIYTSGSTGRPKGVA…
POG003198	Pseudomonas aeruginosa PADK2_CF510	CF510_22234	WP_003117833.1	489208943	peptide synthetase	MQERHGLPLRSFSSGKALTSGRAARPEVAQERRYLQGAPLGLELPGRIALRDPHCAWQWFEPEAAAEAFPAAHWLAAFLVLLGRYGNEEITLGFPEPITVRGRQAPALLRSAYRAMESSAERSARLAEELDDARRQLSADGQERAALAGRCAVQVLAARPTASSPGWLALVLAADGSVGLALRDPQYDELRRIAGHLARLARGLVDAQACVGRLPWLDADEERRLQALRSEPQAAPSRGVLHHLFEAQARRTPQRIAVHAADRSLSYAELERESAALAVRLRAAGVAPEQRVGVCLRRDSGLLVGLLGVLRAGGCYVPLDPAYPEERVAYMLDDADCLLVLVDASTRERVAALGRPCLTLEEGGDQANDLALPASEVGADHLAYIIYTSGSTGRPKGVA…
POG003198	Pseudomonas aeruginosa AZPAE14935	NS51_RS13930	WP_023087508.1	553754745	non-ribosomal peptide synthetase	MQERHGLPLRSFSSGKALTAGRAVRPEVAQERRYLQGAPLGLELPGRIALRDPHCAWQWFEPEAAAEAFPAAHWLAAFLVLLGRYGNEEITLGFPEPITVRGRQAPALLRSSYRAMESSAERSARLAEELDDARRQLSADGQERAALAGRCAVQVLAARPTASSPGWLALVLAADGSVGLALRDPQYDELRRIAGHLARLARGLVDAQACVGRLPWLDADEERRLQALRSEPQAAPSRGVLHHLFEAQARRTPQRIAVHAADRSLSYAELERESAALAVRLRAAGVAPEQRVGVCLRRDSGLLVGLLGVLRAGGCYVPLDPAYPEERVAYMLDDADCLLVLVDASTRERVAALGRPCLTLEEGGDQANDLALPASEVGADHLAYIIYTSGSTGRPKGVA…
POG003198	Pseudomonas aeruginosa CF5	Q004_02057	WP_023103159.1	553771124	non-ribosomal peptide synthetase	MQERHGLPLRSFSSGKALTAGRAARPEVAQERRYLQGAPLGLELPGRIALRDPHCAWQWFEPEAAAEAFPAAHWLAAFLVLLGRYGNEEITLGFPEPITVRGRQAPALLRSSYRAMESSAERSARLAEELDDARRQLSADGQERAALAGRCAVQVLAARPTASSPGWLALVLAADGSVGLALRDPQYDELRRIAGHLARLARGLVDAQACVGRLPWLDADEERRLQALRSEPQAAPSRGVLHHLFEAQARRTPQRIAVHAADRSLSYAELERESAALAVRLRAAGVAPEQRVGVCLRRDSGLLVGLLGVLRAGGCYVPLDPAYPEERVAYMLDDADCLLVLVDASTRERVAALGRPCLTLEEGGDQANDLALPASEVGADHLAYIIYTSGSTGRPKGVA…
POG003198	Pseudomonas aeruginosa BWHPSA003	Q016_02216	WP_004343639.1	490473196	peptide synthetase	MQERHGLPLRSFSSGKALTAGRAVRPEVAQERRYLQGAPLGLELPGRIALRDPHCAWQWFEPEAAAEAFPAAHWLAAFLVLLGRYGNEEITLGFPEPITVRGRQAPALLRSSYRAMESSAERSARLAEELDDARRQLSADGQERAALAGRCAVQVLAARPTASSPGWLALVLAADGSVGLALRDPQYDELRRIAGHLARLARGLVDAQACVGRLPWLDADEERRLQALRSEPQAAPSRGVLHHLFEAQARRTPQRIAVHAADRSLSYAELERESAALAVRLRAAGVAPEQRVGVCLRRDSGLLVGLLGVLRAGGCYVPLDPAYPEERVAYMLDDADCLLVLVDASTRERVAALGRPCLTLEEGGDQANDLALPASEVGADHLAYIIYTSGSTGRPKGVA…
POG003198	Pseudomonas aeruginosa CF18	Q002_02089	WP_009876442.1	497562258	peptide synthetase	MQERHGLPLRSFSSGKALTAGRAARPEVAQERRYLQGAPLGLELPGRIALRDPHCAWQWFEPEAAAEAFPAAHWLAAFLVLLGRYGNEEITLGFPEPITVRGRQAPALLRSSYRAMESSAERSARLAEELDDARRQLSADGQERAALAGRCAVQVLAARPTASSPGWLALVLAADGSVGLALRDPQYDELRRIAGHLARLARGLVDAQACVGRLPWLDADEERRLQALRSEPQAAPSRGVLHHLFEAQARRTPQRIAVHAADRSLSYAELERESAALAVRLRAAGVAPEQRVGVCLRRDSGLLVGLLGVLRAGGCYVPLDPAYPEERVAYMLDDADCLLVLVDASTRERVAALGRPCLTLEEGGDQANDLALPASEVGADHLAYIIYTSGSTGRPKGVA…
POG003198	Pseudomonas aeruginosa BWH030	AJ70_04423	WP_023098658.1	553766366	non-ribosomal peptide synthetase	MQERHGLPLRSFSSGKALTAGRAARPEVAQERRYLQGAPLGLELPGRIALRDPHCAWQWFEPEAAAQAFPAAHWLAAFLVLLGRYGNEEITLGFPEPITVRGRQAPALLRSAYRALESSAERSARLAEELDDARRQLSAEGQERAALAGRCAVQVLAARPTASSPGWLALVLAADGSVGLALRDPQYDGLRRIAGHLARLARGLVDAQACVGRLPWLDADEERRLQALRSEPQAAPPRGVLHHLFEAQARRTPQRIAVHAADRSLSYAELERESAALAARLRAAGVAPEQRVGVCLRRDSGLLVGLLGVLRAGGCYVPLDPAYPEERVAYMLDDADCLLVLVDASTHERVAALGRPCLALEEGGDQANDLALPASEVGAEHLAYIIYTSGSTGRPKGVA…
POG003198	Pseudomonas aeruginosa BL11	Q065_03120	WP_023082175.1	553749195	non-ribosomal peptide synthetase	MQERHGLPLRSFSSGKALTAGRAARPEVAQERRYLQGAPLGLELPGRIALRDPHCAWQWFEPEAAAEAFPAAHWLAAFLVLLGRYGNEEITLGFPEPITVRGRQAPALLRSAYRAMESSAERSARLAEELDDARRQLSADGQERAALAGCCAVQVLAARPTASSPGWLALVLAADGSVGLALRDPQYDELRRIAGHLARLARGLVDAQACVGRLPWLDADEERRLQALRSEPQAAPSRGVLHHLFEAQARRTPQRIAVHAADRSLSYAELERESAALAVRLRAAGVAPEQRVGVCLRRDSGLLVGLLGVLRAGGCYVPLDPAYPEERVAYMLDDADCLLVLVDASTRERVAALGRPCLTLEEGGDQANDLALPASEVGADHLAYIIYTSGSTGRPKGVA…
POG003198	Pseudomonas aeruginosa LES_CF_sputum_CF03_contigs_27_a1	TC72_RS29550	WP_025346357.1	644642387	peptide synthetase	MQERHGLPLRSFSSGKALTAGRAVRPEVAQERRYLQGAPLGLELPGRIALRDPHCAWQWFEPEAAAEAFPAAHWLAAFLVLLGRYGNEEITLGFPEPITVRGRQAPALLRSAYRAMESSAERSARLAEELDDARRQLSADGQERAALAGRCAVQVLAARPTASSPGWLALVLAADGSVGLALRDPQYDELRRIAGHLARLARGLVDAQACVGRLPWLDADEERRLQALRSEPRAAPSRGVLHHLFEAQARRTPQRIAVHAADRSLSYAELERESAALAVRLRAAGVAPEQRVGVCLRRDSGLLVGLLGVLRAGGCYVPLDPAYPEERVAYMLDDADCLLVLVDASTRERVAALGRPCLTLEEGGDQANDLALPASEVGADHLAYIIYTSGSTGRPKGVA…
POG003198	Pseudomonas aeruginosa MRSN 317	T648_RS14605	WP_009877772.1	497563588	peptide synthetase	MQERHGLPLRSFSSGKALTAGRAARPEVAQERRYLQGAPLGLELPGRIALRDPHCAWQWFEPEAAAQAFPAAHWLAAFLVLLGRYGNEEITLGFPEPITVRGRQAPALLRSAYRALESSAERSARLAEELDDARRQLSAEGQERVALAGRCAVQVLAARPTASSPGWLALVLAADGSVGLALRDPQYDGLRRIAGHLARLARGLVDAQACVGRLPWLDADEERRLQALRSEPQAAPPRGVLHHLFEAQARRTPQRIAVHAADRSLSYAELERESAALAARLRAAGVAPEQRVGVCLRRDSGLLVGLLGVLRAGGCYVPLDPAYPEERVAYMLDDADCLLVLVDASTRERVAALGRPCLALEEGGDQANDLALPASEVGAEHLAYIIYTSGSTGRPKGVA…
POG003198	Pseudomonas aeruginosa C2159M	Y905_RS28485	WP_023119277.1	553787978	non-ribosomal peptide synthetase	MQERHGLPLRSFSSGKALTAGRAVRPEVAQERRYLQGAPLGLELPGRIALRDPHCAWQWFEPEAAAEAFPAAHWLAAFLVLLGRYGNEEITLGFPEPITVRGRQAPALLRSAYRAMESSAERSARLAEELDDARRQLSADGQERAALAGCCAVQVLAARPTASSPGWLALVLAADGSVGLALRDPQYDELRRIAGHLARLARGLVDAQACVGRLPWLDADEERRLQALRSEPQAAPSRGVLHHLFEAQARRTPQRIAVHAADRSLSYAELERESAALAVRLRAAGVAPEQRVGVCLRRDSGLLVGLLGVLRAGGCYVPLDPAYPEERVAYMLDDADCLLVLVDASTRERVAALGRPCLTLEEGGDQANDLALPASEVGADHLAYIIYTSGSTGRPKGVA…
POG003198	Pseudomonas aeruginosa LES_CF_sputum_CF03_contigs_35_a1	TC72_RS25070	WP_025346357.1	644642387	peptide synthetase	MQERHGLPLRSFSSGKALTAGRAVRPEVAQERRYLQGAPLGLELPGRIALRDPHCAWQWFEPEAAAEAFPAAHWLAAFLVLLGRYGNEEITLGFPEPITVRGRQAPALLRSAYRAMESSAERSARLAEELDDARRQLSADGQERAALAGRCAVQVLAARPTASSPGWLALVLAADGSVGLALRDPQYDELRRIAGHLARLARGLVDAQACVGRLPWLDADEERRLQALRSEPRAAPSRGVLHHLFEAQARRTPQRIAVHAADRSLSYAELERESAALAVRLRAAGVAPEQRVGVCLRRDSGLLVGLLGVLRAGGCYVPLDPAYPEERVAYMLDDADCLLVLVDASTRERVAALGRPCLTLEEGGDQANDLALPASEVGADHLAYIIYTSGSTGRPKGVA…
POG003198	Pseudomonas aeruginosa AZPAE15026	NT42_RS28915	WP_023097600.1	553765286	non-ribosomal peptide synthetase	MQERHGLPLRSFSSGKALTAGRAARPEVAQERRYLQGAPLGLELPGRIALRDPHCAWQWFEPEAAAQAFPAAHWLAAFLVLLGRYGNEEITLGFPEPITVRGRQAPALLRSAYRALESSAERSARLAEELDDARRQLSAEGQERAALAGRCAVQVLAARPTASSPGWLALVLAADGSVGLALRDPQYDELRRIAGHLARLARGLVDAQACVGRLPWLDADEERRLQALRSEPQAAPPRGVLHHLFEAQARRTPQRIAVHAADRSLSYAELERESAALAARLRAAGVAPEQRVGVCLRRDSGLLVGLLGVLRAGGCYVPLDPAYPEERVAYMLDDADCLLVLVDASTRERVAALGRPCLALEEGGDQANDLALPASEVGAEHLAYIIYTSGSTGRPKGVA…
POG003198	Pseudomonas aeruginosa 3581	AJ68_06034	WP_023464733.1	557841661	peptide synthetase	MQERHGLPLRSFSSGKALTAGRAVRPEVAQERRYLQGAPLGLELPGRIALRDPHCAWQWFEPEAAAEAFPAAHWLAAFLVLLGRYGNEEITLGFPEPITVRGRQAPALLRSAYRAMESSAERSARLAEELDDARRQLSADGQERAALAGCCAVQVLAARPTASSPGWLALVLAADGSVGLALRDPQYDELRRIAGHLARLARGLVDAQACVGRLPWLDADEERRLQALRSEPQAAPSRGVLHHLFEAQARRTPQRIAVHAADRSLSYAELERESAALAVRLRAAGVAPEQRVGVCLRRDSGLLVGLLGVLRAGGCYVPLDPAYPEERVAYMLDDADCLLVLVDASTRERVAALGRPCLTLEEGGDQANDLALPASEVGADHLAYIIYTSGSTGRPKGVA…
POG003198	Pseudomonas aeruginosa C20	Q085_03140	WP_023087508.1	553754745	non-ribosomal peptide synthetase	MQERHGLPLRSFSSGKALTAGRAVRPEVAQERRYLQGAPLGLELPGRIALRDPHCAWQWFEPEAAAEAFPAAHWLAAFLVLLGRYGNEEITLGFPEPITVRGRQAPALLRSSYRAMESSAERSARLAEELDDARRQLSADGQERAALAGRCAVQVLAARPTASSPGWLALVLAADGSVGLALRDPQYDELRRIAGHLARLARGLVDAQACVGRLPWLDADEERRLQALRSEPQAAPSRGVLHHLFEAQARRTPQRIAVHAADRSLSYAELERESAALAVRLRAAGVAPEQRVGVCLRRDSGLLVGLLGVLRAGGCYVPLDPAYPEERVAYMLDDADCLLVLVDASTRERVAALGRPCLTLEEGGDQANDLALPASEVGADHLAYIIYTSGSTGRPKGVA…
POG003198	Pseudomonas aeruginosa S54485	Q007_00797	WP_023094720.1	553762310	non-ribosomal peptide synthetase	MQERHGLPLRSFSSGKALTAGRAARPEVAQERRYLQGAPLGLELPGRIALRDPHCAWQWFEPEAAAQAFPAAHWLAAFLVLLGRYGNEEITLGFPEPITVRGRQAPALLRSAYRALESSAERSARLAEELDDARRQLSAEGQERAALAGRCAVQVLAARPTASSPGWLALVLAADGSVGLALRDPQYDGLRRIAGHLARLARGLVDAQACVGRLPWLDADEERRLQALRSEPQAAPPRGVLHHLFEAQARRTPQRIAVHAADRSLSYAELERESAALAARLRAAGVAPEQRVGVCLRRDSGLLVGLLGVLRAGGCYVPLDPAYPEERVAYMLDDADCLLVLVDASTRERVAALGRPCLALEEGGDQATDLALPASEVGAEHLAYIIYTSGSTGRPKGVA…
POG003198	Pseudomonas aeruginosa M18	PAM18_2735	WP_014602916.1	386058798	putative non-ribosomal peptide synthetase	MQERHGLPLRSFSSGKALTAGRAVRPEVAQERRYLQGAPLGLELPGRIALRDPHCAWQWFEPEAAAEAFPAAHWLAAFLVLLGRYGNEEITLGFPEPITVRGRQAPALLRSAYRAMESSAERSARLAEELDDARRQLSADGQERAALAGCCAVQVLAARPTASSPGWLALVLAADGSVGLALRDPQYDELRRIAGHLARLARGLVDAQACVGRLPWLDADEERRLQALRSEPQAAPSRGVLHHLFEAQARRTPQRIAVHAADRSLSYAELERESAVLAVRLRAAGVAPEQRVGVCLRRDSGLLVGLLGVLRAGGCYVPLDPAYPEERVAYMLDDADCLLVLVDASTRERVAALGRPCLTLEEGGDQANDLALPASEVGADHLAYIIYTSGSTGRPKGVA…
POG003198	Pseudomonas aeruginosa LES_CF_sputum_CF03_contigs_29_a1	TC72_RS29590	WP_025346357.1	644642387	peptide synthetase	MQERHGLPLRSFSSGKALTAGRAVRPEVAQERRYLQGAPLGLELPGRIALRDPHCAWQWFEPEAAAEAFPAAHWLAAFLVLLGRYGNEEITLGFPEPITVRGRQAPALLRSAYRAMESSAERSARLAEELDDARRQLSADGQERAALAGRCAVQVLAARPTASSPGWLALVLAADGSVGLALRDPQYDELRRIAGHLARLARGLVDAQACVGRLPWLDADEERRLQALRSEPRAAPSRGVLHHLFEAQARRTPQRIAVHAADRSLSYAELERESAALAVRLRAAGVAPEQRVGVCLRRDSGLLVGLLGVLRAGGCYVPLDPAYPEERVAYMLDDADCLLVLVDASTRERVAALGRPCLTLEEGGDQANDLALPASEVGADHLAYIIYTSGSTGRPKGVA…
POG003198	Pseudomonas aeruginosa LESlike4	T226_RS45885	WP_012614163.1	501656583	non-ribosomal peptide synthetase	MQERHGLPLRSFSSGKALTAGRAVRPEVAQERRYLQGAPLGLELPGRIALRDPHCAWQWFEPEAAAEAFPAAHWLAAFLVLLGRYGNEEITLGFPEPITVRGRQAPALLRSAYRAMESSAERSARLAEELDDARRQLSADGQERAALAGRCAVQVLAARPTASSPGWLALVLAADGSVGLALRDPQYDELRRIAGHLARLARGLVDAQACVGRLPWLDADEERRLQALRSEPRAAPSRGVLHHLFEAQARRTPQRIAVHAADRSLSYAELERESAALAVRLRAAGVAPEQRVGVCLRRDSGLLVGLLGVLRAGGCYVPLDPAYPEERVAYMLDDADCLLVLVDASTRERVAALGRPCLTLEEGGDQANDLALPASEVGADHLAYIIYTSGSTGRPKGVA…
POG003198	Pseudomonas aeruginosa PAO579	A161_11830	WP_003113094.1	489204010	peptide synthetase	MQERHGLPLRSFSSGKALTAGRAVRPEVAQERRYLQGAPLGLELPGRIALRDPHCAWQWFEPEAAAEAFPAAHWLAAFLVLLGRYGNEEITLGFPEPITVRGRQAPALLRSSYRAMESSAERSARLAEELDDARRQLSADGQERAALAGRCAVQVLAARPTASSPGWLALVLAADGSVGLALRDPQYDELRRIAGHLARLARGLVDAQACVGRLPWLDADEERRLQALRSEPQAAPSRGVLHHLFEAQARRTPQRIAVHAADRSLSYAELERESAALAVRLRAAGVAPEQRVGVCLRRDSGLLVGLLGVLRAGGCYVPLDPAYPEERVAYMLDDADCLLVLVDASTRERVAALGRPCLTLEEGGDQANDLALPASEVGADHLAYIIYTSGSTGRPKGVA…
POG003198	Pseudomonas aeruginosa C7447m	M802_2375	WP_025271091.1	651854978	amino acid adenylation domain protein	MQERHGLPLRSFSSGKALTAGRAVRPEVAQERRYLQGAPLGLELPGRIALRDPHCAWQWFEPEAAAEAFPAAHWLAAFLVLLGRYGNEEITLGFPEPITVRGRQAPALLRSAYRAMESSAERSARLAEELDDARRQLSADGQERAALAGCCAVQVLAARPTASSPGWLALVLAADGSVGLALRDPQYDELRRIAGHLARLARGLVDAQACVGRLPWLDADEERRLQALRSEPQAAPSRGVLHHLFEAQARRTPQRIAVHAADRSLSYAELERESAALAVRLRAAGVAPEQRVGVCLRRDSGLLVGLLGVLRAGGCYVPLDPAYPEERVAYMLDDADCLLVLVDASTRERVAALGRPCLTLEEGGDQANDLALPASEVGADHLAYIIYTSGSTGRPKGVA…
POG003198	Pseudomonas aeruginosa AZPAE14443	NQ69_RS25040	WP_034034223.1	730516782	peptide synthetase	MQERHGLPLRSFSSGKALTAGRAVRPEVAQERRYLQGAPLGLELPGRIALRDPHCAWQWFEPEAAAEAFPAAHWLAAFLVLLGRYGNEEITLGFPEPITVRGRQAPALLRSAYRAMESSAERSARLAEELDDARRQLSADGQERAALAGCCAVQVLAARPTASSPGWLALVLAADGSVGLALRDPQYDELRRIAGHLARLARGLVDAQACVGRLPWLDADEERRLQALRSEPQAAPSRGVLHHLFEAQARRTPQRIAVHAADRSLSYAELERESAALAVRLRAAGVAPEQRVGVCLRRDSGLLVGLLGVLRAGGCYVPLDPAYPEERVAYMLDDADCLLVLVDASTRERVAALGRPCLTLEEGGDQANDLALPASEVGADHLAYIIYTSGSTGRPKGVA…
POG003198	Pseudomonas aeruginosa AZPAE15022	NT38_RS21890	WP_023104359.1	553772423	non-ribosomal peptide synthetase	MQERHGLPLRSFSSGKALTAGRAVRPEVAQERRYLQGAPLGLELPGRIALRDPHCAWQWFEPEAAAEAFPAAHWLAAFLVLLGRYGNEEITLGFPEPITVRGRQAPALLRSSYRAMESSAERSARLAEELDDARRQLSADGQERAALAGRCAVQVLAARPTASSPGWLALVLAADGSVGLALRDPQYDELRRIAGHLARLARGLVDAQACVGRLPWLDADEERRLQALRSEPQAAPSRGVLHHLFEAQARRTPQRIAVHAADRSLSYAELERESAALAVRLRAAGVAPEQRVGVCLRRDSGLLVGLLGVLRAGGCYVPLDPAYPEERVAYMLDDADCLLVLVDASTRERVAALGRPCLTLEEGGDQANDLALPASEVGADHLAYIIYTSGSTGRPKGVA…
POG003198	Pseudomonas aeruginosa BWHPSA013	Q026_03050	WP_023120554.1	553789306	non-ribosomal peptide synthetase	MQERHGLPLRSFSSGKALTAGRAARPEVAQERRYLQGAPLGLELPGRIALRDPHCAWQWFEPEAAAEAFPAAHWLAAFLVLLGRYGNEEITLGFPEPITVRGRQAPALLRSSYRAMESSAERSARLAEELDDARRQLSADGQERAALAGCCAVQVLAARPTASSPGWLALVLAADGSVGLALRDPQYDELRRIAGHLARLARGLVDAQACVGRLPWLDADEERRLQALRSEPQAAPSRGVLHHLFEAQARRTPQRIAVHAADRSLSYAELERESAALAVRLRAAGVAPEQRVGVCLRRDSGLLVGLLGVLRAGGCYVPLDPAYPEERVAYMLDDADCLLVLVDASTRERVAALGRPCLTLEEGGDQANDLALPASEVGADHLAYIIYTSGSTGRPKGVA…
POG003198	Pseudomonas aeruginosa PS42	Q094_RS27285	WP_042929963.1	757700211	peptide synthetase	MQERHGLPLRSFSSGKALTAGRAARPEVAQERRYLQGAPLGLELPGRIALRDPHCAWQWFEPEAAAEAFPAAHWLAAFLVLLGRYGNEEITLGFPEPITVRGRQAPALLRSAYRAMESSAERSARLAEELDDARRQLSADGQERAALAGRCAVQVLAARPTASSPGWLALVLAADGSVGLALRDPQYDELRRIAGHLARLARGLVDAQACVGRLPWLDADEERRLQALRSEPQAAPSRGVLHHLFEAQARRTPQRIAVHAADRSLSYAELERESAALAVRLRAAGVAPEQRVGVCLRRDSGLLVGLLGVLRAGGCYVPLDPAYPEERVAYMLDDADCLLVLVDASTRERVAALGRPCLTLEEGGDQANDLALPASEVGADHLAYIIYTSGSTGRPKGVA…
POG003198	Pseudomonas aeruginosa LES_CF_sputum_CF03_contigs_38_a1	TC72_RS29645	WP_025346357.1	644642387	peptide synthetase	MQERHGLPLRSFSSGKALTAGRAVRPEVAQERRYLQGAPLGLELPGRIALRDPHCAWQWFEPEAAAEAFPAAHWLAAFLVLLGRYGNEEITLGFPEPITVRGRQAPALLRSAYRAMESSAERSARLAEELDDARRQLSADGQERAALAGRCAVQVLAARPTASSPGWLALVLAADGSVGLALRDPQYDELRRIAGHLARLARGLVDAQACVGRLPWLDADEERRLQALRSEPRAAPSRGVLHHLFEAQARRTPQRIAVHAADRSLSYAELERESAALAVRLRAAGVAPEQRVGVCLRRDSGLLVGLLGVLRAGGCYVPLDPAYPEERVAYMLDDADCLLVLVDASTRERVAALGRPCLTLEEGGDQANDLALPASEVGADHLAYIIYTSGSTGRPKGVA…
POG003198	Pseudomonas aeruginosa BL15	Q069_02018	WP_023099569.1	553767329	non-ribosomal peptide synthetase	MQERHGLPLRSFSSGKALTAGRAARPEVAQERRYLQGAPLGLELPGRIALRDPHCAWQWVEPEAAAQAFPAAHWLAAFLVLLGRYGNEEITLGFPEPITVRGRQAPALLRSAYRALESSAERSARLAEELDDARRQLSAEGQERVALAGRCAVQVLAARPTASSPGWLALVLAADGSVGLALRDPQYDGLRRIAGHLARLARGLVDAQACVGRLPWLDADEERRLQALRSEPQAAPPRGVLHHLFEAQARRTPQRIAVHAADRSLSYAELERESAALAARLRAAGVAPEQRVGVCLRRDSGLLVGLLGVLRAGGCYVPLDPAYPEERVAYMLDDADCLLVLVDASTRERVAALGRPCLALEEGGDQANELASPASEVGAEHLAYIIYTSGSTGRPKGVA…
POG003198	Pseudomonas aeruginosa AZPAE14840	NR58_RS13630	WP_042931244.1	757701551	peptide synthetase	MQERHGLPLRSFSSGKTLTAGRAVRPEVAQERRYLQGAPLGLELPGRIALRDPHCAWQWFEPEAAAEAFPAAHWLAAFLVLLGRYGNEEITLGFPEPITVRGRQAPALLRSSYRAMESSAERSARLAEELDDARRQLSADGQERAALAGRCAVQVLAARPTASSPGWLALVLAADGSVGLALRDPQYDELRRIAGHLARLARGLVDAQACVGRLPWLDADEERRLQALRSEPQAAPSRGVLHHLFEAQARRTPQRIAVHAADRSLSYAELERESAALAVRLRAAGVAPEQRVGVCLRRDSGLLVGLLGVLRAGGCYVPLDPAYPEERVAYMLDDADCLLVLVDASTRERVAALGRPCLTLEEGGDQANDLALPASEVGADHLAYIIYTSGSTGRPKGVA…
POG003198	Pseudomonas aeruginosa NCGM1900	NCGM1900_RS20875	WP_023098658.1	553766366	nonribosomal peptide synthase	MQERHGLPLRSFSSGKALTAGRAARPEVAQERRYLQGAPLGLELPGRIALRDPHCAWQWFEPEAAAQAFPAAHWLAAFLVLLGRYGNEEITLGFPEPITVRGRQAPALLRSAYRALESSAERSARLAEELDDARRQLSAEGQERAALAGRCAVQVLAARPTASSPGWLALVLAADGSVGLALRDPQYDGLRRIAGHLARLARGLVDAQACVGRLPWLDADEERRLQALRSEPQAAPPRGVLHHLFEAQARRTPQRIAVHAADRSLSYAELERESAALAARLRAAGVAPEQRVGVCLRRDSGLLVGLLGVLRAGGCYVPLDPAYPEERVAYMLDDADCLLVLVDASTHERVAALGRPCLALEEGGDQANDLALPASEVGAEHLAYIIYTSGSTGRPKGVA…
POG003198	Pseudomonas aeruginosa LES_CF_sputum_CF03_contigs_3_a1	TC72_RS24745	WP_025346357.1	644642387	peptide synthetase	MQERHGLPLRSFSSGKALTAGRAVRPEVAQERRYLQGAPLGLELPGRIALRDPHCAWQWFEPEAAAEAFPAAHWLAAFLVLLGRYGNEEITLGFPEPITVRGRQAPALLRSAYRAMESSAERSARLAEELDDARRQLSADGQERAALAGRCAVQVLAARPTASSPGWLALVLAADGSVGLALRDPQYDELRRIAGHLARLARGLVDAQACVGRLPWLDADEERRLQALRSEPRAAPSRGVLHHLFEAQARRTPQRIAVHAADRSLSYAELERESAALAVRLRAAGVAPEQRVGVCLRRDSGLLVGLLGVLRAGGCYVPLDPAYPEERVAYMLDDADCLLVLVDASTRERVAALGRPCLTLEEGGDQANDLALPASEVGADHLAYIIYTSGSTGRPKGVA…
POG003198	Pseudomonas fulva NBRC 16636 = DSM 17004 - Assembly GCF_000730565.1	PFU01S_RS09635	WP_042139413.1	754775316	hypothetical protein	MHFSELINALSTRPIRLQREDQDLIVLGDDQTLDDPLWEALSRHKPALLEMLASQDDDWLSPAFRVTPDMLPLVSLDQAAIDRIVDSVPGGAANVQDIYPLAPLQRGMLYHHLSAQDGDPYLSQVQLRFASKTHLDAFADALQAVIQRHDILRTAVHWECLDEPVQVVWREAALVREALPFKGHGALTELCDHLAPRHYRLDLRQAPLMQLAQAQGEGQAWVAVLTFHHMIMDHTALDIVRREIQAHLAGTAAQLPAPTPFRNFLAAARQALDEQAHTQFFEHMLADIDEPTLAFGAQAKPEQLLQQARLTLPTPLARRLRQQARQLGVSPASVLHLGFARWVGQLAGRQTVVFGSVLLGRMTAGEGGEQALGMFINTLPLRIDVTEVGVKDGLLHTHR…
POG003198	Pseudomonas aeruginosa LES_CF_sputum_CF03_contigs_37_a1	TC72_RS17855	WP_025346357.1	644642387	peptide synthetase	MQERHGLPLRSFSSGKALTAGRAVRPEVAQERRYLQGAPLGLELPGRIALRDPHCAWQWFEPEAAAEAFPAAHWLAAFLVLLGRYGNEEITLGFPEPITVRGRQAPALLRSAYRAMESSAERSARLAEELDDARRQLSADGQERAALAGRCAVQVLAARPTASSPGWLALVLAADGSVGLALRDPQYDELRRIAGHLARLARGLVDAQACVGRLPWLDADEERRLQALRSEPRAAPSRGVLHHLFEAQARRTPQRIAVHAADRSLSYAELERESAALAVRLRAAGVAPEQRVGVCLRRDSGLLVGLLGVLRAGGCYVPLDPAYPEERVAYMLDDADCLLVLVDASTRERVAALGRPCLTLEEGGDQANDLALPASEVGADHLAYIIYTSGSTGRPKGVA…
POG003198	Pseudomonas aeruginosa LES_CF_sputum_CF03_contigs_21_a1	TC72_RS24705	WP_025346357.1	644642387	peptide synthetase	MQERHGLPLRSFSSGKALTAGRAVRPEVAQERRYLQGAPLGLELPGRIALRDPHCAWQWFEPEAAAEAFPAAHWLAAFLVLLGRYGNEEITLGFPEPITVRGRQAPALLRSAYRAMESSAERSARLAEELDDARRQLSADGQERAALAGRCAVQVLAARPTASSPGWLALVLAADGSVGLALRDPQYDELRRIAGHLARLARGLVDAQACVGRLPWLDADEERRLQALRSEPRAAPSRGVLHHLFEAQARRTPQRIAVHAADRSLSYAELERESAALAVRLRAAGVAPEQRVGVCLRRDSGLLVGLLGVLRAGGCYVPLDPAYPEERVAYMLDDADCLLVLVDASTRERVAALGRPCLTLEEGGDQANDLALPASEVGADHLAYIIYTSGSTGRPKGVA…
POG003198	Pseudomonas aeruginosa MH19	PAMH19_RS29740	WP_049253214.1	896262067	peptide synthetase	MQERHGLPLRSFSSGKALTAGRAVRPEVAQERRYLQGAPLGLELPGRIALRDPHCAWQWFEPEAAAEAFPAAHWLAAFLVLLGRYGNEEITVGFPEPITVRGRQAPALLRSSYRAMESSAERSARLAEELDDARRQLSADGQERAALAGRCAVQVLAARPTASSPGWLALVLAADGSVGLALRDPHYDELRRIAGHLARLARGLVDAQACVGRLPWLDADEERRLQALRSEPQAARSRGVLHHLFEAQARRTPQRIAVHAADRSLSYAELERESAALAVRLRAAGVAPEQRVGVCLRRDSGLLVGLLGVLRAGGCYVPLDPAYPEERLAYMLDEADCLLVLVDASTRERVAALARPCLTLEEGGDQANDLALPASEVGADHLAYIIYTSGSTGRPKGVA…
POG003198	Pseudomonas aeruginosa C41	Q088_02355	WP_023085246.1	553752437	non-ribosomal peptide synthetase	MQERHGLPLRSFSSGKALTAGRAVRPEVAQERRYLQGAPLGLELPGRIALRDPHCAWQWFEPEAAAEAFPAAHWLAAFLVLLGRYGNEEITLGFPEPITVRGRQAPALLRSAYRAMESSAERSARLAEELDDARRQLSADGQERAALAGCCAVQVLAARPTASSPGWLALVLAADGSVGLALRDPQYDELRRIAGHLARLARGLVDAQACVGRLPWLDADEERRLQALRSEPQAAPSRGVLHHLFEAQARRTPQRIAVHAADRSLSYAELERESAALAVRLRAAGVAPEQRVGVCLRRDSGLLVGLLGVLRAGGCYVPLDPAYPEERVAYMLDDADCLLVLVDASTRERVAALGRPCLTLEEGGDQANDLALPASEVGADHLAYIIYTSGSTGRPKGVA…
POG003198	Pseudomonas aeruginosa PS75	V562_02080	WP_023094026.1	553761572	non-ribosomal peptide synthetase	MQERHGLPLRSFSSGKALTAGRAARPEVAQERRYLQGAPLGLELPGRIALRDPHCAWQWFEPEAAAQAFPAAHWLAAFLVLLGRYGNEEITLGFPEPITVRGRQAPALLRSAYRALESSAERSARLAEELDDARRQLSAEGQERAALAGRCAVQVLAARPTASSPGWLALVLAADGSVGLALRDPQYDGLRRIAGHLARLARGLVDAQACVGRLPWLDADEERRLQALRSEPQAAPPRGVLHHLFEAQARRTPQRIAVHAADRSLSYAELERESAALAARLRAAGVAPEQRVGVCLRRDSGLLVGLLGVLRAGGCYVPLDPAYPEERVAYMLDDADCLLVLVDASTRERVAALGRPCLALEEGGDQANDLALPASEVGAEHLAYIIYTSGSTGRPKGVA…
POG003198	Pseudomonas aeruginosa BWHPSA039	Q044_02949	WP_004343639.1	490473196	peptide synthetase	MQERHGLPLRSFSSGKALTAGRAVRPEVAQERRYLQGAPLGLELPGRIALRDPHCAWQWFEPEAAAEAFPAAHWLAAFLVLLGRYGNEEITLGFPEPITVRGRQAPALLRSSYRAMESSAERSARLAEELDDARRQLSADGQERAALAGRCAVQVLAARPTASSPGWLALVLAADGSVGLALRDPQYDELRRIAGHLARLARGLVDAQACVGRLPWLDADEERRLQALRSEPQAAPSRGVLHHLFEAQARRTPQRIAVHAADRSLSYAELERESAALAVRLRAAGVAPEQRVGVCLRRDSGLLVGLLGVLRAGGCYVPLDPAYPEERVAYMLDDADCLLVLVDASTRERVAALGRPCLTLEEGGDQANDLALPASEVGADHLAYIIYTSGSTGRPKGVA…
POG003198	Pseudomonas aeruginosa C3719	PACG_RS15695	WP_004343639.1	490473196	non-ribosomal peptide synthetase	MQERHGLPLRSFSSGKALTAGRAVRPEVAQERRYLQGAPLGLELPGRIALRDPHCAWQWFEPEAAAEAFPAAHWLAAFLVLLGRYGNEEITLGFPEPITVRGRQAPALLRSSYRAMESSAERSARLAEELDDARRQLSADGQERAALAGRCAVQVLAARPTASSPGWLALVLAADGSVGLALRDPQYDELRRIAGHLARLARGLVDAQACVGRLPWLDADEERRLQALRSEPQAAPSRGVLHHLFEAQARRTPQRIAVHAADRSLSYAELERESAALAVRLRAAGVAPEQRVGVCLRRDSGLLVGLLGVLRAGGCYVPLDPAYPEERVAYMLDDADCLLVLVDASTRERVAALGRPCLTLEEGGDQANDLALPASEVGADHLAYIIYTSGSTGRPKGVA…

## Sheet: ambC-D ortholog group member
Ortholog of ambC and D proteins in several pseudomonas strains
Ortholg Group ID	Strain	Locus Tag	RefSeq Accession	GI	Description	Sequence
POG003199	Pseudomonas aeruginosa AZPAE14917	NS33_RS22875	WP_003160283.1	489252253	putative regulatory protein	MERTAPSLTGRGFARPRNLSPRSSEALVRRPAAERDGLPLLIEAQAPGLSLADWIREQGQSLHDDLNLAGGLLLRGFEVDSAERFRAAAAAFAPQLLDYKERSSPRSQVSGEVYTSTEHPVDQPIFLHNEQSYTADWPLYIMFHCQVAPLEGGATPVAANRLVLRHLPDELLERFGRLGILYVRNYRAGLGLSWREAFQTDSRAEVEAFCAEHRIAHAWIGDEHLRTWQRRAAFQRHPYTGERLWFNHGMFFHATSLEPGLRDALLRSVAEEDLPYQTYYGDGSPIEAQTLATIRSAIDRETRRFDWRVGDVLILDNMLAQHGREPFRGPRRILTIMSTPYSSLAPADVPPTPSRLALGGAA
POG003199	Pseudomonas aeruginosa AZPAE14917	NS33_RS22880	WP_031755697.1	686098790	regulatory protein	MSASFSAPRLRPRQLSAGDLVEESLLDPANDYLRIVRARQPGMDLRQWIAAAGAGLRDSLLRHGGILFRGFAVDGAEGFSQAVQSFSPNMLDYLERAAARQEVAHRVFTSTEFSPDGWIPPHHEMSYSHNWPSYIHFYCQTPPATQGRTPLADERRVSARIPEAIRQRFLRHGVCYVRNYGPEIDLTWQEGFQTDSRAEVEAYCRQTGTQWTWLDDQRLNTRQVRQAMVRHPLSGETLWFNHAHMFHVSNMPPSLARALLDEVGEQGLPRNAYYGDGSPIEAEVLDTIRAAYREETRAFAWERGDVLMLDNFISVHGREPYTGERKVLVAMTDLHVHQP
POG003199	Pseudomonas aeruginosa BL02	Q056_06416	WP_003115897.1	489206930	putative regulatory protein	MERTAPSLTGRGFARPRNLSPRSSEALVRRPAAERDGLPLLIEAQAPGLSLADWIREQGQSLHDDLNLAGGLLLRGFEVDSAERFRAAAAAFAPQLLDYKERSSPRSQVSGEVYTSTEHPVDQPIFLHNEQSYTADWPLYIMFHCQVAPLEGGATPVAANRLVLRHLPDELLERFGRLGILYVRNYRAGLGLSWREAFQTDSRAEVEAFCAEHRIAHAWIGDEHLRTWQRRAAFQRHPYTGERLWFNHGMFFHATSLEPGLRDALLRSVAEEDLPYQTYYGDGSPIEAQTLATIRSAIDRETRRFDWRVGDVLILDNMLAQHGREPFRGPRRILTIMSTPYSSLAPADVPPTPPRLALGGAA
POG003199	Pseudomonas aeruginosa BL02	Q056_06417	WP_003113096.1	489204012	putative regulatory protein	MSASFSAPRLRPRQLSAGDLVEESLLDPANDYLRIVRARQPGMDLRQWIAAAGAGLRDSLLRHGGILFRGFAVDGAEGFSQAVQSFSPNMLDYLERAAARQEVAHRVFTSTEFSPDGWIPPHHEMSYSHNWPSYIHFYCQTPPATQGRTPLADERRVSARIPEAIRQRFLRHGVCYVRNYGPEIDLTWQEGFQTDSRAEVEAYCRQTGTQWTWLDDQRLNTRQVRQAMVRHPLSGETLWFNHAHMFHVSNMPPALARALLDEVGEQGLPRNAYYGDGSPIEAEVLDTIRAAYREETRAFAWERGDVLMLDNFISVHGREPYTGERKVLVAMTDLHVHQP
POG003199	Pseudomonas brassicacearum PA1G7	AW28_RS09535	WP_003200902.1	489293379	syringomycin biosynthesis-like protein	MSIVPPSPRALGAVRRKAMNVSEQQLVTERLLSPDHVLPLVIEPAVSGVDLIAWATRERESLEKKLLEYGALLFRGFNVASVEQFDQVIAALSPGALEYMFRASPRTRVGGNIYTSTDYPADQMIFPHNEHSYSPRFPLRLFFYCQLPSETGGETPIGSTRAVKAGISPQIEARFREKGVLYVRNYGDGFGLPWQTVFQSEDRREVEAYCASVGIEVEWKDNNRLRTRQRGPAVVRHPRTGEEVWFNHATFFHISTLPERIRDSLQSNFNDLDLPTNTFYGDGEPIEPHVLQSLRAAYLDSLVRFSWQQGDVLFIDNMLAVHGREPFTGKRAIMTGMAEALLSSDVAV
POG003199	Pseudomonas brassicacearum 51MFCVI2.1	PSBVI21_RS0112070	WP_003200902.1	489293379	syringomycin biosynthesis-like protein	MSIVPPSPRALGAVRRKAMNVSEQQLVTERLLSPDHVLPLVIEPAVSGVDLIAWATRERESLEKKLLEYGALLFRGFNVASVEQFDQVIAALSPGALEYMFRASPRTRVGGNIYTSTDYPADQMIFPHNEHSYSPRFPLRLFFYCQLPSETGGETPIGSTRAVKAGISPQIEARFREKGVLYVRNYGDGFGLPWQTVFQSEDRREVEAYCASVGIEVEWKDNNRLRTRQRGPAVVRHPRTGEEVWFNHATFFHISTLPERIRDSLQSNFNDLDLPTNTFYGDGEPIEPHVLQSLRAAYLDSLVRFSWQQGDVLFIDNMLAVHGREPFTGKRAIMTGMAEALLSSDVAV
POG003199	Pseudomonas sp. Lz4W	B195_15667	WP_003444936.1	489540227	pyoverdine biosynthesis regulatory protein	MLDSRFDIRPLRHADTPLPLLIEAREPGLELAVCLPALRALIEQQLLVAGGVLLRGFEVQTAERFRSFATGFGSDLLTYEFGSTPRSNVTAGIYTSTEYPPHQHIPLHNEQAYTRDWPMKIWFFCQQASPVGGATPIGDSRAIYRRVGEQIRQRFASKGLMYTRNYGNGLDVSWEQVFNTQDRAVVHAYCEAHGISLEWKDDGGLRTRQVCQAVATHPRTGDAVWFNQAHLFHVSNLPEEVRETLLDLVEEEDLPRNVYYGDGSPLEESLLEDIRGVMQQEQVEFSWQDNDVLMLDNMLTAHGRAPFQGPRKVVVAMAEPHGADVR
POG003199	Pseudomonas aeruginosa AZPAE15065	NT81_RS18935	WP_003160283.1	489252253	hypothetical protein	MERTAPSLTGRGFARPRNLSPRSSEALVRRPAAERDGLPLLIEAQAPGLSLADWIREQGQSLHDDLNLAGGLLLRGFEVDSAERFRAAAAAFAPQLLDYKERSSPRSQVSGEVYTSTEHPVDQPIFLHNEQSYTADWPLYIMFHCQVAPLEGGATPVAANRLVLRHLPDELLERFGRLGILYVRNYRAGLGLSWREAFQTDSRAEVEAFCAEHRIAHAWIGDEHLRTWQRRAAFQRHPYTGERLWFNHGMFFHATSLEPGLRDALLRSVAEEDLPYQTYYGDGSPIEAQTLATIRSAIDRETRRFDWRVGDVLILDNMLAQHGREPFRGPRRILTIMSTPYSSLAPADVPPTPSRLALGGAA
POG003199	Pseudomonas aeruginosa AZPAE15065	NT81_RS18940	WP_003113096.1	489204012	protein AmbD	MSASFSAPRLRPRQLSAGDLVEESLLDPANDYLRIVRARQPGMDLRQWIAAAGAGLRDSLLRHGGILFRGFAVDGAEGFSQAVQSFSPNMLDYLERAAARQEVAHRVFTSTEFSPDGWIPPHHEMSYSHNWPSYIHFYCQTPPATQGRTPLADERRVSARIPEAIRQRFLRHGVCYVRNYGPEIDLTWQEGFQTDSRAEVEAYCRQTGTQWTWLDDQRLNTRQVRQAMVRHPLSGETLWFNHAHMFHVSNMPPALARALLDEVGEQGLPRNAYYGDGSPIEAEVLDTIRAAYREETRAFAWERGDVLMLDNFISVHGREPYTGERKVLVAMTDLHVHQP
POG003199	Pseudomonas aeruginosa assembly GCF_000751715.1	MB40_RS17715	WP_003113096.1	489204012	protein AmbD	MSASFSAPRLRPRQLSAGDLVEESLLDPANDYLRIVRARQPGMDLRQWIAAAGAGLRDSLLRHGGILFRGFAVDGAEGFSQAVQSFSPNMLDYLERAAARQEVAHRVFTSTEFSPDGWIPPHHEMSYSHNWPSYIHFYCQTPPATQGRTPLADERRVSARIPEAIRQRFLRHGVCYVRNYGPEIDLTWQEGFQTDSRAEVEAYCRQTGTQWTWLDDQRLNTRQVRQAMVRHPLSGETLWFNHAHMFHVSNMPPALARALLDEVGEQGLPRNAYYGDGSPIEAEVLDTIRAAYREETRAFAWERGDVLMLDNFISVHGREPYTGERKVLVAMTDLHVHQP
POG003199	Pseudomonas aeruginosa assembly GCF_000751715.1	MB40_RS17720	WP_023464732.1	557841660	protein AmbC	MERTAPSLTGRGFARPRNLSPRSSEALVRRPAAERDGLPLLIEAQAPGLSLADWIREQGQSLHDDLNLAGGLLLRGFEVDSAERFRAAAAAFAPQLLDYKERSSPRSQVSGEVYTSTEHPVDQPIFLHNEQSYTADWPLYIMFHCQVAPLEGGATPVAANRLVLRHLPDELLERFGRLGILYVRNYRAGLGLSWREAFQTDSRAEVEAFCAEHRIAHAWIGDEHLRTWQRRAAFQRHPYTGERLWFNHGMFFHATSLEPGLRDALLRSVAEEDLPYQTYYGDGSPIEAQTLATIRSAIDRETRRFDWRVGDVLILDNMLAQHGREPFRGPRRILTIMSTPYSSLAPADVPSTPSRLALGGTA
POG003199	Pseudomonas aeruginosa BWHPSA012	Q025_02791	WP_003160283.1	489252253	putative regulatory protein	MERTAPSLTGRGFARPRNLSPRSSEALVRRPAAERDGLPLLIEAQAPGLSLADWIREQGQSLHDDLNLAGGLLLRGFEVDSAERFRAAAAAFAPQLLDYKERSSPRSQVSGEVYTSTEHPVDQPIFLHNEQSYTADWPLYIMFHCQVAPLEGGATPVAANRLVLRHLPDELLERFGRLGILYVRNYRAGLGLSWREAFQTDSRAEVEAFCAEHRIAHAWIGDEHLRTWQRRAAFQRHPYTGERLWFNHGMFFHATSLEPGLRDALLRSVAEEDLPYQTYYGDGSPIEAQTLATIRSAIDRETRRFDWRVGDVLILDNMLAQHGREPFRGPRRILTIMSTPYSSLAPADVPPTPSRLALGGAA
POG003199	Pseudomonas aeruginosa BWHPSA012	Q025_02792	WP_003113096.1	489204012	putative regulatory protein	MSASFSAPRLRPRQLSAGDLVEESLLDPANDYLRIVRARQPGMDLRQWIAAAGAGLRDSLLRHGGILFRGFAVDGAEGFSQAVQSFSPNMLDYLERAAARQEVAHRVFTSTEFSPDGWIPPHHEMSYSHNWPSYIHFYCQTPPATQGRTPLADERRVSARIPEAIRQRFLRHGVCYVRNYGPEIDLTWQEGFQTDSRAEVEAYCRQTGTQWTWLDDQRLNTRQVRQAMVRHPLSGETLWFNHAHMFHVSNMPPALARALLDEVGEQGLPRNAYYGDGSPIEAEVLDTIRAAYREETRAFAWERGDVLMLDNFISVHGREPYTGERKVLVAMTDLHVHQP
POG003199	Pseudomonas aeruginosa BWH057	V558_06073	WP_003113096.1	489204012	putative regulatory protein	MSASFSAPRLRPRQLSAGDLVEESLLDPANDYLRIVRARQPGMDLRQWIAAAGAGLRDSLLRHGGILFRGFAVDGAEGFSQAVQSFSPNMLDYLERAAARQEVAHRVFTSTEFSPDGWIPPHHEMSYSHNWPSYIHFYCQTPPATQGRTPLADERRVSARIPEAIRQRFLRHGVCYVRNYGPEIDLTWQEGFQTDSRAEVEAYCRQTGTQWTWLDDQRLNTRQVRQAMVRHPLSGETLWFNHAHMFHVSNMPPALARALLDEVGEQGLPRNAYYGDGSPIEAEVLDTIRAAYREETRAFAWERGDVLMLDNFISVHGREPYTGERKVLVAMTDLHVHQP
POG003199	Pseudomonas aeruginosa BWH057	V558_06074	WP_003160283.1	489252253	putative regulatory protein	MERTAPSLTGRGFARPRNLSPRSSEALVRRPAAERDGLPLLIEAQAPGLSLADWIREQGQSLHDDLNLAGGLLLRGFEVDSAERFRAAAAAFAPQLLDYKERSSPRSQVSGEVYTSTEHPVDQPIFLHNEQSYTADWPLYIMFHCQVAPLEGGATPVAANRLVLRHLPDELLERFGRLGILYVRNYRAGLGLSWREAFQTDSRAEVEAFCAEHRIAHAWIGDEHLRTWQRRAAFQRHPYTGERLWFNHGMFFHATSLEPGLRDALLRSVAEEDLPYQTYYGDGSPIEAQTLATIRSAIDRETRRFDWRVGDVLILDNMLAQHGREPFRGPRRILTIMSTPYSSLAPADVPPTPSRLALGGAA
POG003199	Pseudomonas aeruginosa BL22	Q076_01783	WP_003089373.1	489179885	putative regulatory protein	MERTAPSLTGRGFARPRNLTPRSSEALVRRPAAERDGLPLLIEAQAPGLSLADWIREQGQSLHDDLNLAGGLLLRGFEVDSAERFRAAAAAFAPQLLDYKERSSPRSQVSGEVYTSTEHPLDQPIFLHNEQSYTADWPLYIMFHCQVAPLEGGATPVAANRLVLRHLPDELLERFERLGILYVRNYRAGLGLSWREAFQTDSRAEVEAFCAEHRIAHAWIGDEHLRTWQRRAAFQRHPHTGERLWFNHGMFFHASSLEPGLRDALLRSVAEEDLPYQTYYGDGSPIEAQTLATIRSAIDRETRRFDWRVGDVLILDNMLAQHGREPFRGPRRILTIMSTPYSGLASADVPPTPSRLALGGAA
POG003199	Pseudomonas aeruginosa BL22	Q076_01784	WP_003089370.1	489179882	putative regulatory protein	MSASFSAPRLRPRQLSAGDLVEESLLDPANGYLRIVRARQPGMDLRQWIAAAGAGLRDSLLRHGGILFRGFAVDGAEGFSQAVQGFSPNMLDYLERAAARQEVAHRVFTSTEFSPDGWIPPHHEMSYSHNWPSYIHFYCQTPPATQGRTPLADERRVSARIPEAIRQRFLRHGVCYVRNYGPEIDLTWQEGFQTDSRAEVEAYCRQTGTQWTWLDDQRLNTRQVRQAMVRHPLSGEPLWFNHAHMFHVSNMPPALARALLDEVGEQGLPRNAYYGDGSPIEAEVLDTIRAAYREETRAFAWERGDVLMLDNFISVHGREPYTGERKVLVAMTDLHVHQP
POG003199	Pseudomonas aeruginosa 39016	PA39016_002750002	WP_003089370.1	489179882	putative regulatory protein	MSASFSAPRLRPRQLSAGDLVEESLLDPANGYLRIVRARQPGMDLRQWIAAAGAGLRDSLLRHGGILFRGFAVDGAEGFSQAVQGFSPNMLDYLERAAARQEVAHRVFTSTEFSPDGWIPPHHEMSYSHNWPSYIHFYCQTPPATQGRTPLADERRVSARIPEAIRQRFLRHGVCYVRNYGPEIDLTWQEGFQTDSRAEVEAYCRQTGTQWTWLDDQRLNTRQVRQAMVRHPLSGEPLWFNHAHMFHVSNMPPALARALLDEVGEQGLPRNAYYGDGSPIEAEVLDTIRAAYREETRAFAWERGDVLMLDNFISVHGREPYTGERKVLVAMTDLHVHQP
POG003199	Pseudomonas aeruginosa 39016	PA39016_002750001	WP_003089373.1	489179885	putative regulatory protein	MERTAPSLTGRGFARPRNLTPRSSEALVRRPAAERDGLPLLIEAQAPGLSLADWIREQGQSLHDDLNLAGGLLLRGFEVDSAERFRAAAAAFAPQLLDYKERSSPRSQVSGEVYTSTEHPLDQPIFLHNEQSYTADWPLYIMFHCQVAPLEGGATPVAANRLVLRHLPDELLERFERLGILYVRNYRAGLGLSWREAFQTDSRAEVEAFCAEHRIAHAWIGDEHLRTWQRRAAFQRHPHTGERLWFNHGMFFHASSLEPGLRDALLRSVAEEDLPYQTYYGDGSPIEAQTLATIRSAIDRETRRFDWRVGDVLILDNMLAQHGREPFRGPRRILTIMSTPYSGLASADVPPTPSRLALGGAA
POG003199	Pseudomonas denitrificans 148_PDEN	ADD31_RS13000	WP_003113096.1	489204012	protein AmbD	MSASFSAPRLRPRQLSAGDLVEESLLDPANDYLRIVRARQPGMDLRQWIAAAGAGLRDSLLRHGGILFRGFAVDGAEGFSQAVQSFSPNMLDYLERAAARQEVAHRVFTSTEFSPDGWIPPHHEMSYSHNWPSYIHFYCQTPPATQGRTPLADERRVSARIPEAIRQRFLRHGVCYVRNYGPEIDLTWQEGFQTDSRAEVEAYCRQTGTQWTWLDDQRLNTRQVRQAMVRHPLSGETLWFNHAHMFHVSNMPPALARALLDEVGEQGLPRNAYYGDGSPIEAEVLDTIRAAYREETRAFAWERGDVLMLDNFISVHGREPYTGERKVLVAMTDLHVHQP
POG003199	Pseudomonas denitrificans 148_PDEN	ADD31_RS13005	WP_003160283.1	489252253	hypothetical protein	MERTAPSLTGRGFARPRNLSPRSSEALVRRPAAERDGLPLLIEAQAPGLSLADWIREQGQSLHDDLNLAGGLLLRGFEVDSAERFRAAAAAFAPQLLDYKERSSPRSQVSGEVYTSTEHPVDQPIFLHNEQSYTADWPLYIMFHCQVAPLEGGATPVAANRLVLRHLPDELLERFGRLGILYVRNYRAGLGLSWREAFQTDSRAEVEAFCAEHRIAHAWIGDEHLRTWQRRAAFQRHPYTGERLWFNHGMFFHATSLEPGLRDALLRSVAEEDLPYQTYYGDGSPIEAQTLATIRSAIDRETRRFDWRVGDVLILDNMLAQHGREPFRGPRRILTIMSTPYSSLAPADVPPTPSRLALGGAA
POG003199	Pseudomonas aeruginosa BWH051	V552_01994	WP_003115897.1	489206930	putative regulatory protein	MERTAPSLTGRGFARPRNLSPRSSEALVRRPAAERDGLPLLIEAQAPGLSLADWIREQGQSLHDDLNLAGGLLLRGFEVDSAERFRAAAAAFAPQLLDYKERSSPRSQVSGEVYTSTEHPVDQPIFLHNEQSYTADWPLYIMFHCQVAPLEGGATPVAANRLVLRHLPDELLERFGRLGILYVRNYRAGLGLSWREAFQTDSRAEVEAFCAEHRIAHAWIGDEHLRTWQRRAAFQRHPYTGERLWFNHGMFFHATSLEPGLRDALLRSVAEEDLPYQTYYGDGSPIEAQTLATIRSAIDRETRRFDWRVGDVLILDNMLAQHGREPFRGPRRILTIMSTPYSSLAPADVPPTPPRLALGGAA
POG003199	Pseudomonas aeruginosa BWH051	V552_01995	WP_003113096.1	489204012	putative regulatory protein	MSASFSAPRLRPRQLSAGDLVEESLLDPANDYLRIVRARQPGMDLRQWIAAAGAGLRDSLLRHGGILFRGFAVDGAEGFSQAVQSFSPNMLDYLERAAARQEVAHRVFTSTEFSPDGWIPPHHEMSYSHNWPSYIHFYCQTPPATQGRTPLADERRVSARIPEAIRQRFLRHGVCYVRNYGPEIDLTWQEGFQTDSRAEVEAYCRQTGTQWTWLDDQRLNTRQVRQAMVRHPLSGETLWFNHAHMFHVSNMPPALARALLDEVGEQGLPRNAYYGDGSPIEAEVLDTIRAAYREETRAFAWERGDVLMLDNFISVHGREPYTGERKVLVAMTDLHVHQP
POG003199	Pseudomonas aeruginosa BWHPSA019	Q032_03110	WP_023116868.1	553785468	regulatory protein	MSASFSAPRLRPRQLSAGDLVEESLLDPANDYLRIVRARQPGMDLRQWIAAAGAGLRDSLLRHGGILFRGFAVDGAEGFSQAVQSFSPNMLDYLERAAARQEVAHRVFTSTEFSPDGWIPPHHEMSYSHNWPSYIHFYCQTPPATQGRTPLADERRVSARIPEAIRQRFLRHGVCYVRNYGPEIDLTWQEGFQTDSRAEVEAYCRQTGTQCTWLDDQRLNTRQVRQAMVRHPLSGETLWFNHAHMFHVSNMPPALARALLDEVGEQGLPRNAYYGDGSPIEAEVLDTIRAAYREETRAFAWERGDVLMLDNFISVHGREPYTGERKVLVAMTDLHVHQP
POG003199	Pseudomonas aeruginosa BWHPSA019	Q032_03111	WP_003115897.1	489206930	putative regulatory protein	MERTAPSLTGRGFARPRNLSPRSSEALVRRPAAERDGLPLLIEAQAPGLSLADWIREQGQSLHDDLNLAGGLLLRGFEVDSAERFRAAAAAFAPQLLDYKERSSPRSQVSGEVYTSTEHPVDQPIFLHNEQSYTADWPLYIMFHCQVAPLEGGATPVAANRLVLRHLPDELLERFGRLGILYVRNYRAGLGLSWREAFQTDSRAEVEAFCAEHRIAHAWIGDEHLRTWQRRAAFQRHPYTGERLWFNHGMFFHATSLEPGLRDALLRSVAEEDLPYQTYYGDGSPIEAQTLATIRSAIDRETRRFDWRVGDVLILDNMLAQHGREPFRGPRRILTIMSTPYSSLAPADVPPTPPRLALGGAA
POG003199	Pseudomonas aeruginosa LES_CF_sputum_CF03_contigs_26_a1	TC72_RS29580	WP_003113096.1	489204012	protein AmbD	MSASFSAPRLRPRQLSAGDLVEESLLDPANDYLRIVRARQPGMDLRQWIAAAGAGLRDSLLRHGGILFRGFAVDGAEGFSQAVQSFSPNMLDYLERAAARQEVAHRVFTSTEFSPDGWIPPHHEMSYSHNWPSYIHFYCQTPPATQGRTPLADERRVSARIPEAIRQRFLRHGVCYVRNYGPEIDLTWQEGFQTDSRAEVEAYCRQTGTQWTWLDDQRLNTRQVRQAMVRHPLSGETLWFNHAHMFHVSNMPPALARALLDEVGEQGLPRNAYYGDGSPIEAEVLDTIRAAYREETRAFAWERGDVLMLDNFISVHGREPYTGERKVLVAMTDLHVHQP
POG003199	Pseudomonas aeruginosa LES_CF_sputum_CF03_contigs_26_a1	TC72_RS29585	WP_003115897.1	489206930	protein AmbC	MERTAPSLTGRGFARPRNLSPRSSEALVRRPAAERDGLPLLIEAQAPGLSLADWIREQGQSLHDDLNLAGGLLLRGFEVDSAERFRAAAAAFAPQLLDYKERSSPRSQVSGEVYTSTEHPVDQPIFLHNEQSYTADWPLYIMFHCQVAPLEGGATPVAANRLVLRHLPDELLERFGRLGILYVRNYRAGLGLSWREAFQTDSRAEVEAFCAEHRIAHAWIGDEHLRTWQRRAAFQRHPYTGERLWFNHGMFFHATSLEPGLRDALLRSVAEEDLPYQTYYGDGSPIEAQTLATIRSAIDRETRRFDWRVGDVLILDNMLAQHGREPFRGPRRILTIMSTPYSSLAPADVPPTPPRLALGGAA
POG003199	Pseudomonas aeruginosa PAO581	M801_2375	WP_003113096.1	651864489	taurine catabolism dioxygenase TauD, TfdA family protein	MSASFSAPRLRPRQLSAGDLVEESLLDPANDYLRIVRARQPGMDLRQWIAAAGAGLRDSLLRHGGILFRGFAVDGAEGFSQAVQSFSPNMLDYLERAAARQEVAHRVFTSTEFSPDGWIPPHHEMSYSHNWPSYIHFYCQTPPATQGRTPLADERRVSARIPEAIRQRFLRHGVCYVRNYGPEIDLTWQEGFQTDSRAEVEAYCRQTGTQWTWLDDQRLNTRQVRQAMVRHPLSGETLWFNHAHMFHVSNMPPALARALLDEVGEQGLPRNAYYGDGSPIEAEVLDTIRAAYREETRAFAWERGDVLMLDNFISVHGREPYTGERKVLVAMTDLHVHQP
POG003199	Pseudomonas aeruginosa PAO581	M801_2376	WP_003115897.1	651860426	taurine catabolism dioxygenase TauD, TfdA family protein	MERTAPSLTGRGFARPRNLSPRSSEALVRRPAAERDGLPLLIEAQAPGLSLADWIREQGQSLHDDLNLAGGLLLRGFEVDSAERFRAAAAAFAPQLLDYKERSSPRSQVSGEVYTSTEHPVDQPIFLHNEQSYTADWPLYIMFHCQVAPLEGGATPVAANRLVLRHLPDELLERFGRLGILYVRNYRAGLGLSWREAFQTDSRAEVEAFCAEHRIAHAWIGDEHLRTWQRRAAFQRHPYTGERLWFNHGMFFHATSLEPGLRDALLRSVAEEDLPYQTYYGDGSPIEAQTLATIRSAIDRETRRFDWRVGDVLILDNMLAQHGREPFRGPRRILTIMSTPYSSLAPADVPPTPPRLALGGAA
POG003199	Pseudomonas aeruginosa MRSN18971	CH80_RS07555	WP_003113096.1	489204012	putative regulatory protein	MSASFSAPRLRPRQLSAGDLVEESLLDPANDYLRIVRARQPGMDLRQWIAAAGAGLRDSLLRHGGILFRGFAVDGAEGFSQAVQSFSPNMLDYLERAAARQEVAHRVFTSTEFSPDGWIPPHHEMSYSHNWPSYIHFYCQTPPATQGRTPLADERRVSARIPEAIRQRFLRHGVCYVRNYGPEIDLTWQEGFQTDSRAEVEAYCRQTGTQWTWLDDQRLNTRQVRQAMVRHPLSGETLWFNHAHMFHVSNMPPALARALLDEVGEQGLPRNAYYGDGSPIEAEVLDTIRAAYREETRAFAWERGDVLMLDNFISVHGREPYTGERKVLVAMTDLHVHQP
POG003199	Pseudomonas aeruginosa MRSN18971	CH80_RS07560	WP_003160283.1	489252253	putative regulatory protein	MERTAPSLTGRGFARPRNLSPRSSEALVRRPAAERDGLPLLIEAQAPGLSLADWIREQGQSLHDDLNLAGGLLLRGFEVDSAERFRAAAAAFAPQLLDYKERSSPRSQVSGEVYTSTEHPVDQPIFLHNEQSYTADWPLYIMFHCQVAPLEGGATPVAANRLVLRHLPDELLERFGRLGILYVRNYRAGLGLSWREAFQTDSRAEVEAFCAEHRIAHAWIGDEHLRTWQRRAAFQRHPYTGERLWFNHGMFFHATSLEPGLRDALLRSVAEEDLPYQTYYGDGSPIEAQTLATIRSAIDRETRRFDWRVGDVLILDNMLAQHGREPFRGPRRILTIMSTPYSSLAPADVPPTPSRLALGGAA
POG003199	Pseudomonas aeruginosa AZPAE14988	NT03_RS28785	WP_003139385.1	489231051	AmbD	MSASFSAPRLRPRQLSAGDLVEESLLDPANDYLRIVRARQPGMDLRQWIAAAGAGLRDSLLRHGGILFRGFAVDGAEGFSQAVQGFSPNMLDYLERAAARQEVAHRVFTSTEFSPDGWIPPHHEMSYSHNWPSYIHFYCQTPPATQGRTPLADERRVSARIPEAIRQRFLRHGVCYVRNYGPEIDLTWQEGFQTDSRAEVEAYCRQTGTQWTWLDDQRLNTRQVRQAMVRHPLSGEPLWFNHAHMFHVSNMPPALARALLDEVGEQGLPRNAYYGDGSPIEAEVLDTIRAAYREETRAFAWERGDVLMLDNFISVHGREPYTGERKVLVAMTDLHVHQP
POG003199	Pseudomonas aeruginosa AZPAE14988	NT03_RS28790	WP_003089373.1	489179885	putative regulatory protein	MERTAPSLTGRGFARPRNLTPRSSEALVRRPAAERDGLPLLIEAQAPGLSLADWIREQGQSLHDDLNLAGGLLLRGFEVDSAERFRAAAAAFAPQLLDYKERSSPRSQVSGEVYTSTEHPLDQPIFLHNEQSYTADWPLYIMFHCQVAPLEGGATPVAANRLVLRHLPDELLERFERLGILYVRNYRAGLGLSWREAFQTDSRAEVEAFCAEHRIAHAWIGDEHLRTWQRRAAFQRHPHTGERLWFNHGMFFHASSLEPGLRDALLRSVAEEDLPYQTYYGDGSPIEAQTLATIRSAIDRETRRFDWRVGDVLILDNMLAQHGREPFRGPRRILTIMSTPYSGLASADVPPTPSRLALGGAA
POG003199	Pseudomonas aeruginosa LES_CF_sputum_CF03_contigs_20_a1	TC72_RS25995	WP_003115897.1	489206930	protein AmbC	MERTAPSLTGRGFARPRNLSPRSSEALVRRPAAERDGLPLLIEAQAPGLSLADWIREQGQSLHDDLNLAGGLLLRGFEVDSAERFRAAAAAFAPQLLDYKERSSPRSQVSGEVYTSTEHPVDQPIFLHNEQSYTADWPLYIMFHCQVAPLEGGATPVAANRLVLRHLPDELLERFGRLGILYVRNYRAGLGLSWREAFQTDSRAEVEAFCAEHRIAHAWIGDEHLRTWQRRAAFQRHPYTGERLWFNHGMFFHATSLEPGLRDALLRSVAEEDLPYQTYYGDGSPIEAQTLATIRSAIDRETRRFDWRVGDVLILDNMLAQHGREPFRGPRRILTIMSTPYSSLAPADVPPTPPRLALGGAA
POG003199	Pseudomonas aeruginosa LES_CF_sputum_CF03_contigs_20_a1	TC72_RS26000	WP_003113096.1	489204012	protein AmbD	MSASFSAPRLRPRQLSAGDLVEESLLDPANDYLRIVRARQPGMDLRQWIAAAGAGLRDSLLRHGGILFRGFAVDGAEGFSQAVQSFSPNMLDYLERAAARQEVAHRVFTSTEFSPDGWIPPHHEMSYSHNWPSYIHFYCQTPPATQGRTPLADERRVSARIPEAIRQRFLRHGVCYVRNYGPEIDLTWQEGFQTDSRAEVEAYCRQTGTQWTWLDDQRLNTRQVRQAMVRHPLSGETLWFNHAHMFHVSNMPPALARALLDEVGEQGLPRNAYYGDGSPIEAEVLDTIRAAYREETRAFAWERGDVLMLDNFISVHGREPYTGERKVLVAMTDLHVHQP
POG003199	Pseudomonas aeruginosa E2 - Assembly GCF_000482005.1	P998_02054	WP_003115897.1	489206930	putative regulatory protein	MERTAPSLTGRGFARPRNLSPRSSEALVRRPAAERDGLPLLIEAQAPGLSLADWIREQGQSLHDDLNLAGGLLLRGFEVDSAERFRAAAAAFAPQLLDYKERSSPRSQVSGEVYTSTEHPVDQPIFLHNEQSYTADWPLYIMFHCQVAPLEGGATPVAANRLVLRHLPDELLERFGRLGILYVRNYRAGLGLSWREAFQTDSRAEVEAFCAEHRIAHAWIGDEHLRTWQRRAAFQRHPYTGERLWFNHGMFFHATSLEPGLRDALLRSVAEEDLPYQTYYGDGSPIEAQTLATIRSAIDRETRRFDWRVGDVLILDNMLAQHGREPFRGPRRILTIMSTPYSSLAPADVPPTPPRLALGGAA
POG003199	Pseudomonas aeruginosa E2 - Assembly GCF_000482005.1	P998_02055	WP_003113096.1	489204012	putative regulatory protein	MSASFSAPRLRPRQLSAGDLVEESLLDPANDYLRIVRARQPGMDLRQWIAAAGAGLRDSLLRHGGILFRGFAVDGAEGFSQAVQSFSPNMLDYLERAAARQEVAHRVFTSTEFSPDGWIPPHHEMSYSHNWPSYIHFYCQTPPATQGRTPLADERRVSARIPEAIRQRFLRHGVCYVRNYGPEIDLTWQEGFQTDSRAEVEAYCRQTGTQWTWLDDQRLNTRQVRQAMVRHPLSGETLWFNHAHMFHVSNMPPALARALLDEVGEQGLPRNAYYGDGSPIEAEVLDTIRAAYREETRAFAWERGDVLMLDNFISVHGREPYTGERKVLVAMTDLHVHQP
POG003199	Pseudomonas fluorescens AU13852	AA097_RS20110	WP_047288044.1	829054231	taurine catabolism dioxygenase TauD	MSKFESQAIPALGKGRRKSLSLDQSSLVTFTPLFENSSIPLLCTPNVPGVGLAQWAGENRELLQEKLDRHATLLFRGFAVQDINEFNQCVDSISGGALEYLFRASPRTQITKKLNVYSSTDYPAVEKIFPHNEHSYSPVFPLHLYFYCDVPSTTGGETPFGDTRHLLARIDPQVREEFQRKRVLYVRNYGDGMGLPWQTVFQTEDRAEVEAYCAKIGVAPEWKSGNRLRTRQQGPAMVRHPRTGESVWFNHATFFNALTLPESIRDSLLAEFAPEDLPQNTFFGDGSPIPDDYITHLQQLYREVMVEFPWEKGDVVMLDNILTLHARNEYSGPRKILTAMAVPLKSIDVAIG
POG003199	Pseudomonas plecoglossicida NBRC 103162 = DSM 15088 assembly GCF_000688275.1	Q378_RS0123960	WP_016392700.1	511759483	pyoverdine biosynthesis regulatory protein	MNDAKVTALPSMGRARRSITAGQDERVVFTPLLEGHTLPALCRPRFAGTDLVAWLAQHREQVEARLLEHGAILFRGFDVDGIDGFDRCVQAVSGGALEYLFRASPRTQISRQFNVYSSTDYPSDERIFPHNEHSYSPVFPLHLYFYCDLPSLTGGETPLGDTRALLQRIDPAVREEFRQRRIMYVRNYGDGMGLPWQTVFQSEDRAEVEAYCARIGIRPEWKPGNRLRTRQVGPAIVRHPRSGEQLWFNHGTFFNALTLPETLRAALIAEFDADDLPQNTFYGDGAPIPGDVILHLQQAYRDVMVEFPWQKGDVVLLDNMLSLHARNAFTGPRKILTAMAIAQKSADLAQD
POG003199	Pseudomonas aeruginosa U2504	Q009_02615	WP_003089373.1	489179885	putative regulatory protein	MERTAPSLTGRGFARPRNLTPRSSEALVRRPAAERDGLPLLIEAQAPGLSLADWIREQGQSLHDDLNLAGGLLLRGFEVDSAERFRAAAAAFAPQLLDYKERSSPRSQVSGEVYTSTEHPLDQPIFLHNEQSYTADWPLYIMFHCQVAPLEGGATPVAANRLVLRHLPDELLERFERLGILYVRNYRAGLGLSWREAFQTDSRAEVEAFCAEHRIAHAWIGDEHLRTWQRRAAFQRHPHTGERLWFNHGMFFHASSLEPGLRDALLRSVAEEDLPYQTYYGDGSPIEAQTLATIRSAIDRETRRFDWRVGDVLILDNMLAQHGREPFRGPRRILTIMSTPYSGLASADVPPTPSRLALGGAA
POG003199	Pseudomonas aeruginosa U2504	Q009_02616	WP_003089370.1	489179882	putative regulatory protein	MSASFSAPRLRPRQLSAGDLVEESLLDPANGYLRIVRARQPGMDLRQWIAAAGAGLRDSLLRHGGILFRGFAVDGAEGFSQAVQGFSPNMLDYLERAAARQEVAHRVFTSTEFSPDGWIPPHHEMSYSHNWPSYIHFYCQTPPATQGRTPLADERRVSARIPEAIRQRFLRHGVCYVRNYGPEIDLTWQEGFQTDSRAEVEAYCRQTGTQWTWLDDQRLNTRQVRQAMVRHPLSGEPLWFNHAHMFHVSNMPPALARALLDEVGEQGLPRNAYYGDGSPIEAEVLDTIRAAYREETRAFAWERGDVLMLDNFISVHGREPYTGERKVLVAMTDLHVHQP
POG003199	Pseudomonas aeruginosa PAG	DR97_6128	WP_003115897.1	489206930	putative regulatory protein	MERTAPSLTGRGFARPRNLSPRSSEALVRRPAAERDGLPLLIEAQAPGLSLADWIREQGQSLHDDLNLAGGLLLRGFEVDSAERFRAAAAAFAPQLLDYKERSSPRSQVSGEVYTSTEHPVDQPIFLHNEQSYTADWPLYIMFHCQVAPLEGGATPVAANRLVLRHLPDELLERFGRLGILYVRNYRAGLGLSWREAFQTDSRAEVEAFCAEHRIAHAWIGDEHLRTWQRRAAFQRHPYTGERLWFNHGMFFHATSLEPGLRDALLRSVAEEDLPYQTYYGDGSPIEAQTLATIRSAIDRETRRFDWRVGDVLILDNMLAQHGREPFRGPRRILTIMSTPYSSLAPADVPPTPPRLALGGAA
POG003199	Pseudomonas aeruginosa PAG	DR97_6129	WP_003113096.1	489204012	putative regulatory protein	MSASFSAPRLRPRQLSAGDLVEESLLDPANDYLRIVRARQPGMDLRQWIAAAGAGLRDSLLRHGGILFRGFAVDGAEGFSQAVQSFSPNMLDYLERAAARQEVAHRVFTSTEFSPDGWIPPHHEMSYSHNWPSYIHFYCQTPPATQGRTPLADERRVSARIPEAIRQRFLRHGVCYVRNYGPEIDLTWQEGFQTDSRAEVEAYCRQTGTQWTWLDDQRLNTRQVRQAMVRHPLSGETLWFNHAHMFHVSNMPPALARALLDEVGEQGLPRNAYYGDGSPIEAEVLDTIRAAYREETRAFAWERGDVLMLDNFISVHGREPYTGERKVLVAMTDLHVHQP
POG003199	Pseudomonas aeruginosa AZPAE14880	NR96_RS29200	WP_003158760.1	489250685	putative regulatory protein	MERTAPSLTGRGFARPRNLSPRSSEALVRRPAAERDGLPLLIEGQAPGLSLADWIREQGQSLHDDLNLAGGLLLRGFEVDSAERFRAAAAAFAPQLLDYKERSSPRSQVSGEVYTSTEHPVDQPIFLHNEQSYTADWPLYIMFHCQVAPLEGGATPVAANRLVLRHLPDELLERFGRLGILYVRNYRAGLGLSWREAFQTDSRAEVEAFCAEHRIAHAWIGDEHLRTWQRRAAFQRHPYTGERLWFNHGMFFHATSLEPGLRDALLRSVAEEDLPYQTYYGDGSPIEAQTLATIRCAIDRETRRFDWRVGDVLILDNMLAQHGREPFRGPRRILTIMSTPYSSLAPADVPPTPSRLALGGAA
POG003199	Pseudomonas aeruginosa AZPAE14880	NR96_RS29205	WP_003158759.1	489250684	regulatory protein	MSASFSAPRLRPRQLSAGDLVEESLLDPANDYLRIVRARQPGMDLRQWIAAAGAGLRDSLLRHGGILFRGFAVDGAEGFSQAVQSFSPNMLDYLERAAARQEVAHRVFTSTEFSPDGWIPPHHEMSYSHNWPSYIHFYCQTPPVTQGRTPLADERRVSARIPEAIRQRFLRHGVCYVRNYGPEIDLTWQEGFQTDSRAEVEAYCRQTGTQWTWLDDQRLNTRQVRQAMVRHPLSGETLWFNHAHMFHVSNMPPALARALLDEVGEQGLPRNAYYGDGSPIEAEVLDTIRAAYREETRAFAWERGDVLMLDNFISVHGREPYTGERKVLVAMTDLHVHQP
POG003199	Pseudomonas mendocina NK-01	MDS_1798		330502712	taurine catabolism dioxygenase TauD/TfdA	MNQVTDLAQAALSIEAGLPMRVSPLHSGQGLSEHLPVLQQLVAEHLEVSGGLLFSGFADVDVTGFQQFAGAFGHPLLSYEFGSTPRSRVSAGGVYTSTEFPAHRPIPLHNEQAYTTEWPLRIWFYCAQAAEQGGDTPIADSREVFRRIDPAIRQRFAERGLLYVRNYGNGLDLPWQQVFNTEDRQVVEQYCRARRIDFEWLGDDELRTRQLCQGVAQHPRTGDWVWFNQAHLFHLSALDADTQEVLIDAVGLEGLPRNVYFGDGTPIEASLLDEVRGVLDACIIRFPWRDGDILMLDNMLTAHARDPFKGPRKVVVAMAEAYGQEGFQ
POG003199	Pseudomonas aeruginosa BWHPSA021	Q034_02057	WP_003160283.1	489252253	putative regulatory protein	MERTAPSLTGRGFARPRNLSPRSSEALVRRPAAERDGLPLLIEAQAPGLSLADWIREQGQSLHDDLNLAGGLLLRGFEVDSAERFRAAAAAFAPQLLDYKERSSPRSQVSGEVYTSTEHPVDQPIFLHNEQSYTADWPLYIMFHCQVAPLEGGATPVAANRLVLRHLPDELLERFGRLGILYVRNYRAGLGLSWREAFQTDSRAEVEAFCAEHRIAHAWIGDEHLRTWQRRAAFQRHPYTGERLWFNHGMFFHATSLEPGLRDALLRSVAEEDLPYQTYYGDGSPIEAQTLATIRSAIDRETRRFDWRVGDVLILDNMLAQHGREPFRGPRRILTIMSTPYSSLAPADVPPTPSRLALGGAA
POG003199	Pseudomonas aeruginosa BWHPSA021	Q034_02058	WP_003113096.1	489204012	putative regulatory protein	MSASFSAPRLRPRQLSAGDLVEESLLDPANDYLRIVRARQPGMDLRQWIAAAGAGLRDSLLRHGGILFRGFAVDGAEGFSQAVQSFSPNMLDYLERAAARQEVAHRVFTSTEFSPDGWIPPHHEMSYSHNWPSYIHFYCQTPPATQGRTPLADERRVSARIPEAIRQRFLRHGVCYVRNYGPEIDLTWQEGFQTDSRAEVEAYCRQTGTQWTWLDDQRLNTRQVRQAMVRHPLSGETLWFNHAHMFHVSNMPPALARALLDEVGEQGLPRNAYYGDGSPIEAEVLDTIRAAYREETRAFAWERGDVLMLDNFISVHGREPYTGERKVLVAMTDLHVHQP
POG003199	Pseudomonas aeruginosa LES_CF_sputum_CF03_contigs_13_a1	TC72_RS12595	WP_003115897.1	489206930	protein AmbC	MERTAPSLTGRGFARPRNLSPRSSEALVRRPAAERDGLPLLIEAQAPGLSLADWIREQGQSLHDDLNLAGGLLLRGFEVDSAERFRAAAAAFAPQLLDYKERSSPRSQVSGEVYTSTEHPVDQPIFLHNEQSYTADWPLYIMFHCQVAPLEGGATPVAANRLVLRHLPDELLERFGRLGILYVRNYRAGLGLSWREAFQTDSRAEVEAFCAEHRIAHAWIGDEHLRTWQRRAAFQRHPYTGERLWFNHGMFFHATSLEPGLRDALLRSVAEEDLPYQTYYGDGSPIEAQTLATIRSAIDRETRRFDWRVGDVLILDNMLAQHGREPFRGPRRILTIMSTPYSSLAPADVPPTPPRLALGGAA
POG003199	Pseudomonas aeruginosa LES_CF_sputum_CF03_contigs_13_a1	TC72_RS12600	WP_003113096.1	489204012	protein AmbD	MSASFSAPRLRPRQLSAGDLVEESLLDPANDYLRIVRARQPGMDLRQWIAAAGAGLRDSLLRHGGILFRGFAVDGAEGFSQAVQSFSPNMLDYLERAAARQEVAHRVFTSTEFSPDGWIPPHHEMSYSHNWPSYIHFYCQTPPATQGRTPLADERRVSARIPEAIRQRFLRHGVCYVRNYGPEIDLTWQEGFQTDSRAEVEAYCRQTGTQWTWLDDQRLNTRQVRQAMVRHPLSGETLWFNHAHMFHVSNMPPALARALLDEVGEQGLPRNAYYGDGSPIEAEVLDTIRAAYREETRAFAWERGDVLMLDNFISVHGREPYTGERKVLVAMTDLHVHQP
POG003199	Pseudomonas aeruginosa BWHPSA046	Q051_00404	WP_003160283.1	489252253	putative regulatory protein	MERTAPSLTGRGFARPRNLSPRSSEALVRRPAAERDGLPLLIEAQAPGLSLADWIREQGQSLHDDLNLAGGLLLRGFEVDSAERFRAAAAAFAPQLLDYKERSSPRSQVSGEVYTSTEHPVDQPIFLHNEQSYTADWPLYIMFHCQVAPLEGGATPVAANRLVLRHLPDELLERFGRLGILYVRNYRAGLGLSWREAFQTDSRAEVEAFCAEHRIAHAWIGDEHLRTWQRRAAFQRHPYTGERLWFNHGMFFHATSLEPGLRDALLRSVAEEDLPYQTYYGDGSPIEAQTLATIRSAIDRETRRFDWRVGDVLILDNMLAQHGREPFRGPRRILTIMSTPYSSLAPADVPPTPSRLALGGAA
POG003199	Pseudomonas aeruginosa BWHPSA046	Q051_00405	WP_003113096.1	489204012	putative regulatory protein	MSASFSAPRLRPRQLSAGDLVEESLLDPANDYLRIVRARQPGMDLRQWIAAAGAGLRDSLLRHGGILFRGFAVDGAEGFSQAVQSFSPNMLDYLERAAARQEVAHRVFTSTEFSPDGWIPPHHEMSYSHNWPSYIHFYCQTPPATQGRTPLADERRVSARIPEAIRQRFLRHGVCYVRNYGPEIDLTWQEGFQTDSRAEVEAYCRQTGTQWTWLDDQRLNTRQVRQAMVRHPLSGETLWFNHAHMFHVSNMPPALARALLDEVGEQGLPRNAYYGDGSPIEAEVLDTIRAAYREETRAFAWERGDVLMLDNFISVHGREPYTGERKVLVAMTDLHVHQP
POG003199	Pseudomonas aeruginosa 3580	AJ67_06141	WP_023464732.1	557841660	protein AmbC	MERTAPSLTGRGFARPRNLSPRSSEALVRRPAAERDGLPLLIEAQAPGLSLADWIREQGQSLHDDLNLAGGLLLRGFEVDSAERFRAAAAAFAPQLLDYKERSSPRSQVSGEVYTSTEHPVDQPIFLHNEQSYTADWPLYIMFHCQVAPLEGGATPVAANRLVLRHLPDELLERFGRLGILYVRNYRAGLGLSWREAFQTDSRAEVEAFCAEHRIAHAWIGDEHLRTWQRRAAFQRHPYTGERLWFNHGMFFHATSLEPGLRDALLRSVAEEDLPYQTYYGDGSPIEAQTLATIRSAIDRETRRFDWRVGDVLILDNMLAQHGREPFRGPRRILTIMSTPYSSLAPADVPSTPSRLALGGTA
POG003199	Pseudomonas aeruginosa 3580	AJ67_06142	WP_003113096.1	489204012	putative regulatory protein	MSASFSAPRLRPRQLSAGDLVEESLLDPANDYLRIVRARQPGMDLRQWIAAAGAGLRDSLLRHGGILFRGFAVDGAEGFSQAVQSFSPNMLDYLERAAARQEVAHRVFTSTEFSPDGWIPPHHEMSYSHNWPSYIHFYCQTPPATQGRTPLADERRVSARIPEAIRQRFLRHGVCYVRNYGPEIDLTWQEGFQTDSRAEVEAYCRQTGTQWTWLDDQRLNTRQVRQAMVRHPLSGETLWFNHAHMFHVSNMPPALARALLDEVGEQGLPRNAYYGDGSPIEAEVLDTIRAAYREETRAFAWERGDVLMLDNFISVHGREPYTGERKVLVAMTDLHVHQP
POG003199	Pseudomonas amygdali pv. tabaci ATCC 11528 - Assembly GCF_001006455.1	AAY86_RS05955	WP_005746825.1	492094337	pyoverdine biosynthesis regulatory protein	MSHALSLDIRPLLAGAGSLPMLVQAPEPGLDLMEALGELKPLVAAHLYSAGGILFRGFDVGGAEAFREFAAGFGDPLLNYEFGSTPRSNVTKGVYTSTEYPAHQSIPLHNEQAYTLDWPMKIWFYSMIAAQTGGETPIADSREIYRRIPARIRDRFIEKKLMYVRNYGNGLDVEWSQVFNTEDESVVEAYCRAHNIECEWKDDGELRTRQICQAVSRHPVTGDTVWFNQAHLFHISNLQPEVRETLLDVVDEEDLPRNVYYGDGSPLEESLLDEIRGVLDDCTVSFPWLENDVLMLDNMLTAHSRAPFTGKRKVVVAMAQGHSDK
POG003199	Pseudomonas aeruginosa BWHPSA004	Q017_02052	WP_003160283.1	489252253	putative regulatory protein	MERTAPSLTGRGFARPRNLSPRSSEALVRRPAAERDGLPLLIEAQAPGLSLADWIREQGQSLHDDLNLAGGLLLRGFEVDSAERFRAAAAAFAPQLLDYKERSSPRSQVSGEVYTSTEHPVDQPIFLHNEQSYTADWPLYIMFHCQVAPLEGGATPVAANRLVLRHLPDELLERFGRLGILYVRNYRAGLGLSWREAFQTDSRAEVEAFCAEHRIAHAWIGDEHLRTWQRRAAFQRHPYTGERLWFNHGMFFHATSLEPGLRDALLRSVAEEDLPYQTYYGDGSPIEAQTLATIRSAIDRETRRFDWRVGDVLILDNMLAQHGREPFRGPRRILTIMSTPYSSLAPADVPPTPSRLALGGAA
POG003199	Pseudomonas aeruginosa BWHPSA004	Q017_02053	WP_003113096.1	489204012	putative regulatory protein	MSASFSAPRLRPRQLSAGDLVEESLLDPANDYLRIVRARQPGMDLRQWIAAAGAGLRDSLLRHGGILFRGFAVDGAEGFSQAVQSFSPNMLDYLERAAARQEVAHRVFTSTEFSPDGWIPPHHEMSYSHNWPSYIHFYCQTPPATQGRTPLADERRVSARIPEAIRQRFLRHGVCYVRNYGPEIDLTWQEGFQTDSRAEVEAYCRQTGTQWTWLDDQRLNTRQVRQAMVRHPLSGETLWFNHAHMFHVSNMPPALARALLDEVGEQGLPRNAYYGDGSPIEAEVLDTIRAAYREETRAFAWERGDVLMLDNFISVHGREPYTGERKVLVAMTDLHVHQP
POG003199	Pseudomonas aeruginosa M8A.1	Q080_04743	WP_003160283.1	489252253	putative regulatory protein	MERTAPSLTGRGFARPRNLSPRSSEALVRRPAAERDGLPLLIEAQAPGLSLADWIREQGQSLHDDLNLAGGLLLRGFEVDSAERFRAAAAAFAPQLLDYKERSSPRSQVSGEVYTSTEHPVDQPIFLHNEQSYTADWPLYIMFHCQVAPLEGGATPVAANRLVLRHLPDELLERFGRLGILYVRNYRAGLGLSWREAFQTDSRAEVEAFCAEHRIAHAWIGDEHLRTWQRRAAFQRHPYTGERLWFNHGMFFHATSLEPGLRDALLRSVAEEDLPYQTYYGDGSPIEAQTLATIRSAIDRETRRFDWRVGDVLILDNMLAQHGREPFRGPRRILTIMSTPYSSLAPADVPPTPSRLALGGAA
POG003199	Pseudomonas aeruginosa M8A.1	Q080_04744	WP_003113096.1	489204012	putative regulatory protein	MSASFSAPRLRPRQLSAGDLVEESLLDPANDYLRIVRARQPGMDLRQWIAAAGAGLRDSLLRHGGILFRGFAVDGAEGFSQAVQSFSPNMLDYLERAAARQEVAHRVFTSTEFSPDGWIPPHHEMSYSHNWPSYIHFYCQTPPATQGRTPLADERRVSARIPEAIRQRFLRHGVCYVRNYGPEIDLTWQEGFQTDSRAEVEAYCRQTGTQWTWLDDQRLNTRQVRQAMVRHPLSGETLWFNHAHMFHVSNMPPALARALLDEVGEQGLPRNAYYGDGSPIEAEVLDTIRAAYREETRAFAWERGDVLMLDNFISVHGREPYTGERKVLVAMTDLHVHQP
POG003199	Pseudomonas putida NBRC 14164 - Assembly GCF_000412675.1	PP4_12380		512684295	putative aspartyl hydroxylase	MSELLSFAIEPLDATRGNLPLLVRAPEPGIDLLEAFAELQPLVDRHLLQAGGILFRGFEVGGAEAFRQFAASFGHPLLNYEFGSTPRSNVTKGVYTSTEYPAHQSIPLHNEQAYTLEWPMKIWFYSVIPAETGGETPIADSREVYRRMPVRIRQRLEEKGLMYVRNYGNGLDVEWSQVFNTEDPRQVEAYCRAHAIECIWKDDGELRTRQRCQVVGRHPVTGDNVWFNQAHLFHVSNLQPEVRESLMDIVEEEDLPRNVYYGDGTTIEDSLLDEVRGVLDDCTISFPWLANDVLMLDNMLAAHARSPFTGKRKVVVAMAEGHSELLR
POG003199	Pseudomonas aeruginosa LES_CF_sputum_CF03_contigs_33_a1	TC72_RS20005	WP_003115897.1	489206930	protein AmbC	MERTAPSLTGRGFARPRNLSPRSSEALVRRPAAERDGLPLLIEAQAPGLSLADWIREQGQSLHDDLNLAGGLLLRGFEVDSAERFRAAAAAFAPQLLDYKERSSPRSQVSGEVYTSTEHPVDQPIFLHNEQSYTADWPLYIMFHCQVAPLEGGATPVAANRLVLRHLPDELLERFGRLGILYVRNYRAGLGLSWREAFQTDSRAEVEAFCAEHRIAHAWIGDEHLRTWQRRAAFQRHPYTGERLWFNHGMFFHATSLEPGLRDALLRSVAEEDLPYQTYYGDGSPIEAQTLATIRSAIDRETRRFDWRVGDVLILDNMLAQHGREPFRGPRRILTIMSTPYSSLAPADVPPTPPRLALGGAA
POG003199	Pseudomonas aeruginosa LES_CF_sputum_CF03_contigs_33_a1	TC72_RS20010	WP_003113096.1	489204012	protein AmbD	MSASFSAPRLRPRQLSAGDLVEESLLDPANDYLRIVRARQPGMDLRQWIAAAGAGLRDSLLRHGGILFRGFAVDGAEGFSQAVQSFSPNMLDYLERAAARQEVAHRVFTSTEFSPDGWIPPHHEMSYSHNWPSYIHFYCQTPPATQGRTPLADERRVSARIPEAIRQRFLRHGVCYVRNYGPEIDLTWQEGFQTDSRAEVEAYCRQTGTQWTWLDDQRLNTRQVRQAMVRHPLSGETLWFNHAHMFHVSNMPPALARALLDEVGEQGLPRNAYYGDGSPIEAEVLDTIRAAYREETRAFAWERGDVLMLDNFISVHGREPYTGERKVLVAMTDLHVHQP
POG003199	Pseudomonas aeruginosa PAO1 (Reference)	PA2303	WP_003113096.1	15597499	AmbD	MSASFSAPRLRPRQLSAGDLVEESLLDPANDYLRIVRARQPGMDLRQWIAAAGAGLRDSLLRHGGILFRGFAVDGAEGFSQAVQSFSPNMLDYLERAAARQEVAHRVFTSTEFSPDGWIPPHHEMSYSHNWPSYIHFYCQTPPATQGRTPLADERRVSARIPEAIRQRFLRHGVCYVRNYGPEIDLTWQEGFQTDSRAEVEAYCRQTGTQWTWLDDQRLNTRQVRQAMVRHPLSGETLWFNHAHMFHVSNMPPALARALLDEVGEQGLPRNAYYGDGSPIEAEVLDTIRAAYREETRAFAWERGDVLMLDNFISVHGREPYTGERKVLVAMTDLHVHQP
POG003199	Pseudomonas aeruginosa PAO1 (Reference)	PA2304	WP_003115897.1	15597500	AmbC	MERTAPSLTGRGFARPRNLSPRSSEALVRRPAAERDGLPLLIEAQAPGLSLADWIREQGQSLHDDLNLAGGLLLRGFEVDSAERFRAAAAAFAPQLLDYKERSSPRSQVSGEVYTSTEHPVDQPIFLHNEQSYTADWPLYIMFHCQVAPLEGGATPVAANRLVLRHLPDELLERFGRLGILYVRNYRAGLGLSWREAFQTDSRAEVEAFCAEHRIAHAWIGDEHLRTWQRRAAFQRHPYTGERLWFNHGMFFHATSLEPGLRDALLRSVAEEDLPYQTYYGDGSPIEAQTLATIRSAIDRETRRFDWRVGDVLILDNMLAQHGREPFRGPRRILTIMSTPYSSLAPADVPPTPPRLALGGAA
POG003199	Pseudomonas aeruginosa AZPAE12140	NQ02_RS14565	WP_003113096.1	489204012	putative regulatory protein	MSASFSAPRLRPRQLSAGDLVEESLLDPANDYLRIVRARQPGMDLRQWIAAAGAGLRDSLLRHGGILFRGFAVDGAEGFSQAVQSFSPNMLDYLERAAARQEVAHRVFTSTEFSPDGWIPPHHEMSYSHNWPSYIHFYCQTPPATQGRTPLADERRVSARIPEAIRQRFLRHGVCYVRNYGPEIDLTWQEGFQTDSRAEVEAYCRQTGTQWTWLDDQRLNTRQVRQAMVRHPLSGETLWFNHAHMFHVSNMPPALARALLDEVGEQGLPRNAYYGDGSPIEAEVLDTIRAAYREETRAFAWERGDVLMLDNFISVHGREPYTGERKVLVAMTDLHVHQP
POG003199	Pseudomonas aeruginosa AZPAE12140	NQ02_RS14570	WP_003160283.1	489252253	putative regulatory protein	MERTAPSLTGRGFARPRNLSPRSSEALVRRPAAERDGLPLLIEAQAPGLSLADWIREQGQSLHDDLNLAGGLLLRGFEVDSAERFRAAAAAFAPQLLDYKERSSPRSQVSGEVYTSTEHPVDQPIFLHNEQSYTADWPLYIMFHCQVAPLEGGATPVAANRLVLRHLPDELLERFGRLGILYVRNYRAGLGLSWREAFQTDSRAEVEAFCAEHRIAHAWIGDEHLRTWQRRAAFQRHPYTGERLWFNHGMFFHATSLEPGLRDALLRSVAEEDLPYQTYYGDGSPIEAQTLATIRSAIDRETRRFDWRVGDVLILDNMLAQHGREPFRGPRRILTIMSTPYSSLAPADVPPTPSRLALGGAA
POG003199	Pseudomonas sp. URMO17WK12:I4	H042_RS0116440	WP_027910541.1	654439936	hypothetical protein	MLTDSLSRADRSPVQADIEGALPFVLRAPVPGDSWQEHAQLIKRTVDRELHVMGGILFRDFAFRDASDFEGFARSFGHELLTYDYASTPRTKLNSRVYTSTEYPAHQVIPLHNEQSYSLNWPMKIWFHCIQAAQVGGETPIADSRLVYQRIDPAIRQRFADKRLMYVRNYGNGLDLTWQQAFSTEDRSEVERFCRLSHIDFEWKDDGELRTRQVCQAVAQHPVTGEWVWFNQAHLFHISNLPAALRETLVSIVGEEGVPRNVFYGDGSPIELEALEHVRDVLQRTQISFPWQAGDALMLDNMLVAHGRSTFQGPRKVVVAMAEPASAV
POG003199	Pseudomonas aeruginosa BL04	Q058_06214	WP_003089373.1	489179885	putative regulatory protein	MERTAPSLTGRGFARPRNLTPRSSEALVRRPAAERDGLPLLIEAQAPGLSLADWIREQGQSLHDDLNLAGGLLLRGFEVDSAERFRAAAAAFAPQLLDYKERSSPRSQVSGEVYTSTEHPLDQPIFLHNEQSYTADWPLYIMFHCQVAPLEGGATPVAANRLVLRHLPDELLERFERLGILYVRNYRAGLGLSWREAFQTDSRAEVEAFCAEHRIAHAWIGDEHLRTWQRRAAFQRHPHTGERLWFNHGMFFHASSLEPGLRDALLRSVAEEDLPYQTYYGDGSPIEAQTLATIRSAIDRETRRFDWRVGDVLILDNMLAQHGREPFRGPRRILTIMSTPYSGLASADVPPTPSRLALGGAA
POG003199	Pseudomonas aeruginosa BL04	Q058_06215	WP_023108179.1	553776358	regulatory protein	MSASFSAPRLRPRQLSAGDLVEESLLDPANDYLRIVRARQPGMDLRQWIAAAGAGLRDSLLRHGGILFRGFAVDGAEGFSQAVQGFSPNMLDYLERAAARQEVAHRVFTSTEFSPDGWIPPHHEMSYSHNWPSYIHFYCQTPPATQGRTPLADERRVSARIPEAIRQRFLRHGVCYVRNYGPEIDLTWQEGFQTDSRAEVEAYCRQTGTQWTWLDDQRLNTRQVRQAMVRHPLSGEPLWFNHAHMFHVSNMPPALARALLDEVGEQGLPRNAYYGDGSPIEAEVLDTIRAAYREETRAFAWERGDALMLDNFISVHGREPYTGERKVLVAMTDLHVHQP
POG003199	Pseudomonas aeruginosa AZPAE14928	NS44_RS00485	WP_003160283.1	489252253	putative regulatory protein	MERTAPSLTGRGFARPRNLSPRSSEALVRRPAAERDGLPLLIEAQAPGLSLADWIREQGQSLHDDLNLAGGLLLRGFEVDSAERFRAAAAAFAPQLLDYKERSSPRSQVSGEVYTSTEHPVDQPIFLHNEQSYTADWPLYIMFHCQVAPLEGGATPVAANRLVLRHLPDELLERFGRLGILYVRNYRAGLGLSWREAFQTDSRAEVEAFCAEHRIAHAWIGDEHLRTWQRRAAFQRHPYTGERLWFNHGMFFHATSLEPGLRDALLRSVAEEDLPYQTYYGDGSPIEAQTLATIRSAIDRETRRFDWRVGDVLILDNMLAQHGREPFRGPRRILTIMSTPYSSLAPADVPPTPSRLALGGAA
POG003199	Pseudomonas aeruginosa AZPAE14928	NS44_RS00490	WP_003113096.1	489204012	putative regulatory protein	MSASFSAPRLRPRQLSAGDLVEESLLDPANDYLRIVRARQPGMDLRQWIAAAGAGLRDSLLRHGGILFRGFAVDGAEGFSQAVQSFSPNMLDYLERAAARQEVAHRVFTSTEFSPDGWIPPHHEMSYSHNWPSYIHFYCQTPPATQGRTPLADERRVSARIPEAIRQRFLRHGVCYVRNYGPEIDLTWQEGFQTDSRAEVEAYCRQTGTQWTWLDDQRLNTRQVRQAMVRHPLSGETLWFNHAHMFHVSNMPPALARALLDEVGEQGLPRNAYYGDGSPIEAEVLDTIRAAYREETRAFAWERGDVLMLDNFISVHGREPYTGERKVLVAMTDLHVHQP
POG003199	Pseudomonas aeruginosa BWHPSA017	Q030_05611	WP_003115897.1	489206930	putative regulatory protein	MERTAPSLTGRGFARPRNLSPRSSEALVRRPAAERDGLPLLIEAQAPGLSLADWIREQGQSLHDDLNLAGGLLLRGFEVDSAERFRAAAAAFAPQLLDYKERSSPRSQVSGEVYTSTEHPVDQPIFLHNEQSYTADWPLYIMFHCQVAPLEGGATPVAANRLVLRHLPDELLERFGRLGILYVRNYRAGLGLSWREAFQTDSRAEVEAFCAEHRIAHAWIGDEHLRTWQRRAAFQRHPYTGERLWFNHGMFFHATSLEPGLRDALLRSVAEEDLPYQTYYGDGSPIEAQTLATIRSAIDRETRRFDWRVGDVLILDNMLAQHGREPFRGPRRILTIMSTPYSSLAPADVPPTPPRLALGGAA
POG003199	Pseudomonas aeruginosa BWHPSA017	Q030_05612	WP_003113096.1	489204012	putative regulatory protein	MSASFSAPRLRPRQLSAGDLVEESLLDPANDYLRIVRARQPGMDLRQWIAAAGAGLRDSLLRHGGILFRGFAVDGAEGFSQAVQSFSPNMLDYLERAAARQEVAHRVFTSTEFSPDGWIPPHHEMSYSHNWPSYIHFYCQTPPATQGRTPLADERRVSARIPEAIRQRFLRHGVCYVRNYGPEIDLTWQEGFQTDSRAEVEAYCRQTGTQWTWLDDQRLNTRQVRQAMVRHPLSGETLWFNHAHMFHVSNMPPALARALLDEVGEQGLPRNAYYGDGSPIEAEVLDTIRAAYREETRAFAWERGDVLMLDNFISVHGREPYTGERKVLVAMTDLHVHQP
POG003199	Pseudomonas aeruginosa 3573	AJ60_05459	WP_003160283.1	489252253	putative regulatory protein	MERTAPSLTGRGFARPRNLSPRSSEALVRRPAAERDGLPLLIEAQAPGLSLADWIREQGQSLHDDLNLAGGLLLRGFEVDSAERFRAAAAAFAPQLLDYKERSSPRSQVSGEVYTSTEHPVDQPIFLHNEQSYTADWPLYIMFHCQVAPLEGGATPVAANRLVLRHLPDELLERFGRLGILYVRNYRAGLGLSWREAFQTDSRAEVEAFCAEHRIAHAWIGDEHLRTWQRRAAFQRHPYTGERLWFNHGMFFHATSLEPGLRDALLRSVAEEDLPYQTYYGDGSPIEAQTLATIRSAIDRETRRFDWRVGDVLILDNMLAQHGREPFRGPRRILTIMSTPYSSLAPADVPPTPSRLALGGAA
POG003199	Pseudomonas aeruginosa 3573	AJ60_05460	WP_003113096.1	489204012	putative regulatory protein	MSASFSAPRLRPRQLSAGDLVEESLLDPANDYLRIVRARQPGMDLRQWIAAAGAGLRDSLLRHGGILFRGFAVDGAEGFSQAVQSFSPNMLDYLERAAARQEVAHRVFTSTEFSPDGWIPPHHEMSYSHNWPSYIHFYCQTPPATQGRTPLADERRVSARIPEAIRQRFLRHGVCYVRNYGPEIDLTWQEGFQTDSRAEVEAYCRQTGTQWTWLDDQRLNTRQVRQAMVRHPLSGETLWFNHAHMFHVSNMPPALARALLDEVGEQGLPRNAYYGDGSPIEAEVLDTIRAAYREETRAFAWERGDVLMLDNFISVHGREPYTGERKVLVAMTDLHVHQP
POG003199	Pseudomonas aeruginosa FRD1 - Assembly GCF_000829885.1	EG09_RS04545	WP_015648828.1	505461811	hypothetical protein	MSASFSAPRLRPRQLSAGDLVEESLLDPANDYLRIVRARQPGMDLRQWIAAAGAGLRDSLLRHGGILFRGFAVDGAEGFSQAVQSFSPNMLDYLERAAARQEVAHRVFTSTEFSPDGWIPPHHEMSYSHNWPSYIHFYCQTPPATQGRTPLADERRVSARIPEAIRQRFLRHGVCYVRNYGPEIDLTWQEGFQTDSRAEVEAYCRQTGTQWTWLDDQRLNTRQVRQAMVRHPLSGETLWFNHAHMFHVSNMPPALARALLDEVSEQGLPRNAYYGDGSPIEAEVLDTIRAAYREETRAFAWERGDVLMLDNFISVHGREPYTGERKVLVAMTDLHVHQP
POG003199	Pseudomonas aeruginosa FRD1 - Assembly GCF_000829885.1	EG09_RS04550	WP_003160283.1	489252253	hypothetical protein	MERTAPSLTGRGFARPRNLSPRSSEALVRRPAAERDGLPLLIEAQAPGLSLADWIREQGQSLHDDLNLAGGLLLRGFEVDSAERFRAAAAAFAPQLLDYKERSSPRSQVSGEVYTSTEHPVDQPIFLHNEQSYTADWPLYIMFHCQVAPLEGGATPVAANRLVLRHLPDELLERFGRLGILYVRNYRAGLGLSWREAFQTDSRAEVEAFCAEHRIAHAWIGDEHLRTWQRRAAFQRHPYTGERLWFNHGMFFHATSLEPGLRDALLRSVAEEDLPYQTYYGDGSPIEAQTLATIRSAIDRETRRFDWRVGDVLILDNMLAQHGREPFRGPRRILTIMSTPYSSLAPADVPPTPSRLALGGAA
POG003199	Pseudomonas sp. URMO17WK12:I3	H038_RS0122695	WP_027906482.1	654435781	hypothetical protein	MLTDSLSRADRSPVQADIEGALPFVLRAPVPGDSWQEHAQLIKRTVDRELQATGGILFRDFAFRDASDFEGFARSFGHELLTYDYASTPRTKLNSRVYTSTEYPAHQVIPLHNEQSYSLNWPMKIWFHCIQAAQVGGETPIADSRLVYQRIDPAVRQRFADKRLMYVRNYGNGLDLTWQQAFSTEDRSEVERFCRLSHIDFEWKDDGELRTRQVCQAVAQHPVTGEWVWFNQAHLFHISNLPAALRETLVSIVGEEGVPRNVFYGDGSPIELEALEHVRDVLQRTQISFSWQAGDALMLDNMLVAHGRSTFQGPRKVVVAMAEPASAV
POG003199	Pseudomonas fluorescens SBW25	PFLU3221		229590674	putative SyrP-like protein	MIKVDACMPIVPPAPRTLGSARRKAMNVAPQQLVSERLLSPDHALPLVIEPAVSGVDLVAWATREREALERKLLQYGALLFRGFGVASVEQFDHVIAALSPGALEYMFRASPRTRVGGNIYTSTDYPADQMIFPHNEHSYSPRFPLRLFFYCQLPSETGGETPIGSTRAVKARISADIEARFREKGVLYVRNYGDGFGLPWQSVFQSADRSEVEAYCASVGIEVEWKENNRLRTRQRGPAVVRHPRTGEEVWFNHATFFHISTLPPAIRDSLQGNFNDLDLPTNTFYGDGTPIEPEVLASLRAAYLDSLVRFSWQQGDVLFIDNMLAVHGREPFTGKRAIMTGMAEALLSADVAV
POG003199	Pseudomonas aeruginosa BWH035	AJ75_06249	WP_031690526.1	685983397	regulatory protein	MERTAPSLTGRGFARPRNLSPRSSEALVRRPAAERDGLPLLIEAQAPGLSLADWIREQGQSLHDDLNLAGGLLLRGFEVDSAERFRAAAAAFAPQLLDYKERSSPRSQVSGEVYTSTEHPVDQPIFLHNEQSYTADWPLYIMFHCQVAPLEGGATPVAANRLVLRHLPDELLERFGRLGILYVRNYRAGLGLSWREAFQTDSRAEVEAFCAEHRIAHAWIGDEHLRTWQRRAAFQRHPYTGERLWFNHGMFFHATSLEPGLRDALLRSVAEEDLPYQTYYGDGSPIEAQTLATIRCAIDRETRRFDWRVGDVLILDNMLAQHGREPFRGPRRILTIMSTPYSSLAPADVPPTPSRLALGGAA
POG003199	Pseudomonas aeruginosa BWH035	AJ75_06250	WP_003158759.1	489250684	regulatory protein	MSASFSAPRLRPRQLSAGDLVEESLLDPANDYLRIVRARQPGMDLRQWIAAAGAGLRDSLLRHGGILFRGFAVDGAEGFSQAVQSFSPNMLDYLERAAARQEVAHRVFTSTEFSPDGWIPPHHEMSYSHNWPSYIHFYCQTPPVTQGRTPLADERRVSARIPEAIRQRFLRHGVCYVRNYGPEIDLTWQEGFQTDSRAEVEAYCRQTGTQWTWLDDQRLNTRQVRQAMVRHPLSGETLWFNHAHMFHVSNMPPALARALLDEVGEQGLPRNAYYGDGSPIEAEVLDTIRAAYREETRAFAWERGDVLMLDNFISVHGREPYTGERKVLVAMTDLHVHQP
POG003199	Pseudomonas aeruginosa BWHPSA009	Q022_02720	WP_003160283.1	489252253	putative regulatory protein	MERTAPSLTGRGFARPRNLSPRSSEALVRRPAAERDGLPLLIEAQAPGLSLADWIREQGQSLHDDLNLAGGLLLRGFEVDSAERFRAAAAAFAPQLLDYKERSSPRSQVSGEVYTSTEHPVDQPIFLHNEQSYTADWPLYIMFHCQVAPLEGGATPVAANRLVLRHLPDELLERFGRLGILYVRNYRAGLGLSWREAFQTDSRAEVEAFCAEHRIAHAWIGDEHLRTWQRRAAFQRHPYTGERLWFNHGMFFHATSLEPGLRDALLRSVAEEDLPYQTYYGDGSPIEAQTLATIRSAIDRETRRFDWRVGDVLILDNMLAQHGREPFRGPRRILTIMSTPYSSLAPADVPPTPSRLALGGAA
POG003199	Pseudomonas aeruginosa BWHPSA009	Q022_02721	WP_003113096.1	489204012	putative regulatory protein	MSASFSAPRLRPRQLSAGDLVEESLLDPANDYLRIVRARQPGMDLRQWIAAAGAGLRDSLLRHGGILFRGFAVDGAEGFSQAVQSFSPNMLDYLERAAARQEVAHRVFTSTEFSPDGWIPPHHEMSYSHNWPSYIHFYCQTPPATQGRTPLADERRVSARIPEAIRQRFLRHGVCYVRNYGPEIDLTWQEGFQTDSRAEVEAYCRQTGTQWTWLDDQRLNTRQVRQAMVRHPLSGETLWFNHAHMFHVSNMPPALARALLDEVGEQGLPRNAYYGDGSPIEAEVLDTIRAAYREETRAFAWERGDVLMLDNFISVHGREPYTGERKVLVAMTDLHVHQP
POG003199	Pseudomonas plecoglossicida NyZ12	RK21_RS02780	WP_013973742.1	503739666	pyoverdine biosynthesis regulatory protein	MSELLSFAIEPLDAARGNLPLLVRAPEPGIDLLEAFAELQPLVDRHLLQAGGILFRGFEVGGAEAFRQFAASFGHPLLNYEFGSTPRSNVTKGVYTSTEYPAHQSIPLHNEQAYTLEWPMKIWFYSVIPAETGGETPIADSREVYRRMPARIRERLVEKGLMYVRNYGNGLDVEWSQVFNTEDPRQVEAYCRAHAIECIWKDDGELRTRQRCQVVARHPVTGEDVWFNQAHLFHVSNLQPEVRESLMDIVEEEDLPRNVYYGDGTTIEDSLLDEVRGVLDECTISFPWLENDVLMLDNMLAAHARSPFTGKRKVVVAMAQGHSELLR
POG003199	Pseudomonas aeruginosa PAO1-VE2	N296_2376	WP_003113096.1	651870431	taurine catabolism dioxygenase TauD, TfdA family protein	MSASFSAPRLRPRQLSAGDLVEESLLDPANDYLRIVRARQPGMDLRQWIAAAGAGLRDSLLRHGGILFRGFAVDGAEGFSQAVQSFSPNMLDYLERAAARQEVAHRVFTSTEFSPDGWIPPHHEMSYSHNWPSYIHFYCQTPPATQGRTPLADERRVSARIPEAIRQRFLRHGVCYVRNYGPEIDLTWQEGFQTDSRAEVEAYCRQTGTQWTWLDDQRLNTRQVRQAMVRHPLSGETLWFNHAHMFHVSNMPPALARALLDEVGEQGLPRNAYYGDGSPIEAEVLDTIRAAYREETRAFAWERGDVLMLDNFISVHGREPYTGERKVLVAMTDLHVHQP
POG003199	Pseudomonas aeruginosa PAO1-VE2	N296_2377	WP_003115897.1	651873324	taurine catabolism dioxygenase TauD, TfdA family protein	MERTAPSLTGRGFARPRNLSPRSSEALVRRPAAERDGLPLLIEAQAPGLSLADWIREQGQSLHDDLNLAGGLLLRGFEVDSAERFRAAAAAFAPQLLDYKERSSPRSQVSGEVYTSTEHPVDQPIFLHNEQSYTADWPLYIMFHCQVAPLEGGATPVAANRLVLRHLPDELLERFGRLGILYVRNYRAGLGLSWREAFQTDSRAEVEAFCAEHRIAHAWIGDEHLRTWQRRAAFQRHPYTGERLWFNHGMFFHATSLEPGLRDALLRSVAEEDLPYQTYYGDGSPIEAQTLATIRSAIDRETRRFDWRVGDVLILDNMLAQHGREPFRGPRRILTIMSTPYSSLAPADVPPTPPRLALGGAA
POG003199	Pseudomonas aeruginosa DSM 50071 - Assembly GCF_001042925.1	TU83_RS24420	WP_003160283.1	489252253	hypothetical protein	MERTAPSLTGRGFARPRNLSPRSSEALVRRPAAERDGLPLLIEAQAPGLSLADWIREQGQSLHDDLNLAGGLLLRGFEVDSAERFRAAAAAFAPQLLDYKERSSPRSQVSGEVYTSTEHPVDQPIFLHNEQSYTADWPLYIMFHCQVAPLEGGATPVAANRLVLRHLPDELLERFGRLGILYVRNYRAGLGLSWREAFQTDSRAEVEAFCAEHRIAHAWIGDEHLRTWQRRAAFQRHPYTGERLWFNHGMFFHATSLEPGLRDALLRSVAEEDLPYQTYYGDGSPIEAQTLATIRSAIDRETRRFDWRVGDVLILDNMLAQHGREPFRGPRRILTIMSTPYSSLAPADVPPTPSRLALGGAA
POG003199	Pseudomonas aeruginosa DSM 50071 - Assembly GCF_001042925.1	TU83_RS24425	WP_003113096.1	489204012	protein AmbD	MSASFSAPRLRPRQLSAGDLVEESLLDPANDYLRIVRARQPGMDLRQWIAAAGAGLRDSLLRHGGILFRGFAVDGAEGFSQAVQSFSPNMLDYLERAAARQEVAHRVFTSTEFSPDGWIPPHHEMSYSHNWPSYIHFYCQTPPATQGRTPLADERRVSARIPEAIRQRFLRHGVCYVRNYGPEIDLTWQEGFQTDSRAEVEAYCRQTGTQWTWLDDQRLNTRQVRQAMVRHPLSGETLWFNHAHMFHVSNMPPALARALLDEVGEQGLPRNAYYGDGSPIEAEVLDTIRAAYREETRAFAWERGDVLMLDNFISVHGREPYTGERKVLVAMTDLHVHQP
POG003199	Pseudomonas aeruginosa BWHPSA045	Q050_00629	WP_023464732.1	557841660	protein AmbC	MERTAPSLTGRGFARPRNLSPRSSEALVRRPAAERDGLPLLIEAQAPGLSLADWIREQGQSLHDDLNLAGGLLLRGFEVDSAERFRAAAAAFAPQLLDYKERSSPRSQVSGEVYTSTEHPVDQPIFLHNEQSYTADWPLYIMFHCQVAPLEGGATPVAANRLVLRHLPDELLERFGRLGILYVRNYRAGLGLSWREAFQTDSRAEVEAFCAEHRIAHAWIGDEHLRTWQRRAAFQRHPYTGERLWFNHGMFFHATSLEPGLRDALLRSVAEEDLPYQTYYGDGSPIEAQTLATIRSAIDRETRRFDWRVGDVLILDNMLAQHGREPFRGPRRILTIMSTPYSSLAPADVPSTPSRLALGGTA
POG003199	Pseudomonas aeruginosa BWHPSA045	Q050_00630	WP_003113096.1	489204012	putative regulatory protein	MSASFSAPRLRPRQLSAGDLVEESLLDPANDYLRIVRARQPGMDLRQWIAAAGAGLRDSLLRHGGILFRGFAVDGAEGFSQAVQSFSPNMLDYLERAAARQEVAHRVFTSTEFSPDGWIPPHHEMSYSHNWPSYIHFYCQTPPATQGRTPLADERRVSARIPEAIRQRFLRHGVCYVRNYGPEIDLTWQEGFQTDSRAEVEAYCRQTGTQWTWLDDQRLNTRQVRQAMVRHPLSGETLWFNHAHMFHVSNMPPALARALLDEVGEQGLPRNAYYGDGSPIEAEVLDTIRAAYREETRAFAWERGDVLMLDNFISVHGREPYTGERKVLVAMTDLHVHQP
POG003199	Pseudomonas aeruginosa PS50	Q095_03005	WP_031760991.1	686107159	regulatory protein	MERTAPSLTGRGFARPRNLTPRSSEALVRRPAAERDGLPLLIEAQAPGLSLADWIREQGQSLHDDLNLAGGLLLRGFEVDSAERFRAAAAAFAPQLLDYKERSSPRSQVSGEVYTSTEHPLDQPIFLHNEQSYTADWPLYIMFHCQVAPLEGGATPVAANRLVLRHLPDELLERFERLGILYVRNYRAGLGLSWREAFQTDSRTEVEAFCAEHRIAHAWIGDEHLRTWQRRAAFQRHPHTGERLWFNHGMFFHASSLEPGLRDALLRSVAEEDLPYQTYYGDGSPIEAQTLATIRSAIDRETRRFDWRVGDVLILDNMLAQHGREPFRGPRRILTIMSTPYSGLASADVPPTPSRLALGGAA
POG003199	Pseudomonas aeruginosa PS50	Q095_03006	WP_003089370.1	489179882	putative regulatory protein	MSASFSAPRLRPRQLSAGDLVEESLLDPANGYLRIVRARQPGMDLRQWIAAAGAGLRDSLLRHGGILFRGFAVDGAEGFSQAVQGFSPNMLDYLERAAARQEVAHRVFTSTEFSPDGWIPPHHEMSYSHNWPSYIHFYCQTPPATQGRTPLADERRVSARIPEAIRQRFLRHGVCYVRNYGPEIDLTWQEGFQTDSRAEVEAYCRQTGTQWTWLDDQRLNTRQVRQAMVRHPLSGEPLWFNHAHMFHVSNMPPALARALLDEVGEQGLPRNAYYGDGSPIEAEVLDTIRAAYREETRAFAWERGDVLMLDNFISVHGREPYTGERKVLVAMTDLHVHQP
POG003199	Pseudomonas aeruginosa AZPAE14352	NQ48_RS28105	WP_003113096.1	489204012	putative regulatory protein	MSASFSAPRLRPRQLSAGDLVEESLLDPANDYLRIVRARQPGMDLRQWIAAAGAGLRDSLLRHGGILFRGFAVDGAEGFSQAVQSFSPNMLDYLERAAARQEVAHRVFTSTEFSPDGWIPPHHEMSYSHNWPSYIHFYCQTPPATQGRTPLADERRVSARIPEAIRQRFLRHGVCYVRNYGPEIDLTWQEGFQTDSRAEVEAYCRQTGTQWTWLDDQRLNTRQVRQAMVRHPLSGETLWFNHAHMFHVSNMPPALARALLDEVGEQGLPRNAYYGDGSPIEAEVLDTIRAAYREETRAFAWERGDVLMLDNFISVHGREPYTGERKVLVAMTDLHVHQP
POG003199	Pseudomonas aeruginosa AZPAE14352	NQ48_RS28110	WP_003160283.1	489252253	putative regulatory protein	MERTAPSLTGRGFARPRNLSPRSSEALVRRPAAERDGLPLLIEAQAPGLSLADWIREQGQSLHDDLNLAGGLLLRGFEVDSAERFRAAAAAFAPQLLDYKERSSPRSQVSGEVYTSTEHPVDQPIFLHNEQSYTADWPLYIMFHCQVAPLEGGATPVAANRLVLRHLPDELLERFGRLGILYVRNYRAGLGLSWREAFQTDSRAEVEAFCAEHRIAHAWIGDEHLRTWQRRAAFQRHPYTGERLWFNHGMFFHATSLEPGLRDALLRSVAEEDLPYQTYYGDGSPIEAQTLATIRSAIDRETRRFDWRVGDVLILDNMLAQHGREPFRGPRRILTIMSTPYSSLAPADVPPTPSRLALGGAA
POG003199	Pseudomonas plecoglossicida NBRC 103162 = DSM 15088 assembly GCF_000730665.1	PPL01S_RS23130	WP_016392700.1	511759483	pyoverdine biosynthesis regulatory protein	MNDAKVTALPSMGRARRSITAGQDERVVFTPLLEGHTLPALCRPRFAGTDLVAWLAQHREQVEARLLEHGAILFRGFDVDGIDGFDRCVQAVSGGALEYLFRASPRTQISRQFNVYSSTDYPSDERIFPHNEHSYSPVFPLHLYFYCDLPSLTGGETPLGDTRALLQRIDPAVREEFRQRRIMYVRNYGDGMGLPWQTVFQSEDRAEVEAYCARIGIRPEWKPGNRLRTRQVGPAIVRHPRSGEQLWFNHGTFFNALTLPETLRAALIAEFDADDLPQNTFYGDGAPIPGDVILHLQQAYRDVMVEFPWQKGDVVLLDNMLSLHARNAFTGPRKILTAMAIAQKSADLAQD
POG003199	Pseudomonas putida DLL-E4	DW66_RS21930	WP_038410084.1	740624572	hypothetical protein	MSELLSFAIEPLDAARGNLPLLVRAPEPGIDLLEAFAELQPLVDRHLLQAGGILFRGFEVGGAEAFRQFAASFGHPLLNYEFGSTPRSNVTKGVYTSTEYPAHQSIPLHNEQAYTLEWPMKIWFYSVIPAETGGETPIADSREVYRRMPARIRERLVEKGLMYVRNYGNGLDVEWSQVFNTEDPRQVEAYCRAHAIECIWKDDGELRTRQRCQVVARHPVTGEDVWFNQAHLFHVSNLQPEVRESLMDIVEEEDLPRNVYYGDGTTIEDSLLDEVRGVLDECTISFPWLENDVLMLDNMLAAHARSPFTGKRKVVVAMAQGHSEFLR
POG003199	Pseudomonas aeruginosa M8A.3	Q082_00097	WP_003160283.1	489252253	putative regulatory protein	MERTAPSLTGRGFARPRNLSPRSSEALVRRPAAERDGLPLLIEAQAPGLSLADWIREQGQSLHDDLNLAGGLLLRGFEVDSAERFRAAAAAFAPQLLDYKERSSPRSQVSGEVYTSTEHPVDQPIFLHNEQSYTADWPLYIMFHCQVAPLEGGATPVAANRLVLRHLPDELLERFGRLGILYVRNYRAGLGLSWREAFQTDSRAEVEAFCAEHRIAHAWIGDEHLRTWQRRAAFQRHPYTGERLWFNHGMFFHATSLEPGLRDALLRSVAEEDLPYQTYYGDGSPIEAQTLATIRSAIDRETRRFDWRVGDVLILDNMLAQHGREPFRGPRRILTIMSTPYSSLAPADVPPTPSRLALGGAA
POG003199	Pseudomonas aeruginosa M8A.3	Q082_00098	WP_003113096.1	489204012	putative regulatory protein	MSASFSAPRLRPRQLSAGDLVEESLLDPANDYLRIVRARQPGMDLRQWIAAAGAGLRDSLLRHGGILFRGFAVDGAEGFSQAVQSFSPNMLDYLERAAARQEVAHRVFTSTEFSPDGWIPPHHEMSYSHNWPSYIHFYCQTPPATQGRTPLADERRVSARIPEAIRQRFLRHGVCYVRNYGPEIDLTWQEGFQTDSRAEVEAYCRQTGTQWTWLDDQRLNTRQVRQAMVRHPLSGETLWFNHAHMFHVSNMPPALARALLDEVGEQGLPRNAYYGDGSPIEAEVLDTIRAAYREETRAFAWERGDVLMLDNFISVHGREPYTGERKVLVAMTDLHVHQP
POG003199	Pseudomonas sp. 45MFCol3.1	G368_RS0113015	WP_019649560.1	518479353	taurine catabolism dioxygenase TauD/TfdA	MSIVPPSSRALGAVRRKAMNVSEQQLVSERLLSPDHALPLVIEPAVSGVDLVAWAARERESLEQKLLQYGALLFRGFSVLSVEQFDQVIAALSPGALEYMFRASPRTRVGGNIYTSTDYPADQMIFPHNEHSYSPRFPLRLFFYCHIPSETGGETPIGSTRAVKAGISPEIEARFREKGVLYVRNYGDGFGLPWQTVFQSEDRSEVEAYCASVGIEVEWKDNNRLRTRQRGPAVVRHPRTGEEVWFNHATFFHISTLPPAIRDSLQSNFNDLDLPTNTFYGDGEPIEPQVLESLRAAYLDSLVRFSWQQGDVLFIDNMLAVHGREPFTGKRAIMTGMAEALLSSDVAV
POG003199	Pseudomonas fluorescens Q2-87	PflQ2_3237	WP_003182654.1	489274956	taurine catabolism dioxygenase, TauD/TfdA family	MNGPATPTLGGMRRKPIRLDEENLVTFKPLNDGQNYTLLCEPASPGVSLIAWAQRQRELIERKLLEHGALLFRHFQVDTATAFDQCISSLSGGALEYKFRASPRTQVDPRLNIYTSTDYPQDQRIFPHNEHSYSPVFPLKIFLWCDVAPQSRGETPIGDTRAITRGIDPQVRERFARLGIMYVRNYGDGFGLPWQTVFQTEDRAQVDAYCASVGIQTEWKENNRLRTRQVGPALVRHPRTDEILWFNHATFFHVSTLPASVGDALQADFADDDLPQNTFYGDGSPIEPEVLEHLRAVYLQNMIEFSWQHGDVLLLDNMLSVHARNEYSGPRRILVSMAEALNSTDVALKP
POG003199	Pseudomonas aeruginosa LES_CF_sputum_CF03_contigs_31_a1	TC72_RS29995	WP_003113096.1	489204012	protein AmbD	MSASFSAPRLRPRQLSAGDLVEESLLDPANDYLRIVRARQPGMDLRQWIAAAGAGLRDSLLRHGGILFRGFAVDGAEGFSQAVQSFSPNMLDYLERAAARQEVAHRVFTSTEFSPDGWIPPHHEMSYSHNWPSYIHFYCQTPPATQGRTPLADERRVSARIPEAIRQRFLRHGVCYVRNYGPEIDLTWQEGFQTDSRAEVEAYCRQTGTQWTWLDDQRLNTRQVRQAMVRHPLSGETLWFNHAHMFHVSNMPPALARALLDEVGEQGLPRNAYYGDGSPIEAEVLDTIRAAYREETRAFAWERGDVLMLDNFISVHGREPYTGERKVLVAMTDLHVHQP
POG003199	Pseudomonas aeruginosa LES_CF_sputum_CF03_contigs_31_a1	TC72_RS30000	WP_003115897.1	489206930	protein AmbC	MERTAPSLTGRGFARPRNLSPRSSEALVRRPAAERDGLPLLIEAQAPGLSLADWIREQGQSLHDDLNLAGGLLLRGFEVDSAERFRAAAAAFAPQLLDYKERSSPRSQVSGEVYTSTEHPVDQPIFLHNEQSYTADWPLYIMFHCQVAPLEGGATPVAANRLVLRHLPDELLERFGRLGILYVRNYRAGLGLSWREAFQTDSRAEVEAFCAEHRIAHAWIGDEHLRTWQRRAAFQRHPYTGERLWFNHGMFFHATSLEPGLRDALLRSVAEEDLPYQTYYGDGSPIEAQTLATIRSAIDRETRRFDWRVGDVLILDNMLAQHGREPFRGPRRILTIMSTPYSSLAPADVPPTPPRLALGGAA
POG003199	Pseudomonas aeruginosa BWH049	V550_05739	WP_003139384.1	489231050	AmbC	MERTAPSLTGRGFARPRNLTPRSSEALVRRPAAERDGLPLLIEAQAPGLSLADWIREQGQSLHDDLNLAGGLLLRGFEVDSAERFRAAAAAFAPQLLDYKERSSPRSQVSGEVYTSTEHPLDQPIFLHNEQSYTADWPLYIMFHCQVAPLEGGATPVAANRLVLRHLPDELLERFERLGILYVRNYRAGLGLSWREAFQTDSRAEVEAFCAEHRIAHAWIGDEHLRTWQRRAAFQRHPHTGERLWFNHGMFFHASSLEPGLRDALLRSVAEEDLPYQTYYGDGSPIEAQTLATIRSAIDRETRRFDWRVGDVLILDNMLAQHGREPFRGPRRILTIMSTPYSSLASADVPPTPSRLALGGAA
POG003199	Pseudomonas aeruginosa BWH049	V550_05740	WP_003139385.1	489231051	AmbD	MSASFSAPRLRPRQLSAGDLVEESLLDPANDYLRIVRARQPGMDLRQWIAAAGAGLRDSLLRHGGILFRGFAVDGAEGFSQAVQGFSPNMLDYLERAAARQEVAHRVFTSTEFSPDGWIPPHHEMSYSHNWPSYIHFYCQTPPATQGRTPLADERRVSARIPEAIRQRFLRHGVCYVRNYGPEIDLTWQEGFQTDSRAEVEAYCRQTGTQWTWLDDQRLNTRQVRQAMVRHPLSGEPLWFNHAHMFHVSNMPPALARALLDEVGEQGLPRNAYYGDGSPIEAEVLDTIRAAYREETRAFAWERGDVLMLDNFISVHGREPYTGERKVLVAMTDLHVHQP
POG003199	Pseudomonas aeruginosa 62	P997_00151	WP_003160283.1	489252253	putative regulatory protein	MERTAPSLTGRGFARPRNLSPRSSEALVRRPAAERDGLPLLIEAQAPGLSLADWIREQGQSLHDDLNLAGGLLLRGFEVDSAERFRAAAAAFAPQLLDYKERSSPRSQVSGEVYTSTEHPVDQPIFLHNEQSYTADWPLYIMFHCQVAPLEGGATPVAANRLVLRHLPDELLERFGRLGILYVRNYRAGLGLSWREAFQTDSRAEVEAFCAEHRIAHAWIGDEHLRTWQRRAAFQRHPYTGERLWFNHGMFFHATSLEPGLRDALLRSVAEEDLPYQTYYGDGSPIEAQTLATIRSAIDRETRRFDWRVGDVLILDNMLAQHGREPFRGPRRILTIMSTPYSSLAPADVPPTPSRLALGGAA
[truncated: 581 more rows]

## Sheet: ambE ortholog group member
Ortholog of ambE protein in several pseudomonas strains
[truncated: 302 more rows]
