# Supplementary material for: The plant pathogen Pseudomonas aeruginosa triggers a DELLA-dependent seed germination arrest in Arabidopsis
Source: eLife. 2018 Aug 28;7:e37082. doi: 10.7554/eLife.37082 (PMC6128175; doi:10.7554/eLife.37082)
Supplement: Figure 7—source data 1. [file elife-37082-fig7-data1.xlsx]

## Sheet: Sheet1
		Figure 7
		Source data
		Seed yield per plant (mg)
			Col
			MS	PAO1	ΔambE
		Replicat 1	0.1805	0.1255	0.1773
		Replicat 2	0.1366	0.1081	0.1093
		Replicat 3	0.1318	0.153	0.1363
		Replicat 4	0.1279	0.2725	0.1092
		Replicat 5	0.1745	0.2035	0.2076
		Replicat 6		0.2665	0.2635
		Replicat 7		0.1479	0.208
		Replicat 8		0.1622	0.1967
		Replicat 9		0.1784	0.2328
