# Supplementary material for: The plant pathogen Pseudomonas aeruginosa triggers a DELLA-dependent seed germination arrest in Arabidopsis
Source: eLife. 2018 Aug 28;7:e37082. doi: 10.7554/eLife.37082 (PMC6128175; doi:10.7554/eLife.37082)
Supplement: Figure 7—source data 2. [file elife-37082-fig7-data2.xlsx]

## Sheet: Sheet1
		Figure 7
		Source data
		Survival (%)
			Col			Δdella
			MS	PAO1	ΔambE	MS	PAO1	ΔambE
		Replicat 1	100	73	100	100	26	100
		Replicat 2	100	80	100	100	13	93
		Replicat 3	100	80	100	100	40	100
