# Supplementary material for: The plant pathogen Pseudomonas aeruginosa triggers a DELLA-dependent seed germination arrest in Arabidopsis
Source: eLife. 2018 Aug 28;7:e37082. doi: 10.7554/eLife.37082 (PMC6128175; doi:10.7554/eLife.37082)
Supplement: Supplementary file 1. [file elife-37082-supp1.xlsx]

## Sheet: DEG in response to PAC
	List of differentially expressed genes (DEG) in WT seeds in response to PAC.
	Only significantly genes with at least 2 fold differences were defined as DEG (N=1103).
	Relative fold changes (log2) of the 1103 DEG are displayed according to different conditions. "NS" means No significant difference.
						Relative fold change (log2)
		AGI	Description	Gene Name	Gene symbol	MOCK_della vs PAC_della	MOCK_COL vs PAC_COL	MOCK_COL vs PAC+GA_COL	MOCK_COLvsPAO_COL
		AT1G29080	Papain family cysteine protease;(source:Araport11)	--	AT1G29080	NS	-6.62992	NS	NS
		AT1G70830	MLP-like protein 28;(source:Araport11)	MLP-LIKE PROTEIN 28 (MLP28)	MLP28	NS	-6.25153	-1.7062	NS
		AT1G06350	Fatty acid desaturase family protein;(source:Araport11)	DELTA 9 DESATURASE 4 (ADS4)	AT1G06350	NS	-5.96452	-1.73086	NS
		AT1G02205	Expression of the CER1 gene associated with production of stem epicuticular wax and pollen fertility. Biochemical studies showed that cer1 mutants are blocked in the conversion of stem wax C30 aldehydes to C29 alkanes, and they also lack the secondary alcohols and ketones. These suggested the CER1 protein is an aldehyde decarbonylase, but the exact molecular function of this protein remains to be…	ECERIFERUM 1 (CER1)	CER1	NS	-5.8646	NS	-1.6003
		AT1G06360	Fatty acid desaturase family protein;(source:Araport11)	--	AT1G06360	NS	-5.61452	NS	NS
		AT4G30280	Encodes a xyloglucan endotransglucosylase/hydrolase with only only the endotransglucosylase (XET; EC 2.4.1.207) activity towards xyloglucan and non-detectable endohydrolytic (XEH; EC 3.2.1.151) activity. Expressed in the mature or basal regions of both the main and lateral roots, but not in the tip of these roots where cell division occurs.	XYLOGLUCAN ENDOTRANSGLUCOSYLASE/HYDROLASE 18 (XTH18)	ATXTH18	NS	-5.59158	NS	NS
		AT5G48890	Encodes a C(2) H(2) -type zinc-finger transcriptional regulator and is expressed in the leaf vasculature and the vegetative shoot apical meristem and controls the transition to flowering.	LATE FLOWERING (LATE)	AT5G48890	NS	-5.14583	NS	NS
		AT1G67750	Pectate lyase family protein;(source:Araport11)	--	AT1G67750	NS	-5.07503	-1.9759	NS
		AT5G08370	alpha-galactosidase 2;(source:Araport11)	ALPHA-GALACTOSIDASE 2 (AGAL2)	AtAGAL2	NS	-4.82748	NS	NS
		AT5G26260	TRAF-like family protein;(source:Araport11)	--	AT5G26260	NS	-4.80471	NS	NS
		AT2G43860	Pectin lyase-like superfamily protein;(source:Araport11)	--	AT2G43860	NS	-4.7739	NS	NS
		AT2G46740	Encodes a homolog of rat L-gulono-1,4-lactone (L-GulL) oxidase that is involved in the biosynthesis of L-ascorbic acid.	L -GULONO-1,4-LACTONE ( L -GULL) OXIDASE 5 (GULLO5)	AT2G46740	NS	-4.74285	NS	NS
		AT3G48460	GDSL-motif esterase/acyltransferase/lipase. Enzyme group with broad substrate specificity that may catalyze acyltransfer or hydrolase reactions with lipid and non-lipid substrates.	SEED FATTY ACID REDUCER 4 (SFAR4)	AT3G48460	NS	-4.67847	-1.30637	NS
		AT3G16370	GDSL-motif esterase/acyltransferase/lipase. Enzyme group with broad substrate specificity that may catalyze acyltransfer or hydrolase reactions with lipid and non-lipid substrates. The mRNA is cell-to-cell mobile.	--	AT3G16370	NS	-4.67211	NS	NS
		AT5G66260	SAUR-like auxin-responsive protein family;(source:Araport11)	SMALL AUXIN UPREGULATED RNA 11 (SAUR11)	AT5G66260	NS	-4.63264	NS	NS
		AT4G33560	Wound-responsive family protein;(source:Araport11)	--	AT4G33560	NS	-4.54318	NS	-1.69744
		AT5G45950	GDSL-motif esterase/acyltransferase/lipase. Enzyme group with broad substrate specificity that may catalyze acyltransfer or hydrolase reactions with lipid and non-lipid substrates.	--	AT5G45950	NS	-4.54218	NS	NS
		AT5G47330	alpha/beta-Hydrolases superfamily protein;(source:Araport11)	--	AT5G47330	NS	-4.42532	NS	NS
		AT4G31320	SAUR-like auxin-responsive protein family;(source:Araport11)	SMALL AUXIN UPREGULATED RNA 37 (SAUR37)	AT4G31320	NS	-4.29815	NS	NS
		AT5G15230	Encodes gibberellin-regulated protein GASA4. Promotes GA responses and exhibits redox activity.	GAST1 PROTEIN HOMOLOG 4 (GASA4)	GASA4	NS	-4.28363	NS	NS
		AT3G50330	Encodes a bHLH transcription factor that is involved in transmitting tract and stigma development.	HECATE 2 (HEC2)	HEC2	NS	-4.20477	-1.56271	NS
		AT3G56060	Glucose-methanol-choline (GMC) oxidoreductase family protein;(source:Araport11)	--	AT3G56060	NS	-4.19823	NS	NS
		AT5G56870	beta-galactosidase 4;(source:Araport11)	BETA-GALACTOSIDASE 4 (BGAL4)	BGAL4	NS	-4.07733	NS	NS
		AT1G06080	Encodes a protein homologous to delta 9 acyl-lipid desaturases of cyanobacteria and acyl-CoA desaturases of yeast and mammals. expression down-regulated by cold temperature. It is involved in the desaturation of VLCFAs to make monounsaturated VLCFAs.	DELTA 9 DESATURASE 1 (ADS1)	ADS1	NS	-4.0414	NS	NS
		AT5G23210	serine carboxypeptidase-like 34;(source:Araport11)	SERINE CARBOXYPEPTIDASE-LIKE 34 (SCPL34)	SCPL34	NS	-3.91661	NS	NS
		AT1G73010	Encodes PPsPase1, a pyrophosphate-specific phosphatase catalyzing the specific cleavage of pyrophosphate (Km 38.8 uM) with an alkaline catalytic pH optimum. Expression is upregulated in the shoot of cax1/cax3 mutant.	PHOSPHATE STARVATION-INDUCED GENE 2 (PS2)	PS2	NS	-3.85806	-1.61745	NS
		AT1G02620	Ras-related small GTP-binding family protein;(source:Araport11)	--	AT1G02620	NS	-3.74189	NS	NS
		AT4G26790	GDSL-motif esterase/acyltransferase/lipase. Enzyme group with broad substrate specificity that may catalyze acyltransfer or hydrolase reactions with lipid and non-lipid substrates.	--	AT4G26790	NS	-3.70836	NS	NS
		AT1G01380	ETC1 is involved in trichome and root hair patterning in Arabidopsis.	ENHANCER OF TRY AND CPC 1 (ETC1)	ETC1	NS	-3.68165	NS	NS
		AT3G14440	Encodes 9-<i>cis</i>-epoxycarotenoid dioxygenase, a key enzyme in the biosynthesis of abscisic acid. Regulated in response to drought and salinity. Expressed in roots, flowers and seeds. Localized to the chloroplast stroma and thylakoid membrane.	NINE-CIS-EPOXYCAROTENOID DIOXYGENASE 3 (NCED3)	NCED3	NS	-3.67613	NS	NS
		AT5G48900	Pectin lyase-like superfamily protein;(source:Araport11)	--	AT5G48900	NS	-3.62522	NS	NS
		AT4G22810	Putative AT-hook DNA-binding family protein;(source:Araport11)	AT-HOOK MOTIF NUCLEAR LOCALIZED PROTEIN 24 (AHL24)	AT4G22810	NS	-3.56585	NS	NS
		AT4G02330	Encodes a pectin methylesterase that is sensitive to chilling stress and brassinosteroid regulation.	(ATPMEPCRB)	ATPMEPCRB	NS	-3.55268	NS	NS
		AT3G07320		--	AT3G07320	NS	-3.41699	NS	NS
		AT1G35140	EXL1 is involved in the C-starvation response. Phenotypic changes of an exl1 loss of function mutant became evident only under corresponding experimental conditions. For example, the mutant showed diminished biomass production in a short-day/low light growth regime, impaired survival during extended night, and impaired survival of anoxia stress.	PHOSPHATE-INDUCED 1 (PHI-1)	PHI-1	NS	-3.402	NS	NS
		AT3G45320	transmembrane protein;(source:Araport11)	--	AT3G45320	NS	-3.36804	NS	NS
		AT5G49360	Encodes a bifunctional {beta}-D-xylosidase/{alpha}-L-arabinofuranosidase required for pectic arabinan modification. Located in the extracellular matrix. Gene is expressed specifically in tissues undergoing secondary wall thickening. This is a member of glycosyl hydrolase family 3 and has six other closely related members.	BETA-XYLOSIDASE 1 (BXL1)	BXL1	NS	-3.33416	NS	NS
		AT1G43780	serine carboxypeptidase-like 44;(source:Araport11)	SERINE CARBOXYPEPTIDASE-LIKE 44 (scpl44)	scpl44	NS	-3.33009	NS	NS
		AT4G01360	Encodes a protein related to BYPASS1 (BPS1). Regulates production of mobile compound: bps signal.	BYPASS 3 (BPS3)	AT4G01360	NS	-3.26256	NS	NS
		AT3G45010	serine carboxypeptidase-like 48;(source:Araport11)	SERINE CARBOXYPEPTIDASE-LIKE 48 (scpl48)	scpl48	NS	-3.25436	NS	NS
		AT4G01450	nodulin MtN21-like transporter family protein	USUALLY MULTIPLE ACIDS MOVE IN AND OUT TRANSPORTERS 30 (UMAMIT30)	AT4G01450	NS	-3.24397	NS	NS
		AT3G14370	The WAG2 and its homolog, WAG1 each encodes protein-serine/threonine kinase that are nearly 70% identical to PsPK3 protein. All three together with CsPK3 belong to PsPK3-type kinases. At the N-terminus, all four possess a serine/threonine-rich domain. They are closely related to Arabidopsis kinases PINOID. wag1/wag2 double mutants exhibit a pronounced wavy root phenotype when grown vertically on …	(WAG2)	WAG2	NS	-3.23422	NS	NS
		AT2G15090	Encodes KCS8, a member of the 3-ketoacyl-CoA synthase family involved in the biosynthesis of VLCFA (very long chain fatty acids). The mRNA is cell-to-cell mobile.	3-KETOACYL-COA SYNTHASE 8 (KCS8)	KCS8	NS	-3.22686	NS	NS
		AT2G43150	Proline-rich extensin-like family protein;(source:Araport11)	--	AT2G43150	NS	-3.2225	NS	NS
		AT1G10060	encodes a mitochondrial branched-chain amino acid aminotransferase. Complements the yeast leu/iso-leu/val auxotrophy mutant.	BRANCHED-CHAIN AMINO ACID TRANSAMINASE 1 (BCAT-1)	BCAT-1	NS	-3.20651	NS	NS
		AT4G16230	GDSL-motif esterase/acyltransferase/lipase. Enzyme group with broad substrate specificity that may catalyze acyltransfer or hydrolase reactions with lipid and non-lipid substrates.	--	AT4G16230	NS	-3.19876	NS	NS
		AT1G25450	Encodes KCS5, a member of the 3-ketoacyl-CoA synthase family involved in the biosynthesis of VLCFA (very long chain fatty acids).	3-KETOACYL-COA SYNTHASE 5 (KCS5)	KCS5	NS	-3.18537	NS	NS
		AT2G16580	SAUR-like auxin-responsive protein family;(source:Araport11)	SMALL AUXIN UPREGULATED RNA 8 (SAUR8)	AT2G16580	NS	-3.1789	NS	NS
		AT4G08950	Phosphate-responsive 1 family protein;(source:Araport11)	EXORDIUM (EXO)	EXO	NS	-3.15841	NS	NS
		AT3G62570	Tetratricopeptide repeat (TPR)-like superfamily protein;(source:Araport11)	--	AT3G62570	NS	-3.14686	NS	NS
		AT1G23090	Encodes AST91 mRNA for sulfate transporter.	(SULTR3;3)	AST91	NS	-3.13385	NS	NS
		AT1G16360	LEM3 (ligand-effect modulator 3) family protein / CDC50 family protein;(source:Araport11)	--	AT1G16360	NS	-3.13106	NS	NS
		AT1G62440	encodes a paralog of LRX1 (LEUCINE-RICH REPEAT/EXTENSIN 1) which acts synergistically with LRX1 in root hair cell morphogenesis.	LEUCINE-RICH REPEAT/EXTENSIN 2 (LRX2)	LRX2	NS	-3.12207	NS	NS
		AT3G44990	Encodes a xyloglucan endotransglycosylase/hydrolase. Protein sequence and phylogenetic analysis indicates that this enzyme resides in Group III-A of the XTH family, with high similarity to Tropaeolum majus (nasturtium) xyloglucanase 1 (TmNXG1).Enzyme kinetic analysis indicates predominant xyloglucan endo-hydrolase activity (EC 3.2.1.151) with only limited potential to act as a xyloglucan endo-tra…	XYLOGLUCAN ENDOTRANSGLUCOSYLASE/HYDROLASE 31 (XTH31)	XTR8	NS	-3.10415	NS	NS
		AT5G10430	Encodes arabinogalactan-protein (AGP4) that is expressed in female reproductive tissues. It is involved in promoting degeneration of the persistent synergid after fertilization. In mutant ovules, the persistent synergid does not degrade resulting in polytuby.	ARABINOGALACTAN PROTEIN 4 (AGP4)	AGP4	NS	-3.09857	NS	NS
		AT2G23010	serine carboxypeptidase-like 9;(source:Araport11)	SERINE CARBOXYPEPTIDASE-LIKE 9 (SCPL9)	SCPL9	NS	-3.09806	NS	NS
		AT5G63800	Involved in mucilage formation. Mutants form columella and outer cell wall architecture of the mucilage cells resembles wild-type. However, mum2 seeds completely lack seed coat mucilage. This mutation appears to represent a later step in the development of this cell-type. Encodes a beta-galactosidase involved in seed coat mucilage biosynthesis. Member of Glycoside Hydrolase Family 35	MUCILAGE-MODIFIED 2 (MUM2)	MUM2	NS	-3.09659	NS	NS
		AT1G66160	CYS, MET, PRO, and GLY protein 1;(source:Araport11)	CYS, MET, PRO, AND GLY PROTEIN 1 (CMPG1)	ATCMPG1	NS	-3.08597	NS	NS
		AT1G12240	Encodes a vacuolar invertase betaFruct4. betaFruct4 is transported from the endoplasmic reticulum through the intermediate compartments as a membrane protein. The N-terminal cytoplasmic domain contains multiple sequence motifs that are involved at various stages in the trafficking of betaFruct4 from the ER to the central vacuole. The mRNA is cell-to-cell mobile.	(ATBETAFRUCT4)	ATBETAFRUCT4	NS	-3.07469	NS	-1.58011
		AT5G55340	MBOAT (membrane bound O-acyl transferase) family protein;(source:Araport11)	--	AT5G55340	NS	-3.0656	NS	NS
		AT5G59130	Subtilase family protein;(source:Araport11)	--	AT5G59130	NS	-3.0652	NS	NS
		AT4G12730	AF333971 Arabidopsis thaliana fasciclin-like arabinogalactan-protein 2 (Fla2) mRNA, complete cds	FASCICLIN-LIKE ARABINOGALACTAN 2 (FLA2)	FLA2	NS	-3.05697	NS	NS
		AT1G70210	Encodes a D-type cyclin that physically interacts with CDC2A. Its expression is upregulated early during germination.	CYCLIN D1;1 (CYCD1;1)	CYCD1	NS	-3.04416	NS	NS
		AT4G37400	member of CYP81F	CYTOCHROME P450, FAMILY 81, SUBFAMILY F, POLYPEPTIDE 3 (CYP81F3)	CYP81F3	NS	-3.03405	NS	NS
		AT1G17180	Encodes glutathione transferase belonging to the tau class of GSTs. Naming convention according to Wagner et al. (2002). Detoxification of the environmental pollutant 2,4,6-trinitrotoluene. Arabidopsis plant over-expressing At1g17180 were more resistant to TNT, removed more TNT from sterile and soil-based media, and had reduced levels of glutathione when grown in the presence of TNT.	GLUTATHIONE S-TRANSFERASE TAU 25 (GSTU25)	ATGSTU25	NS	-3.02762	NS	NS
		AT5G02540	NAD(P)-binding Rossmann-fold superfamily protein;(source:Araport11)	--	AT5G02540	NS	-2.99815	-1.23911	NS
		AT4G30270	encodes a protein similar to endo xyloglucan transferase in sequence. It is also very similar to BRU1 in soybean, which is involved in brassinosteroid response.	XYLOGLUCAN ENDOTRANSGLUCOSYLASE/HYDROLASE 24 (XTH24)	MERI5B	NS	-2.98516	NS	-1.80586
		AT3G23470	Cyclopropane-fatty-acyl-phospholipid synthase;(source:Araport11)	--	AT3G23470	NS	-2.97015	NS	NS
		AT5G04530	Encodes KCS19, a member of the 3-ketoacyl-CoA synthase family involved in the biosynthesis of VLCFA (very long chain fatty acids).	3-KETOACYL-COA SYNTHASE 19 (KCS19)	KCS19	NS	-2.96521	NS	NS
		AT4G17670	senescence-associated family protein (DUF581);(source:Araport11)	--	AT4G17670	NS	-2.95757	NS	NS
		AT2G20835	hypothetical protein;(source:Araport11)	--	AT2G20835	NS	-2.95327	NS	NS
		AT5G45670	GDSL-motif esterase/acyltransferase/lipase. Enzyme group with broad substrate specificity that may catalyze acyltransfer or hydrolase reactions with lipid and non-lipid substrates.	--	AT5G45670	NS	-2.92667	-0.875572	NS
		AT5G15580	Encodes LONGIFOLIA1 (LNG1). Regulates leaf morphology by promoting cell expansion in the leaf-length direction. The LNG1 homologue LNG2 (At3g02170) has similar function.	LONGIFOLIA1 (LNG1)	LNG1	NS	-2.92089	NS	NS
		AT5G66690	UGT72E2 is an UDPG:coniferyl alcohol glucosyltransferase which glucosylates sinapyl- and coniferyl aldehydes as well as sinapyl- and coniferyl alcohol. The enzyme is thought to be involved in lignin metabolism. A knockdown mutant line (72E2KD) was obtained using RNAi silencing. A twofold reduction in coniferyl alcohol 4-<i>O</i>-glucoside and sinapyl alcohol 4-<i>O</i>-glucoside was detected in t…	(UGT72E2)	UGT72E2	NS	-2.8978	-1.71044	NS
		AT1G12090	extensin-like protein (ELP)	EXTENSIN-LIKE PROTEIN (ELP)	ELP	NS	-2.89677	NS	NS
		AT3G22100	basic helix-loop-helix (bHLH) DNA-binding superfamily protein;(source:Araport11)	--	AT3G22100	NS	-2.89673	NS	NS
		AT1G28010	Encodes an ATP-binding cassette (ABC) transporter. Expressed in the vascular tissue of primary stem.	ATP-BINDING CASSETTE B14 (ABCB14)	ATABCB14	NS	-2.88571	NS	-2.06477
		AT1G61260	cotton fiber (DUF761);(source:Araport11)	--	AT1G61260	NS	-2.87289	NS	NS
		AT1G80280	alpha/beta-Hydrolases superfamily protein;(source:Araport11)	--	AT1G80280	NS	-2.86435	NS	NS
		AT4G24780	Encodes a pectate lyase involved in response to nematodes.	(PLL19)	AT4G24780	NS	-2.85401	NS	NS
		AT1G05330	hypothetical protein;(source:Araport11)	--	AT1G05330	NS	-2.82315	NS	NS
		AT3G09520	A member of EXO70 gene family, putative exocyst subunits, conserved in land plants. Arabidopsis thaliana contains 23 putative EXO70 genes, which can be classified into eight clusters on the phylogenetic tree.	EXOCYST SUBUNIT EXO70 FAMILY PROTEIN H4 (EXO70H4)	EXO70H4	NS	-2.80984	NS	NS
		AT1G43800	Plant stearoyl-acyl-carrier-protein desaturase family protein;(source:Araport11)	FLORAL TRANSITION AT THE MERISTEM1 (FTM1)	AT1G43800	NS	-2.80121	NS	-1.42462
		AT5G57220	member of CYP81F, involved in glucosinolate metabolism. Mutants had impaired resistance to fungi. The mRNA is cell-to-cell mobile.	CYTOCHROME P450, FAMILY 81, SUBFAMILY F, POLYPEPTIDE 2 (CYP81F2)	CYP81F2	NS	-2.79713	NS	NS
		AT4G21850	methionine sulfoxide reductase B9;(source:Araport11)	METHIONINE SULFOXIDE REDUCTASE B9 (MSRB9)	MSRB9	NS	-2.75855	NS	NS
		AT3G09270	Encodes glutathione transferase belonging to the tau class of GSTs. Naming convention according to Wagner et al. (2002).	GLUTATHIONE S-TRANSFERASE TAU 8 (GSTU8)	ATGSTU8	NS	-2.75134	NS	NS
		AT4G36880	cysteine proteinase1;(source:Araport11)	CYSTEINE PROTEINASE1 (CP1)	CP1	NS	-2.7506	NS	NS
		AT5G13870	EXGT-A4, endoxyloglucan transferase,	XYLOGLUCAN ENDOTRANSGLUCOSYLASE/HYDROLASE 5 (XTH5)	EXGT-A4	NS	-2.74449	NS	NS
		AT2G35940	Encodes a member of the BEL-like homeodomain protein family. Ecotopic expression in the embryo sac leads to defects in nuclear migration and cellularization and embryo sacs with multiple egg cells. Loss of function alleles have no female gametophyte defects. The ecotopic expression phenotype requires KNAT3 because it can be suppressed by loss of KNAT3 function alleles. Localized to the nucleus bu…	BEL1-LIKE HOMEODOMAIN 1 (BLH1)	EDA29	NS	-2.74276	-1.40096	NS
		AT2G22330	Encodes a cytochrome P450. Involved in tryptophan metabolism. Converts Trp to indole-3-acetaldoxime (IAOx), a precursor to IAA and indole glucosinolates. The mRNA is cell-to-cell mobile.	CYTOCHROME P450, FAMILY 79, SUBFAMILY B, POLYPEPTIDE 3 (CYP79B3)	CYP79B3	NS	-2.73306	NS	NS
		AT2G14247	Expressed protein;(source:Araport11)	--	AT2G14247	NS	-2.72904	NS	-1.56689
		AT2G14820	A member of the NPY gene family (NPY1/AT4G31820, NPY2/AT2G14820, NPY3/AT5G67440, NPY4/AT2G23050, NPY5/AT4G37590). Involved in auxin-mediated organogenesis.	NAKED PINS IN YUC MUTANTS 2 (NPY2)	NPY2	NS	-2.72081	NS	NS
		AT5G12950	proline-tRNA ligase (DUF1680);(source:Araport11)	--	AT5G12950	NS	-2.71774	NS	1.06567
		AT3G58850	Encodes PHYTOCHROME RAPIDLY REGULATED2 (PAR2), an atypical basic helix-loop-helix (bHLP) protein. Closely related to PAR1 (At2g42870). Up regulated after simulated shade perception. Acts in the nucleus to control plant development and as a negative regulator of shade avoidance response. Functions as transcriptional repressor of auxin-responsive genes SAUR15 (AT4G38850) and SAUR68 (AT1G29510).	PHY RAPIDLY REGULATED 2 (PAR2)	PAR2	NS	-2.70848	NS	NS
		AT3G13520	Encodes a GPI-anchored arabinogalactan (AG) peptide with a short 'classical' backbone of 10 amino acids, seven of which are conserved among the 4 other Arabidopsis AG peptides. These peptides may be involved in cell signaling.	ARABINOGALACTAN PROTEIN 12 (AGP12)	AGP12	NS	-2.68854	NS	NS
		AT2G28470	putative beta-galactosidase (BGAL8 gene)	BETA-GALACTOSIDASE 8 (BGAL8)	BGAL8	NS	-2.68763	NS	NS
		AT2G39900	Encodes a member of the Arabidopsis LIM proteins: a family of actin bundlers with distinct expression patterns. WLIM1, WLIM2a, and WLIM2b are widely expressed, whereas PLIM2a, PLIM2b, and PLIM2c are predominantly expressed in pollen. Regulates actin cytoskeleton organization.	WLIM2A (WLIM2a)	AT2G39900	NS	-2.67541	NS	NS
		AT4G15230	pleiotropic drug resistance 2;(source:Araport11)	ATP-BINDING CASSETTE G30 (ABCG30)	ATPDR2	NS	-2.64262	NS	NS
		AT5G54470	B-box type zinc finger family protein;(source:Araport11)	B-BOX DOMAIN PROTEIN 29 (BBX29)	AT5G54470	NS	-2.63902	NS	NS
		AT5G14750	Encodes a MyB-related protein containing R2 and R3 repeats, involved in root and hypocotyl epidermal cell fate determination. Loss of function mutations make extra root hairs. Nuclear localized protein is a positive regulator for expression of CAPRICE (CPC).	MYB DOMAIN PROTEIN 66 (MYB66)	WER	NS	-2.63757	NS	NS
		AT2G45050	Encodes a member of the GATA factor family of zinc finger transcription factors. A positive regulator of photomorphogenesis.	GATA TRANSCRIPTION FACTOR 2 (GATA2)	GATA2	NS	-2.63192	NS	NS
		AT2G17850	Rhodanese/Cell cycle control phosphatase superfamily protein;(source:Araport11)	--	AT2G17850	NS	-2.62746	NS	NS
		AT5G47900	heparan-alpha-glucosaminide N-acetyltransferase-like protein (DUF1624);(source:Araport11)	--	AT5G47900	NS	-2.60943	NS	NS
		AT5G14700	NAD(P)-binding Rossmann-fold superfamily protein;(source:Araport11)	--	AT5G14700	NS	-2.58919	NS	NS
		AT1G22550	Tonoplast localized pH dependent, low affinity nitrogen transporter.In shoots, expressed in leaf veins and mesophyll. In roots, GUS activity was detected in root vascular stele. More highly expressed in roots.	(NPF5.16)	AT1G22550	NS	-2.57396	NS	NS
		AT1G30080	Glycosyl hydrolase superfamily protein;(source:Araport11)	--	AT1G30080	NS	-2.57292	NS	NS
		AT2G41940	Encodes a zinc finger protein containing only a single zinc finger.	ZINC FINGER PROTEIN 8 (ZFP8)	ZFP8	NS	-2.56742	NS	NS
		AT2G46950	member of CYP709B	CYTOCHROME P450, FAMILY 709, SUBFAMILY B, POLYPEPTIDE 2 (CYP709B2)	CYP709B2	NS	-2.56282	NS	NS
		AT1G08160	Late embryogenesis abundant (LEA) hydroxyproline-rich glycoprotein family;(source:Araport11)	--	AT1G08160	NS	-2.5613	NS	NS
		AT1G24625	Encodes a zinc finger protein containing only a single zinc finger.	ZINC FINGER PROTEIN 7 (ZFP7)	ZFP7	NS	-2.54891	NS	NS
		AT4G13660	Encodes a pinoresinol reductase involved in lignan biosynthesis. Expressed strongly in roots and less strongly in stems. Shows preference for pinoresinol and not lariciresinol. The mRNA is cell-to-cell mobile.	PINORESINOL REDUCTASE 2 (PRR2)	PRR2	NS	-2.54159	NS	NS
		AT5G57090	Encodes an auxin efflux carrier that is similar to bacterial membrane transporters. Root-specific role in the transport of auxin. Acts downstream of CTR1 and ethylene biosynthesis, in the same pathway as EIN2 and AUX1, and independent from EIN3 and EIN5/AIN1 pathway. In the root, the protein localizes apically in epidermal and lateral root cap cells and predominantly basally in cortical cells. Fu…	ETHYLENE INSENSITIVE ROOT 1 (EIR1)	WAV6	NS	-2.53788	-0.79828	NS
		AT3G21710	transmembrane protein;(source:Araport11)	VASCULAR-RELATED UNKNOWN PROTEIN 1 (VUP1)	AT3G21710	NS	-2.53515	NS	NS
		AT3G12610	Plays role in DNA-damage repair/toleration. Partially complements RecA- phenotypes.	DNA-DAMAGE REPAIR/TOLERATION 100 (DRT100)	DRT100	NS	-2.52886	NS	NS
		AT1G71870	MATE efflux family protein;(source:Araport11)	(BIGE1A)	AT1G71870	NS	-2.52097	NS	NS
		AT1G02810	Plant invertase/pectin methylesterase inhibitor superfamily;(source:Araport11)	--	AT1G02810	NS	-2.51443	NS	NS
		AT4G19030	an aquaporin whose expression level is reduced by ABA, NaCl, dark, and desiccation. is expressed at relatively low levels under normal conditions. Also functions in arsenite transport and tolerance.	NOD26-LIKE MAJOR INTRINSIC PROTEIN 1 (NLM1)	NLM1	NS	-2.51376	NS	NS
		AT4G23500	Pectin lyase-like superfamily protein;(source:Araport11)	--	AT4G23500	NS	-2.51059	NS	NS
		AT1G01600	Encodes a member of the CYP86A subfamily of cytochrome p450 genes. Expressed significantly at highest level in mature stems and flowers.	CYTOCHROME P450, FAMILY 86, SUBFAMILY A, POLYPEPTIDE 4 (CYP86A4)	CYP86A4	NS	-2.48109	NS	NS
		AT1G62480	Vacuolar calcium-binding protein-like protein;(source:Araport11)	--	AT1G62480	NS	-2.45546	NS	NS
		AT3G15720	Pectin lyase-like superfamily protein;(source:Araport11)	--	AT3G15720	NS	-2.4397	NS	NS
		AT2G47520	encodes a member of the ERF (ethylene response factor) subfamily B-2 of ERF/AP2 transcription factor family. The protein contains one AP2 domain. There are 5 members in this subfamily including RAP2.2 AND RAP2.12. It plays a role in hypoxia-induced root slanting.	ETHYLENE RESPONSE FACTOR 71 (ERF71)	HRE2	NS	-2.40986	NS	NS
		AT1G23080	Encodes a novel component of auxin efflux that is located apically in the basal cell and is involved during embryogenesis in setting up the apical-basal axis in the embryo. It is also involved in pattern specification during root development. In roots, it is expressed at lateral and basal membranes of provascular cells in the meristem and elongation zone, whereas in the columella cells it coincid…	PIN-FORMED 7 (PIN7)	ATPIN7	NS	-2.40529	NS	NS
		AT4G34800	SAUR-like auxin-responsive protein family;(source:Araport11)	SMALL AUXIN UPREGULATED RNA 4 (SAUR4)	AT4G34800	NS	-2.39851	NS	NS
		AT4G37450	AGP18 is a lysine-rich arabinogalactan-protein (AGP) and part of a multi-gene family of glycoproteins with approx. 50 members. It falls into one subclass with AGP17 and AGP19, other lysine-rich AGPs. It is expressed in young leaves, shoots, roots and flowers and is active in the regulation of the selection and survival of megaspores.	ARABINOGALACTAN PROTEIN 18 (AGP18)	AGP18	NS	-2.3914	NS	NS
		AT5G47920	transcription elongation factor;(source:Araport11)	--	AT5G47920	NS	-2.386	NS	NS
		AT3G04420	NAC domain containing protein 48;(source:Araport11)	NAC DOMAIN CONTAINING PROTEIN 48 (NAC048)	anac048	NS	-2.3806	NS	NS
		AT2G19660	Cysteine/Histidine-rich C1 domain family protein;(source:Araport11)	--	AT2G19660	NS	-2.37522	NS	NS
		AT3G51410	hypothetical protein (DUF241);(source:Araport11)	--	AT3G51410	NS	-2.3669	NS	NS
		AT3G10720	Plant invertase/pectin methylesterase inhibitor superfamily;(source:Araport11)	--	AT3G10720	NS	-2.36606	NS	NS
		AT4G22570	Encodes an adenine phosphoribosyltransferase (APT; EC 2.4.2.7), which is a constitutively expressed enzyme involved in the one-step salvage of adenine to AMP. APT3 has higher affinity for zeatin, isopentenyladenine and benzyladenine than APT1 but lower Vmax than APT1.	ADENINE PHOSPHORIBOSYL TRANSFERASE 3 (APT3)	APT3	NS	-2.36309	NS	NS
		AT4G29690	Alkaline-phosphatase-like family protein;(source:Araport11)	--	AT4G29690	NS	-2.36177	NS	0.941596
		AT3G15356	Legume lectin family protein;(source:Araport11)	--	AT3G15356	NS	-2.35518	NS	NS
		AT4G31760	peroxidase superfamily protein;(source:Araport11)	--	AT4G31760	NS	-2.34398	NS	NS
		AT4G39330	cinnamyl alcohol dehydrogenase 9;(source:Araport11)	CINNAMYL ALCOHOL DEHYDROGENASE 9 (CAD9)	ATCAD9	NS	-2.3432	NS	NS
		AT2G18980	Peroxidase superfamily protein;(source:Araport11)	--	AT2G18980	NS	-2.34037	NS	NS
		AT1G69526	S-adenosyl-L-methionine-dependent methyltransferases superfamily protein;(source:Araport11)	--	AT1G69526	NS	-2.33836	NS	NS
		AT5G22500	Encodes a member of the eight-member gene family encoding alcohol-forming fatty acyl-CoA reductases (FARs) identified in Arabidopsis thaliana. Three of the FARs, FAR1 (At5g22500), FAR4 (At3g44540) and FAR5 (At3g44550), are shown to generate the fatty alcohols found in root, seed coat, and wound-induced leaf tissue.	FATTY ACID REDUCTASE 1 (FAR1)	FAR1	NS	-2.32842	NS	NS
		AT1G41830	SKU5-similar 6;(source:Araport11)	SKU5-SIMILAR 6 (SKS6)	SKS6	NS	-2.32636	NS	NS
		AT4G22010	SKU5 similar 4;(source:Araport11)	SKU5 SIMILAR 4 (sks4)	sks4	NS	-2.32558	NS	NS
		AT3G60900	FASCICLIN-like arabinogalactan-protein 10;(source:Araport11)	FASCICLIN-LIKE ARABINOGALACTAN-PROTEIN 10 (FLA10)	FLA10	NS	-2.32129	NS	NS
		AT3G43720	Bifunctional inhibitor/lipid-transfer protein/seed storage 2S albumin superfamily protein;(source:Araport11)	GLYCOSYLPHOSPHATIDYLINOSITOL-ANCHORED LIPID PROTEIN TRANSFER 2 (LTPG2)	AT3G43720	NS	-2.30906	NS	NS
		AT5G43760	Encodes KCS20, a member of the 3-ketoacyl-CoA synthase family involved in the biosynthesis of VLCFA (very long chain fatty acids). The mRNA is cell-to-cell mobile.	3-KETOACYL-COA SYNTHASE 20 (KCS20)	KCS20	NS	-2.30393	NS	NS
		AT1G61840	Cysteine/Histidine-rich C1 domain family protein;(source:Araport11)	--	AT1G61840	NS	-2.28871	NS	NS
		AT5G03760	encodes a beta-mannan synthase that is required for agrobacterium-mediated plant genetic transformation involves a complex interaction between the bacterium and the host plant. 3' UTR is involved in transcriptional regulation and the gene is expressed in the elongation zone of the root.	(ATCSLA09)	ATCSLA9	NS	-2.28498	NS	NS
		AT4G03965	RING/U-box superfamily protein;(source:Araport11)	--	AT4G03965	NS	-2.28068	NS	NS
		AT2G27920	serine carboxypeptidase-like 51;(source:Araport11)	SERINE CARBOXYPEPTIDASE-LIKE 51 (SCPL51)	SCPL51	NS	-2.26782	NS	NS
		AT3G43960	Encodes a putative cysteine proteinase. Mutants exhibit shorter root hairs under phosphate-deficient conditions.	--	AT3G43960	NS	-2.26593	NS	NS
		AT1G80540	envelope glycoprotein B;(source:Araport11)	--	AT1G80540	NS	-2.25815	NS	NS
		AT2G04780	fasciclin-like arabinogalactan-protein 7 (Fla7)	FASCICLIN-LIKE ARABINOOGALACTAN 7 (FLA7)	FLA7	NS	-2.25439	NS	NS
		AT4G18970	GDSL-motif esterase/acyltransferase/lipase. Enzyme group with broad substrate specificity that may catalyze acyltransfer or hydrolase reactions with lipid and non-lipid substrates.	--	AT4G18970	NS	-2.25315	NS	NS
		AT5G05290	Encodes an expansin. Naming convention from the Expansin Working Group (Kende et al, 2004. Plant Mol Bio)	EXPANSIN A2 (EXPA2)	EXPA2	NS	-2.22436	NS	NS
		AT3G01516	transmembrane protein;(source:Araport11)	--	AT3G01516	NS	-2.21678	NS	NS
		AT1G18250	encodes a thaumatin-like protein	(ATLP-1)	ATLP-1	NS	-2.21204	NS	NS
		AT1G19830	SAUR-like auxin-responsive protein family;(source:Araport11)	SMALL AUXIN UPREGULATED RNA 54 (SAUR54)	AT1G19830	NS	-2.20142	NS	NS
		AT1G03870	fasciclin-like arabinogalactan-protein 9 (Fla9)	FASCICLIN-LIKE ARABINOOGALACTAN 9 (FLA9)	FLA9	NS	-2.20048	NS	NS
		AT1G69540	Encodes a member of the MIKC (MADS box, Keratin binding domain, and C terminal domain containing )family of transcriptional regulators.	AGAMOUS-LIKE 94 (AGL94)	AGL94	NS	-2.18997	NS	NS
		AT2G44500	O-fucosyltransferase family protein;(source:Araport11)	--	AT2G44500	NS	-2.1887	NS	NS
		AT1G73620	Pathogenesis-related thaumatin superfamily protein;(source:Araport11)	--	AT1G73620	NS	-2.1762	NS	NS
		AT1G28290	Encodes an atypical arabinogalactan protein that is localized to the plasma membrange. AGP31 is highly expressed in flowers and vascular tissue and is repressed by jasmonic acid. AGP31 may play a role in vascular tissue function during defense and development.	ARABINOGALACTAN PROTEIN 31 (AGP31)	AGP31	NS	-2.17516	NS	NS
		AT5G03870	Glutaredoxin family protein;(source:Araport11)	--	AT5G03870	NS	-2.17271	NS	NS
		AT2G26580	plant-specific transcription factor YABBY family protein;(source:Araport11)	YABBY5 (YAB5)	YAB5	NS	-2.16132	NS	NS
		AT2G22420	Encodes a cell wall-localized class III peroxidase that is directly regulated by the MADS-box transcription factor AGL15 and is involved in lignified tissue formation.	(PRX17)	AT2G22420	NS	-2.15653	NS	NS
		AT2G47485	hypothetical protein;(source:Araport11)	--	AT2G47485	NS	-2.14644	NS	NS
		AT2G46780	RNA-binding (RRM/RBD/RNP motifs) family protein;(source:Araport11)	--	AT2G46780	NS	-2.14537	NS	NS
		AT1G64970	gamma-tocopherol methyltransferase (g-TMT) mRNA, nuclear; mutant has Deficient in alpha and beta tocopherol; Accumulates gamma tocopherol in leaves	GAMMA-TOCOPHEROL METHYLTRANSFERASE (G-TMT)	VTE4	NS	-2.14194	NS	NS
		AT3G50440	Encodes a protein shown to have methyl jasmonate esterase activity in vitro. This protein does not act on methyl IAA, MeSA, MeGA4, or MEGA9 in vitro.	METHYL ESTERASE 10 (MES10)	ATMES10	NS	-2.13357	NS	NS
		AT5G54510	Encodes an IAA-amido synthase that conjugates Ala, Asp, Phe, and Trp to auxin. Lines overexpressing this gene accumulate IAA-ASP and are hypersensitive to several auxins. Identified as a dominant mutation that displays shorter hypocotyls in light grown plants when compared to wild type siblings. Protein is similar to auxin inducible gene from pea (GH3).	DWARF IN LIGHT 1 (DFL1)	GH3.6	NS	-2.12808	NS	NS
		AT4G02290	glycosyl hydrolase 9B13;(source:Araport11)	GLYCOSYL HYDROLASE 9B13 (GH9B13)	GH9B13	NS	-2.12516	NS	NS
		AT2G46690	SAUR-like auxin-responsive protein family;(source:Araport11)	SMALL AUXIN UPREGULATED RNA 32 (SAUR32)	AT2G46690	NS	-2.12359	NS	NS
		AT4G40060	Encodes a homeodomain leucine zipper class I (HD-Zip I) protein.	HOMEOBOX PROTEIN 16 (HB16)	ATHB16	NS	-2.11989	NS	NS
		AT1G74660	Encodes MINI ZINC FINGER 1 (MIF1) which has a zinc finger domain but lacks other protein motifs normally present in transcription factors. MIF1 physically interact with a group of zinc finger-homeodomain (ZHD) transcription factors, such as ZHD5 (AT1G75240), that regulate floral architecture and leaf development. Gel mobility shift assays revealed that MIF1 blocks the DNA binding activity of ZHD5…	MINI ZINC FINGER 1 (MIF1)	MIF1	NS	-2.11879	NS	NS
		AT5G22940	Homolog of FRA8 (AT2G28110), a member of a member of glycosyltransferase family 47; exhibits high sequence similarity to tobacco (Nicotiana plumbaginifolia) pectin glucuronyltransferase.	FRA8 HOMOLOG (F8H)	F8H	NS	-2.11372	NS	NS
		AT4G39950	Belongs to cytochrome P450 and is involved in tryptophan metabolism. Converts Trp to indo-3-acetaldoxime (IAOx), a precursor to IAA and indole glucosinolates. The mRNA is cell-to-cell mobile.	CYTOCHROME P450, FAMILY 79, SUBFAMILY B, POLYPEPTIDE 2 (CYP79B2)	CYP79B2	NS	-2.11186	NS	NS
		AT3G16150	Encodes an asparaginase that catalyzes the degradation of L-asparagine to L-aspartic acid and ammonia. The mRNA is cell-to-cell mobile.	ASPARAGINASE B1 (ASPGB1)	AT3G16150	NS	-2.11104	NS	NS
		AT1G74670	Gibberellin-regulated family protein;(source:Araport11)	GA-STIMULATED ARABIDOPSIS 6 (GASA6)	AT1G74670	NS	-2.10231	NS	NS
		AT5G49800	Polyketide cyclase/dehydrase and lipid transport superfamily protein;(source:Araport11)	--	AT5G49800	NS	-2.10125	NS	NS
		AT2G34150	Encodes a member of the SCAR family.These proteins are part of a complex (WAVE) complex.The SCAR subunit activates the ARP2/3 complex which in turn act as a nucleator for actin filaments.	(WAVE1)	SCAR1	NS	-2.09901	NS	NS
		AT3G12110	Encodes an actin that is expressed predominantly during reproductive development.	ACTIN-11 (ACT11)	ACT11	NS	-2.08782	NS	NS
		AT1G19300	The PARVUS/GLZ1 gene encodes a putative family 8 glycosyl transferase that contributes to xylan biosynthesis. Its gene expression shows good co-variance with the IRX3 gene involved in secondary cell wall synthesis. PARVUS/GLZ1 is predicted to have galacturonosyltransferase activity and may be involved in the formation of the complex oligosaccharide sequence present at the reducing end of xylan. P…	PARVUS (PARVUS)	GATL1	NS	-2.08111	NS	NS
		AT4G13710	Pectin lyase-like superfamily protein;(source:Araport11)	--	AT4G13710	NS	-2.07968	NS	NS
		AT2G43290	Calmodulin-like MSS3.Encodes an endomembrane localized member of the CML subfamily VII. Contains a canonical CaM domain and unique N-terminal extension that distinguishes it from other members of the subfamily.	MULTICOPY SUPPRESSORS OF SNF4 DEFICIENCY IN YEAST 3 (MSS3)	MSS3	NS	-2.07959	NS	NS
		AT3G44735	Phytosulfokine 3 precursor, coding for a unique plant peptide growth factor.	PHYTOSULFOKINE 3 PRECURSOR (PSK3)	ATPSK3	NS	-2.07813	NS	NS
		AT1G65340	member of CYP96A	CYTOCHROME P450, FAMILY 96, SUBFAMILY A, POLYPEPTIDE 3 (CYP96A3)	CYP96A3	NS	-2.07375	NS	NS
		AT2G38120	Encodes an auxin influx transporter. AUX1 resides at the apical plasma membrane of protophloem cells and at highly dynamic subpopulations of Golgi apparatus and endosomes in all cell types. AUX1 action in the lateral root cap and/or epidermal cells influences lateral root initiation and positioning. Shoot supplied ammonium targets AUX1 and inhibits lateral root emergence. The mRNA is cell-to-cell…	AUXIN RESISTANT 1 (AUX1)	AUX1	NS	-2.06326	NS	NS
		AT1G78260	RNA-binding (RRM/RBD/RNP motifs) family protein;(source:Araport11)	--	AT1G78260	NS	-2.0587	NS	NS
		AT4G24570	Encodes one of the mitochondrial dicarboxylate carriers (DIC): DIC1 (AT2G22500), DIC2 (AT4G24570), DIC3 (AT5G09470). The mRNA is cell-to-cell mobile.	DICARBOXYLATE CARRIER 2 (DIC2)	DIC2	NS	-2.04557	NS	NS
		AT1G16390	organic cation/carnitine transporter 3;(source:Araport11)	ORGANIC CATION/CARNITINE TRANSPORTER 3 (OCT3)	ATOCT3	NS	-2.04526	NS	NS
		AT5G59370	Encodes one of eight Arabidopsis actins. ACT4 belongs to the reproductive actin subclass which is predominantly expressed in developing and reproductive tissues, such as pollen, pollen tubes, ovules, and developing seeds. Expression of the ACT4/GUS fusion was restricted to young vascular tissues, tapetum, and developing and mature pollen.	ACTIN 4 (ACT4)	ACT4	NS	-2.03936	NS	NS
		AT2G16890	UDP-Glycosyltransferase superfamily protein;(source:Araport11)	--	AT2G16890	NS	-2.0321	NS	NS
		AT1G04680	Pectin lyase-like superfamily protein;(source:Araport11)	--	AT1G04680	NS	-2.03188	NS	NS
		AT5G47770	Encodes a protein with farnesyl diphosphate synthase activity.	FARNESYL DIPHOSPHATE SYNTHASE 1 (FPS1)	FPS1	NS	-2.03179	NS	NS
		AT3G23880	F-box and associated interaction domains-containing protein;(source:Araport11)	--	AT3G23880	NS	-2.02908	NS	NS
		AT4G33070	Thiamine pyrophosphate dependent pyruvate decarboxylase family protein;(source:Araport11)	PYRUVATE DECARBOXYLASE 1 (PDC1)	AT4G33070	NS	-2.02438	NS	-1.15479
		AT1G33750	Terpenoid cyclases/Protein prenyltransferases superfamily protein;(source:Araport11)	TERPENE SYNTHASE 22 (TPS22)	AT1G33750	NS	-2.02002	NS	NS
		AT5G63650	encodes a member of SNF1-related protein kinases (SnRK2) whose activity is activated by ionic (salt) and non-ionic (mannitol) osmotic stress.	SNF1-RELATED PROTEIN KINASE 2.5 (SNRK2.5)	SNRK2-5	NS	-2.01628	NS	NS
		AT2G40150	Encodes a member of the TBL (TRICHOME BIREFRINGENCE-LIKE) gene family containing a plant-specific DUF231 (domain of unknown function) domain. TBL gene family has 46 members, two of which (TBR/AT5G06700 and TBL3/AT5G01360) have been shown to be involved in the synthesis and deposition of secondary wall cellulose, presumably by influencing the esterification state of pectic polymers. A nomenclature…	TRICHOME BIREFRINGENCE-LIKE 28 (TBL28)	TBL28	NS	-2.01261	NS	NS
		AT5G02490	Heat shock protein 70 (Hsp 70) family protein;(source:Araport11)	(Hsp70-2)	AT5G02490	NS	-2.00884	NS	NS
		AT5G02550	hypothetical protein;(source:Araport11)	--	AT5G02550	NS	-2.0048	NS	NS
		AT2G14960	encodes a protein similar to IAA-amido synthases. Lines carrying an insertion in this gene are hypersensitive to auxin.	(GH3.1)	GH3.1	NS	-1.99898	NS	NS
		AT5G11540	Encodes a homolog of rat L-gulono-1,4-lactone (L-GulL) oxidase that is involved in the biosynthesis of L-ascorbic acid.	L -GULONO-1,4-LACTONE ( L -GULL) OXIDASE 3 (GULLO3)	AT5G11540	NS	-1.9979	NS	NS
		AT1G02640	encodes a protein similar to a beta-xylosidase located in the extracellular matrix. This is a member of glycosyl hydrolase family 3 and has six other closely related members.	BETA-XYLOSIDASE 2 (BXL2)	BXL2	NS	-1.98457	NS	NS
		AT1G29090	Cysteine proteinases superfamily protein;(source:Araport11)	--	AT1G29090	NS	-1.98411	NS	NS
		AT1G70410	Encodes a putative beta-carbonic anhydrase betaCA4. Together with betaCA1 (At3g01500) regulates CO2-controlled stomatal movements in guard cells.	BETA CARBONIC ANHYDRASE 4 (BCA4)	ATBCA4	NS	-1.98362	NS	NS
		AT4G39210	Encodes the large subunit of ADP-Glucose Pyrophosphorylase which catalyzes the first, rate limiting step in starch biosynthesis. The large subunit plays a regulatory role whereas the small subunit (ApS) is the catalytic isoform. Four isoforms (ApL1-4) have been identified. ApL3 is the major large subunit isoform present in inflorescences, fruits and roots.	(APL3)	APL3	NS	-1.98301	NS	NS
		AT2G46150	Late embryogenesis abundant (LEA) hydroxyproline-rich glycoprotein family;(source:Araport11)	--	AT2G46150	NS	-1.97689	NS	NS
		AT5G37660	Encodes a plasmodesmal protein that may be involved in the intercellular movement of molecules through the plasmodesmata. The protein has two DUF26 domains and a single transmembrane domain.	PLASMODESMATA-LOCATED PROTEIN 7 (PDLP7)	PDLP7	NS	-1.97067	NS	NS
		AT1G48480	Arabidopsis thaliana receptor-like protein kinase (RKL1) gene	RECEPTOR-LIKE KINASE 1 (RKL1)	RKL1	NS	-1.96949	NS	NS
		AT2G35710	Nucleotide-diphospho-sugar transferases superfamily protein;(source:Araport11)	PLANT GLYCOGENIN-LIKE STARCH INITIATION PROTEIN 7 (PGSIP7)	AT2G35710	NS	-1.95028	NS	NS
		AT5G20150	Expression is upregulated in the shoot of cax1/cax3 mutant. Additionally, its expression is responsive to both phosphate (Pi) and phosphite (Phi) in both roots and shoots. The mRNA is cell-to-cell mobile.	SPX DOMAIN GENE 1 (SPX1)	ATSPX1	NS	-1.94432	-1.05952	NS
		AT4G21490	NAD(P)H dehydrogenase B3;(source:Araport11)	NAD(P)H DEHYDROGENASE B3 (NDB3)	NDB3	NS	-1.93739	NS	NS
		AT1G05170	Galactosyltransferase family protein;(source:Araport11)	--	AT1G05170	NS	-1.92737	NS	NS
		AT1G53170	encodes a member of the ERF (ethylene response factor) subfamily B-1 of ERF/AP2 transcription factor family (ATERF-8). The protein contains one AP2 domain. There are 15 members in this subfamily including ATERF-3, ATERF-4, ATERF-7, and leafy petiole.	ETHYLENE RESPONSE FACTOR 8 (ERF8)	ATERF-8	NS	-1.91965	NS	NS
		AT1G78210	alpha/beta-Hydrolases superfamily protein;(source:Araport11)	--	AT1G78210	NS	-1.91247	NS	NS
		AT4G20320	CTP synthase family protein;(source:Araport11)	--	AT4G20320	NS	-1.91218	NS	NS
		AT4G34600	CAF2 is a peptide hormone expressed in the root stele that specifically binds the endodermis-expressed leucine-rich repeat receptor kinase GASSHO1 (GSO1)/SCHENGEN3 and its homolog, GSO2. Together with CAF1 it is required for formation of the casparian band.	CASPARIAN STRIP INTEGRITY FACTOR 2 (CIF2)	AT4G34600	NS	-1.91103	NS	NS
		AT5G64510	Encodes Tunicamycin Induced 1(TIN1), a plant-speci_x001E_c ER stress-inducible protein. TIN1 mutation affects pollen surface morphology. Transcriptionally induced by treatment with the N-linked glyclsylation inhibitor tunicamycin.	TUNICAMYCIN INDUCED 1 (TIN1)	TIN1	NS	-1.90328	NS	NS
		AT4G22560	sulfated surface-like glycoprotein;(source:Araport11)	--	AT4G22560	NS	-1.89838	NS	NS
		AT2G45420	LOB domain-containing protein 18;(source:Araport11)	LOB DOMAIN-CONTAINING PROTEIN 18 (LBD18)	LBD18	NS	-1.89593	NS	NS
		AT1G70710	endo-1,4-beta-glucanase. Involved in cell elongation.	GLYCOSYL HYDROLASE 9B1 (GH9B1)	CEL1	NS	-1.89154	-0.817598	NS
		AT5G45280	Pectinacetylesterase family protein;(source:Araport11)	PECTIN ACETYLESTERASE 11 (PAE11)	AT5G45280	NS	-1.8891	NS	NS
		AT1G01620	a member of the plasma membrane intrinsic protein subfamily PIP1. localizes to the plasma membrane and exhibits water transport activity in Xenopus oocyte. expressed ubiquitously and protein level decreases slightly during leaf development.	PLASMA MEMBRANE INTRINSIC PROTEIN 1C (PIP1C)	PIP1	NS	-1.88471	NS	NS
		AT3G23730	xyloglucan endotransglucosylase/hydrolase 16;(source:Araport11)	XYLOGLUCAN ENDOTRANSGLUCOSYLASE/HYDROLASE 16 (XTH16)	XTH16	NS	-1.88157	NS	NS
		AT4G19120	S-adenosyl-L-methionine-dependent methyltransferases superfamily protein;(source:Araport11)	EARLY-RESPONSIVE TO DEHYDRATION 3 (ERD3)	ERD3	NS	-1.87946	NS	NS
		AT5G24150	squalene monooxygenase gene homolog	(SQP1)	SQP1	NS	-1.87438	NS	NS
		AT5G01040	putative laccase, knockout mutant showed early flowering	LACCASE 8 (LAC8)	LAC8	NS	-1.87021	NS	NS
		AT5G24330	Encodes a SET-domain protein, a H3K27 monomethyltransferases required for chromatin structure and gene silencing. Regulates heterochromatic DNA replication. Contains a PCNA-binding domain. ATXR6 accumulates preferentially during the late G1 or S phase, suggesting that it plays a role in cell-cycle regulation or progression.	ARABIDOPSIS TRITHORAX-RELATED PROTEIN 6 (ATXR6)	ATXR6	NS	-1.86981	NS	NS
		AT3G14940	Encodes a cytosolic phosphoenolpyruvate carboxylase (PEPC) that has activity when expressed in E.coli. Its mRNA is most abundantly expressed in roots and siliques. PPC3 belongs to the plant-type PEPC family. It can form an enzymatically active complex with a castor bean ortholog of PPC4, which encodes a bacterial-type PEPC. The mRNA is cell-to-cell mobile.	PHOSPHOENOLPYRUVATE CARBOXYLASE 3 (PPC3)	ATPPC3	NS	-1.86216	NS	NS
		AT2G23050	A member of the NPY gene family (NPY1/AT4G31820, NPY2/AT2G14820, NPY3/AT5G67440, NPY4/AT2G23050, NPY5/AT4G37590). Involved in auxin-mediated organogenesis.	NAKED PINS IN YUC MUTANTS 4 (NPY4)	NPY4	NS	-1.85865	NS	NS
		AT1G75710	C2H2-like zinc finger protein;(source:Araport11)	--	AT1G75710	NS	-1.85062	NS	NS
		AT1G26762	transmembrane protein;(source:Araport11)	--	AT1G26762	NS	-1.84924	NS	NS
		AT5G19100	Eukaryotic aspartyl protease family protein;(source:Araport11)	--	AT5G19100	NS	-1.84356	NS	NS
		AT3G50310	Encodes a member of MEKK subfamily. Target promoter of the male germline-specific transcription factor DUO1. Involved in osmotic stress response via regulation of MPK6 activity. It also plays an important role in regulating cell division and cell elongation in the primary root meristematic and elongation areas. Mutants show defects in root microtubule organization.It phosphorylates MPK18 and MKK3…	MITOGEN-ACTIVATED PROTEIN KINASE KINASE KINASE 20 (MAPKKK20)	MAPKKK20	NS	-1.83835	NS	NS
		AT4G34760	SAUR-like auxin-responsive protein family;(source:Araport11)	SMALL AUXIN UPREGULATED RNA 50 (SAUR50)	AT4G34760	NS	-1.83693	NS	NS
		AT2G35190	plant-specific SNARE located in cell plate of dividing cells. cofractionates with the cytokinesis-specific syntaxin, KNOLLE, which is required for the formation of the cell plate.	NOVEL PLANT SNARE 11 (NPSN11)	ATNPSN11	NS	-1.83408	NS	NS
		AT1G01610	bifunctional sn-glycerol-3-phosphate 2-O-acyltransferase/phosphatase. Involved in cutin assembly and is functionally redundant with GPAT8.	GLYCEROL-3-PHOSPHATE SN-2-ACYLTRANSFERASE 4 (GPAT4)	ATGPAT4	NS	-1.83306	NS	NS
		AT1G28670	Arabidopsis thaliana lipase	(ARAB-1)	ARAB-1	NS	-1.83029	NS	NS
		AT3G13404	hypothetical protein;(source:Araport11)	--	AT3G13404	NS	-1.81816	NS	NS
		AT5G36110	Encodes a member of the CYP716A subfamily of cytochrome P450 monooxygenases with triterpene oxidizing activity catalyzing C-28 hydroxylation of alpha-amyrin, beta-amyrin, and lupeol, producing uvaol, erythrodiol, and betulin, respectively. Additionally, it shows carboxylation activity for the C-28 position of alpha- and beta-amyrin.	CYTOCHROME P450, FAMILY 716, SUBFAMILY A, POLYPEPTIDE 1 (CYP716A1)	CYP716A1	NS	-1.81054	NS	NS
		AT2G41800	Encodes a DUF642 cell wall protein that is highly induced during the M/G1 phases of the cell cycle and is involved in hypocotyl cell elongation.	TEEBE, LONG IN THE MAYO-YOREME LANGUAGE (TEB)	AT2G41800	NS	-1.81005	-1.09031	NS
		AT1G64670	Encodes a epidermally expressed extracellular protein that likely functions as an alpha-beta hydrolase and is required for normal cuticle formation. Homozygous mutant plants are dwarfed and have abnormal leaves, collapsed cells, reduced numbers of trichomes. The specific role of BDG is unclear: it may function in cutin biosynthesis or as a cross-linking enzyme in the cell wall itself.	BODYGUARD1 (BDG1)	BDG1	NS	-1.80478	NS	NS
		AT3G50340	hypothetical protein;(source:Araport11)	--	AT3G50340	NS	-1.80361	NS	NS
		AT1G78170	E3 ubiquitin-protein ligase;(source:Araport11)	--	AT1G78170	NS	-1.80273	NS	NS
		AT1G08500	early nodulin-like protein 18;(source:Araport11)	EARLY NODULIN-LIKE PROTEIN 18 (ENODL18)	ENODL18	NS	-1.79884	NS	NS
		AT1G74500	Encodes a basic helix?loop?helix transcription factor that acts downstream of MP in root initiation. TMO7 protein moves to the hypophysis and to vascular cells, contributing to MP-dependent root formation. Promotes the correct definition of the hypophysis cell division plane.	ACTIVATION-TAGGED BRI1(BRASSINOSTEROID-INSENSITIVE 1)-SUPPRESSOR 1 (BS1)	ATBS1	NS	-1.7879	NS	NS
		AT4G29270	HAD superfamily, subfamily IIIB acid phosphatase;(source:Araport11)	--	AT4G29270	NS	-1.78376	NS	NS
		AT5G42020	Luminal binding protein (BiP2) involved in polar nuclei fusion during proliferation of endosperm nuclei.	(BIP2)	BIP	NS	-1.77983	NS	NS
		AT2G40230	HXXXD-type acyl-transferase family protein;(source:Araport11)	--	AT2G40230	NS	-1.77845	NS	NS
		AT1G23040	hydroxyproline-rich glycoprotein family protein;(source:Araport11)	--	AT1G23040	NS	-1.77517	NS	NS
		AT2G40220	Encodes a member of the DREB subfamily A-3 of ERF/AP2 transcription factor family (ABI4). The protein contains one AP2 domain. There is only one member in this family. Involved in abscisic acid (ABA) signal transduction, ABA-mediated glucose response, and hexokinase-dependent sugar responses. Acts downstream of GUN1 in retrograde signaling. Expressed most abundantly in developing siliques and to …	ABA INSENSITIVE 4 (ABI4)	ATABI4	NS	-1.77456	NS	NS
		AT1G70230	Encodes a member of the TBL (TRICHOME BIREFRINGENCE-LIKE) gene family containing a plant-specific DUF231 (domain of unknown function) domain. A putative xyloglucan O-acetyltransferase. TBL gene family has 46 members, two of which (TBR/AT5G06700 and TBL3/AT5G01360) have been shown to be involved in the synthesis and deposition of secondary wall cellulose, presumably by influencing the esterificati…	TRICHOME BIREFRINGENCE-LIKE 27 (TBL27)	TBL27	NS	-1.77262	NS	NS
		AT1G71100	Encodes a ribose 5-phosphate isomerase involved in the formation of uridine used for the synthesis of UDP-sugars. Mutants of this gene are affected in cellulose biosynthesis.	RADIAL SWELLING 10 (RSW10)	RSW10	NS	-1.7721	NS	NS
		AT1G14750	Encodes a meiotic cyclin-like protein, distinct from all other known Arabidopsis cyclins. It is not required for meiotic DSB formation but is necessary for meiotic DSB repair via the homologous chromosome.	SOLO DANCERS (SDS)	SDS	NS	-1.7689	NS	NS
		AT2G39880	Encodes a putative transcription factor (MYB25).	MYB DOMAIN PROTEIN 25 (MYB25)	MYB25	NS	-1.7657	NS	NS
		AT5G13180	Encodes a NAC domain transcription factor that interacts with VND7 and negatively regulates xylem vessel formation.	NAC DOMAIN CONTAINING PROTEIN 83 (NAC083)	NAC083	NS	-1.7638	NS	NS
		AT3G61490	Pectin lyase-like superfamily protein;(source:Araport11)	--	AT3G61490	NS	-1.7628	NS	NS
		AT5G12940	Leucine-rich repeat (LRR) family protein;(source:Araport11)	--	AT5G12940	NS	-1.75873	NS	NS
		AT1G71695	Peroxidase superfamily protein;(source:Araport11)	--	AT1G71695	NS	-1.74837	NS	NS
		AT3G21700	Monomeric G protein. Expressed in root epidermal cells that are destined to become atrichoblasts. Also expressed during pollen development and in the pollen tube tip.	(SGP2)	SGP2	NS	-1.74651	NS	NS
		AT1G68560	Encodes a bifunctional alpha-l-arabinofuranosidase/beta-d-xylosidase that belongs to family 3 of glycoside hydrolases.	ALPHA-XYLOSIDASE 1 (XYL1)	ATXYL1	NS	-1.73927	NS	NS
		AT1G76650	calmodulin-like 38;(source:Araport11)	CALMODULIN-LIKE 38 (CML38)	CML38	NS	-1.7356	-0.826721	-1.5248
		AT5G09750	Encodes a bHLH transcription factor that is involved in transmitting tract and stigma development.	HECATE 3 (HEC3)	HEC3	NS	-1.73491	NS	NS
		AT1G14360	UDP-galactose transporter 3;(source:Araport11)	UDP-GALACTOSE TRANSPORTER 3 (UTR3)	ATUTR3	NS	-1.73102	NS	NS
		AT5G59240	Ribosomal protein S8e family protein;(source:Araport11)	--	AT5G59240	NS	-1.72798	NS	NS
		AT4G32890	Encodes a member of the GATA factor family of zinc finger transcription factors.	GATA TRANSCRIPTION FACTOR 9 (GATA9)	GATA9	NS	-1.72717	NS	NS
		AT3G09680	Ribosomal protein S12/S23 family protein;(source:Araport11)	--	AT3G09680	NS	-1.72603	NS	NS
		AT3G26700	Protein kinase superfamily protein;(source:Araport11)	--	AT3G26700	NS	-1.7249	NS	NS
		AT2G46630	serine/arginine repetitive matrix protein;(source:Araport11)	--	AT2G46630	NS	-1.71989	NS	NS
		AT5G40890	Encodes a member of the voltage-dependent chloride channel. Also functions as a NO3-/H+ exchanger that serves to accumulate nitrate nutrient in vacuoles. Mutants homozygous for the T-DNA insertion mutation have reduced nitrate uptake capacity in high nitrate environment and exhibit hypersensitivity to chlorate.	CHLORIDE CHANNEL A (CLC-A)	ATCLC-A	NS	-1.71808	NS	NS
		AT1G27210	ARM repeat superfamily protein;(source:Araport11)	--	AT1G27210	NS	-1.71214	NS	NS
		AT2G19110	Encodes a protein with similarity to Zn ATPase. Can rescue Zn deficiency in yeast and Cd resistance, suggesting a role in Zn and Cd transport. The mRNA is cell-to-cell mobile.	HEAVY METAL ATPASE 4 (HMA4)	HMA4	NS	-1.71119	NS	NS
		AT3G57010	Calcium-dependent phosphotriesterase superfamily protein;(source:Araport11)	--	AT3G57010	NS	-1.70775	NS	NS
		AT2G40000	ortholog of sugar beet HS1 PRO-1 2;(source:Araport11)	ORTHOLOG OF SUGAR BEET HS1 PRO-1 2 (HSPRO2)	HSPRO2	NS	-1.70495	NS	NS
		AT3G60870	Encodes an AT hook domain containing protein that, when overexpressed, delays flowering.	AT-HOOK MOTIF NUCLEAR-LOCALIZED PROTEIN 18 (AHL18)	AHL18	NS	-1.70174	NS	NS
		AT2G40475	hypothetical protein;(source:Araport11)	ALTERED SEED GERMINATION 8 (ASG8)	AT2G40475	NS	-1.69574	NS	NS
		AT4G22235	Encodes a defensin-like (DEFL) family protein.	--	AT4G22235	NS	-1.69389	NS	NS
		AT5G54380	Encodes THESEUS1 (THE1), a receptor kinase regulated by Brassinosteroids and required for cell elongation during vegetative growth.	THESEUS1 (THE1)	THE1	NS	-1.68798	NS	NS
		AT3G08970	J domain protein localized in ER lumen. Can compensate for the growth defect in jem1 scj1 mutant yeast. Also shows similarity to HSP40 proteins and is induced by heat stress. At high temperatures, mutant alleles are not transmitted through the pollen due to defects in pollen tube growth.	(ATERDJ3A)	ATERDJ3A	NS	-1.68537	NS	NS
		AT2G28510	Dof-type zinc finger DNA-binding family protein;(source:Araport11)	--	AT2G28510	NS	-1.68477	NS	NS
		AT3G05490	Member of a diversely expressed predicted peptide family showing sequence similarity to tobacco Rapid Alkalinization Factor (RALF), and is believed to play an essential role in the physiology of Arabidopsis. Consists of a single exon and is characterized by a conserved C-terminal motif and N-terminal signal peptide.	RALF-LIKE 22 (RALFL22)	RALFL22	NS	-1.6742	NS	NS
		AT1G64760	ZERZAUST is an atypical &#946;-1,3 glucanase. The protein is localized to punctate regions of the apoplast, near cellular junctions. Mutants display aberrant floral morphology and twisted siliques and stems. Biochemcial analysis of mutant cell wall composition indicates cell wall defects.	ZERZAUST (ZET)	AT1G64760	NS	-1.66912	NS	NS
		AT3G61820	Eukaryotic aspartyl protease family protein;(source:Araport11)	--	AT3G61820	NS	-1.66762	NS	NS
		AT3G57670	Encodes a a C2H2/C2HC zinc finger transcription factor specifically expressed in the transmitting tract and involved in transmitting tract development and pollen tube growth.Acts redundantly with WIP4 and WIP5 to determine distal cell fate in the root. MP binds to regulatory elements within the NTT locus and likely regulates its expression.	NO TRANSMITTING TRACT (NTT)	NTT	NS	-1.66704	NS	NS
		AT3G15240	Serine/threonine-protein kinase WNK (With No Lysine)-like protein;(source:Araport11)	--	AT3G15240	NS	-1.66232	NS	NS
		AT5G50150	LOTR1 protein has an unknown function. It contains both DUF4409 and DUF239 domains. Loss of function mutations show defects in formation of the Casparian band- which is correlated with mis localization of CASP1.	LORD OF THE RINGS 1 (LOTR1)	AT5G50150	NS	-1.66127	NS	NS
		AT1G28680	HXXXD-type acyl-transferase family protein;(source:Araport11)	--	AT1G28680	NS	-1.65917	NS	NS
		AT5G07680	NAC domain containing protein 80;(source:Araport11)	NAC DOMAIN CONTAINING PROTEIN 80 (NAC080)	ANAC079	NS	-1.6579	NS	NS
		AT4G16140	proline-rich family protein;(source:Araport11)	--	AT4G16140	NS	-1.65289	NS	NS
		AT4G35110	phospholipase-like protein (PEARLI 4) family protein;(source:Araport11)	--	AT4G35110	NS	-1.65157	NS	NS
		AT5G22920	Encodes a protein with sequence similarity to RING, zinc finger proteins. Loss of function mutations show reduced (15%) stomatal aperture under non stress conditions.	RING ZINC-FINGER PROTEIN 34 (RZPF34)	AT5G22920	NS	-1.64859	NS	NS
		AT1G64625	Encodes a plant-specific basic helix-loop-helix (bHLH) protein that is required for normal meiotic entry and the establishment of meiotic synchrony. It plays a role in xylem differentiation downstream of auxin.	LONESOME HIGHWAY LIKE 3 (LHL3)	AT1G64625	NS	-1.64829	NS	NS
		AT2G20630	PP2C induced by AVRRPM1;(source:Araport11)	PP2C INDUCED BY AVRRPM1 (PIA1)	PIA1	NS	-1.64764	NS	NS
		AT2G32560	F-box family protein;(source:Araport11)	--	AT2G32560	NS	-1.64008	NS	NS
		AT1G28660	GDSL-motif esterase/acyltransferase/lipase. Enzyme group with broad substrate specificity that may catalyze acyltransfer or hydrolase reactions with lipid and non-lipid substrates.	--	AT1G28660	NS	-1.63857	NS	NS
		AT4G30440	Encodes a UDP-D-glucuronate 4-epimerase involved in pectin biosynthesis in the cell wall and affects cell wall integrity and immunity to fungi and bacteria.	UDP-D-GLUCURONATE 4-EPIMERASE 1 (GAE1)	GAE1	NS	-1.63297	NS	NS
		AT1G55200	kinase with adenine nucleotide alpha hydrolases-like domain-containing protein;(source:Araport11)	--	AT1G55200	NS	-1.62995	NS	NS
		AT5G67110	encodes a myc/bHLH transcription factor-like protein. Gene product is involved in fruit dehiscence. Mutant siliques fail to dehisce.	ALCATRAZ (ALC)	ALC	NS	-1.6217	NS	NS
		AT1G50630	extracellular ligand-gated ion channel protein (DUF3537);(source:Araport11)	--	AT1G50630	NS	-1.62167	NS	NS
		AT3G23450	transmembrane protein;(source:Araport11)	--	AT3G23450	NS	-1.61769	NS	NS
		AT4G15233	ABC-2 and Plant PDR ABC-type transporter family protein;(source:Araport11)	ATP-BINDING CASSETTE G42 (ABCG42)	AT4G15233	NS	-1.61747	NS	NS
		AT5G19097	transposable_element_gene;(source:Araport11);copia-like retrotransposon family, has a 1.4e-284 P-value blast match to GB:CAA72989 open reading frame 1 (Ty1_Copia-element) (Brassica oleracea);(source:TAIR10)	--	AT5G19097	NS	-1.61365	NS	NS
		AT1G22640	MYB-type transcription factor (MYB3) that represses phenylpropanoid biosynthesis gene expression	MYB DOMAIN PROTEIN 3 (MYB3)	MYB3	NS	-1.61218	NS	NS
		AT4G11320	Papain family cysteine protease;(source:Araport11)	CYSTEINE PROTEASE 2 (CP2)	AT4G11320	NS	-1.59957	NS	NS
		AT5G15970	Encodes a gene that can be induced by cold and abscisic acid and may be involved in cold acclimation and salt tolerance. The mRNA is cell-to-cell mobile.	(KIN2)	KIN2	NS	-1.59458	NS	NS
		AT5G13170	Encodes a member of the SWEET sucrose efflux transporter family proteins.	SENESCENCE-ASSOCIATED GENE 29 (SAG29)	SAG29	NS	-1.59257	NS	NS
		AT1G71960	Encodes a plasma membrane localized ABC transporter involved in abscisic acid transport and responses.	ATP-BINDING CASETTE G25 (ABCG25)	ABCG25	NS	-1.58784	NS	NS
		AT5G37770	Encodes a protein with 40% similarity to calmodulin. Binds Ca(2+) and, as a consequence, undergoes conformational changes. CML24 expression occurs in all major organs, and transcript levels are increased from 2- to 15-fold in plants subjected to touch, darkness, heat, cold, hydrogen peroxide, abscisic acid (ABA), and indole-3-acetic acid. However, CML24 protein accumulation changes were not detec…	TOUCH 2 (TCH2)	TCH2	NS	-1.58531	NS	NS
		AT3G28130	nodulin MtN21-like transporter family protein	USUALLY MULTIPLE ACIDS MOVE IN AND OUT TRANSPORTERS 44 (UMAMIT44)	AT3G28130	NS	-1.5844	NS	NS
		AT3G28180	encodes a gene similar to cellulose synthase The mRNA is cell-to-cell mobile.	CELLULOSE-SYNTHASE-LIKE C4 (CSLC04)	ATCSLC04	NS	-1.57964	NS	NS
		AT1G70560	TAA1 is involved in the shade-induced production of indole-3-pyruvate (IPA), a precursor to IAA, a biologically active auxin. It is also involved in regulating many aspects of plant growth and development from embryogenesis to flower formation and plays a role in ethylene-mediated signaling. This enzyme can catalyze the formation of IPA from L-tryptophan. Though L-Trp is expected to be the prefer…	TRYPTOPHAN AMINOTRANSFERASE OF ARABIDOPSIS 1 (TAA1)	SAV3	NS	-1.57914	NS	NS
		AT1G04980	Encodes a protein disulfide isomerase-like (PDIL) protein, a member of a multigene family within the thioredoxin (TRX) superfamily. Transcript levels for this gene are up-regulated in response to three different chemical inducers of ER stress (dithiothreitol, beta-mercaptoethanol, and tunicamycin). AtIRE1-2 does not appear to be required for this response, but the atbzip60 mutant has a diminished…	PDI-LIKE 2-2 (PDIL2-2)	ATPDI10	NS	-1.5788	NS	NS
		AT5G02780	Encodes a member of the lambda family of glutathione transferases. It has thiol transferase activity and self S-glutathionylation activity in vitro.	GLUTATHIONE TRANSFERASE LAMBDA 1 (GSTL1)	GSTL1	NS	-1.57777	NS	NS
		AT3G52360	transmembrane protein;(source:Araport11)	--	AT3G52360	NS	-1.56941	NS	NS
		AT1G66280	Glycosyl hydrolase superfamily protein;(source:Araport11)	(BGLU22)	BGLU22	NS	-1.56812	NS	NS
		AT1G23149		--	CPuORF29	NS	-1.5675	NS	NS
		AT5G50300	Encodes a homolog of the adenine-guanine-hypoxanthine transporter AzgA of Aspergillus nidulans. Function as a plant adenine-guanine transporter. Two closely related genes exist in Arabidopsis: AT3G10960 (Azg1) and AT5G50300 (Azg2).	AZA-GUANINE RESISTANT2 (AZG2)	AZG2	NS	-1.56517	NS	NS
		AT4G39940	adenosine-5'-phosphosulfate-kinase (akn2) mRNA, complete The mRNA is cell-to-cell mobile.	APS-KINASE 2 (AKN2)	AKN2	NS	-1.56468	NS	NS
		AT5G25010	enhanced disease resistance-like protein (DUF1336);(source:Araport11)	--	AT5G25010	NS	-1.56435	NS	NS
		AT5G51460	homologous to the C-terminal part of microbial trehalose-6-phosphate phosphatases	(ATTPPA)	ATTPPA	NS	-1.56235	NS	NS
		AT3G15210	Encodes a member of the ERF (ethylene response factor) subfamily B-1 of ERF/AP2 transcription factor family (ATERF-4). The protein contains one AP2 domain. Acts as a negative regulator of JA-responsive defense gene expression and resistance to the necrotrophic fungal pathogen Fusarium oxysporum and antagonizes JA inhibition of root elongation. The mRNA is cell-to-cell mobile.	ETHYLENE RESPONSIVE ELEMENT BINDING FACTOR 4 (ERF4)	ATERF-4	NS	-1.56113	-1.15418	-0.863759
		AT1G45130	beta-galactosidase 5;(source:Araport11)	BETA-GALACTOSIDASE 5 (BGAL5)	BGAL5	NS	-1.55643	NS	NS
		AT5G55730	Encodes fasciclin-like arabinogalactan-protein 1 (Fla1). fla1 mutants show defects in shoot regeneration.	FASCICLIN-LIKE ARABINOGALACTAN 1 (FLA1)	FLA1	NS	-1.55367	NS	NS
		AT3G16180	Encodes a low affinity nitrate transporter that is expressed in the plasma membrane and found in the phloem of the major veins of leaves. It is responsible for nitrate redistribution to young leaves.	NITRATE TRANSPORTER 1.12 (NRT1.12)	AT3G16180	NS	-1.55315	NS	NS
		AT1G64460	phosphatidylinositol 4-kinase gamma-like protein;(source:Araport11)	--	AT1G64460	NS	-1.55068	NS	-0.879811
		AT2G19880	Encodes Glucosylceramide synthase (GCS) which catalyzes the final step in glucosylceramide (GlcCer) synthesis by transferring a glucosyl residue from UDP-Glc to the ceramide backbone.	GLCCER SYNTHASE (GCS)	AT2G19880	NS	-1.55055	NS	NS
		AT5G66460	Encodes a endo-beta-mannanase involved in seed germination.	ENDO-BETA-MANNASE 7 (MAN7)	MAN7	NS	-1.54237	NS	NS
		AT4G14130	xyloglucan endotransglycosylase-related protein (XTR7)	XYLOGLUCAN ENDOTRANSGLUCOSYLASE/HYDROLASE 15 (XTH15)	XTR7	NS	-1.54202	NS	NS
		AT2G14890	putative proline-rich protein (At2g14890) mRNA, complete The mRNA is cell-to-cell mobile.	ARABINOGALACTAN PROTEIN 9 (AGP9)	AGP9	NS	-1.54105	NS	NS
		AT5G61440	Encodes a member of the thioredoxin family protein. Located in the chloroplast. The mRNA is cell-to-cell mobile.	ATYPICAL CYS HIS RICH THIOREDOXIN 5 (ACHT5)	ACHT5	NS	-1.53696	NS	NS
		AT4G08290	nodulin MtN21-like transporter family protein	USUALLY MULTIPLE ACIDS MOVE IN AND OUT TRANSPORTERS 20 (UMAMIT20)	AT4G08290	NS	-1.53484	NS	NS
		AT5G19090	Heavy metal transport/detoxification superfamily protein;(source:Araport11)	--	AT5G19090	NS	-1.53375	NS	NS
		AT4G29140	Encodes Activated Disease Susceptibility 1 (ADS1), a putative MATE (multidrug and toxic compound extrusion) transport protein that negatively regulates plant disease resistance.	ACTIVATED DISEASE SUSCEPTIBILITY 1 (ADS1)	AT4G29140	NS	-1.5337	NS	NS
		AT3G23530	Cyclopropane-fatty-acyl-phospholipid synthase;(source:Araport11)	--	AT3G23530	NS	-1.53333	NS	-1.96776
		AT5G06250	AP2/B3-like transcriptional factor family protein;(source:Araport11)	DEVELOPMENT-RELATED PCG TARGET IN THE APEX 4 (DPA4)	AT5G06250	NS	-1.53333	NS	NS
		AT5G57560	Encodes a cell wall-modifying enzyme, rapidly upregulated in response to environmental stimuli.	TOUCH 4 (TCH4)	TCH4	NS	-1.52995	NS	NS
		AT1G77280	kinase with adenine nucleotide alpha hydrolases-like domain-containing protein;(source:Araport11)	--	AT1G77280	NS	-1.52867	NS	NS
		AT4G34980	Serine protease similar to subtilisin.	SUBTILISIN-LIKE SERINE PROTEASE 2 (SLP2)	SLP2	NS	-1.52764	NS	NS
		AT3G16430	Encodes a protein that increases the beta-glucosidase activities of three scopolin glucosidases in vitro.	JACALIN-RELATED LECTIN 31 (JAL31)	JAL31	NS	-1.52745	NS	NS
		AT1G14870	PCR2 encodes a membrane protein involved in zinc transport and detoxification.	PLANT CADMIUM RESISTANCE 2 (PCR2)	PCR2	NS	-1.52706	NS	NS
		AT3G17100	sequence-specific DNA binding transcription factor;(source:Araport11)	ATBS1 INTERACTING FACTOR 3 (AIF3)	AT3G17100	NS	-1.52398	NS	NS
		AT1G09380	nodulin MtN21-like transporter family protein	USUALLY MULTIPLE ACIDS MOVE IN AND OUT TRANSPORTERS 25 (UMAMIT25)	AT1G09380	NS	-1.52288	NS	0.95926
		AT5G18860	Encodes a purine nucleoside hydrolase active in the apoplast. It might play a role in salvaging extracellular ATP. NSH3 transcript levels rise in response to jasmonic acid and wounding.	NUCLEOSIDE HYDROLASE 3 (NSH3)	AT5G18860	NS	-1.52202	NS	NS
		AT3G62600	J domain protein localized in ER lumen. Can partially compensate for the growth defect in jem1 scj1 mutant yeast. Forms a complex SDF2-ERdj3B-BiP that is required for the proper accumulation of the surface-exposed leucine-rich repeat receptor kinases EFR. EFR is involved in PAMP (pathogen associated molecular patterns) triggered immunity.	(ATERDJ3B)	ATERDJ3B	NS	-1.52112	NS	NS
		AT4G16130	Similar to galactokinase.	ARABINOSE KINASE (ARA1)	ARA1	NS	-1.51989	NS	NS
		AT2G37640	member of Alpha-Expansin Gene Family. Naming convention from the Expansin Working Group (Kende et al, 2004. Plant Mol Bio). Involved in the formation of nematode-induced syncytia in roots of Arabidopsis thaliana.	(EXP3)	ATEXPA3	NS	-1.51952	NS	NS
		AT4G04223	other_RNA;(source:Araport11)	--	AT4G04223	NS	-1.51847	-2.02203	NS
		AT2G02810	Encodes a multitransmembrane hydrophobic protein that functions as transporter of UDP-galactose and UDP-glucose into the Golgi. Localized in the ER. Involved in the unfolded protein response, a mechanism that controls proper protein folding in the ER.	UDP-GALACTOSE TRANSPORTER 1 (UTR1)	ATUTR1	NS	-1.51796	NS	NS
		AT5G13100	Gap junction beta-4 protein;(source:Araport11)	--	AT5G13100	NS	-1.51499	NS	NS
		AT1G04490	hypothetical protein (DUF3527);(source:Araport11)	--	AT1G04490	NS	-1.51399	NS	NS
		AT3G08770	Predicted to encode a PR (pathogenesis-related) protein. Belongs to the lipid transfer protein (PR-14) family with the following members: At2g38540/LTP1, At2g38530/LTP2, At5g59320/LTP3, At5g59310/LTP4, At3g51600/LTP5, At3g08770/LTP6, At2g15050/LTP7, At2g18370/LTP8, At2g15325/LTP9, At5g01870/LTP10, At4g33355/LTP11, At3g51590/LTP12, At5g44265/LTP13, At5g62065/LTP14, At4g08530/LTP15.	LIPID TRANSFER PROTEIN 6 (LTP6)	LTP6	NS	-1.50969	NS	NS
		AT1G79110	Encodes one of the BRGs (BOI-related gene) involved in resistance to Botrytis cinerea.	BOI-RELATED GENE 2 (BRG2)	AT1G79110	NS	-1.5069	NS	NS
		AT5G65300	hypothetical protein;(source:Araport11)	--	AT5G65300	NS	-1.50421	NS	NS
		AT1G56580	Encodes SMALLER WITH VARIABLE BRANCHES (SVB), a protein with a conserved domain of unknown function (DUF538). The trichomes of the SVB mutants are smaller and exhibit branches of variable length and number.	SMALLER WITH VARIABLE BRANCHES (SVB)	SVB	NS	-1.50072	NS	NS
		AT1G26570	UDP-glucose dehydrogenase 1;(source:Araport11)	UDP-GLUCOSE DEHYDROGENASE 1 (UGD1)	ATUGD1	NS	-1.49809	NS	NS
		AT5G14920	Encodes a GASA domain containing protein that regulates increases in plant growth through GA-induced and DELLA-dependent signal transduction and that can increase abiotic stress resistance by reducing ROS accumulation.	A-STIMULATED IN ARABIDOPSIS 14 (GASA14)	AT5G14920	NS	-1.49661	NS	NS
		AT3G09260	Encodes beta-glucosidase.The major constituent of ER bodies. One of the most abundant proteins in Arabidopsis seedlings. Exist in an soluble (inactive) and non-soluble (active) form, most probably formed in a polymerization process. Involved in the mutualistic interaction between Arabidopsis and the endophytic fungus Piriformospora indica.	(PYK10)	BGLU23	NS	-1.48741	NS	NS
		AT3G23170	PRP is a proline/serine rich protein of unknown function. It interacts with defense related MAP kinase MPK6 and others. It's expression is induced by PAMP elicitors. May play a role in response to pathogens.	PROLINE/SERINE-RICH PROTEIN (PRP)	AT3G23170	NS	-1.48521	-1.17163	-1.3784
		AT2G46160	RING/U-box superfamily protein;(source:Araport11)	--	AT2G46160	NS	-1.48437	NS	NS
		AT1G24580	RING/U-box superfamily protein;(source:Araport11)	--	AT1G24580	NS	-1.48223	NS	NS
		AT1G03850	Encodes glutaredoxin ATGRXS13, required to facilitate Botrytis cinerea infection of Arabidopsis thaliana plants. Sylvain La Camera et al (2011, PMID:21756272) reported a third splice variant in addition to the two annotated in TAIR10.	GLUTAREDOXIN 13 (GRXS13)	AT1G03850	NS	-1.47776	NS	NS
		AT2G41540	Encodes a protein with NAD-dependent glycerol-3-phosphate (G3P) dehydrogenase which was shown to complement an Escherichia coli strain: BB20-14, auxotrophic for glycerol/G3P due to a loss-of-function mutation in the gpsA gene.	(GPDHC1)	GPDHC1	NS	-1.47525	NS	NS
		AT5G41460	transferring glycosyl group transferase (DUF604);(source:Araport11)	--	AT5G41460	NS	-1.47503	NS	NS
		AT1G22530	PATLs belong to a family of proteins having a Golgi dynamics (GOLD) domain in tandem with the Sec14p-like domain. PATLs are auxin regulated. Quadruple mutants (patl2456) show altered PIN1 lateralization in root endodermis cells.	PATELLIN 2 (PATL2)	PATL2	NS	-1.47254	NS	NS
		AT5G45650	subtilase family protein;(source:Araport11)	--	AT5G45650	NS	-1.47114	NS	NS
		AT1G69530	Member of Alpha-Expansin Gene Family. Naming convention from the Expansin Working Group (Kende et al, Plant Mol Bio). Involved in the formation of nematode-induced syncytia in roots of Arabidopsis thaliana.	EXPANSIN A1 (EXPA1)	EXP1	NS	-1.46913	NS	NS
		AT1G72430	SAUR-like auxin-responsive protein family;(source:Araport11)	SMALL AUXIN UPREGULATED RNA 78 (SAUR78)	AT1G72430	NS	-1.46585	NS	NS
		AT1G68500	hypothetical protein;(source:Araport11)	--	AT1G68500	NS	-1.46323	NS	NS
		AT1G14440	homeobox protein 31;(source:Araport11)	HOMEOBOX PROTEIN 31 (HB31)	AtHB31	NS	-1.46307	NS	NS
		AT4G34250	Encodes KCS16, a member of the 3-ketoacyl-CoA synthase family involved in the biosynthesis of VLCFA (very long chain fatty acids).	3-KETOACYL-COA SYNTHASE 16 (KCS16)	KCS16	NS	-1.4622	NS	NS
		AT3G10960	Encodes a homolog of the adenine-guanine-hypoxanthine transporter AzgA of Aspergillus nidulans. Function as a plant adenine-guanine transporter. Two closely related genes exist in Arabidopsis: AT3G10960 (Azg1) and AT5G50300 (Azg2).	AZA-GUANINE RESISTANT1 (AZG1)	AZG1	NS	-1.45535	NS	NS
		AT5G67080	member of MEKK subfamily	MITOGEN-ACTIVATED PROTEIN KINASE KINASE KINASE 19 (MAPKKK19)	MAPKKK19	NS	-1.45512	NS	NS
		AT4G22758	PPR containing protein;(source:Araport11)	--	AT4G22758	NS	-1.45359	NS	NS
		AT3G02110	serine carboxypeptidase-like 25;(source:Araport11)	SERINE CARBOXYPEPTIDASE-LIKE 25 (scpl25)	scpl25	NS	-1.45184	NS	NS
		AT1G79580	NAC-domain protein. Involved in root cap development. Involved in a regulatory feedback loop with FEZ. FEZ activates SMB in hte root cap daughter cells soon after division, and SMB in turn represses FEZ expression in these cells, thereby preventing further stem cell divisions.	SOMBRERO (SMB)	SMB	NS	-1.45078	NS	NS
		AT1G15080	Encodes phosphatidic acid phosphatase. Involved in ABA signaling. Functions as a negative regulator upstream of ABI4. Expressed during germination and seed development. Expressed overall in young seedlings, in roots, hypocotyls, and vascular cells of cotyledons and leaves of 10 day-old seedlings, in flower filaments and stem elongation zones. Not expressed in anthers, pollen nor petals.	LIPID PHOSPHATE PHOSPHATASE 2 (LPP2)	LPP2	NS	-1.44872	NS	NS
		AT3G02550	LOB domain-containing protein 41;(source:Araport11)	LOB DOMAIN-CONTAINING PROTEIN 41 (LBD41)	LBD41	NS	-1.44765	NS	NS
		AT5G54860	Major facilitator superfamily protein;(source:Araport11)	--	AT5G54860	NS	-1.4455	NS	NS
		AT1G18590	encodes a desulfoglucosinolate sulfotransferase, involved in the final step of glucosinolate core structure biosynthesis. Has a broad-substrate specificity with preference with methionine-derived desulfoglucosinolates.	SULFOTRANSFERASE 17 (SOT17)	SOT17	NS	-1.44317	NS	NS
		AT3G23740	hypothetical protein;(source:Araport11)	--	AT3G23740	NS	-1.43848	NS	NS
		AT4G32460	choice-of-anchor C domain protein, putative (Protein of unknown function, DUF642);(source:Araport11)	--	AT4G32460	NS	-1.4372	NS	NS
		AT5G67420	Encodes a LOB-domain protein involved in nitrogen metabolism and affecting leaf morphogenesis.	LOB DOMAIN-CONTAINING PROTEIN 37 (LBD37)	LBD37	NS	-1.43634	NS	NS
		AT2G34080	Cysteine proteinases superfamily protein;(source:Araport11)	--	AT2G34080	NS	-1.43538	NS	NS
		AT4G02100	Heat shock protein DnaJ with tetratricopeptide repeat-containing protein;(source:Araport11)	--	AT4G02100	NS	-1.43487	NS	NS
		AT1G55210	Disease resistance-responsive (dirigent-like protein) family protein;(source:Araport11)	--	AT1G55210	NS	-1.43084	NS	NS
		AT1G22160	senescence-associated family protein (DUF581);(source:Araport11)	--	AT1G22160	NS	-1.42826	NS	NS
		AT3G50750	BES1/BZR1 homolog 1;(source:Araport11)	BES1/BZR1 HOMOLOG 1 (BEH1)	BEH1	NS	-1.42658	NS	NS
		AT3G25900	Homocysteine S-methyltransferase family protein;(source:Araport11)	(HMT-1)	HMT-1	NS	-1.42655	NS	NS
		AT2G42840	Encodes a putative extracellular proline-rich protein is exclusively expressed in the L1 layer of vegetative, inflorescence and floral meristems and the protoderm of organ primordia.	PROTODERMAL FACTOR 1 (PDF1)	PDF1	NS	-1.42445	NS	NS
		AT3G03170	hypothetical protein;(source:Araport11)	--	AT3G03170	NS	-1.42236	NS	NS
		AT5G04230	Member of Phenylalanine ammonialyase (PAL) gene family. Differs significantly from PAL1 and PAL2 and other sequenced plant PAL genes. Arabidopsis has four PALs: AT2G37040 (PAL1), AT3G53260 (PAL2), AT5G04230 (PAL3) and AT3G10340 (PAL4).	PHENYL ALANINE AMMONIA-LYASE 3 (PAL3)	PAL3	NS	-1.41918	NS	NS
		AT5G26270	transmembrane protein;(source:Araport11)	--	AT5G26270	NS	-1.41722	NS	NS
		AT4G13340	Leucine-rich repeat (LRR) family protein;(source:Araport11)	LEUCINE-RICH REPEAT/EXTENSIN 3 (LRX3)	AT4G13340	NS	-1.41423	NS	NS
		AT2G37260	Encodes a protein similar to WRKY transcription factors that is expressed in the seed integument and endosperm. Mutants are defective in proanthocyanidin synthesis and seed mucilate deposition. Seeds are yellow colored. Seed size is also affected; seeds are reduced in size but only when the mutant allele is transmitted through the female parent.Loss of function alleles are associated with a reduc…	TRANSPARENT TESTA GLABRA 2 (TTG2)	WRKY44	NS	-1.41353	NS	NS
		AT3G44220	Late embryogenesis abundant (LEA) hydroxyproline-rich glycoprotein family;(source:Araport11)	(NHL17)	AT3G44220	NS	-1.41187	NS	NS
		AT2G45970	Encodes a member of the CYP86A subfamily of cytochrome p450 genes. Expressed at moderate levels in flowers, leaves, roots and stems.	CYTOCHROME P450, FAMILY 86, SUBFAMILY A, POLYPEPTIDE 8 (CYP86A8)	CYP86A8	NS	-1.40849	NS	NS
		AT4G30470	NAD(P)-binding Rossmann-fold superfamily protein;(source:Araport11)	--	AT4G30470	NS	-1.40823	NS	NS
		AT1G64470		--	AT1G64470	NS	-1.40478	NS	NS
		AT5G43830	aluminum induced protein with YGL and LRDR motifs;(source:Araport11)	--	AT5G43830	NS	-1.40319	NS	NS
		AT4G12050	Putative AT-hook DNA-binding family protein;(source:Araport11)	AT-HOOK MOTIF NUCLEAR LOCALIZED PROTEIN 26 (AHL26)	AT4G12050	NS	-1.40308	NS	NS
		AT4G30190	belongs to the P-type ATPase superfamily of cation-transporting ATPases, pumps protons out of the cell, generating a proton gradient that drives the active transport of nutrients by proton symport. has two autoinhibitory regions within the C-terminal dom	H(+)-ATPASE 2 (HA2)	PMA2	NS	-1.40212	NS	NS
		AT5G15150	homeobox-containing gene with an unusual feature: a leucine zipper motif adjacent to the carboxyl-terminal of the homeodomain structure. This gene is expressed primarily in the cortex of the root and the stem.	HOMEOBOX 3 (HB-3)	HB-3	NS	-1.40103	NS	NS
		AT5G67070	Member of a diversely expressed predicted peptide family showing sequence similarity to tobacco Rapid Alkalinization Factor (RALF), and is believed to play an essential role in the physiology of Arabidopsis. Consists of a single exon and is characterized by a conserved C-terminal motif and N-terminal signal peptide. The mRNA is cell-to-cell mobile.	RALF-LIKE 34 (RALFL34)	RALFL34	NS	-1.39829	NS	NS
		AT5G57800	encodes a transmembrane protein with similarity to the sterol desaturase family at the N-terminus and to the short-chain dehydrogenase/reductase family at the C-terminus. Mutant analyses indicate this protein is involved in cuticle membrane and wax biosynthesis. The mRNA is cell-to-cell mobile.	ECERIFERUM 3 (CER3)	WAX2	NS	-1.39353	NS	NS
		AT1G47128	cysteine proteinase precursor-like protein/ dehydration stress-responsive gene (RD21). Has been shown to have peptide ligase activity and protease activity in vitro. RD21 is involved in immunity to the necrotrophic fungal pathogen Botrytis cinerea.Activity detected in root, leaf, flower and cell culture.	RESPONSIVE TO DEHYDRATION 21A (RD21A)	RD21	NS	-1.39323	NS	NS
		AT1G72280	endoplasmic reticulum oxidoreductin	ENDOPLASMIC RETICULUM OXIDOREDUCTINS 1 (ERO1)	AERO1	NS	-1.39244	NS	NS
		AT5G11740	Encodes arabinogalactan protein (AGP15). The mRNA is cell-to-cell mobile.	ARABINOGALACTAN PROTEIN 15 (AGP15)	AGP15	NS	-1.38959	NS	NS
		AT1G49620	Kip-related protein (KRP) gene, encodes CDK (cyclin-dependent kinase) inhibitor (CKI), negative regulator of cell division. A member of seven KRP genes found in Arabidopsis thaliana. Differential expression patterns for distinct KRPs were revealed by in situ hybridization. Binds to D type cyclins and may inhibit cell cycle.	(ICK5)	KRP7	NS	-1.38883	NS	NS
		AT1G72970	Originally identified as a mutation that causes floral organs to fuse together. About 10-20% of mutants also have defects in ovules. Mutants have reduced fertility most likely as because of fusions that pistil emergence. The protein has similarity to the mandelonitrile lyase family of FAD containing oxidoreductases and is predicted to be secreted (SignalP).It is expressed in all tissue layers of …	HOTHEAD (HTH)	HTH	NS	-1.386	NS	NS
		AT2G26040	Encodes a member of the PYR (pyrabactin resistance )/PYL(PYR1-like)/RCAR (regulatory components of ABA receptor) family proteins with 14 members. PYR/PYL/RCAR family proteins function as abscisic acid sensors. Mediate ABA-dependent regulation of protein phosphatase 2Cs ABI1 and ABI2.	PYR1-LIKE 2 (PYL2)	PYL2	NS	-1.38586	NS	NS
		AT2G04160	isolated from differential screening of a cDNA library from auxin-treated root culture. encodes a protein similar to subtilisin-like serine protease which is believed to be active outside the plant cell.	AUXIN-INDUCED IN ROOT CULTURES 3 (AIR3)	AIR3	NS	-1.38536	NS	NS
		AT3G58620	Encodes one of the 36 carboxylate clamp (CC)-tetratricopeptide repeat (TPR) proteins (Prasad 2010, Pubmed ID: 20856808) with potential to interact with Hsp90/Hsp70 as co-chaperones. The TTL family is required for osmotic stress tolerance and male sporogenesis.	TETRATRICOPETIDE-REPEAT THIOREDOXIN-LIKE 4 (TTL4)	TTL4	NS	-1.3763	NS	NS
		AT5G64100	Peroxidase superfamily protein;(source:Araport11)	--	AT5G64100	NS	-1.36845	NS	NS
		AT3G57630	Encodes a glycoprotein glycosyl transferase ExAD. Knockout mutants show truncated root hair phenotype.	EXTENSIN ARABINOSE DEFICIENT TRANSFERASE (EXAD)	AT3G57630	NS	-1.36843	NS	NS
		AT1G72150	novel cell-plate-associated protein that is related in sequence to proteins involved in membrane trafficking in other eukaryotes The mRNA is cell-to-cell mobile.	PATELLIN 1 (PATL1)	PATL1	NS	-1.36426	NS	NS
		AT2G39560	Putative membrane lipoprotein;(source:Araport11)	--	AT2G39560	NS	-1.36332	NS	NS
		AT5G19290	alpha/beta-Hydrolases superfamily protein;(source:Araport11)	(MAGL16)	AT5G19290	NS	-1.36292	NS	NS
		AT2G16850	plasma membrane intrinsic protein 2;(source:Araport11)	PLASMA MEMBRANE INTRINSIC PROTEIN 2;8 (PIP2;8)	PIP3B	NS	-1.3626	NS	NS
		AT2G29090	Encodes a protein with ABA 8'-hydroxylase activity, involved in ABA catabolism. Member of the CYP707A gene family. This gene predominantly accumulates in dry seeds and is up-regulated immediately following imbibition. CYP707A2 appears to play a major role in the rapid decrease in ABA levels during early seed imbibition.	CYTOCHROME P450, FAMILY 707, SUBFAMILY A, POLYPEPTIDE 2 (CYP707A2)	CYP707A2	NS	-1.36215	NS	NS
		AT1G27330	Ribosome associated membrane protein RAMP4;(source:Araport11)	--	AT1G27330	NS	-1.36178	NS	NS
		AT4G31820	A member of the NPY family genes (NPY1/AT4G31820, NPY2/AT2G14820, NPY3/AT5G67440, NPY4/AT2G23050, NPY5/AT4G37590). Encodes a protein with similarity to NHP3. Contains BTB/POZ domain. Promoter region has canonical auxin response element binding site and Wus binding site. Co-localizes to the late endosome with PID. Regulates cotyledon development through control of PIN1 polarity in concert with PID…	ENHANCER OF PINOID (ENP)	ENP	NS	-1.35659	NS	NS
		AT3G24090	Encodes a glutamine-fructose-6-phosphate transaminase that likely plays a role in UDP-N-acetylglucosamine biosynthesis.	L-GLUTAMINE D-FRUCTOSE-6-PHOSPHATE AMIDOTRANSFERASE (GFAT)	AT3G24090	NS	-1.35607	NS	NS
		AT5G62020	member of Heat Stress Transcription Factor (Hsf) family The mRNA is cell-to-cell mobile.	HEAT SHOCK TRANSCRIPTION FACTOR B2A (HSFB2A)	AT-HSFB2A	NS	-1.35291	NS	NS
		AT4G11300	ROH1, putative (DUF793);(source:Araport11)	--	AT4G11300	NS	-1.3511	NS	NS
		AT5G61790	calnexin 1;(source:Araport11)	CALNEXIN 1 (CNX1)	ATCNX1	NS	-1.35034	NS	NS
		AT1G08890	Major facilitator superfamily protein;(source:Araport11)	--	AT1G08890	NS	-1.34491	NS	NS
		AT3G16450	Mannose-binding lectin superfamily protein;(source:Araport11)	JACALIN-RELATED LECTIN 33 (JAL33)	AT3G16450	NS	-1.34398	NS	NS
		AT4G12910	serine carboxypeptidase-like 20;(source:Araport11)	SERINE CARBOXYPEPTIDASE-LIKE 20 (scpl20)	scpl20	NS	-1.34287	NS	NS
		AT1G75780	beta tubulin gene downregulated by phytochrome A (phyA)-mediated far-red light high-irradiance and the phytochrome B (phyB)-mediated red light high-irradiance responses	TUBULIN BETA-1 CHAIN (TUB1)	TUB1	NS	-1.33819	NS	NS
		AT5G55050	GDSL-motif esterase/acyltransferase/lipase. Enzyme group with broad substrate specificity that may catalyze acyltransfer or hydrolase reactions with lipid and non-lipid substrates. The mRNA is cell-to-cell mobile.	--	AT5G55050	NS	-1.33573	NS	NS
		AT4G37750	ANT is required for control of cell proliferation and encodes a putative transcriptional regulator similar to AP2. Loss of function alleles have reduced fertility, abnormal ovules and abnormal lateral organs. Expressed specifically in the chalaza and in floral organ primordia.	AINTEGUMENTA (ANT)	ANT	NS	-1.334	NS	NS
		AT3G02410	alpha/beta-Hydrolases superfamily protein;(source:Araport11)	ISOPRENYLCYSTEINE METHYLESTERASE-LIKE 2 (ICME-LIKE2)	ICME-LIKE2	NS	-1.32641	NS	NS
		AT4G12870	Gamma interferon responsive lysosomal thiol (GILT) reductase family protein;(source:Araport11)	--	AT4G12870	NS	-1.32426	NS	NS
		AT1G29300	intracellular protein transporter, putative (DUF641);(source:Araport11)	UNFERTILIZED EMBRYO SAC 1 (UNE1)	UNE1	NS	-1.32334	NS	NS
		AT1G12500	Nucleotide-sugar transporter family protein;(source:Araport11)	--	AT1G12500	NS	-1.32326	NS	NS
		AT3G20395	RING/U-box superfamily protein;(source:Araport11)	--	AT3G20395	NS	-1.32028	NS	NS
		AT2G44080	Encodes ARL, a gene similar to ARGOS involved in cell expansion-dependent organ growth. Upregulated by brassinosteroid. Acts downstream of BRI1. The mRNA is cell-to-cell mobile.	ARGOS-LIKE (ARL)	ARL	NS	-1.32023	NS	NS
		AT3G60070	Major facilitator superfamily protein;(source:Araport11)	--	AT3G60070	NS	-1.31526	NS	NS
		AT3G13310	Chaperone DnaJ-domain superfamily protein;(source:Araport11)	DNA J PROTEIN C66 (DJC66)	AT3G13310	NS	-1.31365	-1.06752	-1.20792
		AT1G20450	Encodes a gene induced by low temperature and dehydration. Inhibits e.coli growth while overexpressed. Belongs to the dehydrin protein family, which contains highly conserved stretches of 7-17 residues that are repetitively scattered in their sequences, the K-, S-, Y- and lysine rich segments. LTI29 and LTI30 double overexpressors confer cold tolerance. Localized to membranes and cytoplasm.	EARLY RESPONSIVE TO DEHYDRATION 10 (ERD10)	ERD10	NS	-1.31139	NS	NS
		AT4G12980	Auxin-responsive family protein;(source:Araport11)	--	AT4G12980	NS	-1.31035	NS	NS
		AT1G72470	A member of EXO70 gene family, putative exocyst subunits, conserved in land plants. Arabidopsis thaliana contains 23 putative EXO70 genes, which can be classified into eight clusters on the phylogenetic tree.	EXOCYST SUBUNIT EXO70 FAMILY PROTEIN D1 (EXO70D1)	ATEXO70D1	NS	-1.30902	NS	NS
		AT3G02040	Encodes a member of the glycerophosphodiester phosphodiesterase (GDPD) family. Has glycerophosphodiester phosphodiesterase activity. Functions in maintaining cellular phosphate homeostasis under phosphate starvation. The mRNA is cell-to-cell mobile.	SENESCENCE-RELATED GENE 3 (SRG3)	SRG3	NS	-1.30649	-0.929343	NS
		AT3G04730	early auxin-induced (IAA16)	INDOLEACETIC ACID-INDUCED PROTEIN 16 (IAA16)	IAA16	NS	-1.30126	NS	NS
		AT5G21105	Plant L-ascorbate oxidase;(source:Araport11)	--	AT5G21105	NS	-1.29883	NS	NS
		AT1G23000	Heavy metal transport/detoxification superfamily protein;(source:Araport11)	--	AT1G23000	NS	-1.29754	NS	NS
		AT3G16400	Encodes a nitrile-specifier protein NSP1 responsible for constitutive and herbivore-induced simple nitrile formation in rosette leaves. NSP1 is one out of five (At3g16400/NSP1, At2g33070/NSP2, At3g16390/NSP3, At3g16410/NSP4 and At5g48180/NSP5) A. thaliana epithiospecifier protein (ESP) homologues that promote simple nitrile, but not epithionitrile or thiocyanate formation. The mRNA is cell-to-cel…	NITRILE SPECIFIER PROTEIN 1 (NSP1)	NSP1	NS	-1.29705	NS	NS
		AT4G22780	Member of a family of ACT domain containing proteins . ACT domains are involved in amino acid binding .	ACT DOMAIN REPEAT 7 (ACR7)	ACR7	NS	-1.29584	NS	NS
		AT4G03210	encodes a member of xyloglucan endotransglucosylase/hydrolases (XTHs) that catalyze the cleavage and molecular grafting of xyloglucan chains function in loosening and rearrangement of the cell wall. Gene is expressed in shoot apex region, flower buds, flower stalks and internodes bearing flowers.	XYLOGLUCAN ENDOTRANSGLUCOSYLASE/HYDROLASE 9 (XTH9)	XTH9	NS	-1.29364	NS	NS
		AT5G49630	Is a high affinity amino acid transporter capable of transporting aspartate and tryptophan. May be involved in the amino acid uptake from xylem.	AMINO ACID PERMEASE 6 (AAP6)	AAP6	NS	-1.2935	NS	NS
		AT2G47000	Encodes an auxin efflux transmembrane transporter that is a member of the multidrug resistance P-glycoprotein (MDR/PGP) subfamily of ABC transporters. Functions in the basipetal redirection of auxin from the root tip. Exhibits apolar plasma membrane localization in the root cap and polar localization in tissues above and is involved in root hair elongation.	ATP-BINDING CASSETTE B4 (ABCB4)	PGP4	NS	-1.29259	NS	NS
		AT2G34930	disease resistance family protein / LRR family protein;(source:Araport11)	--	AT2G34930	NS	-1.28979	NS	NS
		AT1G05320	myosin heavy chain, embryonic smooth protein;(source:Araport11)	--	AT1G05320	NS	-1.28933	NS	NS
		AT4G30290	Encodes a xyloglucan endotransglucosylase/hydrolase with only only the endotransglucosylase (XET; EC 2.4.1.207) activity towards xyloglucan and non-detectable endohydrolytic (XEH; EC 3.2.1.151) activity. Expressed throughout both the main and the lateral root, with intensive expression at the dividing and elongating regions. Is expressed in lateral root primordia but expression ceases after later…	XYLOGLUCAN ENDOTRANSGLUCOSYLASE/HYDROLASE 19 (XTH19)	ATXTH19	NS	-1.28837	NS	NS
		AT1G01120	Encodes a condensing enzyme KCS1 (3-ketoacyl-CoA synthase 1) which is involved in the critical fatty acid elongation process in wax biosynthesis.	3-KETOACYL-COA SYNTHASE 1 (KCS1)	KCS1	NS	-1.28777	NS	NS
		AT2G24610	member of Cyclic nucleotide gated channel family	CYCLIC NUCLEOTIDE-GATED CHANNEL 14 (CNGC14)	ATCNGC14	NS	-1.28687	NS	NS
		AT5G28540	Encodes the luminal binding protein BiP, an ER-localized member of the HSP70 family. BiP is composed of an N-terminal ATP binding domain and a C-terminal domain that binds to hydrophobic patches on improperly/incompletely folded proteins in an ATP-dependent manner. Involved in polar nuclei fusion during proliferation of endosperm nuclei.	(BIP1)	BIP1	NS	-1.28359	NS	NS
		AT1G64390	glycosyl hydrolase 9C2;(source:Araport11)	GLYCOSYL HYDROLASE 9C2 (GH9C2)	AtGH9C2	NS	-1.28351	NS	NS
		AT5G66985	hypothetical protein;(source:Araport11)	--	AT5G66985	NS	-1.28198	NS	NS
		AT4G33145	hypothetical protein;(source:Araport11)	--	AT4G33145	NS	-1.28154	NS	NS
		AT3G60390	Encodes homeobox protein HAT3.	HOMEOBOX-LEUCINE ZIPPER PROTEIN 3 (HAT3)	HAT3	NS	-1.28044	NS	NS
		AT5G04020	calmodulin binding protein;(source:Araport11)	--	AT5G04020	NS	-1.27617	NS	NS
		AT3G60520	zinc ion-binding protein;(source:Araport11)	--	AT3G60520	NS	-1.27562	NS	NS
		AT3G03270	HRU1 is a hypoxia induced universal stress protein. It exists as two splice variants with AT3G03270.2 , which contains a putative dimerization domain, the predominant transcript found under anoxia. It is induced by RAP2.12. Subcellular localization is dynamic; under anoxia the localization of HRU1 shifts from cytoplasm to the plasma membrane.	HYPOXIA RESPONSIVE UNIVERSAL STRESS PROTEIN 1 (HRU1)	AT3G03270	NS	-1.27414	NS	NS
		AT5G23730	Encodes REPRESSOR OF UV-B PHOTOMORPHOGENESIS 2 (RUP2). Functions as a repressor of UV-B signaling.	REPRESSOR OF UV-B PHOTOMORPHOGENESIS 2 (RUP2)	RUP2	NS	-1.27367	NS	NS
		AT2G27000	member of CYP705A	CYTOCHROME P450, FAMILY 705, SUBFAMILY A, POLYPEPTIDE 8 (CYP705A8)	CYP705A8	NS	-1.27053	NS	NS
		AT4G21500	transmembrane protein;(source:Araport11)	--	AT4G21500	NS	-1.26942	NS	NS
		AT4G37650	Involved in radial organization of the root and shoot axial organs. Essential for normal shoot gravitropism. The protein moves in a highly specific manner from the cells of the stele in which it is synthesized outward. Movement requires sequences within the GRAS and VHIID domains. SHORT-ROOT forms a network in combination with JACKDAW, BLUEJAY AND SCARECROW to regulate tissue patterning through a…	SHORT ROOT (SHR)	SHR	NS	-1.26919	NS	NS
		AT5G23860	beta-tubulin, preferentially expressed in endodermal and phloem cells of primary roots and in the vascular tissues of leaves, stems, and flowers. The mRNA is cell-to-cell mobile.	TUBULIN BETA 8 (TUB8)	TUB8	NS	-1.269	NS	NS
		AT1G14920	Similar to a putative transcription factor and transcriptional coactivators. Repressor of GA responses and involved in gibberellic acid mediated signaling. Member of the DELLA proteins that restrain the cell proliferation and expansion that drives plant growth. The protein undergoes degradation in response to GA via the 26S proteasome. GAI may be involved in reducing ROS accumulation in response …	GIBBERELLIC ACID INSENSITIVE (GAI)	GAI	NS	-1.2689	NS	NS
		AT2G28080	UDP-Glycosyltransferase superfamily protein;(source:Araport11)	--	AT2G28080	NS	-1.25971	NS	NS
		AT5G15350	early nodulin-like protein 17;(source:Araport11)	EARLY NODULIN-LIKE PROTEIN 17 (ENODL17)	AtENODL17	NS	-1.25887	NS	NS
		AT3G24810	Kip-related protein (KRP) gene, encodes CDK (cyclin-dependent kinase) inhibitor (CKI), negative regulator of cell division. A member of seven KRP genes found in Arabidopsis thaliana. Differential expression patterns for distinct KRPs were revealed by in situ hybridization.	(ICK3)	ICK3	NS	-1.25303	NS	NS
		AT4G16660	heat shock protein 70 (Hsp 70) family protein;(source:Araport11)	--	AT4G16660	NS	-1.251	NS	NS
		AT5G51560	Leucine-rich repeat protein kinase family protein;(source:Araport11)	--	AT5G51560	NS	-1.25047	NS	NS
		AT4G34750	SAUR-like auxin-responsive protein family;(source:Araport11)	SMALL AUXIN UPREGULATED RNA 49 (SAUR49)	AT4G34750	NS	-1.2496	NS	NS
		AT3G11600	One of two plant specific paralogs of unknown function. Interacts with GL2. GIR1/GIR2 loss of function resembles gl2 lof mutations.	(GIR2)	AT3G11600	NS	-1.24087	NS	NS
		AT3G17790	Expression is upregulated in the shoot of cax1/cax3 mutant and is responsive to phosphate (Pi) and not phosphite (Phi) in roots and shoots.	PURPLE ACID PHOSPHATASE 17 (PAP17)	PAP17	NS	-1.24062	NS	NS
		AT1G69040	ACT-domain containing protein involved in feedback regulation of amino acid metabolism	ACT DOMAIN REPEAT 4 (ACR4)	ACR4	NS	-1.23942	NS	NS
		AT1G53430	Leucine-rich repeat transmembrane protein kinase;(source:Araport11)	NEMATODE-INDUCED LRR-RLK 2 (NILR2)	AT1G53430	NS	-1.23909	NS	NS
		AT5G56530	tRNA-splicing ligase (DUF239);(source:Araport11)	--	AT5G56530	NS	-1.23887	NS	NS
		AT4G23990	encodes a protein similar to cellulose synthase	CELLULOSE SYNTHASE LIKE G3 (CSLG3)	ATCSLG3	NS	-1.23864	NS	NS
		AT4G00150	Belongs to one of the LOM (LOST MERISTEMS) genes: AT2G45160 (LOM1), AT3G60630 (LOM2) and AT4G00150 (LOM3). LOM1 and LOM2 promote cell differentiation at the periphery of shoot meristems and help to maintain their polar organization.	HAIRY MERISTEM 3 (HAM3)	HAM3	NS	-1.23645	NS	NS
		AT1G08590	Encodes one of the two putative eLRR kinase closely related to PXY (At1g08590/PXL1 and At4g28650/PXL2). Insertion mutants in either pxl1 or pxl2 do not exhibit an obvious phenotype in the stem; double-mutant combinations of a Col allele, of pxy (pxy-3) with pxl1 and pxl2, generate a more severe vascular phenotype than pxy-3 alone, suggesting that these genes act synergistically with PXY in regula…	PXY-LIKE1 (PXL1)	AT1G08590	NS	-1.23529	NS	NS
		AT1G78660	The Arabidopsis protein AtGGH1 is a gamma-glutamyl hydrolase cleaving pentaglutamates to yield di- and triglutamates. The enzyme is involved in the tetrahydrofolate metabolism and located to the vacuole.	GAMMA-GLUTAMYL HYDROLASE 1 (GGH1)	GGH1	NS	-1.23216	NS	NS
		AT1G68640	Encodes bZIP-transcription factor. Mutant plants have extra floral organs. PAN is essential for AG activation in early flowers of short-day-grown plants.	PERIANTHIA (PAN)	PAN	NS	-1.23101	NS	NS
		AT5G13220	Plants overexpressing At5g13220.3, but not At5g13220.1 showed enhanced insensitivity to MeJa.	JASMONATE-ZIM-DOMAIN PROTEIN 10 (JAZ10)	TIFY9	NS	-1.23083	NS	NS
		AT3G24480	Leucine-rich repeat (LRR) family protein;(source:Araport11)	--	AT3G24480	NS	-1.22933	NS	NS
		AT5G17630	Nucleotide/sugar transporter family protein;(source:Araport11)	--	AT5G17630	NS	-1.22905	NS	NS
		AT1G30690	Sec14p-like phosphatidylinositol transfer family protein;(source:Araport11)	(PATL4)	AT1G30690	NS	-1.22238	NS	NS
		AT5G18650	Encodes a RING-type E3 ubiquitin ligase that interacts with and ubiquitinates MYB30, leads to MYB30 proteasomal degradation and downregulation of its transcriptional activity. Since MYB30 is a positive regulator of Arabidopsis HR and defence responses, MIEL1 is involved in the negative regulation of these processes. The mRNA is cell-to-cell mobile.	MYB30-INTERACTING E3 LIGASE 1 (MIEL1)	AT5G18650	NS	-1.22101	NS	NS
		AT2G47240	Encodes an acyl-CoA synthetase that acts on long-chain and very-long-chain fatty acids, involved in cuticular wax and cutin biosynthesis The mRNA is cell-to-cell mobile.	LONG-CHAIN ACYL-COA SYNTHASE 1 (LACS1)	CER8	NS	-1.21987	NS	NS
		AT4G16120	putative membrane-anchored cell wall protein	COBRA-LIKE PROTEIN-7 PRECURSOR (COBL7)	ATSEB1	NS	-1.21762	NS	NS
		AT5G14760	At5g14760 encodes for L-aspartate oxidase involved in the early steps of NAD biosynthesis. In contrary to the EC 1.4.3.16 (l-aspartate oxidase - deaminating) the enzyme catalyzes the reaction L-aspartate + O2 = iminoaspartate (alpha-iminosuccinate) + H2O2	L-ASPARTATE OXIDASE (AO)	AO	NS	-1.21489	NS	NS
		AT4G30340	encodes a diacylglycerol kinase. Applying a specific diacylglycerol kinase inhibitor to the growth media resulted in reduced root elongation and plant growth. Gene is expressed throughout the plant but is strongest in flowers and young seedlings.	DIACYLGLYCEROL KINASE 7 (DGK7)	ATDGK7	NS	-1.2127	NS	NS
		AT2G03090	member of Alpha-Expansin Gene Family. Naming convention from the Expansin Working Group (Kende et al, 2004. Plant Mol Bio). Involved in the formation of nematode-induced syncytia in roots of Arabidopsis thaliana.	EXPANSIN A15 (EXPA15)	ATEXP15	NS	-1.21115	NS	NS
		AT2G43040	encodes a calmodulin-binding protein that is expressed specifically in pollen and is required for pollen development.	NO POLLEN GERMINATION 1 (NPG1)	NPG1	NS	-1.21027	NS	NS
		AT5G11000	hypothetical protein (DUF868);(source:Araport11)	--	AT5G11000	NS	-1.21002	NS	NS
		AT4G36890	IRX14 was identified as MUCI64 in a reverse genetic screen for MUCILAGE-RELATED genes. IRX14/MUCI64 is a GT43 protein essential for xylan elongation in seed coat mucilage. The xylan backbone maintains the attachment of mucilage to the seed surface and the distribution of cellulose. It was identified based on its gene expression co-variance with the IRX3 gene involved in secondary cell wall synthe…	IRREGULAR XYLEM 14 (IRX14)	IRX14	NS	-1.20893	NS	NS
		AT4G25900	Galactose mutarotase-like superfamily protein;(source:Araport11)	--	AT4G25900	NS	-1.20733	NS	NS
		AT3G52470	Late embryogenesis abundant (LEA) hydroxyproline-rich glycoprotein family;(source:Araport11)	--	AT3G52470	NS	-1.20599	NS	NS
		AT1G28650	GDSL-motif esterase/acyltransferase/lipase. Enzyme group with broad substrate specificity that may catalyze acyltransfer or hydrolase reactions with lipid and non-lipid substrates.	--	AT1G28650	NS	-1.20397	NS	NS
		AT4G27260	encodes an IAA-amido synthase that conjugates Asp and other amino acids to auxin in vitro. Lines carrying insertions in this gene are hypersensitive to auxin. It is involved in camalexin biosynthesis via conjugating indole-3-carboxylic acid (ICA) and cysteine (Cys). The mRNA is cell-to-cell mobile.	(WES1)	GH3.5	NS	-1.2028	NS	NS
		AT1G33800	Encodes a glucuronoxylan(GX)-speci&#64257;c 4-O-methyltransferase responsible for methylating GlcA residues in GX. Reduced methylation of GX ingxmt1-1 plants is correlated with altered lignin composition. The mRNA is cell-to-cell mobile.	GLUCURONOXYLAN METHYLTRANSFERASE 1 (GXMT1)	AT1G33800	NS	-1.20149	NS	NS
		AT3G54690	Sugar isomerase (SIS) family protein;(source:Araport11)	(SETH3)	AT3G54690	NS	-1.20099	NS	NS
		AT1G09310	plant/protein (Protein of unknown function, DUF538);(source:Araport11)	--	AT1G09310	NS	-1.19751	NS	NS
		AT1G09210	Encodes one of three Arabidopsis calreticulins.	CALRETICULIN 1B (CRT1b)	CRT1b	NS	-1.19723	NS	NS
		AT4G23250	cysteine-rich receptor-like protein kinase 17;(source:Araport11)	EMBRYO DEFECTIVE 1290 (emb1290)	CRK17	NS	-1.19573	NS	NS
		AT5G48060	C2 calcium/lipid-binding plant phosphoribosyltransferase family protein;(source:Araport11)	--	AT5G48060	NS	-1.19561	NS	NS
		AT5G46110	Encodes a chloroplast triose phosphate / 3-phosphoglycerate translocator that transports triose phosphates derived from the Calvin cycle in the stroma to the cytosol for use in sucrose synthesis and other biosynthetic processes. A tpt mutant has altered acclimation responses. The mRNA is cell-to-cell mobile.	ACCLIMATION OF PHOTOSYNTHESIS TO ENVIRONMENT 2 (APE2)	TPT	NS	-1.19402	NS	NS
		AT3G17998		--	CPuORF30	NS	-1.19353	NS	NS
		AT2G06850	endoxyloglucan transferase (EXGT-A1) gene	XYLOGLUCAN ENDOTRANSGLUCOSYLASE/HYDROLASE 4 (XTH4)	EXGT-A1	NS	-1.18779	NS	NS
		AT1G17190	Encodes glutathione transferase belonging to the tau class of GSTs. Naming convention according to Wagner et al. (2002).	GLUTATHIONE S-TRANSFERASE TAU 26 (GSTU26)	ATGSTU26	NS	-1.18718	NS	NS
		AT1G27660	basic helix-loop-helix (bHLH) DNA-binding superfamily protein;(source:Araport11)	--	AT1G27660	NS	-1.18466	NS	NS
		AT1G62570	belongs to the flavin-monooxygenase (FMO) family, encodes a glucosinolate S-oxygenase that catalyzes the conversion of methylthioalkyl glucosinolates to methylsulfinylalkyl glucosinolates The mRNA is cell-to-cell mobile.	FLAVIN-MONOOXYGENASE GLUCOSINOLATE S-OXYGENASE 4 (FMO GS-OX4)	FMO GS-OX4	NS	-1.18053	NS	NS
		AT1G29310	SecY protein transport family protein;(source:Araport11)	--	AT1G29310	NS	-1.17688	NS	NS
		AT2G16660	Major facilitator superfamily protein;(source:Araport11)	--	AT2G16660	NS	-1.17573	NS	NS
		AT4G30800	Nucleic acid-binding, OB-fold-like protein;(source:Araport11)	--	AT4G30800	NS	-1.17563	NS	NS
		AT2G47560	RING/U-box superfamily protein;(source:Araport11)	--	AT2G47560	NS	-1.17408	NS	-1.47519
		AT4G31000	Calmodulin-binding protein;(source:Araport11)	--	AT4G31000	NS	-1.17226	NS	NS
		AT5G57685	Encodes a member of the GDU (glutamine dumper) family proteins involved in amino acid export: At4g31730 (GDU1), At4g25760 (GDU2), At5g57685 (GDU3), At2g24762 (GDU4), At5g24920 (GDU5), At3g30725 (GDU6) and At5g38770 (GDU7).	GLUTAMINE DUMPER 3 (GDU3)	ATGDU3	NS	-1.1721	NS	NS
		AT4G29030	Putative membrane lipoprotein;(source:Araport11)	--	AT4G29030	NS	-1.17043	NS	NS
		AT2G34020	Calcium-binding EF-hand family protein;(source:Araport11)	--	AT2G34020	NS	-1.16995	NS	NS
		AT2G29550	Encodes a beta-tubulin that is expressed in leaves, roots and flowers.	TUBULIN BETA-7 CHAIN (TUB7)	TUB7	NS	-1.16738	NS	NS
		AT5G64660	CYS, MET, PRO, and GLY protein 2;(source:Araport11)	CYS, MET, PRO, AND GLY PROTEIN 2 (CMPG2)	CMPG2	NS	-1.16678	NS	NS
		AT1G24170	Encodes a protein with putative galacturonosyltransferase activity.	(LGT9)	LGT9	NS	-1.16528	NS	NS
		AT1G07620	GTP-binding protein Obg/CgtA;(source:Araport11)	(ATOBGM)	ATOBGM	NS	-1.16182	NS	NS
		AT4G32880	member of homeodomain-leucine zipper family, acting as a differentiation-promoting transcription factor of the vascular meristems.	HOMEOBOX GENE 8 (HB-8)	ATHB-8	NS	-1.15993	NS	NS
		AT1G01110	IQ-domain 18;(source:Araport11)	IQ-DOMAIN 18 (IQD18)	IQD18	NS	-1.15852	NS	NS
		AT3G11700	FASCICLIN-like arabinogalactan protein 18 precursor;(source:Araport11)	FASCICLIN-LIKE ARABINOGALACTAN PROTEIN 18 PRECURSOR (FLA18)	FLA18	NS	-1.15764	NS	NS
		AT5G51850	hypothetical protein;(source:Araport11)	TON1 RECRUITING MOTIF 24 (TRM24)	AT5G51850	NS	-1.15535	NS	NS
		AT3G06145	RING zinc finger protein;(source:Araport11)	--	AT3G06145	NS	-1.15025	NS	NS
		AT5G65170	VQ motif-containing protein;(source:Araport11)	--	AT5G65170	NS	-1.15022	NS	NS
		AT1G07640	A member of the DOF transcription factors. Prominently expressed in the phloem of leaves and other organs. Expression is induced by wounding, MeJA and insect feeding. Upregulates glucosinolate biosynthesis.	(OBP2)	OBP2	NS	-1.14975	NS	NS
		AT1G11000	A member of a large family of seven-transmembrane domain proteins specific to plants, homologs of the barley mildew resistance locus o (MLO) protein. The Arabidopsis genome contains 15 genes encoding MLO proteins, with localization in plasma membrane. Phylogenetic analysis revealed four clades of closely-related AtMLO genes. ATMLO4 belongs to the clade I, with AtMLO11 and AtMLO14. The gene is exp…	MILDEW RESISTANCE LOCUS O 4 (MLO4)	MLO4	NS	-1.14941	NS	NS
		AT3G28910	transcription factor myb homologue	MYB DOMAIN PROTEIN 30 (MYB30)	ATMYB30	NS	-1.14911	NS	NS
		AT1G07370	Encodes putative proliferating cell nuclear antigen involved in cell cycle regulation. May be sumoylated.	PROLIFERATING CELLULAR NUCLEAR ANTIGEN 1 (PCNA1)	PCNA1	NS	-1.1475	NS	NS
		AT1G08650	Encodes a phosphoenolpyruvate carboxylase kinase that is expressed at highest levels in leaves. Expression is induced by light. The mRNA is cell-to-cell mobile.	PHOSPHOENOLPYRUVATE CARBOXYLASE KINASE 1 (PPCK1)	PPCK1	NS	-1.1453	NS	NS
		AT5G42110	hypothetical protein;(source:Araport11)	--	AT5G42110	NS	-1.14367	NS	NS
		AT1G12805	nucleotide binding protein;(source:Araport11)	--	AT1G12805	NS	-1.14354	NS	NS
		AT3G17860	JAZs are direct targets of the SCFCOI1 E3 ubiquitin-ligase and JA treatment induces their proteasome-mediated degradation. Furthermore, JAI3 negatively regulates the key transcriptional activator of JA responses, AtMYC2. The C-terminal portion of JAZ3, including the Jas domain, appears to be important for JAZ3-COI1 binding in the presence of coronatine.	JASMONATE-ZIM-DOMAIN PROTEIN 3 (JAZ3)	TIFY6B	NS	-1.1434	NS	NS
		AT3G19970	alpha/beta-Hydrolases superfamily protein;(source:Araport11)	--	AT3G19970	NS	-1.14211	NS	NS
		AT2G37250	encodes adenylate kinase that is located in the chloroplast involved in the coordination of metabolism and growth	ADENOSINE KINASE (ADK)	ADK	NS	-1.14171	NS	NS
		AT1G49430	Encodes a long chain acyl-CoA synthetase that catalyzes the synthesis of omega-hydroxy fatty acyl-CoA intermediates in the pathway to cutin synthesis. Required for repression of lateral root formation.	LONG-CHAIN ACYL-COA SYNTHETASE 2 (LACS2)	LACS2	NS	-1.13632	NS	NS
		AT1G11580	methylesterase PCR A;(source:Araport11)	METHYLESTERASE PCR A (PMEPCRA)	ATPMEPCRA	NS	-1.12991	NS	NS
		AT5G48940	RGFR2 is a leucine--rich repeat receptor kinase that, together with RGFR1 and RGFR3, binds ROOT GROWTH FACTORS and is required for establishing the gradient of PLETHORA1 and PLETHORA2 essential for proper root growth and development.	(RGFR2)	AT5G48940	NS	-1.12866	NS	NS
		AT2G40610	member of Alpha-Expansin Gene Family. Naming convention from the Expansin Working Group (Kende et al, 2004. Plant Mol Bio). Involved in the formation of nematode-induced syncytia in roots of Arabidopsis thaliana.	EXPANSIN A8 (EXPA8)	EXP8	NS	-1.12841	NS	NS
		AT3G10100	transposable_element_gene;(source:Araport11);similar to ASY2, DNA binding [Arabidopsis thaliana] (TAIR:AT4G32200.1);(source:TAIR10)	--	AT3G10100	NS	-1.12702	NS	NS
		AT2G47440	Tetratricopeptide repeat (TPR)-like superfamily protein;(source:Araport11)	--	AT2G47440	NS	-1.12635	NS	NS
		AT5G40150	Peroxidase superfamily protein;(source:Araport11)	--	AT5G40150	NS	-1.12558	NS	NS
		AT5G41060	DHHC-type zinc finger family protein;(source:Araport11)	--	AT5G41060	NS	-1.12526	NS	NS
		AT3G12920	Encodes one of the BRGs (BOI-related gene) involved in resistance to Botrytis cinerea.	BOI-RELATED GENE 3 (BRG3)	AT3G12920	NS	-1.12397	NS	NS
		AT5G24990	enhanced disease resistance-like protein (DUF1336);(source:Araport11)	--	AT5G24990	NS	-1.12346	NS	NS
		AT1G23030	Encodes a plant U-Box protein that is capable of binding and ubiquitinating MYC2 in vitro, acting as an E3 ligase. Unlike PUB10, its closest homolog in Arabidopsis, it does not appear to play a major role in the MeJA-mediated response.	PLANT U-BOX PROTEIN 11 (PUB11)	AT1G23030	NS	-1.12327	NS	NS
		AT2G37460	nodulin MtN21-like transporter family protein	USUALLY MULTIPLE ACIDS MOVE IN AND OUT TRANSPORTERS 12 (UMAMIT12)	AT2G37460	NS	-1.12307	NS	NS
		AT5G46910	Transcription factor jumonji (jmj) family protein / zinc finger (C5HC2 type) family protein;(source:Araport11)	--	AT5G46910	NS	-1.11951	NS	NS
		AT2G27500	Glycosyl hydrolase superfamily protein;(source:Araport11)	--	AT2G27500	NS	-1.11889	NS	NS
		AT1G65620	required for formation of a symmetric flat leaf lamina, encodes a member of a family of proteins characterized by cysteine repeats and a leucine zipper; involved in KNOX gene regulation. Acts together with ASL1 in proximal-distal symmetry determination. Forms a complex with AS1 that binds to the BP promoter and leads to silencing of BP.	ASYMMETRIC LEAVES 2 (AS2)	AS2	NS	-1.1188	NS	NS
		AT5G62220	Encodes a Golgi apparatus-localized galactosyltransferase involved in galactosyl-substitution of xyloglucan at position 2.	GLYCOSYLTRANSFERASE 18 (GT18)	ATGT18	NS	-1.1162	NS	NS
		AT1G14290	Encodes one of the two redundant sphingoid base hydroxylases (SBH). Involved in sphingolipid trihydroxy long-chain base (4-hydroxysphinganine) biosynthesis. Double mutants of SBHs were dwarfed and not able to progress from vegetative to reproductive growth.	SPHINGOID BASE HYDROXYLASE 2 (SBH2)	SBH2	NS	-1.11598	NS	NS
		AT3G16460	Mannose-binding lectin superfamily protein;(source:Araport11)	JACALIN-RELATED LECTIN 34 (JAL34)	AT3G16460	NS	-1.11315	NS	NS
		AT5G50740	Heavy metal transport/detoxification superfamily protein;(source:Araport11)	--	AT5G50740	NS	-1.11305	NS	NS
		AT2G41475	Embryo-specific protein 3, (ATS3);(source:Araport11)	EMBRYO-SPECIFIC PROTEIN 3A (ATS3A)	AT2G41475	NS	-1.11304	NS	NS
		AT2G42580	Encodes a member of the TTL family and contains a thioredoxin like domain and three tandom TPRs. Interacts physically with BRL2/VH1 and appears to play a role in brassiosteroid and auxin signaling. Belongs to one of the 36 carboxylate clamp (CC)-tetratricopeptide repeat (TPR) proteins (Prasad 2010, Pubmed ID: 20856808) with potential to interact with Hsp90/Hsp70 as co-chaperones. The TTL family i…	TETRATRICOPETIDE-REPEAT THIOREDOXIN-LIKE 3 (TTL3)	TTL3	NS	-1.10807	NS	NS
		AT5G39760	homeobox protein 23;(source:Araport11)	HOMEOBOX PROTEIN 23 (HB23)	AtHB23	NS	-1.10768	NS	NS
		AT5G26220	ChaC-like family protein;(source:Araport11)	GAMMA-GLUTAMYL CYCLOTRANSFERASE 2;1 (GGCT2;1)	AT5G26220	NS	-1.10328	NS	NS
		AT3G23210	basic helix-loop-helix (bHLH) DNA-binding superfamily protein;(source:Araport11)	BASIC HELIX-LOOP-HELIX 34 (bHLH34)	bHLH34	NS	-1.10104	NS	NS
		AT5G51440	HSP20-like chaperones superfamily protein;(source:Araport11)	--	AT5G51440	NS	-1.10094	NS	NS
		AT1G53300	Encodes one of the 36 carboxylate clamp (CC)-tetratricopeptide repeat (TPR) proteins (Prasad 2010, Pubmed ID: 20856808) with potential to interact with Hsp90/Hsp70 as co-chaperones. The TTL family is required for osmotic stress tolerance and male sporogenesis. The mRNA is cell-to-cell mobile.	TETRATRICOPEPTIDE-REPEAT THIOREDOXIN-LIKE 1 (TTL1)	TTL1	NS	-1.09946	NS	NS
		AT5G22740	Encodes a beta-mannan synthase based on in vitro enzyme assays from heterologously expressed protein. CSLA2 synthesizes the backbone of galactoglucomannan in seed coat epidermal cells. Both CSLA2 and MUCI10, which may be part of a protein complex, are critical for mucilage architecture.	CELLULOSE SYNTHASE-LIKE A02 (CSLA02)	ATCSLA2	NS	-1.09828	NS	NS
		AT1G11260	Encodes a H+/hexose cotransporter. The mRNA is cell-to-cell mobile.	SUGAR TRANSPORTER 1 (STP1)	STP1	NS	-1.09827	NS	NS
		AT3G47420	Encodes a Pi starvation-responsive protein AtPS3. A member of the phosphate starvation-induced glycerol-3-phosphate permease gene family: AT3G47420(G3Pp1), AT4G25220(G3Pp2), AT1G30560(G3Pp3), AT4G17550(G3Pp4) and AT2G13100(G3Pp5). Its expression is responsive to phosphate (Pi) and not phosphite (Phi) in roots and shoots.	GLYCEROL-3-PHOSPHATE PERMEASE 1 (G3Pp1)	ATPS3	NS	-1.09766	NS	NS
		AT3G22060	contains Pfam profile: PF01657 Domain of unknown function that is usually associated with protein kinase domain Pfam:PF00069, however this protein does not have the protein kinase domain	--	AT3G22060	NS	-1.09704	NS	NS
		AT5G67060	Encodes a bHLH transcription factor that is involved in transmitting tract and stigma development and acts as a local modulator of auxin and cytokinin responses to control gynoecium development. HEC1 affects auxin transport by acting as a transcriptional regulator of PIN1 and PIN3.	HECATE 1 (HEC1)	HEC1	NS	-1.0957	NS	NS
		AT1G02390	putative sn-glycerol-3-phosphate 2-O-acyltransferase	GLYCEROL-3-PHOSPHATE SN-2-ACYLTRANSFERASE 2 (GPAT2)	ATGPAT2	NS	-1.0948	NS	NS
		AT5G51750	subtilase 1.3;(source:Araport11)	SUBTILASE 1.3 (SBT1.3)	ATSBT1.3	NS	-1.09264	NS	NS
		AT1G70420	DNA ligase-like protein, putative (DUF1645);(source:Araport11)	--	AT1G70420	NS	-1.09236	NS	NS
		AT1G20440	Belongs to the dehydrin protein family, which contains highly conserved stretches of 7-17 residues that are repetitively scattered in their sequences, the K-, S-, Y- and lysine rich segments. Cold regulated gene, amino acid sequence homology with Group II LEA (late embryogenesis abundant) proteins. Also responds to osmotic stress, ABA, dehydration and inhibits e.coli growth while overexpressed. C…	COLD-REGULATED 47 (COR47)	COR47	NS	-1.09195	NS	NS
		AT5G02260	member of Alpha-Expansin Gene Family. Naming convention from the Expansin Working Group (Kende et al, 2004. Plant Mol Bio)	EXPANSIN A9 (EXPA9)	ATEXPA9	NS	-1.09088	NS	NS
		AT5G39580	Peroxidase superfamily protein;(source:Araport11)	--	AT5G39580	NS	-1.09064	NS	NS
		AT1G55020	lipoxygenase, a defense gene conferring resistance Xanthomonas campestris The mRNA is cell-to-cell mobile.	LIPOXYGENASE 1 (LOX1)	LOX1	NS	-1.08793	NS	NS
		AT1G52342	hypothetical protein;(source:Araport11)	--	AT1G52342	NS	-1.08741	NS	NS
		AT2G27840	Belongs to the plant specific HD2 type proteins; similar to nucleolar Zea mays histone deacetylase; HD2-p39	(HDT4)	HDA13	NS	-1.08706	NS	NS
		AT5G65270	RAB GTPase homolog A4A;(source:Araport11)	RAB GTPASE HOMOLOG A4A (RABA4a)	AtRABA4a	NS	-1.08637	NS	NS
		AT3G29360	Encodes one of four UDP-glucose dehydrogenase UGD) genes. Mutation of this gene in combination with UGD3 leads to swollen plant cell walls and severe developmental defects associated with changes in pectic polysaccharides.	UDP-GLUCOSE DEHYDROGENASE 2 (UGD2)	AT3G29360	NS	-1.08387	NS	NS
		AT3G26932	dsRNA-binding protein 3;(source:Araport11)	DSRNA-BINDING PROTEIN 3 (DRB3)	DRB3	NS	-1.07653	NS	NS
		AT5G48450	Encodes a protein with two DUF26 domains and a signal peptide for secretion. The protein is transported to the apoplast when it is expressed as a GFP fusion protein.	SKU5 SIMILAR 3 (sks3)	sks3	NS	-1.07523	NS	NS
		AT4G14622		--	CPuORF60	NS	-1.07403	NS	NS
		AT5G16590	Leucine-rich repeat protein kinase family protein;(source:Araport11)	(LRR1)	LRR1	NS	-1.0697	NS	NS
		AT4G12420	Encodes a protein of unknown function involved in directed root tip growth. It is a member of 19-member gene family and is distantly related structurally to the multiple-copper oxidases ascorbate oxidase and laccase, though it lacks the copper-binding domains. The protein is glycosylated and GPI-anchored. It is localized to the plasma membrane and the cell wall. The gene is expressed most strongl…	(SKU5)	SKU5	NS	-1.06961	NS	NS
		AT1G72730	DEA(D/H)-box RNA helicase family protein;(source:Araport11)	--	AT1G72730	NS	-1.06941	NS	NS
		AT4G19170	chloroplast-targeted member of a family of enzymes similar to nine-cis-epoxycarotenoid dioxygenase The mRNA is cell-to-cell mobile.	NINE-CIS-EPOXYCAROTENOID DIOXYGENASE 4 (NCED4)	NCED4	NS	-1.06884	NS	NS
		AT2G40480	WEB family protein (DUF827);(source:Araport11)	--	AT2G40480	NS	-1.06876	NS	NS
		AT3G61630	CRF6 encodes one of the six cytokinin response factors. CRF5 belongs to the AP2/ERF superfamily of the transcriptional factors. CRF proteins rapidly relocalize to the nucleus in response to cytokinin. Analysis of loos-of-function mutants revealed that the CRFs function redundantly to regulate the development of embryos, cotyledons and leaves.	CYTOKININ RESPONSE FACTOR 6 (CRF6)	CRF6	NS	-1.06739	NS	NS
		AT4G28890	RING/U-box superfamily protein;(source:Araport11)	--	AT4G28890	NS	-1.0652	NS	NS
		AT4G39840	cell wall integrity/stress response component-like protein;(source:Araport11)	--	AT4G39840	NS	-1.06362	NS	NS
		AT5G15950	Adenosylmethionine decarboxylase family protein;(source:Araport11)	--	AT5G15950	NS	-1.06335	NS	NS
		AT2G25110	Encodes an endoplasmic reticulum protein SDF2 (stromal-derived factor-2). Forms a complex SDF2-ERdj3B-BiP that is required for the proper accumulation of the surface-exposed leucine-rich repeat receptor kinases EFR. EFR is involved in PAMP (pathogen associated molecular patterns) triggered immunity.	STROMAL CELL-DERIVED FACTOR 2-LIKE PROTEIN PRECURSOR (SDF2)	SDF2	NS	-1.06132	NS	NS
		AT5G51550	EXORDIUM like 3;(source:Araport11)	EXORDIUM LIKE 3 (EXL3)	EXL3	NS	-1.06084	NS	NS
		AT3G48140	B12D protein;(source:Araport11)	--	AT3G48140	NS	-1.06076	NS	NS
		AT1G27930	Function unknown. Interacts with eIF3.	--	AT1G27930	NS	-1.05864	NS	NS
		AT4G25260	Plant invertase/pectin methylesterase inhibitor superfamily protein;(source:Araport11)	--	AT4G25260	NS	-1.05638	NS	NS
		AT5G04160	UUAT1 is a UDP-Uronic acid transporter that is localized to the Golgi. It is expressed in the seed coat epidermis and is involved in the development of seed coat mucilage.	(UUAT1)	AT5G04160	NS	-1.05539	NS	NS
		AT3G49790	Carbohydrate-binding protein;(source:Araport11)	--	AT3G49790	NS	-1.0544	NS	NS
		AT1G56210	Heavy metal transport/detoxification superfamily protein;(source:Araport11)	--	AT1G56210	NS	-1.05146	NS	NS
		AT1G26260	Encodes CIB5 (cryptochrome-interacting basic-helix-loop-helix). Related to CIB1 (AT4G34530). CIB5 interacts with CRY2 and forms heterodimer with CIB1 in vitro. Regulates flowering time redundantly with CIB1.	CRYPTOCHROME-INTERACTING BASIC-HELIX-LOOP-HELIX 5 (CIB5)	CIB5	NS	-1.05018	NS	NS
		AT1G04990	Zinc finger C-x8-C-x5-C-x3-H type family protein;(source:Araport11)	--	AT1G04990	NS	-1.04895	NS	NS
		AT5G13860	ELCH-like protein;(source:Araport11)	ELCH-LIKE (ELC-Like)	ELC-Like	NS	-1.04894	NS	NS
		AT3G27960	Tetratricopeptide repeat (TPR)-like superfamily protein;(source:Araport11)	KINESIN LIGHT CHAIN-RELATED 2 (KLCR2)	AT3G27960	NS	-1.04855	NS	NS
		AT5G56350	Pyruvate kinase family protein;(source:Araport11)	--	AT5G56350	NS	-1.04688	NS	NS
		AT4G33220	pectin methylesterase 44;(source:Araport11)	PECTIN METHYLESTERASE 44 (PME44)	PME44	NS	-1.04557	NS	NS
		AT4G24190	encodes an ortholog of GRP94, an ER-resident HSP90-like protein and is involved in regulation of meristem size and organization. Single and double mutant analyses suggest that SHD may be required for the correct folding and/or complex formation of CLV proteins. Lines carrying recessive mutations in this locus exhibits expanded shoot meristems, disorganized root meristems, and defective pollen tub…	SHEPHERD (SHD)	AtHsp90.7	NS	-1.04508	NS	NS
		AT4G36250	Encodes a putative aldehyde dehydrogenase. The gene is not responsive to osmotic stress and is expressed constitutively at a low level in plantlets and root cultures.	ALDEHYDE DEHYDROGENASE 3F1 (ALDH3F1)	ALDH3F1	NS	-1.04494	NS	NS
		AT2G17280	Phosphoglycerate mutase family protein;(source:Araport11)	--	AT2G17280	NS	-1.04172	NS	NS
		AT1G66150	receptor-like transmembrane kinase I (TMK1)	TRANSMEMBRANE KINASE 1 (TMK1)	TMK1	NS	-1.03981	NS	NS
		AT5G60060	F-box SKIP23-like protein (DUF295);(source:Araport11)	--	AT5G60060	NS	-1.03878	NS	NS
		AT1G55810	One of the homologous genes predicted to encode proteins with UPRT domains (Uracil phosphoribosyltransferase). Five of these genes (At5g40870, At3g27190, At1g55810, At4g26510 and At3g27440) show a high level of identity, and are annotated as also containing a N-terminal uracil kinase (UK) domain. These genes are referred to as UKL1 (UK-like 1), UKL2, UKL3, UKL4 and UKL5, respectively.	URIDINE KINASE-LIKE 3 (UKL3)	UKL3	NS	-1.03708	NS	NS
		AT5G39320	UDP-glucose 6-dehydrogenase family protein;(source:Araport11)	UDP-GLUCOSE DEHYDROGENASE 4 (UDG4)	AT5G39320	NS	-1.03699	NS	NS
		AT4G13100	RING/U-box superfamily protein;(source:Araport11)	--	AT4G13100	NS	-1.03453	NS	NS
		AT5G58900	Homeodomain-like transcriptional regulator;(source:Araport11)	--	AT5G58900	NS	-1.03442	NS	NS
		AT5G57980	NRPB5-like protein of unknown function; homologous to budding yeast RPB5	RNA POLYMERASE II FIFTH LARGEST SUBUNIT, C (RPB5C)	RPB5C	NS	-1.03387	NS	NS
		AT2G46530	auxin response factor 11;(source:Araport11)	AUXIN RESPONSE FACTOR 11 (ARF11)	ARF11	NS	-1.03181	NS	NS
		AT3G56370	Leucine-rich repeat protein kinase family protein;(source:Araport11)	--	AT3G56370	NS	-1.03168	NS	NS
		AT3G45230	Encodes the arabinogalactan protein core of plant cell wall proteoglycan that contains arabinogalactan and cell wall matrix glycan pectin and/or xylan domains.	ARABINOXYLAN PECTIN ARABINOGALACTAN PROTEIN 1 (APAP1)	AT3G45230	NS	-1.03152	NS	NS
		AT3G41762	hypothetical protein;(source:Araport11)	--	AT3G41762	NS	-1.03008	-1.1109	NS
		AT4G00820	IQ-domain 17;(source:Araport11)	IQ-DOMAIN 17 (iqd17)	iqd17	NS	-1.02739	NS	NS
		AT5G02890	Encodes a protein with similarity to transferases in plants and fungi.	--	AT5G02890	NS	-1.02645	NS	NS
		AT4G34630	prostatic spermine-binding-like protein;(source:Araport11)	--	AT4G34630	NS	-1.02498	NS	NS
		AT2G31270	Encodes a cyclin-dependent protein kinase. Involved in nuclear DNA replication and plastid division. Located in nucleus and chloroplast.	HOMOLOG OF YEAST CDT1 A (CDT1A)	CDT1	NS	-1.02386	NS	NS
		AT4G22250	RING/U-box superfamily protein;(source:Araport11)	--	AT4G22250	NS	-1.02132	NS	NS
		AT1G78060	Glycosyl hydrolase family protein;(source:Araport11)	--	AT1G78060	NS	-1.02112	NS	NS
		AT2G04100	MATE efflux family protein;(source:Araport11)	--	AT2G04100	NS	-1.01804	NS	NS
		AT5G15640	Mitochondrial substrate carrier family protein;(source:Araport11)	--	AT5G15640	NS	-1.01551	NS	NS
		AT2G03240	EXS (ERD1/XPR1/SYG1) family protein;(source:Araport11)	--	AT2G03240	NS	-1.01476	NS	NS
		AT4G23750	encodes a member of the ERF (ethylene response factor) subfamily B-5 of ERF/AP2 transcription factor family. The protein contains one AP2 domain. There are 7 members in this subfamily. Monopteros target gene.	CYTOKININ RESPONSE FACTOR 2 (CRF2)	CRF2	NS	-1.01233	NS	NS
		AT3G54810	Encodes a protein containing a GATA type zinc finger domain that is expressed in the embryo axis and involved in germination. Mutants have a reduced rate of germination even when stratified.	BLUE MICROPYLAR END 3 (BME3)	GATA8	NS	-1.00779	NS	NS
		AT1G10020	formin-like protein (DUF1005);(source:Araport11)	--	AT1G10020	NS	-1.00611	NS	NS
		AT3G01670	Encodes a protein localized to phloem filaments that is required for phloem filament formation. The mRNA is cell-to-cell mobile.	SIEVE ELEMENT OCCLUSION A (SEOA)	AT3G01670	NS	-1.0032	NS	NS
		AT5G14880	Potassium transporter family protein;(source:Araport11)	POTASSIUM UPTAKE 8 (KUP8)	AT5G14880	NS	-1.00232	NS	NS
		AT1G04520	Encodes a plasmodesmal protein that may be involved in the intercellular movement of molecules through the plasmodesmata.	PLASMODESMATA-LOCATED PROTEIN 2 (PDLP2)	PDLP2	NS	-1.0017	NS	NS
		AT3G29670	Encodes a malonyltransferase that may play a role in phenolic xenobiotic detoxification. The mRNA is cell-to-cell mobile.	PHENOLIC GLUCOSIDE MALONYLTRANSFERASE 2 (PMAT2)	AT3G29670	NS	5.36357	NS	NS
		AT4G18690	delay of germination protein;(source:Araport11)	--	AT4G18690	NS	4.58014	1.94683	1.47075
		AT4G03050	The transcribed allele in ecotype Ler encodes a 2-oxoglutarate-dependent dioxygenase which is involved in glucosinolate biosynthesis. AOP3 is transcriptionally silent in leaf tissues of ecotype Col.The natural variation in this locus explains the diversification of hydroxyalkyl glucosinolates among different ecotypes of Arabidopsis.	(AOP3)	AOP3	NS	4.49936	1.03159	NS
		AT4G28520	Encodes a 12S seed storage protein that is tyrosine-phosphorylated and its phosphorylation state is modulated in response to ABA in Arabidopsis thaliana seeds.	CRUCIFERIN 3 (CRU3)	CRU3	NS	3.91867	NS	1.98318
		AT4G15620	Uncharacterized protein family (UPF0497);(source:Araport11)	CASP-LIKE PROTEIN 1E2 (CASPL1E2)	AT4G15620	NS	3.91281	NS	NS
		AT5G44120	Encodes a 12S seed storage protein. The Landsberg erecta genome contains another copy of 12S globulin gene, CRA2, which is located tandemly with CRA1. Protein is tyrosine-phosphorylated and its phosphorylation state is modulated in response to ABA in Arabidopsis thaliana seeds.	CRUCIFERINA (CRA1)	CRU1	NS	3.83764	NS	2.07387
		AT5G07190	Gene is expressed preferentially in the embryo and encodes a unique protein of unknown function.	SEED GENE 3 (ATS3)	ATS3	NS	3.80056	NS	NS
		AT5G51810	Encodes gibberellin 20-oxidase. Involved in gibberellin biosynthesis. Up-regulated by far red light in elongating petioles. Not regulated by a circadian clock.	GIBBERELLIN 20 OXIDASE 2 (GA20OX2)	GA20OX2	NS	3.72698	1.4569	NS
		AT4G02780	Catalyzes the conversion of geranylgeranyl pyrophosphate (GGPP) to copalyl pyrophosphate (CPP) of gibberellin biosynthesis	GA REQUIRING 1 (GA1)	GA1	NS	3.71817	NS	NS
		AT1G30220	Inositol transporter presenting conserved extracellular loop domains homologs of plexins/semaphorin/integrin (PSI) domains from animal type I receptors.	INOSITOL TRANSPORTER 2 (INT2)	ATINT2	NS	3.70379	NS	NS
		AT5G41761	hypothetical protein;(source:Araport11)	--	AT5G41761	NS	3.67597	NS	NS
		AT2G33830	Dormancy/auxin associated family protein;(source:Araport11)	DORMANCY ASSOCIATED GENE 2 (DRM2)	AT2G33830	NS	3.5165	NS	2.07724
		AT4G18660	delay of germination protein;(source:Araport11)	--	AT4G18660	NS	3.46721	NS	NS
		AT4G36700	RmlC-like cupins superfamily protein;(source:Araport11)	--	AT4G36700	NS	3.39579	NS	1.39575
		AT5G44360	FAD-binding Berberine family protein;(source:Araport11)	(ATBBE23)	AT5G44360	NS	3.39139	NS	NS
		AT5G47610	RING/U-box superfamily protein;(source:Araport11)	--	AT5G47610	NS	3.39023	NS	NS
		AT3G26290	putative cytochrome P450	CYTOCHROME P450, FAMILY 71, SUBFAMILY B, POLYPEPTIDE 26 (CYP71B26)	CYP71B26	NS	3.37825	NS	NS
		AT3G21230	The gene encodes a 4-coumarate coenzyme A ligase being able to use sinapate as substrate. The catalytic efficiency was in the following (descending) order: p-coumaric acid, caffeic acid, 5-OH-ferulic acid, ferulic acid and sinapic acid. At4CL5 was unable to use cinnamic acid as substrate. Knockout of At4CL5 (4cl5) revealed no effect on syringyl lignin content indicating that the activity observed…	4-COUMARATE:COA LIGASE 5 (4CL5)	4CL5	NS	3.31887	NS	NS
		AT2G23240	AtMT4b is a member of Type 4 metallothionein (MT) genes. It is involved in the early develoment of the embryo and in the accumulation of metal ions especially Zn in the seeds.	ARABIDOPSIS THALIANA METALLOTHIONEIN 4B (ATMT4B)	AT2G23240	NS	3.20508	NS	2.44755
		AT5G54250	member of Cyclic nucleotide gated channel family, downstream component of the signaling pathways leading to HR resistance. mutant plants exhibit gene-for-gene disease resistance against avirulent Pseudomonas syringae despite the near-complete absence of the hypersensitive response (HR). Salicylic acid accumulation in dnd2 mutants is completely PAD4-independent.	CYCLIC NUCLEOTIDE-GATED CATION CHANNEL 4 (CNGC4)	HLM1	NS	3.18682	NS	NS
		AT5G36220	member of CYP81D family of cytochrome p450s. This gene was originally called CYP91A1, but was later renamed to CYP81D1.	CYTOCHROME P450, FAMILY 81, SUBFAMILY D, POLYPEPTIDE 1 (CYP81D1)	CYP81D1	NS	3.18608	NS	NS
		AT2G37390	Chloroplast-targeted copper chaperone protein;(source:Araport11)	SODIUM POTASSIUM ROOT DEFECTIVE 2 (NAKR2)	NAKR2	NS	3.18576	1.42035	NS
		AT5G42650	Encodes a member of the cytochrome p450 CYP74 gene family that functions as an allene oxide synthase. This enzyme catalyzes dehydration of the hydroperoxide to an unstable allene oxide in the JA biosynthetic pathway. It shows a dual catalytic activity, the major one being a 13-AOS but also expressing a 9-AOS activity. CFA-Leu, CFA-Val, CFA-Met and CFA-Ala can induce the expression of AOS.	ALLENE OXIDE SYNTHASE (AOS)	AOS	NS	3.1183	NS	NS
		AT5G01300	PEBP (phosphatidylethanolamine-binding protein) family protein;(source:Araport11)	--	AT5G01300	NS	3.10027	NS	NS
		AT1G28230	Encodes a transporter that transports purines,cytokinins and other adenine derivatives. Expressed in the leaf hydathodes where it may be involved in re-uptake of cytokinins during guttation.	PURINE PERMEASE 1 (PUP1)	PUP1	NS	3.08093	NS	NS
		AT1G48130	encodes a protein similar to the 1-cysteine (1-Cys) peroxiredoxin family of antioxidants. Expression is limited to seed (aleurone and embryo) and is not induced by ABA or drought.	1-CYSTEINE PEROXIREDOXIN 1 (PER1)	ATPER1	NS	3.06492	NS	1.53266
		AT3G56350	Iron/manganese superoxide dismutase family protein;(source:Araport11)	--	AT3G56350	NS	3.05341	NS	1.45366
		AT5G07200	encodes a gibberellin 20-oxidase.	GIBBERELLIN 20-OXIDASE 3 (GA20OX3)	ATGA20OX3	NS	3.04685	1.12203	NS
		AT2G18050	encodes a structurally divergent linker histone whose gene expression is induced by dehydration and ABA. The mRNA is cell-to-cell mobile.	HISTONE H1-3 (HIS1-3)	HIS1-3	NS	3.04416	NS	NS
		AT5G55750	hydroxyproline-rich glycoprotein family protein;(source:Araport11)	--	AT5G55750	NS	3.04108	NS	1.93852
		AT5G22470	PARP3 is one of three canonical PARPs in Arabidopsis.	POLY(ADP-RIBOSE) POLYMERASE 3 (PARP3)	AT5G22470	NS	3.00838	NS	1.40077
		AT4G31830	transmembrane protein;(source:Araport11)	--	AT4G31830	NS	2.98245	NS	1.72709
		AT1G50420	Encodes a scarecrow-like protein (SCL3) Putative transcription factors interacting with the gene product of VHA-B1 (vacuolar ATPase subunit B1; as shown through yeast two-hybrid assay).	SCARECROW-LIKE 3 (SCL3)	SCL-3	NS	2.98176	1.21757	NS
		AT2G19900	The malic enzyme (EC 1.1.1.40) encoded by AtNADP-ME1 is expressed in response to developmental and cell-specific signals. The enzyme is active in vitro and appears to function as a homohexamer or homooctamer. It is believed to be a cytosolic protein.	NADP-MALIC ENZYME 1 (NADP-ME1)	ATNADP-ME1	NS	2.96704	NS	1.56352
		AT1G08630	Encodes a threonine aldolase, involved in threonine degradation to glycine. Primarily expressed in seeds and seedlings.	THREONINE ALDOLASE 1 (THA1)	THA1	NS	2.95324	1.36428	NS
		AT3G45260	BIB is a member of the BIRD family of zinc finger proteins that includes JKD. BIB functions redundantly with JKD to retain SHR in the nucleus and thereby restrict SHR movement in root tissues.	BALDIBIS (BIB)	AT3G45260	NS	2.95056	NS	NS
		AT2G28490	RmlC-like cupins superfamily protein;(source:Araport11)	--	AT2G28490	NS	2.94619	NS	1.71525
		AT1G54860	Glycoprotein membrane precursor GPI-anchored;(source:Araport11)	--	AT1G54860	NS	2.9159	NS	2.08234
		AT4G28800	basic helix-loop-helix (bHLH) DNA-binding superfamily protein;(source:Araport11)	--	AT4G28800	NS	2.90452	NS	NS
		AT2G21820	seed maturation protein;(source:Araport11)	--	AT2G21820	NS	2.89647	NS	1.66937
		AT2G45900	Phosphatidylinositol N-acetyglucosaminlytransferase subunit P-like protein;(source:Araport11)	TON1 RECRUITING MOTIF 13 (TRM13)	AT2G45900	NS	2.89132	NS	NS
		AT5G58660	2-oxoglutarate (2OG) and Fe(II)-dependent oxygenase superfamily protein;(source:Araport11)	--	AT5G58660	NS	2.85647	NS	NS
		AT1G17830	hypothetical protein (DUF789);(source:Araport11)	--	AT1G17830	NS	2.82669	NS	NS
		AT2G02930	Encodes glutathione transferase belonging to the phi class of GSTs. Naming convention according to Wagner et al. (2002).	GLUTATHIONE S-TRANSFERASE F3 (GSTF3)	ATGSTF3	NS	2.81983	NS	1.51842
		AT1G17810	beta-tonoplast intrinsic protein (beta-TIP) mRNA, complete	BETA-TONOPLAST INTRINSIC PROTEIN (BETA-TIP)	BETA-TIP	NS	2.80623	NS	1.90743
		AT5G01880	RING/U-box superfamily protein;(source:Araport11)	DAF-LIKE GENE 2 (DAFL2)	AT5G01880	NS	2.79128	NS	NS
		AT4G18680	delay of germination protein;(source:Araport11)	--	AT4G18680	NS	2.77293	1.42813	NS
		AT4G02690	Bax inhibitor-1 family protein;(source:Araport11)	LIFEGUARD 3 (LFG3)	AT4G02690	NS	2.72968	NS	NS
		AT5G17760	P-loop containing nucleoside triphosphate hydrolases superfamily protein;(source:Araport11)	--	AT5G17760	NS	2.70682	1.44664	NS
		AT4G10490	2-oxoglutarate (2OG) and Fe(II)-dependent oxygenase superfamily protein;(source:Araport11)	DMR6-LIKE OXYGENASE 2 (DLO2)	AT4G10490	NS	2.70352	1.17646	NS
		AT4G20260	Encodes a Ca2+ and Cu2+ binding protein. N-terminal myristylation on glycine 2 appears to enable it to associate tightly with the plasma membrane. Recombinant PCaP1 interacts strongly with phosphatidylinositol 3,5-bisphosphate (PtdIns(3,5)P2) and PtdIns (3,4,5)P3, and weakly with PtdIns(3,5)P2 and PtdIns(4,5). It also interacts with calmodulin (CaM) in a calcium-dependent manner. CaM does not int…	PLASMA-MEMBRANE ASSOCIATED CATION-BINDING PROTEIN 1 (PCAP1)	PCAP1	NS	2.68188	NS	NS
		AT1G68570	NPF3.1 is a membrane localized GA transporter that is expressed in the root endodermis.	NRT1/ PTR FAMILY 3.1 (NPF3.1)	AT1G68570	NS	2.67264	NS	NS
		AT2G32550	Cell differentiation, Rcd1-like protein;(source:Araport11)	--	AT2G32550	NS	2.64404	NS	NS
		AT3G51810	Encodes a ABA-inducible protein that accumulates during seed maturation, in parallel with its corresponding mRNA but with a 3 d delay. During germination, AtEm1 protein undergoes two successive cleavages before being degraded. Both proteins are more stable than the corresponding mRNA. The gene can be activated by the basic leucine zipper transcription factor ABI5. Expressed predominantly in prova…	LATE EMBRYOGENESIS ABUNDANT 1 (EM1)	ATEM1	NS	2.64041	NS	1.60392
		AT2G42560	late embryogenesis abundant domain-containing protein / LEA domain-containing protein;(source:Araport11)	LATE EMBRYOGENESIS ABUNDANT 25 (LEA25)	AT2G42560	NS	2.62172	NS	1.88723
		AT5G36160	Encodes a cytosolic L-tyrosine aminotransferase. AtTAT2 exhibits much broader amino donor specificity than AtTAT1 and can use not only Tyr but also Phe, Trp, His, Met, Leu, Ala, Ser, Cys, Asp, Asn, Gln, and Arg as amino donors.	TYR AMINOTRANSFERASE 2 (TAT2)	AT5G36160	NS	2.58311	NS	NS
		AT3G53040	late embryogenesis abundant protein, putative / LEA protein;(source:Araport11)	--	AT3G53040	NS	2.58243	NS	1.19843
		AT1G33102	hypothetical protein;(source:Araport11)	--	AT1G33102	NS	2.57553	NS	NS
		AT3G62090	encodes a novel Myc-related bHLH transcription factor, which physically associated with APRR1/TOC1 and is a member of PIF3 transcription factor family.	PHYTOCHROME INTERACTING FACTOR 3-LIKE 2 (PIL2)	PIL2	NS	2.57059	NS	NS
		AT1G21400	Thiamin diphosphate-binding fold (THDP-binding) superfamily protein;(source:Araport11)	--	AT1G21400	NS	2.53296	NS	NS
		AT3G22500	late embryogenesis abundant (LEA) protein	LATE EMBRYOGENESIS ABUNDANT PROTEIN ECP31 (ATECP31)	ATECP31	NS	2.52994	NS	2.19378
		AT5G41590	LURP-one-like protein (DUF567);(source:Araport11)	--	AT5G41590	NS	2.51589	NS	NS
		AT1G62420	DUF506 family protein (DUF506);(source:Araport11)	--	AT1G62420	NS	2.51001	NS	NS
		AT4G15396	a member of the cytochrome P450 family. molecular function unknown.	CYTOCHROME P450, FAMILY 702, SUBFAMILY A, POLYPEPTIDE 6 (CYP702A6)	CYP702A6	NS	2.48647	NS	NS
		AT1G77950	AGAMOUS-like 67;(source:Araport11)	AGAMOUS-LIKE 67 (AGL67)	AGL67	NS	2.47673	1.09109	NS
		AT1G27990	transmembrane protein;(source:Araport11)	--	AT1G27990	NS	2.4739	NS	1.64963
		AT3G58450	Adenine nucleotide alpha hydrolases-like superfamily protein;(source:Araport11)	--	AT3G58450	NS	2.46218	NS	1.81018
		AT1G29680	histone acetyltransferase (DUF1264);(source:Araport11)	--	AT1G29680	NS	2.44097	NS	NS
		AT3G18570	Oleosin family protein;(source:Araport11)	--	AT3G18570	NS	2.43951	NS	NS
		AT5G62800	Protein with RING/U-box and TRAF-like domain;(source:Araport11)	--	AT5G62800	NS	2.43443	NS	NS
		AT3G50480	Homolog of RPW8	HOMOLOG OF RPW8 4 (HR4)	HR4	NS	2.43186	NS	NS
		AT2G38465	hypothetical protein;(source:Araport11)	--	AT2G38465	NS	2.42668	1.37659	1.25923
		AT5G45310	coiled-coil protein;(source:Araport11)	--	AT5G45310	NS	2.42616	NS	NS
		AT2G21490	dehydrin LEA;(source:Araport11)	DEHYDRIN LEA (LEA)	LEA	NS	2.42583	NS	1.42645
		AT2G04240	Encodes a small protein with an N-terminal trans-membrane domain and a RING-H2 zinc finger motif located at the C-terminus. Gene expression is induced by salt and osmotic stress. Transcrips levels are induced by DELLA proteins and repressed by gibberellic acid. Involved in ABA metabolism.	(XERICO)	XERICO	NS	2.42299	NS	NS
		AT3G22750	Protein kinase superfamily protein;(source:Araport11)	--	AT3G22750	NS	2.41224	NS	NS
		AT5G61520	Major facilitator superfamily protein;(source:Araport11)	--	AT5G61520	NS	2.4035	NS	NS
		AT2G41260	Late-embryogenesis-abundant gene. Involved in the acquisition of desiccation tolerance during late phase of embryogenesis.	(M17)	M17	NS	2.38435	NS	1.22883
		AT2G28630	Encodes KCS12, a member of the 3-ketoacyl-CoA synthase family involved in the biosynthesis of VLCFA (very long chain fatty acids).	3-KETOACYL-COA SYNTHASE 12 (KCS12)	KCS12	NS	2.37704	NS	NS
		AT5G46050	Encodes a di- and tri-peptide transporter involved in responses to wounding, virulent bacterial pathogens, and high NaCl concentrations. The protein is predicted to have 12 transmembrane helicies.	NRT1/ PTR FAMILY 5.2 (NPF5.2)	ATPTR3	NS	2.37406	NS	NS
		AT4G09600	One of GASA gene family which is related to a GA-stimulated transcript (GAST) from tomato.	GAST1 PROTEIN HOMOLOG 3 (GASA3)	GASA3	NS	2.36988	NS	2.28261
		AT1G11700	senescence regulator (Protein of unknown function, DUF584);(source:Araport11)	--	AT1G11700	NS	2.35316	NS	NS
		AT4G25580	CAP160 protein;(source:Araport11)	--	AT4G25580	NS	2.3375	NS	1.62684
		AT4G25140	Encodes oleosin1, a protein found in oil bodies, involved in seed lipid accumulation. Suppression of OLEO1 (and OLEO2) resulted in an aberrant phenotype of embryo cells that contain unusually large oilbodies that are not normally observed in seeds. Changes in the size of oilbodies caused disruption of storage organelles, altering accumulation of lipids and proteins and causing delay in germinatio…	OLEOSIN 1 (OLEO1)	OLEO1	NS	2.3342	NS	1.68418
		AT4G21590	Encodes a putative endonuclease but no demonstrable endonuclease activity, either towards single stranded DNA or mismatches, has been seen in vitro. Activated by AGAMOUS in a cal-1, ap1-1 background. Expressed in the floral meristem and during stamen development.	ENDONUCLEASE 3 (ENDO3)	ENDO3	NS	2.33338	NS	NS
		AT3G05260	NAD(P)-binding Rossmann-fold superfamily protein;(source:Araport11)	--	AT3G05260	NS	2.32071	NS	1.76566
		AT5G47560	Encodes a tonoplast malate/fumarate transporter.	TONOPLAST DICARBOXYLATE TRANSPORTER (TDT)	ATSDAT	NS	2.28289	NS	NS
		AT1G08170	Histone superfamily protein;(source:Araport11)	--	AT1G08170	NS	2.28245	NS	NS
		AT1G07645	dessication-induced 1VOC superfamily protein;(source:Araport11)	DESICCATION-INDUCED 1VOC SUPERFAMILY PROTEIN (DSI-1VOC)	DSI-1VOC	NS	2.28011	NS	1.70789
		AT1G28360	encodes a member of the ERF (ethylene response factor) subfamily B-1 of ERF/AP2 transcription factor family (ERF12). The protein contains one AP2 domain. There are 15 members in this subfamily including ATERF-3, ATERF-4, ATERF-7, and leafy petiole.	ERF DOMAIN PROTEIN 12 (ERF12)	ERF12	NS	2.255	0.985133	NS
		AT5G58350	Encodes a member of the WNK family (9 members in all) of protein kinases, the structural design of which is clearly distinct from those of other known protein kinases, such as receptor-like kinases and mitogen-activated protein kinases. Its transcription is under the control of circadian rhythms.	WITH NO LYSINE (K) KINASE 4 (WNK4)	WNK4	NS	2.25136	NS	NS
		AT5G59340	Encodes a WUSCHEL-related homeobox gene family member with 65 amino acids in its homeodomain. Proteins in this family contain a sequence of eight residues (TLPLFPMH) downstream of the homeodomain called the WUS box. WOX2 has a putative Zinc finger domain downstream of the homeodomain. Transcripts are expressed in the egg cell, the zygote and the apical cell lineage and are reduced in met3-1 early…	WUSCHEL RELATED HOMEOBOX 2 (WOX2)	WOX2	NS	2.25097	NS	NS
		AT2G38905	Low temperature and salt responsive protein family;(source:Araport11)	--	AT2G38905	NS	2.24888	NS	NS
		AT4G12290	Copper amine oxidase family protein;(source:Araport11)	--	AT4G12290	NS	2.24716	NS	1.37653
		AT5G07480	KAR-UP oxidoreductase 1;(source:Araport11)	KAR-UP OXIDOREDUCTASE 1 (KUOX1)	KUOX1	NS	2.23908	NS	-1.94714
		AT2G25890	Oleosin family protein;(source:Araport11)	--	AT2G25890	NS	2.22983	NS	1.30203
		AT4G33930	Encodes a protein with 14.6% glycine residues, similar to hyphally regulated protein from Candida albicans, PIR2:S58135	--	AT4G33930	NS	2.21144	NS	NS
		AT5G54740	seed storage albumin 5;(source:Araport11)	SEED STORAGE ALBUMIN 5 (SESA5)	SESA5	NS	2.20397	-0.966985	1.53997
		AT3G12960	seed maturation protein;(source:Araport11)	SEED MATURATION PROTEIN 1 (SMP1)	AT3G12960	NS	2.2031	NS	1.45047
		AT2G35300	Encodes LEA4-2/LEA18, a member of the Late Embryogenesis Abundant (LEA) proteins which typically accumulate in response to low water availability conditions imposed during development or by the environment.	LATE EMBRYOGENESIS ABUNDANT 18 (LEA18)	LEA18	NS	2.20298	1.10533	NS
		AT1G25310	basic helix-loop-helix (bHLH) DNA-binding family protein;(source:Araport11)	MATERNAL EFFECT EMBRYO ARREST 8 (MEE8)	MEE8	NS	2.19857	NS	NS
		AT3G25260	Major facilitator superfamily protein;(source:Araport11)	NRT1/ PTR FAMILY 4.1 (NPF4.1)	AT3G25260	NS	2.19796	NS	NS
		AT4G14780	Protein kinase superfamily protein;(source:Araport11)	--	AT4G14780	NS	2.19282	NS	NS
		AT2G15010	Predicted to encode a PR (pathogenesis-related) protein. Belongs to the plant thionin (PR-13) family with the following members: At1g66100, At5g36910, At1g72260, At2g15010, At1g12663, At1g12660.	--	AT2G15010	NS	2.1763	NS	1.19125
		AT2G36750	UDP-glucosyl transferase 73C1;(source:Araport11)	UDP-GLUCOSYL TRANSFERASE 73C1 (UGT73C1)	UGT73C1	NS	2.17038	NS	NS
		AT5G03140	Concanavalin A-like lectin protein kinase family protein;(source:Araport11)	L-TYPE LECTIN RECEPTOR KINASE VIII.2 (LECRK-VIII.2)	AT5G03140	NS	2.16317	NS	NS
		AT1G30110	Encodes a ppGpp pyrophosphohydrolase.	NUDIX HYDROLASE HOMOLOG 25 (NUDX25)	NUDX25	NS	2.1577	NS	NS
		AT4G02520	Encodes glutathione transferase belonging to the phi class of GSTs. Naming convention according to Wagner et al. (2002). The expression of this gene is upregulated by herbicide safeners such as benoxacor and fenclorim.	GLUTATHIONE S-TRANSFERASE PHI 2 (GSTF2)	ATPM24.1	NS	2.15618	NS	1.12713
		AT2G18540	RmlC-like cupins superfamily protein;(source:Araport11)	--	AT2G18540	NS	2.14385	NS	1.27023
		AT1G22500	Gene encodes a putative C3HC4-type RING zinc finger factor. it is induced in response to light and ascorbate stimulus.	ARABIDOPSIS TOXICOS EN LEVADURA 15 (ATL15)	AT1G22500	NS	2.142	NS	NS
		AT3G54320	WRINKLED1 encodes transcription factor of the AP2/ERWEBP class. Protein has two plant-specific (AP2/EREB) DNA-binding domains and is involved in the control of storage compound biosynthesis in Arabidopsis. Mutants have wrinkled seed phenotype, due to a defect in the incorporation of sucrose and glucose into triacylglycerols. Transgenic sGsL plants (21-day-old) grown on 6% sucrose for 24 hours had…	WRINKLED 1 (WRI1)	WRI1	NS	2.12564	NS	NS
		AT3G01570	Oleosin family protein;(source:Araport11)	--	AT3G01570	NS	2.12412	NS	1.22345
		AT1G80090	Cystathionine beta-synthase (CBS) family protein;(source:Araport11)	CBS DOMAIN CONTAINING PROTEIN 4 (CBSX4)	AT1G80090	NS	2.11752	NS	1.79721
		AT5G40420	Encodes oleosin2, a protein found in oil bodies, involved in seed lipid accumulation. Suppression of OLEO1 (and OLEO2) resulted in an aberrant phenotype of embryo cells that contain unusually large oilbodies that are not normally observed in seeds. Changes in the size of oilbodies caused disruption of storage organelles, altering accumulation of lipids and proteins and causing delay in germinatio…	OLEOSIN 2 (OLEO2)	OLEO2	NS	2.11411	NS	1.34805
		AT5G45690	histone acetyltransferase (DUF1264);(source:Araport11)	--	AT5G45690	NS	2.11149	NS	1.36285
		AT3G22640	cupin family protein;(source:Araport11)	(PAP85)	PAP85	NS	2.10069	NS	1.65233
		AT5G66400	Belongs to the dehydrin protein family, which contains highly conserved stretches of 7-17 residues that are repetitively scattered in their sequences, the K-, S-, Y- and lysine rich segments. ABA- and drought-induced glycine-rice dehydrin protein. The ABA-induced expression of RAB18 was reduced following ACC application, indicating that ethylene inhibits the ABA signaling pathway. RAB18 is also e…	RESPONSIVE TO ABA 18 (RAB18)	RAB18	NS	2.09958	NS	1.34232
		AT1G16850	transmembrane protein;(source:Araport11)	--	AT1G16850	NS	2.09319	NS	1.49292
		AT2G41280	Encodes a hydrophilic protein similar to Late Embryogenesis Activated (LEA) proteins expressed during embryogenesis, which are thought to be involved in the acquisition of desiccation tolerance.	(M10)	M10	NS	2.09059	NS	1.0578
		AT1G55550	P-loop containing nucleoside triphosphate hydrolases superfamily protein;(source:Araport11)	--	AT1G55550	NS	2.08761	NS	NS
		AT4G04810	methionine sulfoxide reductase B4;(source:Araport11)	METHIONINE SULFOXIDE REDUCTASE B4 (MSRB4)	ATMSRB4	NS	2.079	NS	NS
		AT1G15550	Involved in later steps of the gibberellic acid biosynthetic pathway. Activated by AGAMOUS in a cal-1, ap1-1 background. Deletion of 208 bp from -1016 to -809 (&#916;-808) resulted in loss of GA-negative feedback (this sequence, which contains a 43-bp sequence GNFEI, was shown to be sufficient for GA-negative feedback).	GIBBERELLIN 3-OXIDASE 1 (GA3OX1)	GA4	NS	2.0669	NS	NS
		AT1G73190	Moves to the Protein Storage Vacuole in a Golgi independent manner	(TIP3;1)	ALPHA-TIP	NS	2.06683	-0.974345	1.51079
		AT2G39220	PATATIN-like protein 6;(source:Araport11)	PATATIN-LIKE PROTEIN 6 (PLP6)	PLA IIB	NS	2.06192	NS	NS
		AT2G41180	VQ motif-containing protein;(source:Araport11)	SIGMA FACTOR BINDING PROTEIN 2 (SIB2)	AT2G41180	NS	2.0606	NS	NS
		AT2G32530	encodes a gene similar to cellulose synthase	CELLULOSE SYNTHASE-LIKE B3 (CSLB03)	ATCSLB03	NS	2.05678	NS	NS
		AT1G03120	responsive to abscisic acid 28;(source:Araport11)	--	ATRAB28	NS	2.05085	NS	NS
		AT1G16730	hypothetical protein;(source:Araport11)	UNKNOWN PROTEIN 6 (UP6)	UP6	NS	2.04905	NS	NS
		AT2G41070	Transcription factor homologous to ABI5. Regulates AtEm1 expression by binding directly at the AtEm1 promoter. Located in the nucleus and expressed during seed maturation in the cotyledons and later in the whole embryo.	ENHANCED EM LEVEL (EEL)	DPBF4	NS	2.03849	0.996709	NS
		AT2G02850	Encodes plantacyanin one of blue copper proteins. Involved in anther development and pollination. Expressed in the transmitting tract of the pistil.	PLANTACYANIN (ARPN)	ARPN	NS	2.03022	NS	NS
		AT4G20820	FAD-binding Berberine family protein;(source:Araport11)	(ATBBE18)	AT4G20820	NS	2.02966	NS	NS
		AT4G26740	Encodes caleosin, a 27-kDa protein found within seed lipid bodies. Gene is expressed preferentially in the embryo, has similarity to a rice ABA-responsive gene, EFA27. Catalyze hydroperoxide-dependent mono-oxygenation reactions. Require calcium for peroxygenase activity. Probably deeply buried in lipid droplets or microsomes.	SEED GENE 1 (ATS1)	ATS1	NS	2.029	NS	1.71342
		AT2G36660	polyadenylate-binding protein, putative / PABP, putative. Member of the class III family of PABP proteins.	POLY(A) BINDING PROTEIN 7 (PAB7)	PAB7	NS	2.02341	NS	NS
		AT5G20420	chromatin remodeling 42;(source:Araport11)	CHROMATIN REMODELING 42 (CHR42)	CHR42	NS	2.02182	NS	NS
		AT1G73210	hypothetical protein (DUF789);(source:Araport11)	--	AT1G73210	NS	2.01135	NS	NS
		AT2G35310	Transcriptional factor B3 family protein;(source:Araport11)	REPRODUCTIVE MERISTEM 23 (REM23)	AT2G35310	NS	2.01124	1.16402	NS
		AT2G40170	Encodes a group 1 LEA gene that is activated by direct binding of ABI5 to its promoter and is involved in response to ABA. Is required for normal seed development. Involved in regulating the timing of desiccation tolerance and rate of water loss during seed maturation.	LATE EMBRYOGENESIS ABUNDANT 6 (GEA6)	EM6	NS	2.00278	NS	1.90362
		AT3G03230	alpha/beta-Hydrolases superfamily protein;(source:Araport11)	--	AT3G03230	NS	1.99809	NS	NS
		AT5G45860	Encodes a member of the PYR (pyrabactin resistance )/PYL(PYR1-like)/RCAR (regulatory components of ABA receptor) family proteins with 14 members. PYR/PYL/RCAR family proteins function as abscisic acid sensors. Mediate ABA-dependent regulation of protein phosphatase 2Cs ABI1 and ABI2.	PYR1-LIKE 11 (PYL11)	PYL11	NS	1.99693	NS	NS
		AT5G65165	One of three isoforms of the iron-sulfur component of the succinate dehydrogenase complex, a component of the mitochondrial respiratory chain complex II. The product of the nuclear encoded gene is imported into the mitochondrion. Transcripts appear during seed maturation, persist through desiccation, are abundant in dry seeds, and markedly decline during germination.	SUCCINATE DEHYDROGENASE 2-3 (SDH2-3)	SDH2-3	NS	1.99197	NS	1.02549
		AT5G56795	one of the five metallothioneins (MTs) genes identified in Arabidopsis. MTs are cysteine-rich proteins required for heavy metal tolerance. The MT1b gene, however, is indicated to be inactive.	METALLOTHIONEIN 1B (MT1B)	MT1B	NS	1.97702	NS	NS
		AT4G27530	hypothetical protein;(source:Araport11)	--	AT4G27530	NS	1.97507	NS	NS
		AT4G11310	cysteine proteinase precursor-like protein	CYSTEINE PROTEASE 1 (CP1)	AT4G11310	NS	1.97366	NS	0.954715
		AT5G07500	Encodes an embryo-specific zinc finger transcription factor required for heart-stage embryo formation.	(PEI1)	PEI1	NS	1.96693	NS	NS
		AT1G05510	Protein is tyrosine-phosphorylated and its phosphorylation state is modulated in response to ABA in Arabidopsis thaliana seeds.	OIL BODY-ASSOCIATED PROTEIN 1A (OBAP1A)	AT1G05510	NS	1.95307	NS	1.35953
		AT5G15780	Pollen Ole e 1 allergen and extensin family protein;(source:Araport11)	--	AT5G15780	NS	1.95071	NS	NS
		AT5G59700	Protein kinase superfamily protein;(source:Araport11)	--	AT5G59700	NS	1.94182	NS	NS
		AT5G61610	Oleosin family protein;(source:Araport11)	--	AT5G61610	NS	1.93093	NS	NS
		AT2G31160	LIGHT-DEPENDENT SHORT HYPOCOTYLS-like protein (DUF640);(source:Araport11)	LIGHT SENSITIVE HYPOCOTYLS 3 (LSH3)	LSH3	NS	1.92658	NS	NS
		AT1G27030	hypothetical protein;(source:Araport11)	--	AT1G27030	NS	1.92622	NS	NS
		AT4G34480	O-Glycosyl hydrolases family 17 protein;(source:Araport11)	--	AT4G34480	NS	1.92605	NS	NS
		AT1G79360	organic cation/carnitine transporter 2;(source:Araport11)	ORGANIC CATION/CARNITINE TRANSPORTER 2 (OCT2)	ATOCT2	NS	1.92018	NS	NS
		AT1G68250	hypothetical protein;(source:Araport11)	--	AT1G68250	NS	1.90955	NS	1.4638
		AT1G25560	Encodes a member of the RAV transcription factor family that contains AP2 and B3 binding domains. Involved in the regulation of flowering under long days. Loss of function results in early flowering. Overexpression causes late flowering and repression of expression of FT. Novel transcriptional regulator involved in ethylene signaling. Promoter bound by EIN3. EDF1 in turn, binds to promoter elemen…	TEMPRANILLO 1 (TEM1)	TEM1	NS	1.90787	NS	NS
		AT1G02700	GATA transcription factor-like protein;(source:Araport11)	--	AT1G02700	NS	1.9058	NS	1.1356
		AT3G60140	Encodes a protein similar to beta-glucosidase and is a member of glycoside hydrolase family 1. Expression is induced after 24 hours of dark treatment, in senescing leaves and treatment with exogenous photosynthesis inhibitor. Induction of gene expression was suppressed in excised leaves supplied with sugar. The authors suggest that the gene's expression pattern is responding to the level of sugar…	DARK INDUCIBLE 2 (DIN2)	DIN2	NS	1.89103	NS	NS
		AT5G62490	Part of the AtHVA22 family. Protein expression is ABA- and stress-inducible.	HVA22 HOMOLOGUE B (HVA22B)	ATHVA22B	NS	1.89029	0.819995	0.863528
		AT5G55240	Catalyze hydroperoxide-dependent mono-oxygenation reactions. Require calcium for peroxygenase activity. Probably deeply buried in lipid droplets or microsomes.	ARABIDOPSIS THALIANA PEROXYGENASE 2 (ATPXG2)	ATPXG2	NS	1.88223	NS	1.39648
		AT3G16140	Encodes subunit H of photosystem I reaction center subunit VI.	PHOTOSYSTEM I SUBUNIT H-1 (PSAH-1)	PSAH-1	NS	1.88173	NS	NS
		AT1G66390	production of anthocyanin pigment 2 protein (PAP2)	MYB DOMAIN PROTEIN 90 (MYB90)	ATMYB90	NS	1.86668	NS	NS
		AT5G66580	hypothetical protein;(source:Araport11)	--	AT5G66580	NS	1.85739	NS	NS
		AT2G05580	Glycine-rich protein family;(source:Araport11)	--	AT2G05580	NS	1.85675	NS	1.24347
		AT4G25433	peptidoglycan-binding LysM domain-containing protein;(source:Araport11)	--	AT4G25433	NS	1.85603	NS	NS
		AT2G36640	Encodes putative phosphotyrosine protein belonging to late embryogenesis abundant (LEA) protein in group 3 that might be involved in maturation and desiccation tolerance of seeds. RFLP and CAPS mapping place it on chromosome 4 but the nucleotide sequence maps it to chromosome 2.	EMBRYONIC CELL PROTEIN 63 (ECP63)	ATECP63	NS	1.8467	NS	0.940282
		AT3G24420	DLK2 is a divergent member of the DWARF14 family. It's expression is dependent on D14 and KAI2 but it does not appear to play a role in stringolactone metabolism.	(DLK2)	AT3G24420	NS	1.84392	NS	NS
		AT1G61800	glucose6-Phosphate/phosphate transporter 2. Expression is upregulated in the shoot of cax1/cax3 mutant. The mRNA is cell-to-cell mobile.	GLUCOSE-6-PHOSPHATE/PHOSPHATE TRANSLOCATOR 2 (GPT2)	GPT2	NS	1.83794	NS	NS
		AT3G63010	Encodes a gibberellin (GA) receptor ortholog of the rice GA receptor gene (OsGID1). Has GA-binding activity, showing higher affinity to GA4. Interacts with DELLA proteins in vivo in the presence of GA4. The mRNA is cell-to-cell mobile.	GA INSENSITIVE DWARF1B (GID1B)	GID1B	NS	1.83113	NS	NS
		AT4G00220	Encodes a protein containing a LOB domain that is expressed in embryos, flower primordium and lateral floral organ boundaries. Overexpression is correlated with activation of STM and KNAT1 and down regulation of PIN1 and reduced auxin transport levels. Ectopic expression in plants results in premature termination of the shoot apical meristem and small, lobed leaves. A maternally expressed imprint…	JAGGED LATERAL ORGANS (JLO)	LBD30	NS	1.82932	NS	NS
		AT2G37040	Encodes PAL1, a phenylalanine ammonia-lyase. Arabidopsis has four PALs: AT2G37040 (PAL1), AT3G53260 (PAL2), AT5G04230 (PAL3) and AT3G10340 (PAL4).	PHE AMMONIA LYASE 1 (pal1)	PAL1	NS	1.82712	NS	NS
		AT3G27660	Encodes oleosin4 (Plant Cell, 2006, 18:1961), a protein found in oil bodies, involved in seed lipid accumulation. Functions in freezing tolerance of seeds. Note: also referred to as OLE3 in Plant Journal 2008, 55:798.	OLEOSIN 4 (OLEO4)	OLE3	NS	1.82531	NS	1.29515
		AT2G01670	nudix hydrolase homolog 17;(source:Araport11)	NUDIX HYDROLASE HOMOLOG 17 (NUDT17)	atnudt17	NS	1.82307	NS	NS
		AT2G47770	Encodes a membrane-bound protein designated AtTSPO (Arabidopsis thaliana TSPO-related). AtTSPO is related to the bacterial outer membrane tryptophan-rich sensory protein (TspO) and the mammalian mitochondrial 18 kDa Translocator Protein (18 kDa TSPO), members of the TspO/MBR domain-containing membrane proteins. Mainly detected in dry seeds, but can be induced in vegetative tissues by osmotic or s…	TSPO(OUTER MEMBRANE TRYPTOPHAN-RICH SENSORY PROTEIN)-RELATED (TSPO)	ATTSPO	NS	1.81182	NS	NS
		AT3G51430	Although this enzyme is predicted to encode a strictosidine synthase (SS), it lacks a conserved catalytic glutamate residue found in active SS enzymes and it is not expected to have SS activity.	YELLOW-LEAF-SPECIFIC GENE 2 (YLS2)	SSL5	NS	1.79902	NS	NS
		AT4G15490	Encodes a protein that might have sinapic acid:UDP-glucose glucosyltransferase activity.	(UGT84A3)	UGT84A3	NS	1.79337	NS	NS
		AT3G48270	putative cytochrome P450	CYTOCHROME P450, FAMILY 71, SUBFAMILY A, POLYPEPTIDE 26 (CYP71A26)	CYP71A26	NS	1.78825	0.974633	NS
		AT1G30860	RING/U-box superfamily protein;(source:Araport11)	--	AT1G30860	NS	1.78562	NS	NS
		AT1G48530	proteasome inhibitor-like protein;(source:Araport11)	--	AT1G48530	NS	1.7842	NS	NS
		AT1G31750	proline-rich family protein;(source:Araport11)	--	AT1G31750	NS	1.77913	NS	NS
		AT4G18220	Drug/metabolite transporter superfamily protein;(source:Araport11)	--	AT4G18220	NS	1.77646	NS	NS
		AT1G04560	AWPM-19-like family protein;(source:Araport11)	--	AT1G04560	NS	1.77183	NS	1.22367
		AT4G18620	Encodes a member of the PYR (pyrabactin resistance )/PYL(PYR1-like)/RCAR (regulatory components of ABA receptor) family proteins with 14 members. PYR/PYL/RCAR family proteins function as abscisic acid sensors. Mediate ABA-dependent regulation of protein phosphatase 2Cs ABI1 and ABI2.	PYR1-LIKE 13 (PYL13)	PYL13	NS	1.76761	NS	NS
		AT5G60400	hypothetical protein;(source:Araport11)	--	AT5G60400	NS	1.76615	0.957362	NS
		AT2G36970	UDP-Glycosyltransferase superfamily protein;(source:Araport11)	--	AT2G36970	NS	1.7635	NS	NS
		AT4G26930	Encodes a putative transcription factor (MYB97).	MYB DOMAIN PROTEIN 97 (MYB97)	AtMYB97	NS	1.75817	NS	NS
		AT1G54870	ChlADR is an aldehyde reductase that catalyzes the reduction of the aldehyde carbonyl groups on saturated and alpha,beta-unsaturated aldehydes with more than 5 carbons in vitro. The N-terminal region of this protein directs GFP to the chloroplast where where ChlADR likely helps to maintain the photosynthetic process by detoxifying reactive carbonyls formed during lipid peroxidation. In addition, …	--	AT1G54870	NS	1.75636	NS	1.2411
		AT1G70840	MLP-like protein 31;(source:Araport11)	MLP-LIKE PROTEIN 31 (MLP31)	MLP31	NS	1.74812	NS	0.964818
		AT1G64900	Encodes cytochrome P450 (CYP89A2). The mRNA is cell-to-cell mobile.	CYTOCHROME P450, FAMILY 89, SUBFAMILY A, POLYPEPTIDE 2 (CYP89A2)	CYP89A2	NS	1.74241	NS	NS
		AT3G02910	AIG2-like (avirulence induced gene) family protein;(source:Araport11)	--	AT3G02910	NS	1.73741	NS	NS
		AT1G05560	A UDP-glucose transferase localized in the phragmoplast. It has been co-purified with the callose synthase complex and may transfer UDP-glucose from sucrose synthase to the callose synthase and thus help form a substrate channel for the synthesis of callose at the forming cell plate. Induced by salicylic acid. Independent of NPR1 for their induction by salicylic acid. UGT1 encodes a protein with …	UDP-GLUCOSYLTRANSFERASE 75B1 (UGT75B1)	UGT1	NS	1.73096	NS	NS
		AT5G20540	Belongs to five-member BRX gene family. Arabidopsis BRX genes share high levels of similarity among each others, with several conserved domains. The most distinct is BRX domain - highly conserved in all BRX genes among distantly related species. This protein-protein interaction domain is required and sufficient for BRX activity.	BREVIS RADIX-LIKE 4 (BRXL4)	ATBRXL4	NS	1.72393	NS	NS
		AT4G25420	Encodes gibberellin 20-oxidase that is involved in the later steps of the gibberellin biosynthetic pathway. Regulated by a circadian clock. Weak expression response to far red light.	(GA20OX1)	GA5	NS	1.72335	NS	NS
		AT4G33980	hypothetical protein;(source:Araport11)	COLD-REGULATED GENE 28 (COR28)	AT4G33980	NS	1.72094	NS	NS
		AT1G77000	AtSKP2;2 is a homolog of human SKP2, the human F-box protein that recruits E2F1. Contains an F-box motif at the N-terminal region and a C-terminal Leu-rich repeat domain. Forms part of an E3-ubiquitin-ligase SCF (Skp1, cullin, F-box) complex and recruits phosphorylated AtE2Fc, a transcriptional factor that might play a role in cell division and during the transition from skotomorphogenesis to pho…	(SKP2B)	ATSKP2	NS	1.71785	NS	NS
		AT1G80160	Lactoylglutathione lyase / glyoxalase I family protein;(source:Araport11)	GLYOXYLASE I 7 (GLYI7)	AT1G80160	NS	1.71028	NS	NS
		AT5G40760	Encodes a cytosolic glucose-6-phosphate dehydrogenase that is insensitive to reduction by DTT and whose mRNA is expressed ubiquitously. The mRNA is cell-to-cell mobile.	GLUCOSE-6-PHOSPHATE DEHYDROGENASE 6 (G6PD6)	G6PD6	NS	1.69856	NS	NS
		AT5G57550	xyloglucan endotransglycosylase-related protein (XTR3)	XYLOGLUCAN ENDOTRANSGLUCOSYLASE/HYDROLASE 25 (XTH25)	XTH25	NS	1.69705	NS	NS
		AT3G45638	other_RNA;(source:Araport11)	--	AT3G45638	NS	1.69379	NS	NS
		AT3G03620	MATE efflux family protein;(source:Araport11)	--	AT3G03620	NS	1.6821	NS	NS
		AT3G10200	S-adenosyl-L-methionine-dependent methyltransferases superfamily protein;(source:Araport11)	--	AT3G10200	NS	1.67142	NS	NS
		AT2G21770	cellulose synthase, related to CESA6.	CELLULOSE SYNTHASE A9 (CESA9)	CESA9	NS	1.67137	NS	NS
		AT2G23640	Encodes RTNLB13, a reticulon protein integral to the endoplasmic reticulum (ER) membrane that have the ability to shape the ER into tubules.	RETICULAN LIKE PROTEIN B13 (RTNLB13)	RTNLB13	NS	1.67006	NS	0.979032
		AT1G72100	late embryogenesis abundant domain-containing protein / LEA domain-containing protein;(source:Araport11)	--	AT1G72100	NS	1.66799	NS	1.0029
		AT3G11280	Putative transcription factors interacting with the gene product of VHA-B1 (vacuolar ATPase subunit B1; as shown through yeast two-hybrid assay).	--	AT3G11280	NS	1.66248	NS	NS
		AT1G21680	DPP6 N-terminal domain-like protein;(source:Araport11)	--	AT1G21680	NS	1.64937	NS	NS
		AT1G70580	Encodes a protein with glyoxylate aminotransferase activity. It can act on a number of different small substrates and amino acids in vitro.	ALANINE-2-OXOGLUTARATE AMINOTRANSFERASE 2 (AOAT2)	GGT2	NS	1.64732	NS	NS
		AT2G42000	AtMT4a is a member of Type 4 metallothionein (MT) genes. It is involved in the early develoment of the embryo and in the accumulation of metal ions especially Zn in the seeds.	ARABIDOPSIS THALIANA METALLOTHIONEIN 4A (ATMT4A)	AT2G42000	NS	1.64729	NS	NS
		AT4G27140	seed storage albumin 1;(source:Araport11)	SEED STORAGE ALBUMIN 1 (SESA1)	SESA1	NS	1.647	-1.24022	NS
		AT4G27150	seed storage albumin 2;(source:Araport11)	SEED STORAGE ALBUMIN 2 (SESA2)	SESA2	NS	1.64361	NS	NS
		AT5G01670	NAD(P)-linked oxidoreductase superfamily protein;(source:Araport11)	--	AT5G01670	NS	1.64207	NS	0.981181
		AT1G75960	AMP-dependent synthetase and ligase family protein;(source:Araport11)	--	AT1G75960	NS	1.63644	NS	NS
		AT2G43820	Encodes a nicotinate-O-glycosyltransferase. Induced by Salicylic acid, virus, fungus and bacteria. Also involved in the tryptophan synthesis pathway. Independent of NPR1 for their induction by salicylic acid. UGT74F1 transfers UDP:glucose to salicylic acid (forming a glucoside (SAG) and a glucose ester (SGE)), benzoic acid, and anthranilate in vitro. UGT74F2 shows a weak ability to catalyze the f…	UDP-GLUCOSYLTRANSFERASE 74F2 (UGT74F2)	GT	NS	1.63379	NS	NS
		AT1G07200	Encodes a member of an eight-gene family (SMAX1 and SMAX1-like) that has weak similarity to AtHSP101, a ClpB chaperonin required for thermotolerance.	SMAX1-LIKE 6 (SMXL6)	AT1G07200	NS	1.62923	NS	NS
		AT3G26770	NAD(P)-binding Rossmann-fold superfamily protein;(source:Araport11)	--	AT3G26770	NS	1.626	NS	NS
		AT4G36010	Pathogenesis-related thaumatin superfamily protein;(source:Araport11)	--	AT4G36010	NS	1.6231	NS	NS
		AT5G04500	a member of the Glycosyltransferase Family 64 (according to CAZy Database)	--	AT5G04500	NS	1.62006	NS	NS
		AT5G64620	Plant cell wall (CWI) and vacuolar invertases (VI) play important roles in carbohydrate metabolism, stress responses and sugar signaling.	CELL WALL / VACUOLAR INHIBITOR OF FRUCTOSIDASE 2 (C/VIF2)	ATC/VIF2	NS	1.6133	NS	NS
		AT3G11050	ferritin 2;(source:Araport11)	FERRITIN 2 (FER2)	ATFER2	NS	1.61238	NS	0.995421
		AT2G40120	Protein kinase superfamily protein;(source:Araport11)	--	AT2G40120	NS	1.61093	NS	NS
		AT5G18450	encodes a member of the DREB subfamily A-2 of ERF/AP2 transcription factor family. The protein contains one AP2 domain. There are eight members in this subfamily including DREB2A AND DREB2B that are involved in response to drought.	--	AT5G18450	NS	1.60969	NS	NS
		AT5G65390	arabinogalactan protein 7;(source:Araport11)	ARABINOGALACTAN PROTEIN 7 (AGP7)	AGP7	NS	1.60829	NS	NS
		AT3G10190	Encodes a protein with sequence similarity to calmodulins. Loss of function mutations have decreased response to chitin elicitors suggesting a role in plant response to fungal pathogens.	CALMODULIN-LIKE 36 (CML36)	AT3G10190	NS	1.59898	1.57807	NS
		AT5G61600	encodes a member of the ERF (ethylene response factor) subfamily B-3 of ERF/AP2 transcription factor family. The protein contains one AP2 domain. There are 18 members in this subfamily including ATERF-1, ATERF-2, AND ATERF-5.	ETHYLENE RESPONSE FACTOR 104 (ERF104)	ERF104	NS	1.59729	NS	NS
		AT1G02850	beta glucosidase 11;(source:Araport11)	BETA GLUCOSIDASE 11 (BGLU11)	BGLU11	NS	1.58245	NS	NS
		AT1G03880	Protein is tyrosine-phosphorylated and its phosphorylation state is modulated in response to ABA in Arabidopsis thaliana seeds.	CRUCIFERIN 2 (CRU2)	CRU2	NS	1.58041	NS	NS
		AT5G57790	Encodes a nuclear localized protein of unknown function that is involved in pollen and embryo sac development.	ABORTED GAMETOPHYTE 1 (AOG1)	AT5G57790	NS	1.57474	NS	NS
		AT1G69490	Encodes a member of the NAC transcription factor gene family. It is expressed in floral primordia and upregulated by AP3 and PI. Its expression is associated with leaf senescence. The mRNA is cell-to-cell mobile.	NAC-LIKE, ACTIVATED BY AP3/PI (NAP)	NAP	NS	1.55896	NS	NS
		AT3G12955	SAUR-like auxin-responsive protein family;(source:Araport11)	SMALL AUXIN UPREGULATED RNA 74 (SAUR74)	AT3G12955	NS	1.55585	NS	NS
		AT2G26710	Encodes a member of the cytochrome p450 family that serves as a control point between multiple photoreceptor systems and brassinosteroid signal transduction. Involved in brassinolide metabolism. Mediates response to a variety of light signals including hypocotyl elongation and cotyledon expansion.	PHYB ACTIVATION TAGGED SUPPRESSOR 1 (BAS1)	BAS1	NS	1.55559	NS	NS
		AT3G17520	Late embryogenesis abundant protein (LEA) family protein;(source:Araport11)	--	AT3G17520	NS	1.55408	NS	0.842226
		AT3G55120	Catalyzes the conversion of chalcones into flavanones. Required for the accumulation of purple anthocyanins in leaves and stems. Co-expressed with CHS.	TRANSPARENT TESTA 5 (TT5)	TT5	NS	1.55027	NS	-1.70003
		AT1G07430	Encodes a member of the group A protein phosphatase 2C (PP2C) family that is responsible for negatively regulating seed dormancy.	HIGHLY ABA-INDUCED PP2C GENE 2 (HAI2)	HAI2	NS	1.53693	NS	NS
		AT5G24915	transposable_element_gene;(source:Araport11);non-LTR retrotransposon family (LINE), has a 3.1e-38 P-value blast match to GB:NP_038603 L1 repeat, Tf subfamily, member 23 (LINE-element) (Mus musculus);(source:TAIR10)	--	AT5G24915	NS	1.53379	NS	NS
		AT1G03790	Encodes SOMNUS (SOM), a nucleus-localized CCCH-type zinc finger protein. SOM negatively regulates light-dependent seed germination downstream of PIL5 (AT2G20180).	SOMNUS (SOM)	SOM	NS	1.53217	NS	NS
		AT1G46768	encodes a member of the DREB subfamily A-5 of ERF/AP2 transcription factor family (RAP2.1). The protein contains one AP2 domain. There are 16 members in this subfamily including RAP2.9 and RAP2.10.	RELATED TO AP2 1 (RAP2.1)	RAP2.1	NS	1.532	NS	NS
		AT5G07820	Plant calmodulin-binding protein-like protein;(source:Araport11)	--	AT5G07820	NS	1.52462	NS	NS
		AT1G62290	Saposin-like aspartyl protease family protein;(source:Araport11)	PUTATIVE ASPARTIC PROTEINASE A2 (PASPA2)	AT1G62290	NS	1.52176	NS	NS
		AT4G36670	Major facilitator superfamily protein;(source:Araport11)	POLYOL/MONOSACCHARIDE TRANSPORTER 6 (PMT6)	AT4G36670	NS	1.52066	NS	NS
		AT1G62380	Encodes a protein similar to 1-aminocyclopropane-1-carboxylic oxidase (ACC oxidase). Expression of the AtACO2 transcripts is affected by ethylene.	ACC OXIDASE 2 (ACO2)	ACO2	NS	1.51682	NS	NS
		AT5G64120	Encodes a cell wall bound peroxidase that is induced by hypo-osmolarity and is involved in the lignification of cell walls.	PEROXIDASE 71 (PRX71)	AT5G64120	NS	1.50958	NS	NS
		AT4G21020	Late embryogenesis abundant protein (LEA) family protein;(source:Araport11)	--	AT4G21020	NS	1.50729	NS	NS
		AT1G03270	CBS domain protein with a domain protein (DUF21);(source:Araport11)	--	AT1G03270	NS	1.50644	NS	NS
		AT3G50980	dehydrin xero 1;(source:Araport11)	DEHYDRIN XERO 1 (XERO1)	XERO1	NS	1.50276	NS	NS
		AT5G52300	Encodes a protein that is induced in expression in response to water deprivation such as cold, high-salt, and desiccation. The response appears to be via abscisic acid. The promoter region contains two ABA-responsive elements (ABREs) that are required for the dehydration-responsive expression of rd29B as cis-acting elements. Protein is a member of a gene family with other members found plants, an…	LOW-TEMPERATURE-INDUCED 65 (LTI65)	RD29B	NS	1.50088	NS	1.50583
		AT4G27170	seed storage albumin 4;(source:Araport11)	SEED STORAGE ALBUMIN 4 (SESA4)	SESA4	1.5888	1.49793	-1.35151	NS
		AT1G47540	Scorpion toxin-like knottin superfamily protein;(source:Araport11)	--	AT1G47540	2.69603	1.49171	NS	NS
		AT4G27160	seed storage albumin 3;(source:Araport11)	SEED STORAGE ALBUMIN 3 (SESA3)	AT2S3	NS	1.48898	NS	0.843625
		AT2G01940	Encodes a transcription factor that, together with IDD14 and IDD16, regulates auxin biosynthesis and transport and thus aerial organ morphogenesis and gravitropic responses. May be involved in an early event in shoot gravitropism such as gravity perception and/or a signaling process subsequent to amyloplast sedimentation as a putative transcription factor in gravity-perceptive cells.	SHOOT GRAVITROPISM 5 (SGR5)	ATIDD15	NS	1.4886	NS	NS
		AT4G01580	AP2/B3-like transcriptional factor family protein;(source:Araport11)	--	AT4G01580	NS	1.48755	NS	NS
		AT2G27310	F-box family protein;(source:Araport11)	--	AT2G27310	NS	1.48136	NS	NS
		AT2G33070	Encodes a nitrile-specifier protein NSP2. NSP2 is one out of five (At3g16400/NSP1, At2g33070/NSP2, At3g16390/NSP3, At3g16410/NSP4 and At5g48180/NSP5) A. thaliana epithiospecifier protein (ESP) homologues that promote simple nitrile, but not epithionitrile or thiocyanate formation.	NITRILE SPECIFIER PROTEIN 2 (NSP2)	ATNSP2	NS	1.4811	NS	NS
		AT3G15280	hypothetical protein;(source:Araport11)	--	AT3G15280	NS	1.47707	NS	NS
		AT1G20620	Catalase, catalyzes the breakdown of hydrogen peroxide (H2O2) into water and oxygen. The mRNA is cell-to-cell mobile.	CATALASE 3 (CAT3)	CAT3	NS	1.47653	NS	NS
		AT4G29190	Zinc finger C-x8-C-x5-C-x3-H type family protein;(source:Araport11)	OXIDATION-RELATED ZINC FINGER 2 (OZF2)	AT4G29190	NS	1.47205	NS	NS
		AT3G54940	Papain family cysteine protease;(source:Araport11)	--	AT3G54940	NS	1.4671	NS	0.824249
		AT1G47980	desiccation-like protein;(source:Araport11)	--	AT1G47980	NS	1.45981	NS	1.02102
		AT3G05640	EGR1 functions as a negative regulator of plant growth with prominent effect on plant growth during drought stress.EGR1 regulates microtubule organization and likely affects additional cytoskeleton and trafficking processes along the plasma membrane.	E GROWTH-REGULATING 1 (EGR1)	AT3G05640	NS	1.45937	NS	NS
		AT1G59700	Encodes glutathione transferase belonging to the tau class of GSTs. Naming convention according to Wagner et al. (2002). The mRNA is cell-to-cell mobile.	GLUTATHIONE S-TRANSFERASE TAU 16 (GSTU16)	ATGSTU16	NS	1.4577	NS	NS
		AT3G19290	bZIP transcription factor with specificity for abscisic acid-responsive elements (ABRE). Mediates ABA-dependent stress responses.ABF4 acts through SnRK2 pathway and binds to ABA response elements of the promoters of NYE1 and regulates their expression to promote chlorophyll degradation.	ABRE BINDING FACTOR 4 (ABF4)	AREB2	NS	1.45764	NS	NS
		AT5G27360	Encodes a sugar-porter family protein that unlike the closely related gene, SFP1, is not induced during leaf senescence.	(SFP2)	SFP2	NS	1.45761	NS	NS
		AT3G50970	Belongs to the dehydrin protein family, which contains highly conserved stretches of 7-17 residues that are repetitively scattered in their sequences, the K-, S-, Y- and lysine rich segments. LTI29 and LTI30 double overexpressors confer freeze tolerance. Located in membranes. mRNA upregulated by water deprivation and abscisic acid. The mRNA is cell-to-cell mobile.	LOW TEMPERATURE-INDUCED 30 (LTI30)	LTI30	NS	1.45681	NS	1.38797
		AT5G51210	Encodes oleosin3, a protein found in oil bodies, involved in seed lipid accumulation.	OLEOSIN3 (OLEO3)	OLEO3	NS	1.45515	NS	NS
		AT1G03890	RmlC-like cupins superfamily protein;(source:Araport11)	--	AT1G03890	NS	1.45415	NS	NS
		AT4G35390	AT-hook protein of GA feedback 1;(source:Araport11)	AT-HOOK MOTIF NUCLEAR LOCALIZED PROTEIN 25 (AHL25)	AGF1	NS	1.4532	NS	NS
		AT5G20960	Encodes aldehyde oxidase AA01.	ALDEHYDE OXIDASE 1 (AO1)	AO1	NS	1.44986	NS	NS
		AT5G23050	acyl-activating enzyme 17;(source:Araport11)	ACYL-ACTIVATING ENZYME 17 (AAE17)	AAE17	NS	1.44836	NS	NS
		AT2G18570	UDP-Glycosyltransferase superfamily protein;(source:Araport11)	--	AT2G18570	NS	1.44766	NS	NS
		AT1G25275	thionin-like protein;(source:Araport11)	--	AT1G25275	NS	1.44636	NS	NS
		AT5G21150	AGO9-dependent sRNA silencing is crucial to specify cell fate in the Arabidopsis ovule. AGO9 is expressed in reproductive companion cells but not in the associated male or female gametes or their precursors. Therefore, AGO9 acts non-cell autonomously to silencing the activity of TEs activity in the female gametophyte.Loss of function mutants produce ectopic megaspore mother cell and supernumary f…	ARGONAUTE 9 (AGO9)	AGO9	NS	1.44319	NS	NS
		AT5G24910	Member of CYP714A. Encodes one of the two tandemly duplicated gene pair ELA1 (CYP714A1) and ELA2 (CYP714A2), homologs of the rice cytochrome P450 monooxygenase gene EUI1. Double mutation of ELA1 and ELA2 results in increased biomass and enlarged organs.	CYTOCHROME P450, FAMILY 714, SUBFAMILY A, POLYPEPTIDE 1 (CYP714A1)	CYP714A1	NS	1.43823	NS	NS
		AT4G09510	CINV2 appears to function as a neutral invertase based on the phenotype of a cinv1(AT1G35580)/cinv2 double mutant. It is predicted to be a cytosolic enzyme. CINV1, CINV2, and possibly other cytosolic invertases may play an important role in supplying carbon from sucrose to non-photosynthetic tissues.	CYTOSOLIC INVERTASE 2 (CINV2)	CINV2	NS	1.4354	NS	NS
		AT1G55675	transmembrane protein;(source:Araport11)	--	AT1G55675	NS	1.43381	NS	NS
		AT2G38800	Plant calmodulin-binding protein-like protein;(source:Araport11)	--	AT2G38800	NS	1.42688	NS	NS
		AT4G18650	A maternally expressed imprinted gene.	--	AT4G18650	NS	1.42541	NS	1.13205
		AT4G20070	The gene encoding Arabidopsis thaliana Allantoate Amidohydrolase (AtAAH)which catalyzes the allantoate deiminase reaction (EC 3.5.3.9)is expressed in all parts of the plant being consistent with a function in purine turnover in Arabidopsis. The mRNA is cell-to-cell mobile.	ALLANTOATE AMIDOHYDROLASE (AAH)	ATAAH	NS	1.422	NS	NS
		AT5G03795	Exostosin family protein;(source:Araport11)	--	AT5G03795	NS	1.41327	NS	1.55295
		AT1G65090	nucleolin;(source:Araport11)	--	AT1G65090	NS	1.4119	NS	NS
		AT3G24927	pseudogene of expressed protein;(source:Araport11)	--	AT3G24927	NS	1.41051	NS	NS
		AT5G18130	transmembrane protein;(source:Araport11)	--	AT5G18130	NS	1.40637	NS	1.16558
		AT1G01500	Erythronate-4-phosphate dehydrogenase family protein;(source:Araport11)	--	AT1G01500	NS	1.40572	NS	NS
		AT1G69890	actin cross-linking protein (DUF569);(source:Araport11)	--	AT1G69890	NS	1.39683	NS	NS
		AT5G53220	hypothetical protein;(source:Araport11)	--	AT5G53220	NS	1.39614	NS	NS
		AT4G34419	hypothetical protein;(source:Araport11)	--	AT4G34419	NS	1.39057	NS	NS
		AT2G14878	other_RNA;(source:Araport11)	--	AT2G14878	NS	1.38083	NS	NS
		AT1G03580	pseudogene of MATH domain/coiled-coil protein;(source:Araport11)	--	AT1G03580	NS	1.37639	NS	NS
		AT5G07180	Encodes a receptor-like kinase that, together with ER and ERL1 governs the initial decision of protodermal cells to either divide proliferatively to produce pavement cells or divide asymmetrically to generate stomatal complexes. It is also important for maintaining stomatal stem cell activity and preventing terminal differentiation of the meristemoid into the guard mother cell. When heterozygous …	ERECTA-LIKE 2 (ERL2)	ERL2	NS	1.37416	NS	NS
		AT1G48470	Encodes cytosolic glutamine synthase isozyme. Expression of mRNA is not detectable in roots.	GLUTAMINE SYNTHETASE 1;5 (GLN1;5)	GLN1	NS	1.36984	NS	0.977304
		AT4G02360	transmembrane protein, putative (Protein of unknown function, DUF538);(source:Araport11)	--	AT4G02360	NS	1.36948	NS	NS
		AT5G14780	Encodes a NAD-dependent formate dehydrogenase.	FORMATE DEHYDROGENASE (FDH)	FDH	NS	1.36889	NS	NS
		AT1G20650	Protein kinase superfamily protein;(source:Araport11)	ALTERED SEED GERMINATION 5 (ASG5)	AT1G20650	NS	1.36775	NS	NS
		AT3G21670	Major facilitator superfamily protein;(source:Araport11)	NRT1/ PTR FAMILY 6.4 (NPF6.4)	AT3G21670	NS	1.36437	NS	NS
		AT5G42290	transcription activator-like protein;(source:Araport11)	--	AT5G42290	NS	1.36111	NS	NS
		AT2G02060	Homeodomain-like superfamily protein;(source:Araport11)	--	AT2G02060	NS	1.36095	NS	NS
		AT3G15670	Late embryogenesis abundant protein (LEA) family protein;(source:Araport11)	LATE EMBRYOGENESIS ACCUMULATING 76 (LEA76)	AT3G15670	NS	1.35841	NS	1.08361
		AT4G36220	encodes ferulate 5-hydroxylase (F5H). Involved in lignin biosynthesis.	FERULIC ACID 5-HYDROXYLASE 1 (FAH1)	CYP84A1	NS	1.35385	NS	NS
		AT3G52430	Encodes a lipase-like gene that is important for salicylic acid signaling and function in resistance (R) gene-mediated and basal plant disease resistance. PAD4 can interact directly with EDS1, another disease resistance signaling protein. Expressed at elevated level in response to green peach aphid (GPA) feeding, and modulates the GPA feeding-induced leaf senescence through a mechanism that doesn…	PHYTOALEXIN DEFICIENT 4 (PAD4)	PAD4	NS	1.35148	NS	NS
		AT2G26355	Potential natural antisense gene, locus overlaps with AT2G26360 The mRNA is cell-to-cell mobile.	--	AT2G26355	NS	1.34809	NS	NS
		AT1G54730	Major facilitator superfamily protein;(source:Araport11)	--	AT1G54730	NS	1.34755	NS	NS
		AT5G03380	Heavy metal transport/detoxification superfamily protein;(source:Araport11)	--	AT5G03380	NS	1.34493	NS	NS
		AT2G20950	phospholipase-like protein (PEARLI 4) family protein;(source:Araport11)	--	AT2G20950	NS	1.34445	NS	NS
		AT2G19930	RNA-dependent RNA polymerase family protein;(source:Araport11)	--	AT2G19930	NS	1.34305	NS	NS
		AT2G25900	Encodes a protein with two tandem-arrayed CCCH-type zinc fingers that binds RNA and is involved in RNA turnover. The mRNA is cell-to-cell mobile.	(ATCTH)	ATCTH	NS	1.34077	NS	NS
		AT1G46554	other_RNA;(source:Araport11)	--	AT1G46554	NS	1.33987	NS	NS
		AT5G60760	P-loop containing nucleoside triphosphate hydrolases superfamily protein;(source:Araport11)	--	AT5G60760	NS	1.33507	NS	NS
		AT5G07830	Belongs to the plant glycoside hydrolase family 79. Encodes a protein with several posttranslational modification sites including O-&#946;-GlcNAc attachment sites and serine-, threonine- and tyrosine-phosphorylation sites, suggesting that this protein is extensively modified posttranslationally. The protein is predicted (WoLF PSORT program) to be membrane-associated. It is involved in cell elonga…	GLUCURONIDASE 2 (GUS2)	AtGUS2	NS	1.33429	NS	NS
		AT2G31980	PHYTOCYSTATIN 2;(source:Araport11)	PHYTOCYSTATIN 2 (CYS2)	AtCYS2	NS	1.3295	NS	0.801046
		AT1G03106	hypothetical protein;(source:Araport11)	--	AT1G03106	NS	1.326	NS	NS
		AT2G23340	encodes a member of the DREB subfamily A-5 of ERF/AP2 transcription factor family. The protein contains one AP2 domain. There are 16 members in this subfamily including RAP2.1, RAP2.9 and RAP2.10.	DREB AND EAR MOTIF PROTEIN 3 (DEAR3)	DEAR3	NS	1.32232	NS	NS
		AT1G77450	NAC domain containing protein 32;(source:Araport11)	NAC DOMAIN CONTAINING PROTEIN 32 (NAC032)	anac032	NS	1.31785	NS	NS
		AT1G48990	Oleosin family protein;(source:Araport11)	--	AT1G48990	NS	1.3178	NS	NS
		AT1G13930	Involved in response to salt stress. Knockout mutants are hypersensitive to salt stress. The mRNA is cell-to-cell mobile.	--	AT1G13930	NS	1.31588	NS	NS
		AT5G21100	Plant L-ascorbate oxidase;(source:Araport11)	--	AT5G21100	NS	1.31377	NS	NS
		AT3G50740	UGT72E1 is an UDPG:coniferyl alcohol glucosyltransferase which specifically glucosylates sinapyl- and coniferyl aldehydes. The enzyme is thought to be involved in lignin metabolism.	UDP-GLUCOSYL TRANSFERASE 72E1 (UGT72E1)	UGT72E1	NS	1.30854	NS	NS
		AT3G61900	SAUR-like auxin-responsive protein family;(source:Araport11)	SMALL AUXIN UPREGULATED RNA 33 (SAUR33)	AT3G61900	NS	1.30204	NS	NS
		AT2G37760	Encodes an NADPH-dependent aldo-keto reductase that can act on a wide variety of substrates in vitro including aliphatic and aromatic aldehydes and steroids. Transcript levels for this gene are up-regulated in response to cold, salt, and drought stress.	ALDO-KETO REDUCTASE FAMILY 4 MEMBER C8 (AKR4C8)	AT2G37760	NS	1.30167	NS	NS
		AT2G38170	Encodes a high affinity vacuolar calcium antiporter. The residue His 338 is critical to Ca2+ transport activity. Disruption of CAX1 reduces manganese and zinc of shoot tissue and results in a decrease in the activity of vacuolar V-type proton ATPase.	CATION EXCHANGER 1 (CAX1)	RCI4	NS	1.3009	NS	NS
		AT5G37360	LOW protein: ammonium transporter 1-like protein;(source:Araport11)	--	AT5G37360	NS	1.29826	NS	NS
		AT1G67100	LOB domain-containing protein 40;(source:Araport11)	LOB DOMAIN-CONTAINING PROTEIN 40 (LBD40)	LBD40	NS	1.28507	NS	NS
		AT3G47340	encodes a glutamine-dependent asparagine synthetase, the predicted ASN1 peptide contains a purF-type glutamine-binding domain, and is expressed predominantly in shoot tissues, where light has a negative effect on its mRNA accumulation. Expression is induced within 3 hours of dark treatment, in senescing leaves and treatment with exogenous photosynthesis inhibitor. Induction of gene expression was…	GLUTAMINE-DEPENDENT ASPARAGINE SYNTHASE 1 (ASN1)	AT-ASN1	NS	1.27617	NS	1.5602
		AT5G05320	FAD/NAD(P)-binding oxidoreductase family protein;(source:Araport11)	--	AT5G05320	NS	1.27528	NS	NS
		AT2G43010	Isolated as a semidominant mutation defective in red -light responses. Encodes a nuclear localized bHLH protein that interacts with active PhyB protein. Negatively regulates phyB mediated red light responses. Involved in shade avoidance response. Protein abundance is negatively regulated by PhyB.	PHYTOCHROME INTERACTING FACTOR 4 (PIF4)	SRL2	NS	1.27467	NS	NS
		AT3G51860	cation exchanger 3;(source:Araport11)	CATION EXCHANGER 3 (CAX3)	CAX3	NS	1.27402	NS	NS
		AT4G24220	encodes a progesterone-5beta-reductase-like protein. It has enone reductase activity against a wide range of substrates, including 3-oxo-&#916;-4,5-steroids in vitro. The in vivo substrates and product of this enzyme have not yet been elucidated but it is likely to participate in steroid metabolism. The protein contains a mammalian death domain involved in programmed cell death. The gene is expre…	VEIN PATTERNING 1 (VEP1)	AWI31	NS	1.27097	NS	NS
		AT5G06760	Encodes LEA4-5, a member of the Late Embryogenesis Abundant (LEA) proteins which typically accumulate in response to low water availability conditions imposed during development or by the environment. Most of the diverse set of LEA proteins can be grouped according to properties such as high hydrophilicity and high content of glycine or other small amino acids in what has been termed hydrophilins…	LATE EMBRYOGENESIS ABUNDANT 4-5 (LEA4-5)	LEA4-5	NS	1.26979	NS	NS
		AT1G62810	Encodes COPPER AMINE OXIDASE1 (CuAO1). Contributes to abscisic acid- and polyamine-induced nitric oxide biosynthesis and abscisic acid signal transduction.	COPPER AMINE OXIDASE1 (CUAO1)	AT1G62810	NS	1.26871	NS	NS
		AT5G44310	Late embryogenesis abundant protein (LEA) family protein;(source:Araport11)	--	AT5G44310	NS	1.26666	NS	NS
		AT2G29740	UDP-glucosyl transferase 71C2;(source:Araport11)	UDP-GLUCOSYL TRANSFERASE 71C2 (UGT71C2)	UGT71C2	NS	1.26389	NS	NS
		AT3G53540	afadin;(source:Araport11)	TON1 RECRUITING MOTIF 19 (TRM19)	AT3G53540	NS	1.26384	NS	NS
		AT1G23070	organic solute transporter ostalpha protein (DUF300);(source:Araport11)	--	AT1G23070	NS	1.26305	NS	NS
		AT4G10020	Encodes a putative hydroxysteroid dehydrogenase (HSD). Genes that encode HSD include: At5g50600 and At5g50700 (HSD1), At3g47350(HSD2), At3g47360(HSD3), At5g50590 and At5g50690(HSD4), At5g50770(HSD6) (Plant Cell Physiology 50:1463). Two copies of HSD1 and HSD4 exist due to a gene duplication event. In Plant Physiology 145:87, At5g50690 is HSD7, At4g10020 is HSD5.	HYDROXYSTEROID DEHYDROGENASE 5 (HSD5)	HSD5	NS	1.26221	NS	NS
		AT1G08980	Encodes an enzyme with similarity to bacterial acylamidohydrolases and exhibits indole-3-acetamide amidohydrolase activity in vitro. This enzyme may be involved in the in vivo biosynthesis of indole-acetic acid from indole-3-acetamide, a native metabolite of A. thaliana. It appears to exist as a monomer.	AMIDASE 1 (AMI1)	ATAMI1	NS	1.26063	NS	NS
		AT3G60200	hypothetical protein;(source:Araport11)	--	AT3G60200	NS	1.26063	NS	NS
		AT5G01750	LURP-one-like protein (DUF567);(source:Araport11)	--	AT5G01750	NS	1.25559	NS	NS
		AT1G02920	Encodes glutathione transferase belonging to the phi class of GSTs. Naming convention according to Wagner et al. (2002).	GLUTATHIONE S-TRANSFERASE 7 (GSTF7)	GST11	NS	1.25095	-1.03218	NS
		AT1G76080	Encodes a thioredoxin localized in chloroplast stroma. Known as CDSP32 (CHLOROPLASTIC DROUGHT-INDUCED STRESS PROTEIN OF 32 KD).	CHLOROPLASTIC DROUGHT-INDUCED STRESS PROTEIN OF 32 KD (CDSP32)	ATCDSP32	NS	1.24928	NS	NS
		AT2G26975	Ctr copper transporter family;(source:Araport11)	COPPER TRANSPORTER 6 (COPT6)	AT2G26975	NS	1.24184	NS	NS
		AT1G58440	Encodes a putative protein that has been speculated, based on sequence similarities, to have squalene monooxygenase activity.	(XF1)	XF1	NS	1.23597	NS	NS
		AT5G64260	EXORDIUM like 2;(source:Araport11)	EXORDIUM LIKE 2 (EXL2)	EXL2	NS	1.22718	NS	NS
		AT3G14590	Calcium-dependent lipid-binding (CaLB domain) family protein;(source:Araport11)	(NTMC2T6.2)	NTMC2TYPE6.2	NS	1.22648	NS	NS
		AT1G37130	Identified as a mutant resistant to chlorate. Encodes nitrate reductase structural gene. Involved in nitrate assimilation. Has nitrate reductase activity. Up-regulated by the fungus P. indica. Binds transcription factor At2g35940. The mRNA is cell-to-cell mobile.	NITRATE REDUCTASE 2 (NIA2)	NR	NS	1.22637	NS	NS
		AT2G28420	Lactoylglutathione lyase / glyoxalase I family protein;(source:Araport11)	GLYOXYLASE I 8 (GLYI8)	AT2G28420	NS	1.22151	NS	NS
		AT5G67480	BTB and TAZ domain protein. Located in cytoplasm and expressed in fruit, flower and leaves.	BTB AND TAZ DOMAIN PROTEIN 4 (BT4)	BT4	NS	1.22058	NS	NS
		AT4G37300	maternal effect embryo arrest 59;(source:Araport11)	MATERNAL EFFECT EMBRYO ARREST 59 (MEE59)	MEE59	NS	1.21967	NS	NS
		AT5G48412	other_RNA;(source:Araport11)	--	AT5G48412	NS	1.21894	NS	NS
		AT3G46670	UDP-glucosyl transferase 76E11;(source:Araport11)	UDP-GLUCOSYL TRANSFERASE 76E11 (UGT76E11)	UGT76E11	NS	1.21833	NS	NS
		AT5G40780	Encodes LHT1 (lysine histidine transporter), a high-affinity transporter for cellular amino acid uptake in both root epidermis and leaf mesophyll.	LYSINE HISTIDINE TRANSPORTER 1 (LHT1)	LHT1	NS	1.21462	NS	NS
		AT4G13160	zein-binding protein (Protein of unknown function, DUF593);(source:Araport11)	--	AT4G13160	NS	1.21237	NS	NS
		AT1G59870	ATP binding cassette transporter. Localized to the plasma membrane in uninfected cells. In infected leaves, the protein concentrated at infection sites. Contributes to nonhost resistance to inappropriate pathogens that enter by direct penetration in a salicylic acid?dependent manner. Required for mlo resistance. Has Cd transporter activity (Cd2+ extrusion pump) and contributes to heavy metal resi…	PENETRATION 3 (PEN3)	PDR8	NS	1.20883	NS	NS
		AT2G23320	Encodes WRKY DNA-binding protein 15 (WRKY15).	WRKY DNA-BINDING PROTEIN 15 (WRKY15)	WRKY15	NS	1.20571	NS	NS
		AT5G56100	glycine-rich protein / oleosin;(source:Araport11)	--	AT5G56100	NS	1.20565	NS	NS
		AT1G69230	SPIRAL1-LIKE2 belongs to a six-member gene family in Arabidopsis; all members share a high sequence similarity in amino- and carboxy-terminal regions. Regulates cortical microtubule organization. Mutant plants exhibit altered patterns of root and organ growth as a result of defective anisotropic cell expansion.	SPIRAL1-LIKE2 (SP1L2)	SP1L2	NS	1.2036	NS	NS
		AT1G15310	54 kDa protein subunit of SRP that interacts with the signal peptide of secreted proteins	SIGNAL RECOGNITION PARTICLE 54 KDA SUBUNIT (ATHSRP54A)	ATHSRP54A	NS	1.20356	NS	NS
		AT5G18310	ubiquitin hydrolase;(source:Araport11)	--	AT5G18310	NS	1.19558	NS	NS
		AT5G64850	sorbin/SH3 domain protein;(source:Araport11)	--	AT5G64850	NS	1.19503	NS	NS
		AT3G20250	Encodes a member of the Arabidopsis Pumilio (APUM) proteins containing PUF domain (eight repeats of approximately 36 amino acids each). PUF proteins regulate both mRNA stability and translation through sequence-specific binding to the 3' UTR of target mRNA transcripts. APUM5 is involved in susceptibility to CMV and is not required for bacterial or fungal pathogen resistance although its expressio…	PUMILIO 5 (PUM5)	APUM5	NS	1.1949	NS	NS
		AT4G28390	Encodes a mitochondrial ADP/ATP carrier protein. Shown in heterologous systems to be located in the plasma membrane. Has comparable affinity for ADP and ATP (in E.coli).	ADP/ATP CARRIER 3 (AAC3)	AAC3	NS	1.19121	NS	NS
		AT2G40100	Lhcb4:3 protein (Lhcb4.3, light harvesting complex of photosystem II The mRNA is cell-to-cell mobile.	LIGHT HARVESTING COMPLEX PHOTOSYSTEM II (LHCB4.3)	LHCB4.3	NS	1.18903	NS	NS
		AT1G56020	serine/arginine repetitive matrix-like protein;(source:Araport11)	--	AT1G56020	NS	1.18802	NS	NS
		AT5G08640	Encodes a flavonol synthase that catalyzes formation of flavonols from dihydroflavonols. Co-expressed with CHI and CHS (qRT-PCR).	FLAVONOL SYNTHASE 1 (FLS1)	FLS	NS	1.1876	NS	-1.21541
		AT4G31290	ChaC-like family protein;(source:Araport11)	GAMMA-GLUTAMYL CYCLOTRANSFERASE 2;2 (GGCT2;2)	AT4G31290	NS	1.18725	NS	NS
		AT5G01720	RNI-like superfamily protein;(source:Araport11)	--	AT5G01720	NS	1.18505	NS	NS
		AT5G38040	UDP-Glycosyltransferase superfamily protein;(source:Araport11)	--	AT5G38040	NS	1.18272	NS	NS
		AT1G75100	Contains a J-domain at the C-terminus which is similar to the J-domain of auxilin, a clathrin-uncoating factor in cow, yeast and worm. Arabidopsis contains 6 other proteins similar to auxilin. Expressed in leaves and stems, but not in roots. Localized in the cytoplasm. Required for the chloroplast accumulation response, but not for the avoidance response. No molecular function known.	J-DOMAIN PROTEIN REQUIRED FOR CHLOROPLAST ACCUMULATION RESPONSE 1 (JAC1)	JAC1	NS	1.18022	NS	NS
		AT1G11170	lysine ketoglutarate reductase trans-splicing-like protein (DUF707);(source:Araport11)	--	AT1G11170	NS	1.17883	NS	NS
		AT2G42890	A member of mei2-like gene family, predominantly plant-based family of genes encoding RNA binding proteins with characteristic presence of a highly conserved RNA binding motif first described in the mei2 gene of the fission yeast S. pombe. In silico analyses reveal nine mei2 -like genes in A. thaliana. They were grouped into four distinct clades, based on overall sequence similarity and subfamily…	MEI2-LIKE 2 (ML2)	ML2	NS	1.17863	NS	NS
		AT3G59940	Encodes a member of a family of F-box proteins, called the KISS ME DEADLY (KMD) family, that targets type-B ARR proteins for degradation and is involved in the negative regulation of the cytokinin response. Also named as KFB50, a member of a group of Kelch repeat F-box proteins that negatively regulate phenylpropanoid biosynthesis by targeting the phenypropanoid biosynthesis enzyme phenylalanine …	KISS ME DEADLY 4 (KMD4)	AT3G59940	NS	1.17318	NS	NS
		AT2G39980	HXXXD-type acyl-transferase family protein;(source:Araport11)	--	AT2G39980	NS	1.17196	NS	NS
		AT1G11175	other_RNA;(source:Araport11)	--	AT1G11175	NS	1.17107	NS	NS
		AT5G16150	Encodes a putative plastidic glucose transporter.	PLASTIDIC GLC TRANSLOCATOR (PGLCT)	PGLCT	NS	1.17081	NS	NS
		AT1G02930	Encodes glutathione transferase belonging to the phi class of GSTs. Naming convention according to Wagner et al. (2002).	GLUTATHIONE S-TRANSFERASE 6 (GSTF6)	ATGSTF6	NS	1.16885	NS	-0.994186
		AT5G17800	Member of the R2R3 factor gene family that acts as a cell-specific repressor of quiescent center (QC) divisions in the primary root, acting through the BR signaling pathway. Works with BES1 to regulate QC division in the root.	MYB DOMAIN PROTEIN 56 (MYB56)	AtMYB56	NS	1.16328	NS	NS
		AT5G39530	hypothetical protein (DUF1997);(source:Araport11)	--	AT5G39530	NS	1.16313	NS	NS
		AT1G54100	Aldehyde dehydrogenase	ALDEHYDE DEHYDROGENASE 7B4 (ALDH7B4)	ALDH7B4	NS	1.16261	NS	NS
		AT5G49990	Xanthine/uracil permease family protein;(source:Araport11)	--	AT5G49990	NS	1.16168	NS	NS
		AT2G32090	Lactoylglutathione lyase / glyoxalase I family protein;(source:Araport11)	--	AT2G32090	NS	1.15688	NS	NS
		AT3G05120	Encodes a gibberellin (GA) receptor ortholog of the rice GA receptor gene (OsGID1). Has GA-binding activity, showing higher affinity to GA4. Interacts with DELLA proteins in vivo in the presence of GA4. The DELLA region alone can interact with GID1A in GA-dependent manner in a Y2H assay.	GA INSENSITIVE DWARF1A (GID1A)	ATGID1A	NS	1.15624	NS	NS
		AT4G18360	Encodes a glycolate oxidase that modulates reactive oxygen species-mediated signal transduction during nonhost resistance.	GLYCOLATE OXIDASE 3 (GOX3)	AT4G18360	NS	1.15499	NS	NS
		AT2G31585	other_RNA;(source:Araport11)	--	AT2G31585	NS	1.15494	NS	NS
		AT4G28790	basic helix-loop-helix (bHLH) DNA-binding superfamily protein;(source:Araport11)	--	AT4G28790	NS	1.15175	NS	NS
		AT5G07990	Required for flavonoid 3' hydroxylase activity. Enzyme abundance relative to CHS determines Quercetin/Kaempferol metabolite ratio. The mRNA is cell-to-cell mobile.	TRANSPARENT TESTA 7 (TT7)	CYP75B1	NS	1.14501	NS	-1.14825
		AT1G58235	hypothetical protein;(source:Araport11)	--	AT1G58235	NS	1.14386	NS	NS
		AT1G31480	encodes a novel protein that may be part of a gene family represented by bovine phosphatidic acid-preferring phospholipase A1 (PA-PLA1)containing a putative transmembrane domain. SGR2 is involved in the formation and function of the vacuole.	SHOOT GRAVITROPISM 2 (SGR2)	SGR2	NS	1.14284	NS	NS
		AT4G19700	Encodes BOI (Botrytis Susceptible 1 Interactor). Has E3 ubiquitin ligase activity. Interacts with and ubiquitinates BOS1 (Botrytis Susceptible 1). It prevents caspase activation and attenuates cell death.	(RING)	RING	NS	1.14167	NS	NS
		AT4G35550	Encodes a WUSCHEL-related homeobox gene family member with 65 amino acids in its homeodomain. WOX13 is the only family member that does not contain a sequence of eight residues (TLPLFPMH) downstream of the homeodomain called the WUS box.	WUSCHEL RELATED HOMEOBOX 13 (WOX13)	ATWOX13	NS	1.13958	NS	NS
		AT1G21410	AtSKP2;1 is a homolog of human SKP2, the human F-box protein that recruits E2F1. Contains an F-box motif at the N-terminal region and a C-terminal Leu-rich repeat domain. Forms part of an E3-ubiquitin-ligase SCF (Skp1, cullin, F-box) complex and recruits phosphorylated AtE2Fc, a transcriptional factor that might play a role in cell division and during the transition from skotomorphogenesis to pho…	(SKP2A)	SKP2A	NS	1.13783	NS	NS
		AT1G14530	tobamovirus multiplication-like protein (DUF1084);(source:Araport11)	TOM THREE HOMOLOG 1 (THH1)	THH1	NS	1.13776	NS	NS
		AT1G28330	dormancy-associated protein (DRM1)	DORMANCY-ASSOCIATED PROTEIN-LIKE 1 (DYL1)	DRM1	NS	1.13152	NS	NS
		AT3G21370	beta glucosidase 19;(source:Araport11)	BETA GLUCOSIDASE 19 (BGLU19)	BGLU19	NS	1.12557	NS	1.08947
		AT1G78830	Curculin-like (mannose-binding) lectin family protein;(source:Araport11)	--	AT1G78830	NS	1.12233	NS	NS
		AT2G38870	Predicted to encode a PR (pathogenesis-related) peptide that belongs to the PR-6 proteinase inhibitor family. Six putative PR-6-type protein encoding genes are found in Arabidopsis: At2g38900, At2g38870, At5g43570, At5g43580, At3g50020 and At3g46860.	--	AT2G38870	NS	1.11699	NS	NS
		AT2G02390	Encodes glutathione transferase belonging to the zeta class of GSTs. Naming convention according to Wagner et al. (2002). The protein undergoes spontaneous thiolation following treatment with the oxidant tert-butylhydroperoxide. It functions in vitro as a maleylacetoacetate isomerase and is likely to be involved in tyrosine catabolism.	GLUTATHIONE S-TRANSFERASE ZETA 1 (GSTZ1)	GSTZ1	NS	1.11521	NS	NS
		AT1G12200	Putative flavin monooxygenase.	FLAVIN MONOOXYGENASE (FMO)	AT1G12200	NS	1.1146	NS	NS
		AT5G24280	Encodes GMI1, a structural-maintenance-of-chromosomes-hinge domain-containing protein. Involved in somatic homologous recombination.	GAMMA-IRRADIATION AND MITOMYCIN C INDUCED 1 (GMI1)	GMI1	NS	1.10866	NS	NS
		AT1G70810	Calcium-dependent lipid-binding (CaLB domain) family protein;(source:Araport11)	C2-DOMAIN ABA-RELATED7 (CAR7)	AT1G70810	NS	1.10833	NS	NS
		AT1G67310	Calmodulin-binding transcription activator protein with CG-1 and Ankyrin domain;(source:Araport11)	--	AT1G67310	NS	1.10563	NS	NS
		AT4G21960	Encodes AT4g21960 (AT4g21960/T8O5_170). The mRNA is cell-to-cell mobile.	(PRXR1)	PRXR1	NS	1.1054	NS	NS
		AT5G67160	Encodes a member of the BAHD acyltransferase superfamily. Mutants have enhanced susceptibility to virulent and avirulent pathogens and are defective in pathogen induced SA biosynthesis. EPS1 may act upstream of SA biosynthesis as application of SA can rescue the mutant phenotype.	ENHANCED PSEUDOMONAS SUSCEPTIBILTY 1 (EPS1)	EPS1	NS	1.10514	NS	NS
		AT5G05600	Encodes a protein with similarity to flavonol synthases that is involved in the detoxifcation polycyclic aromatic hydrocarbons.One of 4 paralogs encoding a 2-oxoglutarate/Fe(II)-dependent oxygenases that hydroxylates JA to 12-OH-JA.	JASMONIC ACID OXIDASE 2 (JOX2)	AT5G05600	NS	1.10503	NS	NS
		AT2G13360	Encodes a peroxisomal photorespiratory enzyme that catalyzes transamination reactions with multiple substrates. It is involved in photorespiration.	ALANINE:GLYOXYLATE AMINOTRANSFERASE (AGT)	AGT1	NS	1.10244	NS	NS
		AT2G28400	senescence regulator (Protein of unknown function, DUF584);(source:Araport11)	--	AT2G28400	NS	1.10132	NS	NS
		AT1G04660	glycine-rich protein;(source:Araport11)	--	AT1G04660	NS	1.10059	NS	NS
		AT1G13820	alpha/beta-Hydrolases superfamily protein;(source:Araport11)	--	AT1G13820	NS	1.09688	NS	NS
		AT3G51000	alpha/beta-Hydrolases superfamily protein;(source:Araport11)	--	AT3G51000	NS	1.09511	NS	NS
		AT2G29060	GRAS family transcription factor;(source:Araport11)	--	AT2G29060	NS	1.0917	NS	NS
		AT4G16146	cAMP-regulated phosphoprotein 19-related protein;(source:Araport11)	--	AT4G16146	NS	1.09121	NS	NS
		AT2G43510	Member of the defensin-like (DEFL) family. Encodes putative trypsin inhibitor protein which may function in defense against herbivory.	TRYPSIN INHIBITOR PROTEIN 1 (TI1)	ATTI1	NS	1.09012	NS	NS
		AT4G36040	Chaperone DnaJ-domain superfamily protein;(source:Araport11)	DNAJ11 (J11)	AT4G36040	NS	1.08969	NS	NS
		AT1G26440	uptake assays in yeast mutants indicated this splice variant is a cellular importer for allantoin, uracil and xanthine	UREIDE PERMEASE 5 (UPS5)	ATUPS5	NS	1.08915	NS	NS
		AT3G25870	hypothetical protein;(source:Araport11)	--	AT3G25870	NS	1.08834	NS	NS
		AT1G68830	STN7 protein kinase; required for state transitions, phosphorylation of the major antenna complex (LHCII) between PSII and PSI, and light adaptation. STN7 is involved in state transitions.	STT7 HOMOLOG STN7 (STN7)	STN7	NS	1.08322	NS	NS
		AT4G14690	Encodes an early light-induced protein. ELIPs are thought not to be directly involved in the synthesis and assembly of specific photosynthetic complexes, but rather affect the biogenesis of all chlorophyll-binding complexes. A study (PMID 17553115) has shown that the chlorophyll synthesis pathway was downregulated as a result of constitutive ELIP2 expression, leading to decreased chlorophyll avai…	EARLY LIGHT-INDUCIBLE PROTEIN 2 (ELIP2)	ELIP2	NS	1.0815	NS	-2.2225
		AT3G46540	ENTH/VHS family protein;(source:Araport11)	--	AT3G46540	NS	1.07919	NS	NS
		AT1G35516	myb-like transcription factor family protein;(source:Araport11)	--	AT1G35516	NS	1.07666	NS	NS
		AT4G11910	Acts antagonistically with SGR1 to balance chlorophyll catabolism in chloroplasts with the dismantling and remobilizing of other cellular components in senescing leaf cells.	NONYELLOWING 2 (NYE2)	AT4G11910	NS	1.07563	NS	NS
		AT5G61820	stress up-regulated Nod 19 protein;(source:Araport11)	--	AT5G61820	NS	1.07526	NS	NS
		AT2G39570	Encodes a ACT domain-containing protein. The ACT domain, named after bacterial aspartate kinase, chorismate mutase and TyrA (prephenate dehydrogenase), is a regulatory domain that serves as an amino acid-binding site in feedback-regulated amino acid metabolic enzymes.	ACT DOMAIN REPEATS 9 (ACR9)	AT2G39570	NS	1.07043	NS	NS
		AT1G03130	Encodes a protein predicted by sequence similarity with spinach PsaD to be photosystem I reaction center subunit II (PsaD2)	PHOTOSYSTEM I SUBUNIT D-2 (PSAD-2)	PSAD-2	NS	1.06801	NS	NS
		AT1G48280	hydroxyproline-rich glycoprotein family protein;(source:Araport11)	--	AT1G48280	NS	1.06759	NS	NS
		AT2G30990	arginine N-methyltransferase, putative (DUF688);(source:Araport11)	--	AT2G30990	NS	1.0641	NS	NS
		AT4G31877	Encodes a microRNA that targets several SPL family members, including SPL3,4, and 5. By regulating the expression of SPL3 (and probably also SPL4 and SPL5), this microRNA regulates vegetative phase change. MicroRNAs are regulatory RNAs with a mature length of ~21-nucleotides that are processed from hairpin precursors by Dicer-like enzymes. MicroRNAs can negatively regulate gene expression by atte…	to 15415333, exon 2: 15414352 to 15414313, exon 3: 15413822 to 15413759, exon 4: 15413594 to 15413295; mature miRNA and miRNA* are located on exon 1.	MIR156C	NS	1.06342	NS	NS
		AT2G02710	Encodes a putative blue light receptor protein.	PAS/LOV PROTEIN B (PLPB)	PLPC	NS	1.06274	NS	NS
		AT5G64250	Aldolase-type TIM barrel family protein;(source:Araport11)	--	AT5G64250	NS	1.0617	NS	NS
		AT3G07360	Encodes a protein containing a U-box and an ARM domain. This protein has E3 ubiquitin ligase activity based on in vitro assays.	PLANT U-BOX 9 (PUB9)	ATPUB9	NS	1.06074	NS	NS
		AT4G33150	Encodes two proteins. One protein is the monofunctional saccharopine dehydrogenase involved in lysine degradation. The longer protein from the same LKR/SDH locus is bifunctional and also has saccharopine dehydrogenase activity. The monofunctional SDH functions mainly to enhance the flux of lysine catabolism. Gene expression is induced by abscisic acid, jasmonate, and under sucrose starvation.	--	AT4G33150	NS	1.06057	NS	NS
		AT1G32900	UDP-Glycosyltransferase superfamily protein;(source:Araport11)	GRANULE BOUND STARCH SYNTHASE 1 (GBSS1)	AT1G32900	NS	1.05848	NS	NS
		AT5G10740	Protein phosphatase 2C family protein;(source:Araport11)	--	AT5G10740	NS	1.05778	NS	NS
		AT4G13030	P-loop containing nucleoside triphosphate hydrolases superfamily protein;(source:Araport11)	--	AT4G13030	NS	1.05281	NS	NS
		AT4G27900	CCT motif family protein;(source:Araport11)	--	AT4G27900	NS	1.05207	NS	NS
		AT5G25210	hypothetical protein;(source:Araport11)	--	AT5G25210	NS	1.05182	NS	NS
		AT1G61740	Sulfite exporter TauE/SafE family protein;(source:Araport11)	--	AT1G61740	NS	1.04789	NS	NS
		AT3G57020	Calcium-dependent phosphotriesterase superfamily protein;(source:Araport11)	--	AT3G57020	NS	1.04773	NS	NS
		AT5G25900	Encodes a member of the CYP701A cytochrome p450 family that is involved in later steps of the gibberellin biosynthetic pathway.	GA REQUIRING 3 (GA3)	GA3	NS	1.04233	NS	NS
		AT4G05070	Wound-responsive family protein;(source:Araport11)	--	AT4G05070	NS	1.04095	NS	NS
		AT4G29820	Encodes a homolog of the protein CFI-25, a polyadenylation factor subunit.	HOMOLOG OF CFIM-25 (CFIM-25)	CFIM-25	NS	1.03599	NS	NS
		AT1G64950	member of CYP89A The mRNA is cell-to-cell mobile.	CYTOCHROME P450, FAMILY 89, SUBFAMILY A, POLYPEPTIDE 5 (CYP89A5)	CYP89A5	NS	1.03582	NS	NS
		AT1G79270	evolutionarily conserved C-terminal region 8;(source:Araport11)	EVOLUTIONARILY CONSERVED C-TERMINAL REGION 8 (ECT8)	ECT8	NS	1.03576	NS	NS
		AT5G13330	encodes a member of the ERF (ethylene response factor) subfamily B-4 of ERF/AP2 transcription factor family. The protein contains one AP2 domain. There are 7 members in this subfamily.	RELATED TO AP2 6L (Rap2.6L)	Rap2.6L	NS	1.03542	NS	NS
		AT4G16150	CATMA5 is a transcriptional activator. It acts in the cold response pathway, it can bind to and activate the expression of DREB1 genes.	CALMODULIN-BINDING TRANSCRIPTION ACTIVATOR 2 (CAMTA5)	AT4G16150	NS	1.03443	NS	NS
		AT5G06570	alpha/beta-Hydrolases superfamily protein;(source:Araport11)	--	AT5G06570	NS	1.03385	NS	NS
		AT1G01240	transmembrane protein;(source:Araport11)	--	AT1G01240	NS	1.02981	NS	NS
		AT4G26130	cotton fiber protein;(source:Araport11)	--	AT4G26130	NS	1.02707	NS	NS
		AT1G68240	basic helix-loop-helix (bHLH) DNA-binding superfamily protein;(source:Araport11)	--	AT1G68240	NS	1.02637	NS	NS
		AT4G29070	Phospholipase A2 family protein;(source:Araport11)	--	AT4G29070	NS	1.02601	NS	NS
		AT5G67030	Encodes a single copy zeaxanthin epoxidase gene that functions in first step of the biosynthesis of the abiotic stress hormone abscisic acid (ABA). Mutants in this gene are unable to express female sterility in response to beta-aminobutyric acid, as wild type plants do.	ABA DEFICIENT 1 (ABA1)	NPQ2	NS	1.02338	NS	NS
		AT5G52420	transmembrane protein;(source:Araport11)	PSI-INTERACTING ROOT-CELL ENRICHED 3 (PRCE3)	AT5G52420	NS	1.02331	NS	NS
		AT2G31350	Encodes a mitochondrial glyoxalase 2 that can accommodate a number of different metal centers and with the predominant metal center being Fe(III)Zn(II).	GLYOXALASE 2-5 (GLX2-5)	GLX2-5	NS	1.02233	NS	NS
		AT4G32290	Core-2/I-branching beta-1,6-N-acetylglucosaminyltransferase family protein;(source:Araport11)	--	AT4G32290	NS	1.02214	NS	NS
		AT1G75490	encodes a member of the DREB subfamily A-2 of ERF/AP2 transcription factor family. The protein contains one AP2 domain. There are eight members in this subfamily including DREB2A AND DREB2B that are involved in response to drought.	--	AT1G75490	NS	1.02149	NS	NS
		AT3G48000	Encodes a putative (NAD+) aldehyde dehydrogenase.	ALDEHYDE DEHYDROGENASE 2B4 (ALDH2B4)	ALDH2B4	NS	1.01953	NS	NS
		AT3G20660	organic cation/carnitine transporter4;(source:Araport11)	ORGANIC CATION/CARNITINE TRANSPORTER4 (OCT4)	43012	NS	1.01867	NS	NS
		AT4G35600	Encodes a receptor-like cytoplasmic kinase that acts as a spatial inhibitor of cell separation. Analysis of the cDNA previously described in Meiners et al., 1991 revealed mistakes in the predicted open reading frame. The mRNA is cell-to-cell mobile.	CAST AWAY (CST)	CONNEXIN 32	NS	1.01295	NS	NS
		AT4G09900	Encodes a protein predicted to act as a carboxylesterase. It has similarity to the SABP2 methyl salicylate esterase from tobacco. This protein does not act on methyl IAA, methyl JA, MeSA, MeGA4, or MEGA9 in vitro.	METHYL ESTERASE 12 (MES12)	ATMES12	NS	1.01253	NS	NS
		AT1G14950	Polyketide cyclase/dehydrase and lipid transport superfamily protein;(source:Araport11)	--	AT1G14950	NS	1.01109	NS	NS
		AT1G53670	methionine sulfoxide reductase B 1;(source:Araport11)	METHIONINE SULFOXIDE REDUCTASE B 1 (MSRB1)	MSRB1	NS	1.00941	NS	NS
		AT2G29340	NAD-dependent epimerase/dehydratase family protein;(source:Araport11)	--	AT2G29340	NS	1.00673	NS	NS
		AT3G03150	hypothetical protein;(source:Araport11)	--	AT3G03150	NS	1.00638	NS	NS
		AT3G02480	Late embryogenesis abundant protein (LEA) family protein;(source:Araport11)	ABA-RESPONSE PROTEIN (ABR)	AT3G02480	NS	1.00635	NS	NS
		AT2G36270	Encodes a member of the basic leucine zipper transcription factor family, involved in ABA signalling during seed maturation and germination. The Arabidopsis abscisic acid (ABA)-insensitive abi5 mutants have pleiotropic defects in ABA response, including decreased sensitivity to ABA inhibition of germination and altered expression of some ABA-regulated genes. Comparison of seed and ABA-inducible v…	ABA INSENSITIVE 5 (ABI5)	ABI5	NS	1.00536	NS	NS
		AT4G12680	transmembrane protein;(source:Araport11)	--	AT4G12680	NS	1.0046	NS	NS
		AT4G24730	manganese-dependent ADP-ribose/CDP-alcohol diphosphatase-like protein;(source:Araport11)	--	AT4G24730	NS	1.00342	NS	NS
		AT5G47020	MraZ;(source:Araport11)	--	AT5G47020	NS	1.00312	NS	NS
		AT1G01650	SIGNAL PEPTIDE PEPTIDASE-LIKE 4;(source:Araport11)	SIGNAL PEPTIDE PEPTIDASE-LIKE 4 (SPPL4)	SPPL4	NS	1.00288	NS	NS
		AT5G66590	CAP (Cysteine-rich secretory proteins, Antigen 5, and Pathogenesis-related 1 protein) superfamily protein;(source:Araport11)	--	AT5G66590	NS	1.00105	NS	NS
		AT1G76700	DNAJ heat shock N-terminal domain-containing protein;(source:Araport11)	--	AT1G76700	NS	1.00067	NS	NS
		AT1G80570	RNI-like superfamily protein;(source:Araport11)	--	AT1G80570	NS	1.00065	NS	NS

## Sheet: GO analysis
Gene Ontology (GO) analysis
1103 DEG in WT seeds in response to PAC were analysed using AgriGO V2 sofware using TAIR10 as reference.
Only significantly GO are displayed (p-value<0.05, FDR<0.05)
GO_acc	term_type	Term	queryitem	querytotal	bgitem	bgtotal	pvalue	FDR	entries
GO:0044699	P	single-organism process	553	1094	9448	28362	9.2e-31	3.7e-27	// AT4G10490 // AT4G26790 // AT2G46740 // AT5G64100 // AT1G29300 // AT5G05290 // AT1G01380 // AT2G43010 // AT2G41280 // AT4G37400 // AT1G14360 // AT1G08630 // AT1G46768 // AT2G35940 // AT4G29140 // AT1G25450 // AT5G45670 // AT2G02390 // AT2G04100 // AT1G06360 // AT5G54380 // AT1G08650 // AT4G31820 // AT2G41800 // AT5G13180 // AT1G20450 // AT4G23250 // AT3G60140 // AT5G62800 // AT4G37300 // AT5G67…
GO:0042221	P	response to chemical	243	1094	2853	28362	1.5e-30	3.7e-27	// AT4G09600 // AT5G46050 // AT5G64660 // AT5G15230 // AT3G48000 // AT5G62490 // AT1G62380 // AT2G27840 // AT2G43010 // AT5G17800 // AT1G69040 // AT1G23030 // AT1G66160 // AT1G14360 // AT3G03620 // AT4G34600 // AT5G13170 // AT1G72430 // AT4G19030 // AT1G74500 // AT1G46768 // AT2G21490 // AT2G35940 // AT2G16850 // AT4G29140 // AT4G34760 // AT3G19290 // AT5G05600 // AT3G51810 // AT1G24625 // AT5G61…
GO:0050896	P	response to stimulus	401	1094	6250	28362	4.6e-27	7.8e-24	// AT5G46050 // AT4G10490 // AT5G64100 // AT2G43010 // AT1G23030 // AT4G37400 // AT1G14360 // AT1G72430 // AT1G09210 // AT1G46768 // AT2G35940 // AT4G29140 // AT1G25450 // AT1G11580 // AT5G54380 // AT5G64620 // AT4G31820 // AT4G19700 // AT5G13180 // AT3G12955 // AT1G27330 // AT4G23250 // AT3G60140 // AT5G67030 // AT5G54250 // AT2G02710 // AT5G46110 // AT1G23080 // AT3G08770 // AT2G41540 // AT3G11…
GO:0010033	P	response to organic substance	180	1094	2023	28362	3.4e-24	4.2e-21	// AT4G09600 // AT5G46050 // AT3G02410 // AT3G54320 // AT5G15230 // AT5G62490 // AT2G43010 // AT1G69040 // AT1G23030 // AT1G66160 // AT1G14360 // AT5G13170 // AT1G72430 // AT1G74500 // AT1G46768 // AT2G21490 // AT2G35940 // AT2G16850 // AT3G09260 // AT4G34760 // AT3G19290 // AT3G51810 // AT1G24625 // AT5G54380 // AT3G11700 // AT4G19700 // AT5G13180 // AT3G12955 // AT5G46910 // AT1G20450 // AT2G02…
GO:1901700	P	response to oxygen-containing compound	148	1094	1557	28362	2.5e-22	2.5e-19	// AT4G09600 // AT5G46050 // AT3G54320 // AT5G15230 // AT5G62490 // AT3G20250 // AT2G36270 // AT1G23030 // AT1G66160 // AT5G13170 // AT1G74500 // AT1G46768 // AT2G21490 // AT2G35940 // AT2G16850 // AT3G51810 // AT1G24625 // AT3G28910 // AT5G54380 // AT4G39950 // AT4G19700 // AT5G13180 // AT5G46910 // AT1G20450 // AT3G60140 // AT5G14920 // AT5G67030 // AT1G54100 // AT2G44080 // AT5G49630 // AT1G22…
GO:0009719	P	response to endogenous stimulus	158	1094	1732	28362	3.5e-22	2.9e-19	// AT4G09600 // AT5G46050 // AT3G02410 // AT3G54320 // AT5G15230 // AT5G62490 // AT2G43010 // AT1G69040 // AT1G23030 // AT1G66160 // AT2G46690 // AT5G13170 // AT1G72430 // AT1G74500 // AT1G46768 // AT2G21490 // AT2G35940 // AT2G16850 // AT3G09260 // AT4G34760 // AT3G51810 // AT1G24625 // AT5G54380 // AT4G19700 // AT5G13180 // AT3G12955 // AT5G46910 // AT1G20450 // AT3G61900 // AT5G14920 // AT5G66…
GO:0009725	P	response to hormone	151	1094	1631	28362	9.2e-22	6.6e-19	// AT4G09600 // AT5G46050 // AT3G02410 // AT5G15230 // AT5G62490 // AT2G43010 // AT1G69040 // AT1G28360 // AT2G46690 // AT5G13170 // AT1G72430 // AT1G74500 // AT1G46768 // AT2G21490 // AT2G35940 // AT2G16850 // AT3G09260 // AT4G34760 // AT3G51810 // AT1G24625 // AT5G54380 // AT4G19700 // AT5G13180 // AT3G12955 // AT1G20450 // AT3G61900 // AT5G14920 // AT5G66400 // AT4G27260 // AT2G44080 // AT1G22…
GO:0009628	P	response to abiotic stimulus	172	1094	2022	28362	3.4e-21	2.2e-18	// AT5G46050 // AT4G14690 // AT5G62490 // AT3G52360 // AT1G70420 // AT3G20250 // AT2G43010 // AT4G34600 // AT1G75100 // AT5G13170 // AT2G40100 // AT1G09210 // AT1G46768 // AT2G21490 // AT2G35940 // AT3G09260 // AT5G15970 // AT5G05600 // AT3G16460 // AT1G25450 // AT5G48890 // AT4G39950 // AT5G64620 // AT4G31820 // AT5G13180 // AT1G20450 // AT3G60140 // AT1G62480 // AT5G14920 // AT5G67030 // AT5G66…
GO:0001101	P	response to acid chemical	116	1094	1181	28362	1.5e-18	8.1e-16	// AT4G09600 // AT5G46050 // AT5G15230 // AT5G62490 // AT3G20250 // AT1G24625 // AT2G36270 // AT5G13170 // AT1G74500 // AT1G46768 // AT2G21490 // AT2G35940 // AT2G16850 // AT3G51810 // AT1G50420 // AT3G28910 // AT4G39950 // AT4G19700 // AT5G13180 // AT1G20450 // AT5G14920 // AT5G67030 // AT1G54100 // AT5G49630 // AT1G22640 // AT1G58440 // AT5G67480 // AT3G50970 // AT3G08770 // AT2G41540 // AT1G67…
GO:0033993	P	response to lipid	89	1094	772	28362	2.8e-18	1.4e-15	// AT4G09600 // AT5G46050 // AT5G15230 // AT5G62490 // AT2G36270 // AT5G13170 // AT1G74500 // AT2G21490 // AT2G35940 // AT2G16850 // AT3G51810 // AT1G24625 // AT5G54380 // AT4G19700 // AT5G13180 // AT1G20450 // AT5G14920 // AT5G66400 // AT2G44080 // AT1G22640 // AT5G15970 // AT5G67480 // AT3G50970 // AT1G67100 // AT3G11050 // AT3G50750 // AT1G70810 // AT4G02330 // AT4G35390 // AT1G20440 // AT3G58…
GO:0044710	P	single-organism metabolic process	259	1094	3970	28362	4.4e-17	2e-14	// AT3G05260 // AT4G14690 // AT4G10490 // AT4G26790 // AT2G46740 // AT3G16370 // AT2G22330 // AT1G78660 // AT1G48470 // AT1G28650 // AT4G30190 // AT1G70580 // AT5G56350 // AT5G11540 // AT1G69040 // AT4G37400 // AT2G22420 // AT1G08630 // AT2G28630 // AT4G22010 // AT1G20620 // AT5G62220 // AT4G23990 // AT4G09510 // AT3G09260 // AT4G10020 // AT5G05600 // AT2G31350 // AT5G39320 // AT1G25450 // AT4G03…
GO:0044767	P	single-organism developmental process	209	1094	3131	28362	1.4e-14	5.8e-12	// AT2G42580 // AT4G14690 // AT1G65620 // AT2G33830 // AT3G27960 // AT5G15580 // AT4G12680 // AT1G62380 // AT1G03890 // AT1G01380 // AT2G43010 // AT2G41280 // AT2G36640 // AT1G14360 // AT5G57800 // AT4G34600 // AT5G55730 // AT5G13170 // AT4G00220 // AT1G79580 // AT1G74500 // AT2G35940 // AT4G09510 // AT4G29140 // AT3G22500 // AT5G54740 // AT1G25450 // AT4G35550 // AT5G48890 // AT2G40170 // AT5G54…
GO:0048856	P	anatomical structure development	208	1094	3146	28362	4.1e-14	1.6e-11	// AT2G42580 // AT3G21710 // AT4G14690 // AT1G65620 // AT2G33830 // AT3G27960 // AT5G15580 // AT4G12680 // AT1G62380 // AT1G03890 // AT1G01380 // AT2G43010 // AT2G41280 // AT2G36640 // AT1G14360 // AT5G57800 // AT4G34600 // AT5G55730 // AT5G13170 // AT4G00220 // AT1G79580 // AT1G74500 // AT2G35940 // AT4G09510 // AT4G29140 // AT3G22500 // AT5G54740 // AT1G25450 // AT4G35550 // AT5G48890 // AT2G40…
GO:0032502	P	developmental process	212	1094	3233	28362	4.7e-14	1.7e-11	// AT2G42580 // AT3G21710 // AT4G14690 // AT1G65620 // AT2G33830 // AT3G27960 // AT5G15580 // AT4G12680 // AT1G62380 // AT1G03890 // AT1G01380 // AT2G43010 // AT2G41280 // AT2G36640 // AT1G14360 // AT5G57800 // AT4G34600 // AT5G55730 // AT5G13170 // AT4G00220 // AT1G79580 // AT1G74500 // AT2G35940 // AT4G09510 // AT4G29140 // AT3G22500 // AT5G54740 // AT1G25450 // AT4G35550 // AT5G48890 // AT2G40…
GO:0009739	P	response to gibberellin	33	1094	152	28362	6.4e-14	2.2e-11	// AT4G09600 // AT5G15230 // AT3G05120 // AT1G67100 // AT1G15550 // AT3G63010 // AT2G45900 // AT2G36270 // AT4G35390 // AT4G25420 // AT1G74670 // AT5G07200 // AT1G74500 // AT3G28910 // AT2G04240 // AT2G37640 // AT4G02780 // AT1G14920 // AT1G50420 // AT5G25900 // AT5G51810 // AT3G11280 // AT4G19700 // AT1G12240 // AT2G41940 // AT5G14920 // AT4G36880 // AT4G30270 // AT5G39760 // AT1G74660 // AT1G07…
GO:0007275	P	multicellular organism development	185	1094	2811	28362	2.2e-12	6.8e-10	// AT2G42580 // AT4G14690 // AT1G65620 // AT2G33830 // AT5G21150 // AT4G12680 // AT1G62380 // AT1G03890 // AT1G01380 // AT2G43010 // AT2G41280 // AT2G36640 // AT1G14360 // AT4G34600 // AT5G55730 // AT5G13170 // AT4G00220 // AT1G79580 // AT1G74500 // AT2G35940 // AT4G09510 // AT4G29140 // AT3G22500 // AT5G54740 // AT1G25450 // AT5G48890 // AT2G40170 // AT5G54380 // AT2G37250 // AT4G31820 // AT5G13…
GO:0071555	P	cell wall organization	59	1094	518	28362	2.6e-12	7.7e-10	// AT2G03090 // AT4G03210 // AT1G64760 // AT3G44990 // AT5G64120 // AT3G23730 // AT3G10720 // AT2G22330 // AT4G21960 // AT2G43150 // AT2G40610 // AT4G02330 // AT5G57560 // AT1G59870 // AT1G64670 // AT5G63800 // AT4G33220 // AT5G03795 // AT2G21770 // AT5G05290 // AT2G27500 // AT1G19300 // AT2G06850 // AT4G34980 // AT4G23990 // AT1G24170 // AT1G02810 // AT4G14130 // AT3G24480 // AT5G22740 // AT4G30…
GO:0044707	P	single-multicellular organism process	187	1094	2875	28362	4.2e-12	1.2e-09	// AT2G42580 // AT4G14690 // AT1G65620 // AT2G33830 // AT5G21150 // AT4G12680 // AT1G62380 // AT1G03890 // AT1G01380 // AT2G43010 // AT2G41280 // AT2G36640 // AT1G14360 // AT4G34600 // AT5G55730 // AT5G13170 // AT4G00220 // AT1G79580 // AT1G74500 // AT2G35940 // AT4G09510 // AT4G29140 // AT3G22500 // AT5G54740 // AT1G25450 // AT1G69490 // AT5G48890 // AT2G40170 // AT5G54380 // AT2G37250 // AT4G31…
GO:0019748	P	secondary metabolic process	56	1094	492	28362	9.7e-12	2.6e-09	// AT3G19290 // AT4G13660 // AT5G66690 // AT1G33800 // AT4G10490 // AT4G39940 // AT5G64120 // AT4G03050 // AT2G23010 // AT2G22330 // AT1G17180 // AT3G16400 // AT2G33070 // AT5G22500 // AT2G37040 // AT3G21230 // AT5G13330 // AT4G37400 // AT4G39330 // AT4G30470 // AT4G36220 // AT5G04230 // AT5G14700 // AT5G01040 // AT1G62570 // AT3G09260 // AT1G02930 // AT3G52430 // AT3G50740 // AT1G59700 // AT1G07…
GO:0055114	P	oxidation-reduction process	119	1094	1566	28362	1.1e-11	2.6e-09	// AT3G05260 // AT4G10490 // AT2G46740 // AT5G64100 // AT2G22330 // AT5G44360 // AT5G11540 // AT4G37400 // AT4G22010 // AT1G20620 // AT5G40760 // AT4G10020 // AT5G05600 // AT5G39320 // AT2G02390 // AT1G06360 // AT4G39950 // AT1G15550 // AT3G48000 // AT3G26290 // AT1G64950 // AT3G29360 // AT1G72280 // AT2G29340 // AT1G58440 // AT2G41540 // AT4G20820 // AT3G11050 // AT4G18360 // AT5G55240 // AT5G67…
GO:0032501	P	multicellular organismal process	193	1094	3032	28362	1.1e-11	2.6e-09	// AT2G42580 // AT4G14690 // AT1G65620 // AT2G33830 // AT3G27960 // AT5G21150 // AT4G12680 // AT1G62380 // AT1G03890 // AT1G01380 // AT2G43010 // AT2G41280 // AT2G36640 // AT1G14360 // AT4G34600 // AT5G55730 // AT5G13170 // AT4G00220 // AT1G79580 // AT1G74500 // AT2G35940 // AT4G09510 // AT4G29140 // AT3G22500 // AT5G54740 // AT1G25450 // AT1G69490 // AT5G48890 // AT2G40170 // AT5G54380 // AT2G37…
GO:0071554	P	cell wall organization or biogenesis	69	1094	704	28362	2e-11	4.6e-09	// AT1G05560 // AT2G03090 // AT4G03210 // AT5G65270 // AT1G64760 // AT3G44990 // AT5G64120 // AT3G23730 // AT3G10720 // AT3G15720 // AT2G22330 // AT4G21960 // AT2G43150 // AT2G40610 // AT4G02330 // AT5G57560 // AT1G59870 // AT1G64670 // AT5G63800 // AT4G33220 // AT5G03795 // AT2G21770 // AT5G05290 // AT2G27500 // AT1G19300 // AT2G06850 // AT4G34980 // AT1G70230 // AT1G79580 // AT1G24170 // AT1G27…
GO:0045229	P	external encapsulating structure organization	59	1094	551	28362	2.6e-11	5.6e-09	// AT2G03090 // AT4G03210 // AT1G64760 // AT3G44990 // AT5G64120 // AT3G23730 // AT3G10720 // AT2G22330 // AT4G21960 // AT2G43150 // AT2G40610 // AT4G02330 // AT5G57560 // AT1G59870 // AT1G64670 // AT5G63800 // AT4G33220 // AT5G03795 // AT2G21770 // AT5G05290 // AT2G27500 // AT1G19300 // AT2G06850 // AT4G34980 // AT4G23990 // AT1G24170 // AT1G02810 // AT4G14130 // AT3G24480 // AT5G22740 // AT4G30…
GO:0009056	P	catabolic process	110	1094	1430	28362	3.6e-11	7.5e-09	// AT1G30110 // AT4G02290 // AT4G26790 // AT3G16370 // AT2G22330 // AT1G28650 // AT1G80570 // AT1G70580 // AT5G56350 // AT1G08630 // AT3G02110 // AT1G02810 // AT4G09510 // AT3G09260 // AT1G64390 // AT2G31350 // AT1G11580 // AT5G45670 // AT2G02390 // AT2G18980 // AT4G39950 // AT2G39220 // AT4G19700 // AT5G62800 // AT3G02040 // AT5G01880 // AT1G79110 // AT3G09270 // AT5G67480 // AT5G26220 // AT2G41…
GO:0044763	P	single-organism cellular process	346	1094	6591	28362	3.2e-10	6.5e-08	// AT2G46740 // AT5G05290 // AT1G01380 // AT2G43010 // AT4G37400 // AT1G14360 // AT1G08630 // AT1G46768 // AT2G35940 // AT1G25450 // AT2G02390 // AT1G06360 // AT5G54380 // AT1G08650 // AT4G19700 // AT5G67030 // AT3G02040 // AT5G59370 // AT2G02710 // AT1G23080 // AT3G11050 // AT3G16400 // AT1G56580 // AT2G38120 // AT1G27930 // AT4G11910 // AT4G29690 // AT1G70410 // AT3G58620 // AT1G17190 // AT4G30…
GO:0032870	P	cellular response to hormone stimulus	76	1094	879	28362	4.3e-10	8.2e-08	// AT2G42580 // AT4G09600 // AT3G05120 // AT2G26040 // AT3G54320 // AT1G15080 // AT5G15230 // AT3G61630 // AT3G02110 // AT1G15550 // AT3G50750 // AT1G70810 // AT3G63010 // AT1G03880 // AT3G17860 // AT3G59940 // AT1G62810 // AT2G43010 // AT1G59870 // AT3G52430 // AT4G35390 // AT4G25420 // AT2G38120 // AT1G25560 // AT2G46690 // AT2G36270 // AT5G13170 // AT2G41070 // AT2G23340 // AT3G58850 // AT1G21…
GO:0071495	P	cellular response to endogenous stimulus	76	1094	890	28362	7.1e-10	1.3e-07	// AT2G42580 // AT4G09600 // AT3G05120 // AT2G26040 // AT3G54320 // AT1G15080 // AT5G15230 // AT3G61630 // AT3G02110 // AT1G15550 // AT3G50750 // AT1G70810 // AT3G63010 // AT1G03880 // AT3G17860 // AT3G59940 // AT1G62810 // AT2G43010 // AT1G59870 // AT3G52430 // AT4G35390 // AT4G25420 // AT2G38120 // AT1G25560 // AT2G46690 // AT2G36270 // AT5G13170 // AT2G41070 // AT2G23340 // AT3G58850 // AT1G21…
GO:0005975	P	carbohydrate metabolic process	90	1094	1144	28362	8.8e-10	1.6e-07	// AT4G02290 // AT5G08370 // AT1G02810 // AT2G32090 // AT5G56350 // AT4G03210 // AT5G62220 // AT4G09510 // AT5G40760 // AT5G13870 // AT1G64390 // AT1G11580 // AT4G13710 // AT5G22470 // AT1G33800 // AT2G41800 // AT3G60140 // AT3G29360 // AT3G02040 // AT4G30290 // AT2G41540 // AT4G39940 // AT1G67750 // AT4G02330 // AT3G21370 // AT4G16130 // AT2G06850 // AT1G70230 // AT1G27930 // AT4G30280 // AT5G04…
GO:0006082	P	organic acid metabolic process	87	1094	1099	28362	1.3e-09	2.2e-07	// AT2G46740 // AT2G22330 // AT1G78660 // AT1G48470 // AT2G33070 // AT1G70580 // AT5G56350 // AT5G11540 // AT1G69040 // AT5G65165 // AT2G28630 // AT3G09260 // AT2G31350 // AT1G25450 // AT4G03050 // AT2G02390 // AT1G06360 // AT4G39950 // AT2G37250 // AT5G67030 // AT1G01120 // AT1G22640 // AT3G21670 // AT1G49430 // AT5G23050 // AT3G16400 // AT1G01600 // AT4G30440 // AT1G75960 // AT1G62570 // AT1G06…
GO:0071370	P	cellular response to gibberellin stimulus	20	1094	85	28362	1.7e-09	2.8e-07	// AT4G09600 // AT5G15230 // AT3G05120 // AT1G15550 // AT1G07430 // AT4G35390 // AT1G74670 // AT2G41940 // AT5G14920 // AT4G02780 // AT4G25420 // AT1G14920 // AT4G30270 // AT3G63010 // AT5G07200 // AT5G39760 // AT1G74500 // AT5G25900 // AT5G51810 // AT1G12240
GO:0080167	P	response to karrikin	24	1094	128	28362	2.2e-09	3.5e-07	// AT3G11600 // AT4G33980 // AT3G52360 // AT1G70420 // AT5G51550 // AT2G37040 // AT4G33150 // AT1G74670 // AT3G55120 // AT1G61800 // AT3G02910 // AT5G05600 // AT2G16660 // AT5G08640 // AT2G39980 // AT5G51810 // AT5G64620 // AT5G40780 // AT5G07480 // AT5G59340 // AT1G71100 // AT1G25275 // AT4G35110 // AT1G66390
GO:0071310	P	cellular response to organic substance	82	1094	1023	28362	2.3e-09	3.6e-07	// AT2G42580 // AT4G09600 // AT3G05120 // AT2G26040 // AT2G27840 // AT3G54320 // AT1G15080 // AT5G15230 // AT3G61630 // AT3G02110 // AT1G15550 // AT3G50750 // AT1G70810 // AT3G63010 // AT5G07200 // AT1G03880 // AT3G17860 // AT3G59940 // AT1G62810 // AT2G43010 // AT1G59870 // AT3G52430 // AT4G35390 // AT4G25420 // AT2G38120 // AT1G25560 // AT1G62380 // AT1G14360 // AT2G44080 // AT2G36270 // AT5G13…
GO:0072330	P	monocarboxylic acid biosynthetic process	34	1094	251	28362	2.4e-09	3.7e-07	// AT1G14290 // AT5G04230 // AT1G49430 // AT2G47240 // AT2G22330 // AT2G28630 // AT2G37040 // AT3G52430 // AT4G34250 // AT1G25450 // AT5G42650 // AT4G30440 // AT5G04530 // AT1G06350 // AT3G28910 // AT1G64670 // AT1G06080 // AT1G01120 // AT1G06360 // AT3G14440 // AT5G20960 // AT4G39950 // AT1G02205 // AT5G43760 // AT1G43800 // AT5G67160 // AT5G67030 // AT1G55020 // AT2G15090 // AT1G70560 // AT2G04…
GO:0043436	P	oxoacid metabolic process	79	1094	973	28362	2.7e-09	4e-07	// AT1G14290 // AT3G19290 // AT4G03050 // AT5G04230 // AT3G21670 // AT2G46740 // AT1G02205 // AT2G47240 // AT5G23050 // AT2G22330 // AT1G78660 // AT4G30440 // AT2G33070 // AT3G16400 // AT1G70580 // AT5G56350 // AT4G26740 // AT2G37040 // AT5G11540 // AT3G52430 // AT1G69040 // AT5G13330 // AT4G34250 // AT1G06080 // AT1G10060 // AT5G42650 // AT3G28910 // AT1G01600 // AT5G36160 // AT1G08630 // AT2G28…
GO:0009791	P	post-embryonic development	111	1094	1576	28362	3.3e-09	4.7e-07	// AT4G14690 // AT1G65620 // AT5G21150 // AT4G12680 // AT1G03890 // AT2G43010 // AT2G41280 // AT2G36640 // AT5G13170 // AT3G22500 // AT5G48890 // AT2G40170 // AT5G54380 // AT4G31820 // AT5G24330 // AT1G20450 // AT4G23250 // AT4G37300 // AT2G45420 // AT1G03790 // AT1G23080 // AT3G61630 // AT4G21020 // AT1G72100 // AT1G77000 // AT5G22740 // AT2G38120 // AT2G36270 // AT5G08370 // AT3G07360 // AT1G70…
GO:0009740	P	gibberellic acid mediated signaling pathway	19	1094	82	28362	5.2e-09	7.3e-07	// AT4G09600 // AT5G15230 // AT3G05120 // AT1G15550 // AT1G07430 // AT4G35390 // AT1G74670 // AT2G41940 // AT5G14920 // AT4G02780 // AT4G25420 // AT1G14920 // AT4G30270 // AT3G63010 // AT5G07200 // AT5G39760 // AT1G74500 // AT5G25900 // AT5G51810
GO:0010476	P	gibberellin mediated signaling pathway	19	1094	83	28362	6.2e-09	8.5e-07	// AT4G09600 // AT5G15230 // AT3G05120 // AT1G15550 // AT1G07430 // AT4G35390 // AT1G74670 // AT2G41940 // AT5G14920 // AT4G02780 // AT4G25420 // AT1G14920 // AT4G30270 // AT3G63010 // AT5G07200 // AT5G39760 // AT1G74500 // AT5G25900 // AT5G51810
GO:0016053	P	organic acid biosynthetic process	52	1094	531	28362	6.5e-09	8.5e-07	// AT1G14290 // AT5G04230 // AT4G39940 // AT2G46740 // AT2G47240 // AT5G55240 // AT2G22330 // AT2G28630 // AT2G37040 // AT5G11540 // AT3G52430 // AT4G25420 // AT4G34250 // AT1G25450 // AT5G42650 // AT3G28910 // AT1G08630 // AT4G30440 // AT5G07200 // AT2G13360 // AT5G04530 // AT1G49430 // AT3G25900 // AT1G64670 // AT4G26740 // AT1G06080 // AT1G01120 // AT4G02780 // AT1G06360 // AT1G15550 // AT3G14…
GO:0071396	P	cellular response to lipid	44	1094	409	28362	7.7e-09	1e-06	// AT2G42580 // AT4G09600 // AT3G05120 // AT2G26040 // AT1G15080 // AT5G15230 // AT1G15550 // AT3G50750 // AT3G63010 // AT1G03880 // AT1G70810 // AT1G62810 // AT2G36270 // AT4G35390 // AT4G25420 // AT1G62380 // AT5G17800 // AT5G13170 // AT2G41070 // AT5G07200 // AT3G58850 // AT1G74500 // AT3G19290 // AT5G44120 // AT3G02110 // AT4G28520 // AT3G07360 // AT4G02780 // AT1G14920 // AT1G24625 // AT1G07…
GO:0009755	P	hormone-mediated signaling pathway	69	1094	821	28362	8e-09	1e-06	// AT2G42580 // AT4G09600 // AT3G05120 // AT2G26040 // AT5G54380 // AT1G15080 // AT5G15230 // AT3G61630 // AT3G02110 // AT1G15550 // AT3G50750 // AT1G70810 // AT3G63010 // AT3G17860 // AT3G59940 // AT1G62810 // AT2G43010 // AT5G17800 // AT3G52430 // AT4G35390 // AT4G25420 // AT2G38120 // AT1G25560 // AT2G46690 // AT2G36270 // AT2G41070 // AT2G23340 // AT1G21410 // AT1G46768 // AT5G07200 // AT4G23…
GO:0009415	P	response to water	40	1094	355	28362	1.2e-08	1.4e-06	// AT3G19290 // AT3G50970 // AT3G20660 // AT2G41540 // AT3G20250 // AT3G08770 // AT1G01620 // AT2G37040 // AT1G20440 // AT3G05640 // AT2G36270 // AT1G46768 // AT2G21490 // AT1G47128 // AT1G02930 // AT4G20260 // AT3G02480 // AT1G64670 // AT3G50310 // AT2G37760 // AT5G13330 // AT5G06760 // AT4G24190 // AT3G14440 // AT5G52300 // AT4G39950 // AT2G18050 // AT2G40220 // AT2G35300 // AT1G76080 // AT1G20…
GO:0009414	P	response to water deprivation	39	1094	347	28362	1.9e-08	2.2e-06	// AT3G19290 // AT3G50970 // AT3G20660 // AT3G20250 // AT3G08770 // AT1G01620 // AT2G37040 // AT1G20440 // AT3G05640 // AT2G36270 // AT1G46768 // AT2G21490 // AT1G47128 // AT1G02930 // AT4G20260 // AT3G02480 // AT1G64670 // AT3G50310 // AT2G37760 // AT5G13330 // AT5G06760 // AT4G24190 // AT3G14440 // AT5G52300 // AT4G39950 // AT2G18050 // AT2G40220 // AT2G35300 // AT1G76080 // AT1G20450 // AT1G02…
GO:0044248	P	cellular catabolic process	79	1094	1024	28362	2.2e-08	2.5e-06	// AT5G26220 // AT3G19290 // AT4G02290 // AT5G04230 // AT3G44990 // AT5G64120 // AT1G43780 // AT2G01670 // AT4G11320 // AT5G64100 // AT2G22330 // AT4G21960 // AT1G30110 // AT1G71695 // AT3G45010 // AT2G27920 // AT1G80570 // AT3G16400 // AT5G23210 // AT2G37040 // AT1G77000 // AT1G59870 // AT2G22420 // AT2G32550 // AT1G10060 // AT5G36160 // AT4G33150 // AT3G47340 // AT5G39580 // AT1G08630 // AT3G02…
GO:0070887	P	cellular response to chemical stimulus	87	1094	1176	28362	2.4e-08	2.8e-06	// AT4G09600 // AT5G15230 // AT2G27840 // AT2G43010 // AT1G28360 // AT1G14360 // AT5G13170 // AT3G02110 // AT1G46768 // AT4G34760 // AT5G05600 // AT4G30270 // AT1G24625 // AT5G54380 // AT2G02810 // AT5G14920 // AT5G67030 // AT2G44080 // AT4G30290 // AT1G23080 // AT1G15080 // AT3G61630 // AT3G50750 // AT3G17860 // AT3G59940 // AT4G35390 // AT2G38120 // AT2G36270 // AT3G58850 // AT3G07360 // AT5G57…
GO:0048731	P	system development	125	1094	1929	28362	3.1e-08	3.5e-06	// AT5G08370 // AT1G65620 // AT5G21150 // AT4G12680 // AT1G03890 // AT1G01380 // AT2G36270 // AT2G41280 // AT2G36640 // AT4G34600 // AT5G55730 // AT5G13170 // AT4G00220 // AT1G79580 // AT1G74500 // AT4G09510 // AT4G29140 // AT3G22500 // AT5G48890 // AT2G40170 // AT2G37250 // AT4G31820 // AT5G13180 // AT5G24330 // AT4G23250 // AT4G37300 // AT5G48940 // AT4G37650 // AT5G14750 // AT2G45420 // AT1G23…
GO:0005976	P	polysaccharide metabolic process	44	1094	432	28362	3.4e-08	3.7e-06	// AT4G02290 // AT4G24780 // AT4G03210 // AT3G44990 // AT1G02810 // AT1G67750 // AT3G10720 // AT5G66460 // AT4G02330 // AT5G57560 // AT3G23730 // AT5G48900 // AT4G39210 // AT2G21770 // AT1G19300 // AT2G06850 // AT1G70230 // AT1G24170 // AT1G27930 // AT5G62220 // AT4G23990 // AT4G30280 // AT4G36890 // AT5G13870 // AT1G64390 // AT1G32900 // AT2G01940 // AT1G11580 // AT4G13710 // AT4G30270 // AT2G40…
GO:0032787	P	monocarboxylic acid metabolic process	47	1094	481	28362	3.7e-08	3.9e-06	// AT1G14290 // AT5G04230 // AT1G49430 // AT2G47240 // AT5G23050 // AT2G22330 // AT2G28630 // AT5G56350 // AT2G37040 // AT3G52430 // AT4G34250 // AT1G25450 // AT5G42650 // AT1G01600 // AT4G30440 // AT1G75960 // AT2G29090 // AT5G04530 // AT2G43820 // AT1G06350 // AT3G28910 // AT1G05560 // AT1G64670 // AT2G31350 // AT1G06080 // AT2G02390 // AT1G01120 // AT1G06360 // AT3G14440 // AT5G20960 // AT3G54…
GO:0044711	P	single-organism biosynthetic process	115	1094	1735	28362	3.9e-08	4e-06	// AT4G14690 // AT2G46740 // AT2G22330 // AT1G48470 // AT4G30190 // AT5G11540 // AT4G37400 // AT1G08630 // AT2G28630 // AT5G62220 // AT1G06350 // AT4G10020 // AT1G55810 // AT1G25450 // AT4G03050 // AT5G47770 // AT1G06360 // AT1G33800 // AT4G39950 // AT2G37250 // AT3G26290 // AT1G64950 // AT5G67030 // AT4G27260 // AT1G22640 // AT1G58440 // AT1G64670 // AT4G39940 // AT1G49430 // AT1G15550 // AT5G55…
GO:0044281	P	small molecule metabolic process	108	1094	1597	28362	4e-08	4.1e-06	// AT1G30110 // AT2G46740 // AT2G22330 // AT1G78660 // AT1G48470 // AT4G30190 // AT1G70580 // AT5G56350 // AT5G11540 // AT1G69040 // AT5G65165 // AT2G28630 // AT3G09260 // AT1G55810 // AT2G31350 // AT1G25450 // AT4G03050 // AT2G02390 // AT5G47770 // AT1G06360 // AT4G39950 // AT2G37250 // AT5G67030 // AT3G02040 // AT1G22640 // AT3G21670 // AT1G49430 // AT5G23050 // AT2G33070 // AT3G16400 // AT4G16…
GO:0019915	P	lipid storage	11	1094	25	28362	4.5e-08	4.5e-06	// AT1G05510 // AT5G61610 // AT4G25140 // AT5G56100 // AT3G18570 // AT3G01570 // AT5G40420 // AT2G25890 // AT5G51210 // AT1G48990 // AT3G27660
GO:0010410	P	hemicellulose metabolic process	19	1094	96	28362	4.8e-08	4.7e-06	// AT5G13870 // AT4G30290 // AT4G03210 // AT5G57550 // AT1G19300 // AT3G44990 // AT1G27930 // AT3G23730 // AT5G22940 // AT4G30270 // AT2G06850 // AT1G70230 // AT1G33800 // AT5G62220 // AT4G14130 // AT1G68560 // AT5G57560 // AT4G30280 // AT4G36890
GO:0046394	P	carboxylic acid biosynthetic process	44	1094	438	28362	4.8e-08	4.7e-06	// AT1G14290 // AT5G04230 // AT2G46740 // AT2G47240 // AT5G55240 // AT2G22330 // AT2G28630 // AT2G37040 // AT5G11540 // AT3G52430 // AT1G06350 // AT4G34250 // AT1G25450 // AT5G42650 // AT3G28910 // AT1G08630 // AT4G30440 // AT2G13360 // AT5G04530 // AT1G49430 // AT3G25900 // AT1G64670 // AT4G26740 // AT1G06080 // AT1G01120 // AT1G06360 // AT3G14440 // AT5G20960 // AT4G39950 // AT2G37250 // AT3G47…
GO:0044712	P	single-organism catabolic process	52	1094	585	28362	1.2e-07	1.1e-05	// AT3G19290 // AT3G54320 // AT5G04230 // AT4G26790 // AT5G36160 // AT2G01670 // AT1G59700 // AT3G16370 // AT1G28670 // AT2G22330 // AT1G17180 // AT1G28650 // AT2G33070 // AT3G16400 // AT1G70580 // AT5G56350 // AT1G30110 // AT2G37040 // AT1G59870 // AT3G52430 // AT1G10060 // AT4G33150 // AT1G08630 // AT5G28540 // AT2G29090 // AT5G01040 // AT4G11910 // AT4G09510 // AT3G09260 // AT1G02930 // AT5G55…
GO:0006950	P	response to stress	196	1094	3506	28362	1.4e-07	1.3e-05	// AT5G46050 // AT4G14690 // AT4G10490 // AT2G34930 // AT5G62490 // AT3G27960 // AT5G64100 // AT2G22330 // AT1G11000 // AT1G62380 // AT3G20250 // AT2G36270 // AT1G70830 // AT4G37400 // AT1G14360 // AT2G27500 // AT5G13170 // AT1G14870 // AT1G09210 // AT1G46768 // AT2G21490 // AT4G29140 // AT5G15970 // AT3G16460 // AT3G10190 // AT1G25450 // AT1G11580 // AT2G18980 // AT1G73010 // AT5G22470 // AT4G39…
GO:0009409	P	response to cold	39	1094	384	28362	2.1e-07	2e-05	// AT3G50970 // AT1G17190 // AT1G16390 // AT4G33980 // AT3G16460 // AT4G02330 // AT5G57560 // AT2G38905 // AT1G20440 // AT3G27660 // AT5G37770 // AT1G20620 // AT1G46768 // AT3G16450 // AT2G21490 // AT3G09260 // AT4G20260 // AT5G66400 // AT5G54470 // AT1G25450 // AT3G50310 // AT2G37760 // AT1G01120 // AT5G13330 // AT5G06760 // AT4G24190 // AT5G52300 // AT5G40420 // AT5G43760 // AT1G20450 // AT1G66…
GO:0003006	P	developmental process involved in reproduction	100	1094	1496	28362	2.2e-07	2e-05	// AT5G08370 // AT1G65620 // AT3G27960 // AT5G21150 // AT4G12680 // AT1G03890 // AT2G36270 // AT2G41280 // AT2G36640 // AT5G57800 // AT4G34600 // AT5G13170 // AT3G51810 // AT1G25450 // AT5G48890 // AT2G40170 // AT4G31820 // AT5G24330 // AT4G23250 // AT4G37300 // AT1G23080 // AT3G61630 // AT4G21020 // AT1G72100 // AT5G22500 // AT5G22740 // AT3G08970 // AT4G25140 // AT3G15670 // AT3G14370 // AT1G14…
GO:1901701	P	cellular response to oxygen-containing compound	54	1094	635	28362	2.4e-07	2.2e-05	// AT2G42580 // AT4G09600 // AT3G05120 // AT2G26040 // AT3G20660 // AT1G15080 // AT5G15230 // AT1G15550 // AT3G50750 // AT1G70810 // AT3G63010 // AT3G56350 // AT1G03880 // AT3G17860 // AT1G62810 // AT2G36270 // AT1G59870 // AT3G52430 // AT4G35390 // AT4G25420 // AT1G62380 // AT5G17800 // AT5G13170 // AT2G41070 // AT5G07200 // AT3G58850 // AT1G74500 // AT4G20260 // AT3G19290 // AT5G44120 // AT3G02…
GO:0044283	P	small molecule biosynthetic process	55	1094	653	28362	2.5e-07	2.2e-05	// AT1G14290 // AT5G04230 // AT4G39940 // AT2G46740 // AT2G47240 // AT5G55240 // AT2G22330 // AT2G28630 // AT2G37040 // AT5G11540 // AT3G52430 // AT4G25420 // AT4G34250 // AT1G25450 // AT1G10060 // AT5G42650 // AT3G28910 // AT1G08630 // AT1G64970 // AT4G30440 // AT5G07200 // AT2G13360 // AT5G04530 // AT1G49430 // AT3G25900 // AT1G64670 // AT4G26740 // AT1G06080 // AT1G01120 // AT5G47770 // AT4G02…
GO:0009416	P	response to light stimulus	60	1094	744	28362	2.8e-07	2.4e-05	// AT1G14290 // AT3G62090 // AT4G14690 // AT1G25560 // AT1G26260 // AT4G33980 // AT1G75100 // AT5G07200 // AT2G37040 // AT5G17800 // AT3G52430 // AT4G25420 // AT4G34250 // AT2G26710 // AT3G12610 // AT2G06850 // AT3G55120 // AT3G58850 // AT2G40100 // AT4G40060 // AT5G37770 // AT2G29090 // AT1G20620 // AT5G04530 // AT2G35940 // AT2G23050 // AT1G61800 // AT2G14820 // AT2G37640 // AT1G22500 // AT1G25…
GO:1901575	P	organic substance catabolic process	87	1094	1249	28362	2.9e-07	2.4e-05	// AT1G30110 // AT4G02290 // AT4G26790 // AT3G16370 // AT2G22330 // AT1G28650 // AT1G80570 // AT1G70580 // AT5G56350 // AT1G08630 // AT3G02110 // AT1G02810 // AT4G09510 // AT5G36160 // AT1G64390 // AT2G31350 // AT1G11580 // AT5G45670 // AT2G02390 // AT4G39950 // AT2G39220 // AT4G19700 // AT5G62800 // AT3G02040 // AT5G01880 // AT1G79110 // AT5G67480 // AT5G26220 // AT2G41540 // AT1G67750 // AT1G17…
GO:0010411	P	xyloglucan metabolic process	14	1094	57	28362	2.9e-07	2.4e-05	// AT5G13870 // AT4G30290 // AT4G03210 // AT5G57550 // AT4G30270 // AT3G44990 // AT5G62220 // AT2G06850 // AT1G70230 // AT4G14130 // AT1G68560 // AT5G57560 // AT4G30280 // AT3G23730
GO:0009737	P	response to abscisic acid	50	1094	578	28362	4.3e-07	3.4e-05	// AT5G46050 // AT3G50970 // AT1G05510 // AT1G15080 // AT3G19290 // AT5G62490 // AT3G51810 // AT2G26040 // AT3G11050 // AT1G70810 // AT1G62810 // AT2G36270 // AT1G59870 // AT1G20440 // AT3G15210 // AT5G13170 // AT2G41070 // AT5G37770 // AT2G47770 // AT2G21490 // AT2G35940 // AT2G16850 // AT1G64670 // AT5G44120 // AT4G28520 // AT3G07360 // AT1G74660 // AT5G13330 // AT1G14920 // AT1G24625 // AT1G07…
GO:0044264	P	cellular polysaccharide metabolic process	31	1094	273	28362	4.3e-07	3.4e-05	// AT4G02290 // AT4G03210 // AT3G44990 // AT5G57560 // AT3G23730 // AT4G30270 // AT4G39210 // AT2G21770 // AT1G19300 // AT2G06850 // AT1G70230 // AT1G27930 // AT5G62220 // AT4G23990 // AT4G30280 // AT4G36890 // AT5G13870 // AT1G64390 // AT1G32900 // AT2G01940 // AT2G40220 // AT4G14130 // AT1G33800 // AT5G22940 // AT1G70710 // AT5G57550 // AT5G66460 // AT1G71100 // AT2G32530 // AT1G68560 // AT4G30…
GO:0048608	P	reproductive structure development	87	1094	1265	28362	4.7e-07	3.6e-05	// AT5G08370 // AT1G65620 // AT5G21150 // AT4G12680 // AT1G03890 // AT2G36270 // AT2G41280 // AT2G36640 // AT5G13170 // AT3G22500 // AT5G48890 // AT4G37750 // AT4G31820 // AT5G24330 // AT4G23250 // AT4G37300 // AT1G23080 // AT3G61630 // AT4G21020 // AT1G72100 // AT5G22740 // AT4G25140 // AT3G15670 // AT3G14370 // AT5G23730 // AT2G27840 // AT1G05510 // AT1G25560 // AT1G26260 // AT5G49360 // AT3G56…
GO:0061458	P	reproductive system development	87	1094	1265	28362	4.7e-07	3.6e-05	// AT5G08370 // AT1G65620 // AT5G21150 // AT4G12680 // AT1G03890 // AT2G36270 // AT2G41280 // AT2G36640 // AT5G13170 // AT3G22500 // AT5G48890 // AT4G37750 // AT4G31820 // AT5G24330 // AT4G23250 // AT4G37300 // AT1G23080 // AT3G61630 // AT4G21020 // AT1G72100 // AT5G22740 // AT4G25140 // AT3G15670 // AT3G14370 // AT5G23730 // AT2G27840 // AT1G05510 // AT1G25560 // AT1G26260 // AT5G49360 // AT3G56…
GO:0008152	P	metabolic process	547	1094	12035	28362	4.6e-07	3.6e-05	// AT4G10490 // AT4G26790 // AT2G46740 // AT3G16370 // AT1G01380 // AT2G43010 // AT1G23030 // AT4G37400 // AT1G08630 // AT3G24090 // AT1G46768 // AT2G35940 // AT5G13870 // AT1G64390 // AT1G25450 // AT1G11580 // AT5G45670 // AT2G02390 // AT1G06360 // AT5G38040 // AT5G54380 // AT4G31820 // AT2G41800 // AT5G13180 // AT4G23250 // AT3G60140 // AT5G62800 // AT3G61820 // AT5G67030 // AT3G02040 // AT1G72…
GO:0097305	P	response to alcohol	50	1094	583	28362	5.4e-07	4.1e-05	// AT5G46050 // AT3G50970 // AT1G05510 // AT1G15080 // AT3G19290 // AT5G62490 // AT3G51810 // AT2G26040 // AT3G11050 // AT1G70810 // AT1G62810 // AT2G36270 // AT1G59870 // AT1G20440 // AT3G15210 // AT5G13170 // AT2G41070 // AT5G37770 // AT2G47770 // AT2G21490 // AT2G35940 // AT2G16850 // AT1G64670 // AT5G44120 // AT4G28520 // AT3G07360 // AT1G74660 // AT5G13330 // AT1G14920 // AT1G24625 // AT1G07…
GO:0071229	P	cellular response to acid chemical	44	1094	485	28362	6.5e-07	4.8e-05	// AT4G09600 // AT5G15230 // AT3G05120 // AT2G26040 // AT3G20660 // AT1G15080 // AT3G19290 // AT1G15550 // AT1G70810 // AT3G63010 // AT1G03880 // AT3G17860 // AT1G62810 // AT2G36270 // AT1G59870 // AT3G52430 // AT4G35390 // AT4G25420 // AT1G62380 // AT1G74670 // AT5G13170 // AT2G41070 // AT5G07200 // AT1G74500 // AT5G44120 // AT4G28520 // AT3G07360 // AT4G02780 // AT1G14920 // AT1G24625 // AT5G25…
GO:0048316	P	seed development	54	1094	661	28362	7.8e-07	5.7e-05	// AT2G27840 // AT1G05510 // AT1G08590 // AT3G61630 // AT4G21020 // AT1G72100 // AT3G51810 // AT5G44120 // AT1G03890 // AT2G36270 // AT2G41280 // AT5G22740 // AT2G36640 // AT2G37260 // AT3G27660 // AT5G17800 // AT5G49360 // AT2G21770 // AT4G26740 // AT5G13170 // AT2G29090 // AT1G48130 // AT4G23750 // AT5G07190 // AT4G32880 // AT5G59340 // AT4G36890 // AT3G22500 // AT2G40220 // AT4G28520 // AT5G04…
GO:0010383	P	cell wall polysaccharide metabolic process	19	1094	118	28362	8e-07	5.8e-05	// AT5G13870 // AT4G30290 // AT4G03210 // AT5G57550 // AT1G19300 // AT3G44990 // AT1G27930 // AT3G23730 // AT5G22940 // AT4G30270 // AT2G06850 // AT1G70230 // AT1G33800 // AT5G62220 // AT4G14130 // AT1G68560 // AT5G57560 // AT4G30280 // AT4G36890
GO:0009733	P	response to auxin	39	1094	407	28362	8.2e-07	5.8e-05	// AT2G42580 // AT2G47000 // AT5G54510 // AT5G66260 // AT5G57560 // AT2G43010 // AT1G59870 // AT2G14960 // AT2G38120 // AT2G46690 // AT4G31320 // AT3G55120 // AT2G06850 // AT1G72430 // AT1G21410 // AT5G37770 // AT4G32880 // AT3G28910 // AT4G34760 // AT4G34800 // AT1G19830 // AT2G16580 // AT5G08640 // AT2G04160 // AT5G07990 // AT5G57090 // AT3G12955 // AT1G64625 // AT3G61900 // AT3G04730 // AT3G14…
GO:0009314	P	response to radiation	60	1094	772	28362	8.8e-07	6.2e-05	// AT1G14290 // AT3G62090 // AT4G14690 // AT1G25560 // AT1G26260 // AT4G33980 // AT1G75100 // AT5G07200 // AT2G37040 // AT5G17800 // AT3G52430 // AT4G25420 // AT4G34250 // AT2G26710 // AT3G12610 // AT2G06850 // AT3G55120 // AT3G58850 // AT2G40100 // AT4G40060 // AT5G37770 // AT2G29090 // AT1G20620 // AT5G04530 // AT2G35940 // AT2G23050 // AT1G61800 // AT2G14820 // AT2G37640 // AT1G22500 // AT1G25…
GO:0010154	P	fruit development	56	1094	702	28362	9.7e-07	6.7e-05	// AT2G27840 // AT1G05510 // AT1G08590 // AT3G61630 // AT4G21020 // AT1G72100 // AT3G51810 // AT5G44120 // AT1G03880 // AT1G03890 // AT2G36270 // AT2G41280 // AT5G22740 // AT2G36640 // AT2G37260 // AT3G27660 // AT5G17800 // AT5G49360 // AT2G21770 // AT4G26740 // AT5G13170 // AT2G29090 // AT1G48130 // AT4G23750 // AT5G07190 // AT4G32880 // AT5G59340 // AT4G36890 // AT3G22500 // AT2G40220 // AT4G28…
GO:0000003	P	reproduction	108	1094	1721	28362	1.2e-06	8.4e-05	// AT5G08370 // AT1G65620 // AT3G27960 // AT5G21150 // AT4G12680 // AT1G29300 // AT2G42890 // AT1G03890 // AT2G36270 // AT2G41280 // AT1G14750 // AT2G36640 // AT5G57800 // AT4G34600 // AT5G13170 // AT3G22500 // AT1G25450 // AT1G69490 // AT5G48890 // AT2G40170 // AT4G31820 // AT5G24330 // AT4G23250 // AT4G37300 // AT1G23080 // AT4G39940 // AT4G21020 // AT1G72100 // AT5G22500 // AT5G22740 // AT3G08…
GO:0022414	P	reproductive process	107	1094	1715	28362	1.8e-06	0.00012	// AT5G08370 // AT1G65620 // AT3G27960 // AT5G21150 // AT4G12680 // AT1G29300 // AT2G42890 // AT1G03890 // AT2G36270 // AT2G41280 // AT1G14750 // AT2G36640 // AT5G57800 // AT4G34600 // AT5G13170 // AT3G22500 // AT1G25450 // AT1G69490 // AT5G48890 // AT2G40170 // AT4G31820 // AT5G24330 // AT4G23250 // AT4G37300 // AT1G23080 // AT4G39940 // AT4G21020 // AT1G72100 // AT5G22500 // AT5G22740 // AT3G08…
GO:0009266	P	response to temperature stimulus	47	1094	559	28362	1.9e-06	0.00013	// AT3G50970 // AT4G14690 // AT1G16390 // AT4G33980 // AT3G16460 // AT5G28540 // AT5G02490 // AT4G02330 // AT5G57560 // AT1G77000 // AT2G38905 // AT1G20440 // AT3G27660 // AT3G08970 // AT5G37770 // AT1G20620 // AT1G46768 // AT3G16450 // AT2G21490 // AT3G09260 // AT4G20260 // AT5G15970 // AT5G43760 // AT5G54470 // AT1G25450 // AT3G50310 // AT2G37760 // AT1G01120 // AT5G13330 // AT5G06760 // AT4G24…
GO:0010035	P	response to inorganic substance	67	1094	926	28362	2.1e-06	0.00014	// AT5G26220 // AT3G19290 // AT3G17790 // AT3G50970 // AT3G20660 // AT2G41540 // AT5G64250 // AT3G48000 // AT1G62480 // AT3G51860 // AT3G56350 // AT3G20250 // AT3G08770 // AT1G01620 // AT5G02490 // AT2G37040 // AT5G56795 // AT1G20440 // AT3G05640 // AT5G40890 // AT1G03120 // AT4G34600 // AT2G29550 // AT5G37770 // AT1G20620 // AT1G46768 // AT2G21490 // AT1G47128 // AT1G02930 // AT4G20260 // AT3G02…
GO:0044702	P	single organism reproductive process	98	1094	1544	28362	2.5e-06	0.00016	// AT5G08370 // AT1G65620 // AT3G27960 // AT5G21150 // AT1G29300 // AT2G42890 // AT1G03890 // AT2G36270 // AT2G41280 // AT1G14750 // AT2G36640 // AT5G57800 // AT4G34600 // AT5G13170 // AT3G51810 // AT1G69490 // AT5G48890 // AT2G40170 // AT4G31820 // AT5G24330 // AT4G23250 // AT4G37300 // AT1G23080 // AT4G39940 // AT4G21020 // AT1G72100 // AT5G22500 // AT5G22740 // AT3G08970 // AT4G25140 // AT3G15…
GO:0009404	P	toxin metabolic process	13	1094	60	28362	2.6e-06	0.00017	// AT3G52430 // AT2G02930 // AT1G02930 // AT1G59700 // AT2G02390 // AT2G22330 // AT4G27260 // AT1G17180 // AT1G17190 // AT4G39950 // AT4G02520 // AT1G02920 // AT3G09270
GO:0019752	P	carboxylic acid metabolic process	63	1094	864	28362	3.4e-06	0.00021	// AT1G14290 // AT5G04230 // AT2G46740 // AT1G02205 // AT2G47240 // AT5G23050 // AT2G22330 // AT1G78660 // AT4G30440 // AT1G70580 // AT5G56350 // AT4G26740 // AT2G37040 // AT5G11540 // AT3G52430 // AT1G69040 // AT1G06350 // AT4G34250 // AT1G06080 // AT5G42650 // AT3G28910 // AT1G01600 // AT5G36160 // AT1G08630 // AT2G28630 // AT1G75960 // AT2G29090 // AT2G13360 // AT5G04530 // AT2G43820 // AT1G49…
GO:0044036	P	cell wall macromolecule metabolic process	21	1094	158	28362	3.5e-06	0.00021	// AT5G13870 // AT4G25433 // AT4G30290 // AT4G03210 // AT5G57550 // AT1G19300 // AT3G44990 // AT1G27930 // AT3G23730 // AT5G66460 // AT5G22940 // AT4G30270 // AT2G06850 // AT1G70230 // AT1G33800 // AT5G62220 // AT4G14130 // AT1G68560 // AT5G57560 // AT4G30280 // AT4G36890
GO:0014070	P	response to organic cyclic compound	37	1094	405	28362	4.3e-06	0.00026	// AT2G42580 // AT5G46050 // AT2G27840 // AT3G51430 // AT3G50750 // AT4G02330 // AT5G57560 // AT1G59870 // AT3G52430 // AT5G13330 // AT4G30270 // AT5G17800 // AT3G12110 // AT5G13170 // AT1G74500 // AT4G12730 // AT2G40000 // AT3G28910 // AT1G05560 // AT3G02110 // AT3G58850 // AT1G74660 // AT1G14920 // AT3G50480 // AT2G44080 // AT5G54380 // AT3G11280 // AT3G11700 // AT1G70710 // AT2G26710 // AT3G15…
GO:0044042	P	glucan metabolic process	25	1094	218	28362	4.7e-06	0.00028	// AT4G02290 // AT4G03210 // AT3G44990 // AT5G57560 // AT3G23730 // AT4G30270 // AT4G39210 // AT2G21770 // AT2G06850 // AT1G70230 // AT5G62220 // AT4G23990 // AT4G30280 // AT5G13870 // AT1G64390 // AT1G32900 // AT2G01940 // AT2G40220 // AT4G14130 // AT1G70710 // AT5G57550 // AT1G71100 // AT2G32530 // AT1G68560 // AT4G30290
GO:0006073	P	cellular glucan metabolic process	25	1094	218	28362	4.7e-06	0.00028	// AT4G02290 // AT4G03210 // AT3G44990 // AT5G57560 // AT3G23730 // AT4G30270 // AT4G39210 // AT2G21770 // AT2G06850 // AT1G70230 // AT5G62220 // AT4G23990 // AT4G30280 // AT5G13870 // AT1G64390 // AT1G32900 // AT2G01940 // AT2G40220 // AT4G14130 // AT1G70710 // AT5G57550 // AT1G71100 // AT2G32530 // AT1G68560 // AT4G30290
GO:0044262	P	cellular carbohydrate metabolic process	37	1094	407	28362	4.8e-06	0.00028	// AT4G02290 // AT4G03210 // AT3G44990 // AT5G57560 // AT3G23730 // AT4G30270 // AT4G39210 // AT2G21770 // AT4G39940 // AT2G06850 // AT1G70230 // AT1G27930 // AT5G62220 // AT4G23990 // AT4G09510 // AT1G19300 // AT4G36890 // AT5G13870 // AT1G64390 // AT1G32900 // AT2G01940 // AT1G07640 // AT2G40220 // AT4G14130 // AT1G33800 // AT5G22940 // AT1G70710 // AT5G51460 // AT5G57550 // AT1G12240 // AT4G30…
GO:0042545	P	cell wall modification	20	1094	156	28362	9.5e-06	0.00055	// AT3G10720 // AT2G37640 // AT5G63800 // AT1G11580 // AT1G02810 // AT4G33220 // AT5G57220 // AT5G02260 // AT2G40610 // AT1G69530 // AT4G30270 // AT4G34980 // AT2G22330 // AT5G05290 // AT4G39950 // AT2G03090 // AT4G02330 // AT1G70710 // AT1G19300 // AT1G59870
GO:0006970	P	response to osmotic stress	49	1094	636	28362	1.1e-05	0.00063	// AT2G42580 // AT5G46050 // AT2G29550 // AT3G19290 // AT5G62490 // AT1G54100 // AT3G20250 // AT5G22500 // AT2G36270 // AT2G38905 // AT1G20440 // AT1G62380 // AT1G16850 // AT1G01620 // AT5G13170 // AT1G09210 // AT2G47770 // AT3G09260 // AT1G02930 // AT4G20260 // AT1G64670 // AT3G50310 // AT2G37760 // AT5G13330 // AT1G14920 // AT5G06760 // AT4G24190 // AT3G58620 // AT5G52300 // AT1G53300 // AT1G62…
GO:0044550	P	secondary metabolite biosynthetic process	30	1094	311	28362	1.3e-05	0.00075	// AT5G04230 // AT4G39940 // AT4G39950 // AT2G22330 // AT5G22500 // AT2G37040 // AT3G21230 // AT1G64670 // AT4G37400 // AT4G36220 // AT4G03050 // AT5G14700 // AT1G62570 // AT3G52430 // AT4G13660 // AT1G07640 // AT4G39330 // AT5G07990 // AT4G30470 // AT3G26290 // AT1G64950 // AT5G67030 // AT2G27000 // AT5G36220 // AT4G27260 // AT1G18590 // AT1G55210 // AT1G64900 // AT1G22640 // AT3G48270
GO:0032504	P	multicellular organism reproduction	20	1094	160	28362	1.3e-05	0.00075	// AT5G24330 // AT4G37750 // AT2G27840 // AT4G26930 // AT3G50310 // AT4G28520 // AT1G14920 // AT5G13170 // AT4G39940 // AT5G44120 // AT1G48130 // AT2G29090 // AT1G03880 // AT1G07430 // AT5G67110 // AT1G03890 // AT2G40170 // AT5G57800 // AT1G19300 // AT2G41280
GO:0006629	P	lipid metabolic process	67	1094	994	28362	1.8e-05	0.001	// AT1G14290 // AT4G26790 // AT1G49430 // AT1G28650 // AT2G47240 // AT1G15550 // AT3G16370 // AT5G23050 // AT1G28670 // AT1G02390 // AT5G55340 // AT5G22500 // AT3G52430 // AT1G55020 // AT4G25420 // AT4G34250 // AT1G06080 // AT2G26710 // AT1G01600 // AT5G43760 // AT2G28630 // AT1G75960 // AT5G19290 // AT2G29090 // AT5G07200 // AT5G36110 // AT1G06350 // AT4G10020 // AT5G55050 // AT1G62290 // AT3G23…
GO:0019757	P	glycosinolate metabolic process	15	1094	99	28362	2.2e-05	0.0012	// AT3G19290 // AT5G13330 // AT4G37750 // AT1G07640 // AT4G39940 // AT4G03050 // AT5G57220 // AT1G24625 // AT2G22330 // AT1G18590 // AT4G39950 // AT2G33070 // AT3G16400 // AT1G62570 // AT3G09260
GO:0019760	P	glucosinolate metabolic process	15	1094	99	28362	2.2e-05	0.0012	// AT3G19290 // AT5G13330 // AT4G37750 // AT1G07640 // AT4G39940 // AT4G03050 // AT5G57220 // AT1G24625 // AT2G22330 // AT1G18590 // AT4G39950 // AT2G33070 // AT3G16400 // AT1G62570 // AT3G09260
GO:0099402	P	plant organ development	65	1094	961	28362	2.2e-05	0.0012	// AT3G51430 // AT3G05120 // AT3G19290 // AT3G61630 // AT1G65620 // AT1G49430 // AT2G47000 // AT2G26580 // AT4G00150 // AT3G63010 // AT3G56350 // AT1G01380 // AT1G77000 // AT3G52430 // AT4G25420 // AT2G38120 // AT1G64670 // AT1G19300 // AT5G17800 // AT4G34600 // AT5G55730 // AT5G13170 // AT5G67060 // AT5G06250 // AT4G30340 // AT1G79580 // AT1G74500 // AT3G43960 // AT4G23750 // AT4G09510 // AT5G59…
GO:0048609	P	multicellular organismal reproductive process	19	1094	153	28362	2.3e-05	0.0013	// AT5G24330 // AT4G37750 // AT2G27840 // AT4G26930 // AT3G50310 // AT4G28520 // AT1G14920 // AT5G13170 // AT4G39940 // AT5G44120 // AT1G48130 // AT2G29090 // AT1G03880 // AT1G07430 // AT5G67110 // AT1G03890 // AT2G40170 // AT5G57800 // AT2G41280
GO:0051235	P	maintenance of location	12	1094	65	28362	2.6e-05	0.0014	// AT1G05510 // AT5G61610 // AT4G25140 // AT3G11050 // AT5G56100 // AT3G18570 // AT3G01570 // AT5G40420 // AT2G25890 // AT5G51210 // AT1G48990 // AT3G27660
GO:0009636	P	response to toxic substance	15	1094	102	28362	2.9e-05	0.0015	// AT3G50740 // AT5G05600 // AT1G02930 // AT1G37130 // AT5G02780 // AT2G37760 // AT2G36750 // AT1G59700 // AT3G29670 // AT3G56350 // AT1G17190 // AT2G02930 // AT1G02920 // AT3G09270 // AT1G17180
GO:0009610	P	response to symbiotic fungus	6	1094	12	28362	3.3e-05	0.0017	// AT1G37130 // AT5G64250 // AT3G50480 // AT5G16590 // AT2G35940 // AT3G09260
GO:0010431	P	seed maturation	12	1094	69	28362	4.3e-05	0.0022	// AT5G44120 // AT2G27840 // AT4G28520 // AT1G14920 // AT5G13170 // AT2G40170 // AT1G48130 // AT2G29090 // AT1G07430 // AT1G03880 // AT1G03890 // AT2G41280
GO:0009607	P	response to biotic stimulus	78	1094	1253	28362	5e-05	0.0026	// AT3G51430 // AT4G22235 // AT4G24780 // AT5G16590 // AT5G46050 // AT2G34930 // AT5G64120 // AT1G49430 // AT4G18360 // AT4G36010 // AT2G22330 // AT3G51860 // AT3G50970 // AT1G14950 // AT3G16400 // AT5G02490 // AT1G59870 // AT3G52430 // AT1G55020 // AT1G20440 // AT4G37400 // AT1G18250 // AT1G61800 // AT4G33220 // AT1G70830 // AT5G39580 // AT4G10490 // AT4G30440 // AT5G57685 // AT5G03760 // AT2G35…
GO:0051704	P	multi-organism process	96	1094	1631	28362	5.3e-05	0.0026	// AT5G46050 // AT4G10490 // AT2G34930 // AT3G27960 // AT5G21150 // AT2G22330 // AT1G29300 // AT3G20250 // AT4G37400 // AT4G34600 // AT2G35940 // AT3G09260 // AT3G10190 // AT1G25450 // AT1G11580 // AT4G39950 // AT4G19700 // AT5G13180 // AT4G23250 // AT3G50970 // AT4G39940 // AT1G49430 // AT4G18360 // AT5G10430 // AT4G02330 // AT1G20440 // AT2G38120 // AT3G08970 // AT4G22235 // AT4G30440 // AT5G57…
GO:0009741	P	response to brassinosteroid	14	1094	95	28362	5.3e-05	0.0026	// AT2G42580 // AT5G54380 // AT2G26710 // AT5G17800 // AT3G02110 // AT4G08950 // AT3G50750 // AT4G30270 // AT3G58850 // AT2G44080 // AT1G74500 // AT1G74660 // AT4G02330 // AT5G57560
GO:1901565	P	organonitrogen compound catabolic process	19	1094	164	28362	5.5e-05	0.0027	// AT5G26220 // AT3G19290 // AT4G33150 // AT2G01670 // AT5G04230 // AT5G36160 // AT1G08630 // AT3G09260 // AT2G22330 // AT5G18860 // AT4G39950 // AT4G31290 // AT4G11910 // AT1G70580 // AT1G10060 // AT3G47340 // AT2G37040 // AT4G20070 // AT1G59870
GO:0009608	P	response to symbiont	6	1094	14	28362	6.4e-05	0.0031	// AT1G37130 // AT5G64250 // AT3G50480 // AT5G16590 // AT2G35940 // AT3G09260
GO:0009605	P	response to external stimulus	93	1094	1582	28362	7.2e-05	0.0035	// AT5G46050 // AT4G10490 // AT2G34930 // AT5G21150 // AT2G22330 // AT4G24780 // AT2G43010 // AT4G37400 // AT1G20620 // AT2G35940 // AT3G09260 // AT3G10190 // AT1G11580 // AT4G39950 // AT4G19700 // AT4G23250 // AT4G33220 // AT3G50970 // AT1G49430 // AT4G18360 // AT3G20250 // AT4G02330 // AT2G01940 // AT1G20440 // AT2G38120 // AT5G20150 // AT4G22235 // AT4G30440 // AT5G57685 // AT2G06850 // AT2G40…
GO:0042546	P	cell wall biogenesis	23	1094	230	28362	7.8e-05	0.0038	// AT4G03210 // AT5G65270 // AT3G44990 // AT5G57560 // AT3G23730 // AT2G21770 // AT1G19300 // AT2G06850 // AT4G23990 // AT1G79580 // AT1G27930 // AT4G14130 // AT4G30280 // AT4G36890 // AT1G05560 // AT5G13870 // AT1G33800 // AT4G16120 // AT5G57550 // AT4G30270 // AT2G32530 // AT5G22940 // AT4G30290
GO:0040007	P	growth	48	1094	678	28362	9.5e-05	0.0045	// AT2G47000 // AT1G26260 // AT2G03090 // AT3G27960 // AT4G00150 // AT5G48940 // AT2G42890 // AT5G51810 // AT4G25420 // AT1G75780 // AT3G08970 // AT2G26710 // AT2G46690 // AT4G34600 // AT5G05290 // AT2G06850 // AT4G40060 // AT1G74500 // AT3G43960 // AT5G07200 // AT1G70710 // AT1G35140 // AT4G20260 // AT4G12420 // AT5G02260 // AT2G37640 // AT3G58850 // AT1G72150 // AT2G40220 // AT4G24190 // AT3G05…
GO:0009664	P	plant-type cell wall organization	16	1094	131	28362	0.00012	0.0057	// AT5G02260 // AT2G37640 // AT4G16120 // AT5G63800 // AT5G64120 // AT4G34980 // AT3G29360 // AT4G30270 // AT4G21960 // AT2G43150 // AT2G40610 // AT2G03090 // AT1G69530 // AT5G57560 // AT2G41800 // AT5G05290
GO:0044765	P	single-organism transport	64	1094	1004	28362	0.00013	0.006	// AT2G47000 // AT3G03620 // AT3G08770 // AT5G61520 // AT3G61630 // AT4G08290 // AT3G09520 // AT1G71870 // AT4G30190 // AT3G47420 // AT4G28390 // AT1G59870 // AT2G38120 // AT1G61800 // AT1G11260 // AT1G14360 // AT1G28230 // AT4G27140 // AT1G01620 // AT5G13170 // AT5G67060 // AT4G27160 // AT1G72470 // AT4G23750 // AT1G30220 // AT4G29140 // AT4G36670 // AT1G64670 // AT4G15230 // AT2G01940 // AT1G15…
GO:0051707	P	response to other organism	74	1094	1210	28362	0.00013	0.0061	// AT3G51430 // AT4G22235 // AT4G24780 // AT5G16590 // AT5G46050 // AT2G34930 // AT5G64120 // AT1G49430 // AT4G18360 // AT4G36010 // AT2G22330 // AT3G51860 // AT3G50970 // AT4G02330 // AT3G16400 // AT5G02490 // AT1G59870 // AT3G52430 // AT1G55020 // AT1G20440 // AT4G37400 // AT1G61800 // AT4G33220 // AT1G18250 // AT5G39580 // AT4G10490 // AT4G30440 // AT5G57685 // AT5G03760 // AT2G35940 // AT2G40…
GO:0010583	P	response to cyclopentenone	8	1094	34	28362	0.00014	0.0062	// AT3G12110 // AT3G15720 // AT3G11700 // AT5G23860 // AT4G12730 // AT5G57560 // AT1G70710 // AT1G23080
GO:0043207	P	response to external biotic stimulus	74	1094	1212	28362	0.00014	0.0062	// AT3G51430 // AT4G22235 // AT4G24780 // AT5G16590 // AT5G46050 // AT2G34930 // AT5G64120 // AT1G49430 // AT4G18360 // AT4G36010 // AT2G22330 // AT3G51860 // AT3G50970 // AT4G02330 // AT3G16400 // AT5G02490 // AT1G59870 // AT3G52430 // AT1G55020 // AT1G20440 // AT4G37400 // AT1G61800 // AT4G33220 // AT1G18250 // AT5G39580 // AT4G10490 // AT4G30440 // AT5G57685 // AT5G03760 // AT2G35940 // AT2G40…
GO:0009698	P	phenylpropanoid metabolic process	18	1094	164	28362	0.00016	0.0072	// AT3G21230 // AT4G13660 // AT1G64670 // AT4G30470 // AT5G66690 // AT5G04230 // AT4G36220 // AT5G64120 // AT5G01040 // AT5G14700 // AT4G39330 // AT1G33800 // AT1G55210 // AT3G59940 // AT5G22500 // AT1G22640 // AT3G50740 // AT2G37040
GO:0090487	P	secondary metabolite catabolic process	9	1094	46	28362	0.00018	0.0078	// AT2G02930 // AT1G02930 // AT1G59700 // AT2G02390 // AT1G17180 // AT1G17190 // AT4G02520 // AT1G02920 // AT3G09270
GO:0009407	P	toxin catabolic process	9	1094	46	28362	0.00018	0.0078	// AT2G02930 // AT1G02930 // AT1G59700 // AT2G02390 // AT1G17180 // AT1G17190 // AT4G02520 // AT1G02920 // AT3G09270
GO:1902578	P	single-organism localization	65	1094	1040	28362	0.00019	0.0083	// AT2G47000 // AT3G03620 // AT3G08770 // AT5G61520 // AT3G61630 // AT3G11050 // AT4G08290 // AT3G09520 // AT1G71870 // AT4G30190 // AT3G47420 // AT4G28390 // AT1G59870 // AT2G38120 // AT1G61800 // AT1G11260 // AT1G14360 // AT1G28230 // AT4G27140 // AT1G01620 // AT5G13170 // AT5G67060 // AT4G27160 // AT1G72470 // AT4G23750 // AT1G30220 // AT4G29140 // AT4G36670 // AT1G64670 // AT4G15230 // AT2G01…
GO:0009653	P	anatomical structure morphogenesis	59	1094	919	28362	0.0002	0.0085	// AT3G05120 // AT5G08370 // AT2G03090 // AT1G49430 // AT5G09750 // AT2G47000 // AT3G27960 // AT4G00150 // AT3G63010 // AT5G51810 // AT1G01380 // AT2G01940 // AT3G52430 // AT1G56580 // AT2G38120 // AT3G08970 // AT4G00220 // AT5G17800 // AT4G34600 // AT5G05290 // AT5G67060 // AT2G06850 // AT5G06250 // AT1G21410 // AT3G43960 // AT5G07200 // AT4G32880 // AT5G59340 // AT4G20260 // AT4G12420 // AT3G50…
GO:0010876	P	lipid localization	20	1094	199	28362	0.00021	0.0091	// AT3G08770 // AT1G05510 // AT5G54740 // AT5G61610 // AT4G25140 // AT4G27140 // AT4G27150 // AT4G27160 // AT5G56100 // AT3G18570 // AT3G01570 // AT5G40420 // AT2G25890 // AT1G12090 // AT4G27170 // AT3G43720 // AT5G51210 // AT4G29070 // AT1G48990 // AT3G27660
GO:0006631	P	fatty acid metabolic process	23	1094	252	28362	0.00027	0.011	// AT1G14290 // AT1G49430 // AT2G47240 // AT5G23050 // AT4G34250 // AT1G25450 // AT5G42650 // AT1G01600 // AT2G28630 // AT1G75960 // AT1G06350 // AT3G28910 // AT1G06080 // AT1G01120 // AT2G45970 // AT1G06360 // AT1G02205 // AT5G43760 // AT1G43800 // AT1G72970 // AT2G15090 // AT5G04530 // AT5G57800
GO:0006633	P	fatty acid biosynthetic process	17	1094	158	28362	0.0003	0.012	// AT1G14290 // AT5G43760 // AT4G34250 // AT1G06080 // AT1G25450 // AT2G47240 // AT1G49430 // AT1G01120 // AT2G28630 // AT1G06360 // AT2G15090 // AT5G04530 // AT1G02205 // AT5G57800 // AT1G06350 // AT3G28910 // AT1G43800
GO:0008610	P	lipid biosynthetic process	38	1094	522	28362	0.0003	0.012	// AT1G14290 // AT1G49430 // AT2G47240 // AT1G15550 // AT1G02390 // AT4G25420 // AT4G34250 // AT1G25450 // AT2G28630 // AT5G07200 // AT2G29090 // AT5G36110 // AT1G06350 // AT4G10020 // AT5G43760 // AT3G23470 // AT1G06080 // AT1G01120 // AT5G47770 // AT4G02780 // AT1G06360 // AT3G23530 // AT3G54320 // AT5G51810 // AT4G15396 // AT1G02205 // AT5G24150 // AT1G43800 // AT1G01610 // AT2G19880 // AT5G67…
GO:0071669	P	plant-type cell wall organization or biogenesis	23	1094	256	28362	0.00033	0.014	// AT5G64120 // AT4G21960 // AT2G43150 // AT2G40610 // AT5G57560 // AT2G21770 // AT5G05290 // AT4G34980 // AT4G23990 // AT1G79580 // AT2G03090 // AT4G36890 // AT1G05560 // AT5G02260 // AT2G37640 // AT2G41800 // AT5G63800 // AT4G16120 // AT5G57550 // AT3G29360 // AT4G30270 // AT2G32530 // AT1G69530
GO:0009743	P	response to carbohydrate	15	1094	133	28362	0.00042	0.017	// AT1G28330 // AT3G52430 // AT3G60140 // AT2G40220 // AT1G74670 // AT1G22500 // AT5G67030 // AT1G61800 // AT5G16150 // AT1G21400 // AT3G54320 // AT5G57090 // AT3G47340 // AT2G36270 // AT4G20260
GO:0009826	P	unidimensional cell growth	25	1094	296	28362	0.00044	0.018	// AT2G03090 // AT3G27960 // AT5G15580 // AT3G57670 // AT4G25420 // AT1G75780 // AT3G08970 // AT4G34600 // AT5G05290 // AT2G06850 // AT5G07200 // AT4G20260 // AT4G12420 // AT5G02260 // AT2G37640 // AT1G72150 // AT5G54380 // AT5G54510 // AT5G51810 // AT4G00150 // AT2G41800 // AT5G07830 // AT4G26930 // AT2G40610 // AT1G69530
GO:0034285	P	response to disaccharide	10	1094	65	28362	0.00044	0.018	// AT1G28330 // AT3G52430 // AT3G60140 // AT1G74670 // AT2G40220 // AT5G16150 // AT1G21400 // AT3G54320 // AT3G47340 // AT1G61800
GO:0009827	P	plant-type cell wall modification	9	1094	53	28362	0.00045	0.018	// AT5G02260 // AT2G37640 // AT2G03090 // AT5G05290 // AT4G30270 // AT4G34980 // AT2G40610 // AT1G69530 // AT5G63800
GO:0048513	P	animal organ development	32	1094	422	28362	0.00045	0.018	// AT3G19290 // AT3G05120 // AT3G51430 // AT1G49430 // AT3G63010 // AT1G77000 // AT3G52430 // AT1G64670 // AT2G38120 // AT4G00220 // AT5G13170 // AT5G67060 // AT5G06250 // AT1G21410 // AT5G59340 // AT3G50330 // AT2G01940 // AT3G48140 // AT3G07360 // AT2G31160 // AT2G40220 // AT5G52300 // AT5G08370 // AT5G09750 // AT5G13180 // AT5G67420 // AT1G69490 // AT4G37750 // AT1G55020 // AT1G70560 // AT2G45…
GO:0010143	P	cutin biosynthetic process	6	1094	22	28362	0.00048	0.019	// AT1G64670 // AT1G01610 // AT2G47240 // AT1G02390 // AT3G54320 // AT1G49430
GO:0060560	P	developmental growth involved in morphogenesis	27	1094	334	28362	0.0005	0.02	// AT2G47000 // AT2G03090 // AT3G27960 // AT5G15580 // AT3G57670 // AT4G25420 // AT1G75780 // AT3G08970 // AT4G34600 // AT5G05290 // AT2G06850 // AT5G07200 // AT3G43960 // AT4G20260 // AT4G12420 // AT5G02260 // AT2G37640 // AT1G72150 // AT5G54380 // AT5G54510 // AT5G51810 // AT4G00150 // AT2G41800 // AT5G07830 // AT4G26930 // AT2G40610 // AT1G69530
GO:0021700	P	developmental maturation	19	1094	199	28362	0.00054	0.021	// AT1G69490 // AT2G38120 // AT2G27840 // AT5G14750 // AT4G28520 // AT2G47000 // AT1G14920 // AT4G00150 // AT5G13170 // AT3G43960 // AT5G44120 // AT1G48130 // AT2G29090 // AT1G07430 // AT1G03880 // AT1G03890 // AT2G40170 // AT1G01380 // AT2G41280
GO:0071704	P	organic substance metabolic process	466	1094	10672	28362	0.00053	0.021	// AT4G26790 // AT2G46740 // AT3G16370 // AT1G01380 // AT2G43010 // AT1G23030 // AT4G37400 // AT1G08630 // AT3G24090 // AT1G46768 // AT2G35940 // AT5G13870 // AT1G64390 // AT1G25450 // AT1G11580 // AT5G45670 // AT2G02390 // AT1G06360 // AT5G54380 // AT4G31820 // AT2G41800 // AT5G13180 // AT4G23250 // AT3G60140 // AT5G62800 // AT3G61820 // AT5G67030 // AT3G02040 // AT1G72280 // AT2G02710 // AT2G41…
GO:0009987	P	cellular process	548	1094	12771	28362	0.00055	0.021	// AT2G46740 // AT5G64100 // AT2G43150 // AT5G05290 // AT1G01380 // AT2G43010 // AT1G23030 // AT4G37400 // AT1G14360 // AT1G08630 // AT1G09210 // AT1G46768 // AT2G35940 // AT5G13870 // AT1G64390 // AT1G25450 // AT1G11580 // AT2G02390 // AT1G06360 // AT5G54380 // AT1G08650 // AT4G31820 // AT2G41800 // AT5G13180 // AT4G23250 // AT3G26700 // AT4G18650 // AT5G62800 // AT5G67030 // AT3G02040 // AT1G72…
GO:0016049	P	cell growth	32	1094	428	28362	0.00056	0.022	// AT2G47000 // AT2G03090 // AT3G27960 // AT5G15580 // AT5G51810 // AT4G25420 // AT1G75780 // AT3G08970 // AT4G34600 // AT5G05290 // AT2G06850 // AT4G40060 // AT3G43960 // AT5G07200 // AT1G70710 // AT4G20260 // AT4G12420 // AT5G02260 // AT2G37640 // AT1G72150 // AT5G54380 // AT5G54510 // AT3G57670 // AT4G00150 // AT2G41800 // AT4G26930 // AT5G07830 // AT1G69490 // AT4G16120 // AT2G40610 // AT2G44…
GO:0072593	P	reactive oxygen species metabolic process	17	1094	169	28362	0.0006	0.023	// AT3G52430 // AT2G22420 // AT5G39580 // AT1G37130 // AT5G40150 // AT5G64120 // AT5G14920 // AT4G18360 // AT1G14920 // AT5G64100 // AT1G71695 // AT4G21960 // AT5G37770 // AT3G56350 // AT1G20620 // AT2G18980 // AT1G62810
GO:0006790	P	sulfur compound metabolic process	24	1094	286	28362	0.00062	0.023	// AT5G26220 // AT3G19290 // AT4G39940 // AT2G22330 // AT2G33070 // AT3G16400 // AT1G59870 // AT3G52430 // AT5G13330 // AT4G37400 // AT1G07640 // AT1G62570 // AT5G04500 // AT4G03050 // AT5G57220 // AT1G24625 // AT1G18590 // AT4G39950 // AT4G31290 // AT5G15950 // AT4G37750 // AT3G09260 // AT5G36220 // AT4G27260
GO:0065007	P	biological regulation	279	1094	6062	28362	0.00077	0.029	// AT4G09600 // AT5G15230 // AT2G39880 // AT4G14690 // AT2G34930 // AT1G48130 // AT3G27960 // AT5G15580 // AT2G22330 // AT2G42890 // AT4G28790 // AT3G20250 // AT4G22810 // AT4G28390 // AT1G01380 // AT2G43010 // AT5G58350 // AT4G16150 // AT1G69040 // AT1G28360 // AT3G45260 // AT1G14360 // AT4G19700 // AT4G34600 // AT5G57685 // AT3G15210 // AT5G03870 // AT4G30340 // AT4G40060 // AT1G79580 // AT1G74…
GO:0048589	P	developmental growth	33	1094	458	28362	0.00084	0.031	// AT2G47000 // AT2G03090 // AT3G27960 // AT4G00150 // AT3G57670 // AT4G25420 // AT1G75780 // AT3G08970 // AT5G17800 // AT4G34600 // AT5G05290 // AT2G06850 // AT5G07200 // AT3G43960 // AT4G29140 // AT4G20260 // AT4G12420 // AT5G02260 // AT2G37640 // AT1G72150 // AT2G40220 // AT4G24190 // AT5G54380 // AT5G54510 // AT5G51810 // AT5G15580 // AT2G41800 // AT5G07830 // AT4G26930 // AT5G48940 // AT2G40…
GO:0009651	P	response to salt stress	39	1094	574	28362	0.00086	0.032	// AT5G46050 // AT2G29550 // AT3G19290 // AT5G62490 // AT3G20250 // AT5G22500 // AT2G36270 // AT2G38905 // AT5G13330 // AT5G23860 // AT1G16850 // AT1G01620 // AT1G09210 // AT2G47770 // AT3G09260 // AT1G02930 // AT4G20260 // AT3G50310 // AT2G37760 // AT1G14920 // AT4G24190 // AT3G14440 // AT5G52300 // AT1G53300 // AT1G62480 // AT5G13180 // AT1G13930 // AT1G66280 // AT2G38170 // AT5G14920 // AT1G62…
GO:0009828	P	plant-type cell wall loosening	7	1094	36	28362	0.00096	0.035	// AT5G02260 // AT2G37640 // AT2G03090 // AT5G05290 // AT4G30270 // AT2G40610 // AT1G69530
GO:0009845	P	seed germination	16	1094	161	28362	0.00097	0.035	// AT3G54810 // AT1G20450 // AT4G14690 // AT1G62380 // AT4G25140 // AT1G03120 // AT1G14920 // AT2G36270 // AT4G36880 // AT5G66460 // AT5G40420 // AT1G07430 // AT1G03880 // AT2G43820 // AT1G03790 // AT3G27660
GO:0010162	P	seed dormancy process	7	1094	37	28362	0.0011	0.039	// AT2G40170 // AT2G27840 // AT1G14920 // AT1G48130 // AT2G29090 // AT1G07430 // AT2G41280
GO:0022611	P	dormancy process	7	1094	37	28362	0.0011	0.039	// AT2G40170 // AT2G27840 // AT1G14920 // AT1G48130 // AT2G29090 // AT1G07430 // AT2G41280
GO:0048827	P	phyllome development	35	1094	508	28362	0.0012	0.044	// AT3G51430 // AT3G19290 // AT3G61630 // AT1G65620 // AT5G21150 // AT2G26580 // AT4G30340 // AT3G52430 // AT4G25420 // AT1G19300 // AT5G17800 // AT5G13170 // AT5G67060 // AT5G06250 // AT4G23750 // AT5G59340 // AT3G50330 // AT2G01940 // AT4G21590 // AT3G48140 // AT2G31160 // AT5G07180 // AT5G52300 // AT5G08370 // AT5G09750 // AT4G31820 // AT5G13180 // AT2G02850 // AT5G24330 // AT5G67420 // AT1G69…
GO:0065008	P	regulation of biological quality	71	1094	1255	28362	0.0013	0.047	// AT2G42580 // AT5G15230 // AT3G17790 // AT5G57685 // AT1G05510 // AT5G61440 // AT1G53300 // AT1G48130 // AT2G22330 // AT3G51860 // AT3G11050 // AT3G01570 // AT3G20250 // AT4G08290 // AT3G47420 // AT4G28390 // AT2G43010 // AT1G47540 // AT2G38120 // AT3G27660 // AT2G26710 // AT5G61610 // AT1G28230 // AT1G03120 // AT4G22235 // AT4G34600 // AT1G04980 // AT5G03870 // AT5G67060 // AT2G29090 // AT1G70…
GO:0000272	P	polysaccharide catabolic process	16	1094	167	28362	0.0014	0.048	// AT1G64390 // AT4G24780 // AT4G33220 // AT1G11580 // AT1G02810 // AT1G67750 // AT3G10720 // AT5G66460 // AT2G40220 // AT5G48900 // AT4G02290 // AT4G13710 // AT4G02330 // AT1G68560 // AT1G04680 // AT1G70710
GO:0048869	P	cellular developmental process	59	1094	1001	28362	0.0014	0.049	// AT2G47000 // AT1G08590 // AT2G03090 // AT3G44735 // AT3G27960 // AT4G00150 // AT5G10430 // AT5G51810 // AT5G22500 // AT1G01380 // AT2G37260 // AT1G56580 // AT2G38120 // AT3G08970 // AT5G17800 // AT2G39880 // AT4G34600 // AT1G66390 // AT5G05290 // AT2G06850 // AT5G07200 // AT1G79580 // AT3G43960 // AT2G35940 // AT4G32880 // AT5G59340 // AT3G28910 // AT4G20260 // AT4G12420 // AT5G07830 // AT5G02…
GO:0042547	P	cell wall modification involved in multidimensional cell growth	6	1094	28	28362	0.0014	0.049	// AT5G02260 // AT2G37640 // AT2G03090 // AT5G05290 // AT2G40610 // AT1G70710
