# Supplementary material for: The plant pathogen Pseudomonas aeruginosa triggers a DELLA-dependent seed germination arrest in Arabidopsis
Source: eLife. 2018 Aug 28;7:e37082. doi: 10.7554/eLife.37082 (PMC6128175; doi:10.7554/eLife.37082)
Supplement: Supplementary file 2. [file elife-37082-supp2.xlsx]

## Sheet: DEG in response to PAO1
	List of differentially expressed genes (DEG) in WT seeds in response to PAO1 extract.
	Only significantly genes with at least 2 fold differences were defined as DEG (N=130).
	Relative fold changes (log2) of the 130 DEG are displayed according to different conditions. "NS" means No significant difference.
						Relative fold change (log2)
		AGI	Description	Gene Name	Gene symbol	MOCK_della vs PAO_della	MOCK_COL vs PAO_COL	MOCK_COL vs PAO+GA_COL	MOCK_COL vs PAC_COL	MOCK_COL vs PAC+GA_COL	PAO+GA_COL vs PAO_COL	PAO_COL vs PAO_della
	DELLA dependent (N=87)	AT2G41260	Late-embryogenesis-abundant gene. Involved in the acquisition of desiccation tolerance during late phase of embryogenesis.	(M17)	M17	NS	1.22883	-1.39698	2.38435	NS	2.62581	-5.06086
		AT3G27660	Encodes oleosin4 (Plant Cell, 2006, 18:1961), a protein found in oil bodies, involved in seed lipid accumulation. Functions in freezing tolerance of seeds. Note: also referred to as OLE3 in Plant Journal 2008, 55:798.	OLEOSIN 4 (OLEO4)	OLE3	NS	1.29515	-1.28763	1.82531	NS	2.58278	-2.87327
		AT1G73190	Moves to the Protein Storage Vacuole in a Golgi independent manner	(TIP3;1)	ALPHA-TIP	NS	1.51079	-1.38282	2.06683	-0.974345	2.89361	-3.63967
		AT5G54740	seed storage albumin 5;(source:Araport11)	SEED STORAGE ALBUMIN 5 (SESA5)	SESA5	NS	1.53997	-1.41903	2.20397	-0.966985	2.959	-4.25667
		AT4G28520	Encodes a 12S seed storage protein that is tyrosine-phosphorylated and its phosphorylation state is modulated in response to ABA in Arabidopsis thaliana seeds.	CRUCIFERIN 3 (CRU3)	CRU3	NS	1.98318	-1.46073	3.91867	NS	3.4439	-5.7823
		AT3G22640	cupin family protein;(source:Araport11)	(PAP85)	PAP85	NS	1.65233	-1.28784	2.10069	NS	2.94017	-4.12937
		AT1G05510	Protein is tyrosine-phosphorylated and its phosphorylation state is modulated in response to ABA in Arabidopsis thaliana seeds.	OIL BODY-ASSOCIATED PROTEIN 1A (OBAP1A)	AT1G05510	NS	1.35953	-1.14508	1.95307	NS	2.50461	-2.96507
		AT3G45060	member of High affinity nitrate transporter family	HIGH AFFINITY NITRATE TRANSPORTER 2.6 (NRT2.6)	ATNRT2.6	NS	3.10808	2.66357	NS	1.15485	NS	-1.41096
		AT5G03795	Exostosin family protein;(source:Araport11)	--	AT5G03795	NS	1.55295	1.32596	1.41327	NS	NS	NS
		AT4G29700	Alkaline-phosphatase-like family protein;(source:Araport11)	--	AT4G29700	NS	1.17598	1.21087	NS	NS	NS	NS
		AT1G77410	beta-galactosidase 16;(source:Araport11)	BETA-GALACTOSIDASE 16 (BGAL16)	BGAL16	NS	1.2696	1.1979	NS	NS	NS	NS
		AT5G12950	proline-tRNA ligase (DUF1680);(source:Araport11)	--	AT5G12950	NS	1.06567	1.34672	-2.71774	NS	NS	NS
		AT3G23430	Encodes a protein with the mainly hydrophilic N-terminal and the C-terminal containing 6 potential membrane-spanning domains. The mutant is deficient in the transfer of phosphate from root epidermal and cortical cells to the xylem. Its expression is repressed by phosphate (Pi) in shoots, and transiently induced by phosphite (Phi) in roots and shoots. PHO is expressed in developing ovules and play…	PHOSPHATE 1 (PHO1)	PHO1	0.982478	2.06374	2.84416	NS	NS	NS	1.05339
		AT2G36800	Encodes a DON-Glucosyltransferase. The UGT73C5 glucosylates both brassinolide and castasterone in the 23-O position. The enzyme is presumably involved in the homeostasis of those steroid hormones hence regulating BR activity. Transgenic plants overexpressing UGT73C5 show a typical BR-deficient phenotype.	DON-GLUCOSYLTRANSFERASE 1 (DOGT1)	DOGT1	NS	-1.04615	-1.04995	NS	NS	NS	NS
		AT1G44575	Encoding PSII-S (CP22), a ubiquitous pigment-binding protein associated with photosystem II (PSII) of higher plants. Involved in nonphotochemical quenching rather than in photosynthesis. Mutant has a normal violaxanthin cycle but has a limited capacity of quenching singlet excited chlorophylls and is tolerant to lipid peroxidation.	NONPHOTOCHEMICAL QUENCHING 4 (NPQ4)	PSBS	-0.865574	-1.44168	-1.49747	NS	NS	NS	NS
		AT5G21940	hybrid signal transduction histidine kinase M-like protein;(source:Araport11)	--	AT5G21940	NS	-1.17936	-1.22498	NS	NS	NS	NS
		AT1G32060	phosphoribulokinase;(source:Araport11)	PHOSPHORIBULOKINASE (PRK)	PRK	NS	-1.49871	-1.37441	NS	NS	NS	1.01419
		AT1G65390	phloem protein 2 A5;(source:Araport11)	PHLOEM PROTEIN 2 A5 (PP2-A5)	ATPP2-A5	NS	-1.37457	-1.25222	0.860386	NS	NS	NS
		AT4G39070	Encodes BZS1, a brassinosteroids-regulated BZR1 target (BRBT) gene. BZS1 is a putative zinc finger transcription factor. Expression of BZS1 was increased under BR-deficient condition and repressed by BR. Transgenic Arabidopsis plants overexpressing BZS1 showed a hypersensitivity to the BR biosynthetic inhibitor brassinazole (BRZ). In contrast, transgenic plants expressing reduced level of BZS1 ha…	BZS1 (BZS1)	AT4G39070	NS	-1.25718	-1.14554	NS	NS	NS	1.02807
		AT1G12240	Encodes a vacuolar invertase betaFruct4. betaFruct4 is transported from the endoplasmic reticulum through the intermediate compartments as a membrane protein. The N-terminal cytoplasmic domain contains multiple sequence motifs that are involved at various stages in the trafficking of betaFruct4 from the ER to the central vacuole. The mRNA is cell-to-cell mobile.	(ATBETAFRUCT4)	ATBETAFRUCT4	NS	-1.58011	-1.42284	-3.07469	NS	NS	2.95799
		AT2G14247	Expressed protein;(source:Araport11)	--	AT2G14247	NS	-1.56689	-1.39426	-2.72904	NS	NS	NS
		AT5G26200	Mitochondrial substrate carrier family protein;(source:Araport11)	--	AT5G26200	NS	-1.77413	-1.70931	NS	NS	NS	NS
		AT3G23170	PRP is a proline/serine rich protein of unknown function. It interacts with defense related MAP kinase MPK6 and others. It's expression is induced by PAMP elicitors. May play a role in response to pathogens.	PROLINE/SERINE-RICH PROTEIN (PRP)	AT3G23170	NS	-1.3784	-1.34296	-1.48521	-1.17163	NS	NS
		AT1G33590	Leucine-rich repeat (LRR) family protein;(source:Araport11)	--	AT1G33590	NS	-1.24805	-1.18725	NS	NS	NS	1.0956
		AT5G06860	Encodes a polygalacturonase inhibiting protein involved in defense response. PGIPs inhibit the function of cell wall pectin degrading enzymes such as those produced by fungal pathogens. PGIP1 is induced by fungal infection. Suppressed in the proton sensitive stop1-mutant, but the transcription level was recovered by transformation of STOP2. Knockout mutant showed severe damage in the root tip in …	POLYGALACTURONASE INHIBITING PROTEIN 1 (PGIP1)	PGIP1	NS	-1.23842	-1.43027	NS	NS	NS	NS
		AT1G22220	F-box family protein;(source:Araport11)	AUXIN UP-REGULATED F-BOX PROTEIN 2 (AUF2)	AUF2	NS	-1.72482	-2.20889	NS	NS	NS	-2.78433
		AT5G65207	hypothetical protein;(source:Araport11)	--	AT5G65207	NS	-1.26238	-1.54729	NS	NS	NS	NS
		AT1G43800	Plant stearoyl-acyl-carrier-protein desaturase family protein;(source:Araport11)	FLORAL TRANSITION AT THE MERISTEM1 (FTM1)	AT1G43800	-0.935572	-1.42462	-1.06738	-2.80121	NS	NS	NS
		AT1G31350	KAR-UP F-box 1;(source:Araport11)	KAR-UP F-BOX 1 (KUF1)	KUF1	NS	-2.01504	-1.28999	NS	NS	NS	1.39646
		AT1G02900	Member of a diversely expressed predicted peptide family showing sequence similarity to tobacco Rapid Alkalinization Factor (RALF), and is believed to play an essential role in the physiology of Arabidopsis. Consists of a single exon and is characterized by a conserved C-terminal motif and N-terminal signal peptide. Mediates Ca2+-dependent signaling.	RAPID ALKALINIZATION FACTOR 1 (RALF1)	ATRALF1	NS	-1.028	-1.59674	NS	NS	NS	-1.68267
		AT1G63880	Encodes a TIR-NBS-LRR class of disease resistance protein effective against Leptosphaeria maculans. The mRNA is cell-to-cell mobile.	--	AT1G63880	NS	-1.40139	-2.37826	NS	NS	NS	NS
		AT1G14345	NAD(P)-linked oxidoreductase superfamily protein;(source:Araport11)	--	AT1G14345	NS	-1.08775	NS	NS	NS	NS	NS
		AT1G02205	Expression of the CER1 gene associated with production of stem epicuticular wax and pollen fertility. Biochemical studies showed that cer1 mutants are blocked in the conversion of stem wax C30 aldehydes to C29 alkanes, and they also lack the secondary alcohols and ketones. These suggested the CER1 protein is an aldehyde decarbonylase, but the exact molecular function of this protein remains to be…	ECERIFERUM 1 (CER1)	CER1	NS	-1.6003	NS	-5.8646	NS	-1.98794	4.49505
		AT2G03750	P-loop containing nucleoside triphosphate hydrolases superfamily protein;(source:Araport11)	--	AT2G03750	NS	-1.23951	NS	NS	NS	NS	1.58887
		AT4G33560	Wound-responsive family protein;(source:Araport11)	--	AT4G33560	NS	-1.69744	NS	-4.54318	NS	-1.08076	1.4644
		AT3G13310	Chaperone DnaJ-domain superfamily protein;(source:Araport11)	DNA J PROTEIN C66 (DJC66)	AT3G13310	NS	-1.20792	-0.976278	-1.31365	-1.06752	NS	0.824655
		AT5G64040	Encodes the only subunit of photosystem I located entirely in the thylakoid lumen. May be involved in the interaction between plastocyanin and the photosystem I complex. Phosphorylation of this protein is dependent on calcium.	(PSAN)	PSAN	NS	-1.04978	NS	NS	NS	NS	NS
		AT4G33070	Thiamine pyrophosphate dependent pyruvate decarboxylase family protein;(source:Araport11)	PYRUVATE DECARBOXYLASE 1 (PDC1)	AT4G33070	NS	-1.15479	-0.838349	-2.02438	NS	NS	NS
		AT1G71890	Encodes a sucrose transporter that is expressed in the endosperm. Mutants have delayed accumulation of fatty acids and embryo maturation.	(SUC5)	SUC5	NS	-1.07852	NS	NS	NS	NS	-1.14206
		AT1G28010	Encodes an ATP-binding cassette (ABC) transporter. Expressed in the vascular tissue of primary stem.	ATP-BINDING CASSETTE B14 (ABCB14)	ATABCB14	NS	-2.06477	NS	-2.88571	NS	NS	NS
		AT4G18690	delay of germination protein;(source:Araport11)	--	AT4G18690	NS	1.47075	NS	4.58014	1.94683	2.07171	NS
		AT2G17820	Encodes a member of the histidine kinase family.	HISTIDINE KINASE 1 (HK1)	ATHK1	NS	1.03207	NS	NS	NS	NS	NS
		AT3G56350	Iron/manganese superoxide dismutase family protein;(source:Araport11)	--	AT3G56350	NS	1.45366	NS	3.05341	NS	1.75411	-3.10491
		AT5G22470	PARP3 is one of three canonical PARPs in Arabidopsis.	POLY(ADP-RIBOSE) POLYMERASE 3 (PARP3)	AT5G22470	NS	1.40077	NS	3.00838	NS	1.06424	-2.18833
		AT4G36700	RmlC-like cupins superfamily protein;(source:Araport11)	--	AT4G36700	NS	1.39575	NS	3.39579	NS	NS	NS
		AT3G06640	PAS domain-containing protein tyrosine kinase family protein;(source:Araport11)	--	AT3G06640	NS	1.26167	NS	NS	NS	NS	NS
		AT2G02930	Encodes glutathione transferase belonging to the phi class of GSTs. Naming convention according to Wagner et al. (2002).	GLUTATHIONE S-TRANSFERASE F3 (GSTF3)	ATGSTF3	NS	1.51842	NS	2.81983	NS	1.642	-2.52592
		AT5G44120	Encodes a 12S seed storage protein. The Landsberg erecta genome contains another copy of 12S globulin gene, CRA2, which is located tandemly with CRA1. Protein is tyrosine-phosphorylated and its phosphorylation state is modulated in response to ABA in Arabidopsis thaliana seeds.	CRUCIFERINA (CRA1)	CRU1	0.980684	2.07387	NS	3.83764	NS	2.88588	-5.10785
		AT2G15010	Predicted to encode a PR (pathogenesis-related) protein. Belongs to the plant thionin (PR-13) family with the following members: At1g66100, At5g36910, At1g72260, At2g15010, At1g12663, At1g12660.	--	AT2G15010	NS	1.19125	NS	2.1763	NS	1.20179	-2.22599
		AT2G38465	hypothetical protein;(source:Araport11)	--	AT2G38465	NS	1.25923	NS	2.42668	1.37659	NS	NS
		AT2G19900	The malic enzyme (EC 1.1.1.40) encoded by AtNADP-ME1 is expressed in response to developmental and cell-specific signals. The enzyme is active in vitro and appears to function as a homohexamer or homooctamer. It is believed to be a cytosolic protein.	NADP-MALIC ENZYME 1 (NADP-ME1)	ATNADP-ME1	NS	1.56352	NS	2.96704	NS	1.86248	-2.47128
		AT2G41280	Encodes a hydrophilic protein similar to Late Embryogenesis Activated (LEA) proteins expressed during embryogenesis, which are thought to be involved in the acquisition of desiccation tolerance.	(M10)	M10	NS	1.0578	-0.962159	2.09059	NS	2.01996	-3.63615
		AT1G72100	late embryogenesis abundant domain-containing protein / LEA domain-containing protein;(source:Araport11)	--	AT1G72100	0.925851	1.0029	0.841127	1.66799	NS	NS	NS
		AT1G28100	hypothetical protein;(source:Araport11)	--	AT1G28100	NS	1.11403	NS	NS	NS	NS	NS
		AT1G14930	Polyketide cyclase/dehydrase and lipid transport superfamily protein;(source:Araport11)	--	AT1G14930	0.805676	1.00845	NS	NS	NS	NS	NS
		AT4G31830	transmembrane protein;(source:Araport11)	--	AT4G31830	NS	1.72709	NS	2.98245	NS	NS	-2.64407
		AT2G33830	Dormancy/auxin associated family protein;(source:Araport11)	DORMANCY ASSOCIATED GENE 2 (DRM2)	AT2G33830	NS	2.07724	NS	3.5165	NS	2.34293	-2.42929
		AT2G21720	ArgH (DUF639);(source:Araport11)	--	AT2G21720	NS	1.06659	NS	NS	NS	NS	NS
		AT2G18540	RmlC-like cupins superfamily protein;(source:Araport11)	--	AT2G18540	NS	1.27023	NS	2.14385	NS	NS	NS
		AT3G01570	Oleosin family protein;(source:Araport11)	--	AT3G01570	0.935225	1.22345	NS	2.12412	NS	0.891816	-1.02085
		AT2G21820	seed maturation protein;(source:Araport11)	--	AT2G21820	NS	1.66937	NS	2.89647	NS	1.36173	-2.06994
		AT4G12290	Copper amine oxidase family protein;(source:Araport11)	--	AT4G12290	NS	1.37653	NS	2.24716	NS	1.28708	-2.93449
		AT5G65100	Ethylene insensitive 3 family protein;(source:Araport11)	--	AT5G65100	NS	1.00731	0.958268	NS	NS	NS	NS
		AT1G27990	transmembrane protein;(source:Araport11)	--	AT1G27990	NS	1.64963	NS	2.4739	NS	1.68739	-2.28932
		AT2G05580	Glycine-rich protein family;(source:Araport11)	--	AT2G05580	NS	1.24347	-0.919494	1.85675	NS	2.16297	-2.90973
		AT2G29500	HSP20-like chaperones superfamily protein;(source:Araport11)	--	AT2G29500	NS	1.5864	NS	NS	NS	NS	NS
		AT3G12960	seed maturation protein;(source:Araport11)	SEED MATURATION PROTEIN 1 (SMP1)	AT3G12960	NS	1.45047	NS	2.2031	NS	1.4829	-2.43343
		AT1G17810	beta-tonoplast intrinsic protein (beta-TIP) mRNA, complete	BETA-TONOPLAST INTRINSIC PROTEIN (BETA-TIP)	BETA-TIP	NS	1.90743	NS	2.80623	NS	2.73669	-4.46147
		AT5G45690	histone acetyltransferase (DUF1264);(source:Araport11)	--	AT5G45690	NS	1.36285	NS	2.11149	NS	2.04523	-2.74807
		AT5G55750	hydroxyproline-rich glycoprotein family protein;(source:Araport11)	--	AT5G55750	NS	1.93852	NS	3.04108	NS	2.09354	-2.90297
		AT1G47980	desiccation-like protein;(source:Araport11)	--	AT1G47980	NS	1.02102	NS	1.45981	NS	1.76928	-1.186
		AT1G54870	ChlADR is an aldehyde reductase that catalyzes the reduction of the aldehyde carbonyl groups on saturated and alpha,beta-unsaturated aldehydes with more than 5 carbons in vitro. The N-terminal region of this protein directs GFP to the chloroplast where where ChlADR likely helps to maintain the photosynthetic process by detoxifying reactive carbonyls formed during lipid peroxidation. In addition, …	--	AT1G54870	NS	1.2411	NS	1.75636	NS	1.8334	-2.56374
		AT1G54860	Glycoprotein membrane precursor GPI-anchored;(source:Araport11)	--	AT1G54860	NS	2.08234	NS	2.9159	NS	2.73475	-2.97543
		AT1G16850	transmembrane protein;(source:Araport11)	--	AT1G16850	NS	1.49292	NS	2.09319	NS	NS	NS
		AT2G40460	Major facilitator superfamily protein;(source:Araport11)	--	AT2G40460	NS	1.38779	NS	NS	NS	NS	NS
		AT3G22500	late embryogenesis abundant (LEA) protein	LATE EMBRYOGENESIS ABUNDANT PROTEIN ECP31 (ATECP31)	ATECP31	NS	2.19378	NS	2.52994	NS	3.24565	-4.19464
		AT4G26740	Encodes caleosin, a 27-kDa protein found within seed lipid bodies. Gene is expressed preferentially in the embryo, has similarity to a rice ABA-responsive gene, EFA27. Catalyze hydroperoxide-dependent mono-oxygenation reactions. Require calcium for peroxygenase activity. Probably deeply buried in lipid droplets or microsomes.	SEED GENE 1 (ATS1)	ATS1	NS	1.71342	NS	2.029	NS	2.14578	-2.35738
		AT5G18130	transmembrane protein;(source:Araport11)	--	AT5G18130	NS	1.16558	NS	1.40637	NS	NS	NS
		AT4G18650	A maternally expressed imprinted gene.	--	AT4G18650	NS	1.13205	NS	1.42541	NS	NS	-1.20759
		AT1G68250	hypothetical protein;(source:Araport11)	--	AT1G68250	0.895791	1.4638	NS	1.90955	NS	1.34226	-3.30211
		AT3G05260	NAD(P)-binding Rossmann-fold superfamily protein;(source:Araport11)	--	AT3G05260	NS	1.76566	NS	2.32071	NS	2.72504	-3.99328
		AT1G44800	Encodes Siliques Are Red 1 (SIAR1). Functions as a bidirectional amino acid transporter that is crucial for the amino acid homeostasis of siliques. Member of nodulin MtN21-like transporter family.	SILIQUES ARE RED 1 (SIAR1)	AT1G44800	NS	1.21475	NS	NS	NS	NS	-2.06922
		AT2G23240	AtMT4b is a member of Type 4 metallothionein (MT) genes. It is involved in the early develoment of the embryo and in the accumulation of metal ions especially Zn in the seeds.	ARABIDOPSIS THALIANA METALLOTHIONEIN 4B (ATMT4B)	AT2G23240	NS	2.44755	NS	3.20508	NS	2.91663	-3.93654
		AT3G58450	Adenine nucleotide alpha hydrolases-like superfamily protein;(source:Araport11)	--	AT3G58450	NS	1.81018	NS	2.46218	NS	1.45977	-1.4973
		AT5G55240	Catalyze hydroperoxide-dependent mono-oxygenation reactions. Require calcium for peroxygenase activity. Probably deeply buried in lipid droplets or microsomes.	ARABIDOPSIS THALIANA PEROXYGENASE 2 (ATPXG2)	ATPXG2	NS	1.39648	NS	1.88223	NS	2.15366	-2.31934
		AT3G47340	encodes a glutamine-dependent asparagine synthetase, the predicted ASN1 peptide contains a purF-type glutamine-binding domain, and is expressed predominantly in shoot tissues, where light has a negative effect on its mRNA accumulation. Expression is induced within 3 hours of dark treatment, in senescing leaves and treatment with exogenous photosynthesis inhibitor. Induction of gene expression was…	GLUTAMINE-DEPENDENT ASPARAGINE SYNTHASE 1 (ASN1)	AT-ASN1	NS	1.5602	NS	1.27617	NS	1.58802	-1.87194
		AT4G09600	One of GASA gene family which is related to a GA-stimulated transcript (GAST) from tomato.	GAST1 PROTEIN HOMOLOG 3 (GASA3)	GASA3	NS	2.28261	NS	2.36988	NS	3.82189	-3.56093
	Changed in WT and della (N=43)	AT2G40170	Encodes a group 1 LEA gene that is activated by direct binding of ABI5 to its promoter and is involved in response to ABA. Is required for normal seed development. Involved in regulating the timing of desiccation tolerance and rate of water loss during seed maturation.	LATE EMBRYOGENESIS ABUNDANT 6 (GEA6)	EM6	1.57468	1.90362	NS	2.00278	NS	1.80629	-1.90418
		AT1G80090	Cystathionine beta-synthase (CBS) family protein;(source:Araport11)	CBS DOMAIN CONTAINING PROTEIN 4 (CBSX4)	AT1G80090	1.46738	1.79721	NS	2.11752	NS	NS	NS
		AT3G51810	Encodes a ABA-inducible protein that accumulates during seed maturation, in parallel with its corresponding mRNA but with a 3 d delay. During germination, AtEm1 protein undergoes two successive cleavages before being degraded. Both proteins are more stable than the corresponding mRNA. The gene can be activated by the basic leucine zipper transcription factor ABI5. Expressed predominantly in prova…	LATE EMBRYOGENESIS ABUNDANT 1 (EM1)	ATEM1	1.22401	1.60392	NS	2.64041	NS	1.07727	-1.67058
		AT2G28490	RmlC-like cupins superfamily protein;(source:Araport11)	--	AT2G28490	1.16688	1.71525	NS	2.94619	NS	2.24289	-2.16023
		AT3G53040	late embryogenesis abundant protein, putative / LEA protein;(source:Araport11)	--	AT3G53040	1.10618	1.19843	NS	2.58243	NS	0.826617	-0.953204
		AT3G03341	cold-regulated protein;(source:Araport11)	--	AT3G03341	1.04637	1.11953	1.47792	NS	NS	NS	1.14378
		AT1G48130	encodes a protein similar to the 1-cysteine (1-Cys) peroxiredoxin family of antioxidants. Expression is limited to seed (aleurone and embryo) and is not induced by ABA or drought.	1-CYSTEINE PEROXIREDOXIN 1 (PER1)	ATPER1	1.34485	1.53266	NS	3.06492	NS	1.5448	-1.12346
		AT4G02520	Encodes glutathione transferase belonging to the phi class of GSTs. Naming convention according to Wagner et al. (2002). The expression of this gene is upregulated by herbicide safeners such as benoxacor and fenclorim.	GLUTATHIONE S-TRANSFERASE PHI 2 (GSTF2)	ATPM24.1	1.10936	1.12713	NS	2.15618	NS	1.27188	-1.8775
		AT5G65165	One of three isoforms of the iron-sulfur component of the succinate dehydrogenase complex, a component of the mitochondrial respiratory chain complex II. The product of the nuclear encoded gene is imported into the mitochondrion. Transcripts appear during seed maturation, persist through desiccation, are abundant in dry seeds, and markedly decline during germination.	SUCCINATE DEHYDROGENASE 2-3 (SDH2-3)	SDH2-3	1.08781	1.02549	NS	1.99197	NS	NS	NS
		AT1G07645	dessication-induced 1VOC superfamily protein;(source:Araport11)	DESICCATION-INDUCED 1VOC SUPERFAMILY PROTEIN (DSI-1VOC)	DSI-1VOC	1.42201	1.70789	NS	2.28011	NS	NS	NS
		AT4G25140	Encodes oleosin1, a protein found in oil bodies, involved in seed lipid accumulation. Suppression of OLEO1 (and OLEO2) resulted in an aberrant phenotype of embryo cells that contain unusually large oilbodies that are not normally observed in seeds. Changes in the size of oilbodies caused disruption of storage organelles, altering accumulation of lipids and proteins and causing delay in germinatio…	OLEOSIN 1 (OLEO1)	OLEO1	1.20469	1.68418	NS	2.3342	NS	2.45992	-3.1498
		AT2G21490	dehydrin LEA;(source:Araport11)	DEHYDRIN LEA (LEA)	LEA	1.37098	1.42645	0.85779	2.42583	NS	NS	NS
		AT5G40420	Encodes oleosin2, a protein found in oil bodies, involved in seed lipid accumulation. Suppression of OLEO1 (and OLEO2) resulted in an aberrant phenotype of embryo cells that contain unusually large oilbodies that are not normally observed in seeds. Changes in the size of oilbodies caused disruption of storage organelles, altering accumulation of lipids and proteins and causing delay in germinatio…	OLEOSIN 2 (OLEO2)	OLEO2	1.11955	1.34805	NS	2.11411	NS	1.8754	-1.48511
		AT2G42560	late embryogenesis abundant domain-containing protein / LEA domain-containing protein;(source:Araport11)	LATE EMBRYOGENESIS ABUNDANT 25 (LEA25)	AT2G42560	1.88178	1.88723	NS	2.62172	NS	2.24031	-3.46091
		AT5G16460	Putative adipose-regulatory protein (Seipin);(source:Araport11)	SEIPIN1 (SEIPIN1)	AT5G16460	1.83514	1.79541	1.60816	NS	NS	NS	NS
		AT4G25580	CAP160 protein;(source:Araport11)	--	AT4G25580	1.59085	1.62684	NS	2.3375	NS	1.09289	NS
		AT1G02700	GATA transcription factor-like protein;(source:Araport11)	--	AT1G02700	1.20625	1.1356	0.946598	1.9058	NS	NS	-1.3505
		AT1G76680	Encodes a member of an alpha/beta barrel fold family of FMN-containing oxidoreductases. One of the closely related 12-oxophytodienoic acid reductases. This enzyme is not expected to participate in jasmonic acid biosynthesis because during in vitro assays, it shows very little activity with the naturally occurring OPDA isomer. Shows activity towards 2,4,6-trinitrotoluene. Expressed predominately i…	12-OXOPHYTODIENOATE REDUCTASE 1 (OPR1)	OPR1	1.16195	1.09322	1.72338	NS	NS	NS	1.74179
		AT2G25890	Oleosin family protein;(source:Araport11)	--	AT2G25890	1.42397	1.30203	NS	2.22983	NS	NS	NS
		AT5G66400	Belongs to the dehydrin protein family, which contains highly conserved stretches of 7-17 residues that are repetitively scattered in their sequences, the K-, S-, Y- and lysine rich segments. ABA- and drought-induced glycine-rice dehydrin protein. The ABA-induced expression of RAB18 was reduced following ACC application, indicating that ethylene inhibits the ABA signaling pathway. RAB18 is also e…	RESPONSIVE TO ABA 18 (RAB18)	RAB18	1.29966	1.34232	NS	2.09958	NS	1.76615	-1.82736
		AT5G52300	Encodes a protein that is induced in expression in response to water deprivation such as cold, high-salt, and desiccation. The response appears to be via abscisic acid. The promoter region contains two ABA-responsive elements (ABREs) that are required for the dehydration-responsive expression of rd29B as cis-acting elements. Protein is a member of a gene family with other members found plants, an…	LOW-TEMPERATURE-INDUCED 65 (LTI65)	RD29B	1.78778	1.50583	1.62378	1.50088	NS	NS	1.21464
		AT3G50970	Belongs to the dehydrin protein family, which contains highly conserved stretches of 7-17 residues that are repetitively scattered in their sequences, the K-, S-, Y- and lysine rich segments. LTI29 and LTI30 double overexpressors confer freeze tolerance. Located in membranes. mRNA upregulated by water deprivation and abscisic acid. The mRNA is cell-to-cell mobile.	LOW TEMPERATURE-INDUCED 30 (LTI30)	LTI30	2.04307	1.38797	NS	1.45681	NS	1.22249	-1.15986
		AT1G02520	Encodes an ATP-binding cassette (ABC) transporter. Expressed in the vascular tissue of primary stem. The mRNA is cell-to-cell mobile.	ATP-BINDING CASSETTE B11 (ABCB11)	PGP11	2.35473	1.58229	2.44963	NS	NS	NS	2.40114
		AT3G21370	beta glucosidase 19;(source:Araport11)	BETA GLUCOSIDASE 19 (BGLU19)	BGLU19	1.59805	1.08947	NS	1.12557	NS	NS	NS
		AT3G15670	Late embryogenesis abundant protein (LEA) family protein;(source:Araport11)	LATE EMBRYOGENESIS ACCUMULATING 76 (LEA76)	AT3G15670	1.45352	1.08361	1.17155	1.35841	NS	NS	NS
		AT2G04050	MATE efflux family protein;(source:Araport11)	--	AT2G04050	2.70811	2.15929	2.74913	NS	NS	NS	NS
		AT1G04560	AWPM-19-like family protein;(source:Araport11)	--	AT1G04560	1.47234	1.22367	NS	1.77183	NS	NS	NS
		AT5G05270	Chalcone-flavanone isomerase family protein;(source:Araport11)	CHALCONE ISOMERASE LIKE (CHIL)	AT5G05270	-1.56935	-1.09188	-1.27214	NS	NS	NS	NS
		AT3G22840	Encodes an early light-inducible protein.	EARLY LIGHT-INDUCABLE PROTEIN (ELIP1)	ELIP1	-2.71258	-1.93579	-2.65741	0.818613	NS	NS	-1.54763
		AT5G13930	Encodes chalcone synthase (CHS), a key enzyme involved in the biosynthesis of flavonoids. Required for the accumulation of purple anthocyanins in leaves and stems. Also involved in the regulation of auxin transport and the modulation of root gravitropism. The mRNA is cell-to-cell mobile.	TRANSPARENT TESTA 4 (TT4)	TT4	-2.14069	-1.52616	-2.04439	NS	NS	NS	-0.916924
		AT4G14690	Encodes an early light-induced protein. ELIPs are thought not to be directly involved in the synthesis and assembly of specific photosynthetic complexes, but rather affect the biogenesis of all chlorophyll-binding complexes. A study (PMID 17553115) has shown that the chlorophyll synthesis pathway was downregulated as a result of constitutive ELIP2 expression, leading to decreased chlorophyll avai…	EARLY LIGHT-INDUCIBLE PROTEIN 2 (ELIP2)	ELIP2	-2.99013	-2.2225	-2.683	1.0815	NS	NS	NS
		AT5G07990	Required for flavonoid 3' hydroxylase activity. Enzyme abundance relative to CHS determines Quercetin/Kaempferol metabolite ratio. The mRNA is cell-to-cell mobile.	TRANSPARENT TESTA 7 (TT7)	CYP75B1	-1.54187	-1.14825	-1.84295	1.14501	NS	NS	NS
		AT5G08640	Encodes a flavonol synthase that catalyzes formation of flavonols from dihydroflavonols. Co-expressed with CHI and CHS (qRT-PCR).	FLAVONOL SYNTHASE 1 (FLS1)	FLS	-1.85112	-1.21541	-2.11049	1.1876	NS	NS	NS
		AT3G55120	Catalyzes the conversion of chalcones into flavanones. Required for the accumulation of purple anthocyanins in leaves and stems. Co-expressed with CHS.	TRANSPARENT TESTA 5 (TT5)	TT5	-2.87434	-1.70003	-1.99852	1.55027	NS	NS	NS
		AT2G29750	UDP-glucosyl transferase 71C1;(source:Araport11)	UDP-GLUCOSYL TRANSFERASE 71C1 (UGT71C1)	UGT71C1	-1.09523	-1.42515	-1.60641	0.935455	NS	NS	NS
		AT5G07480	KAR-UP oxidoreductase 1;(source:Araport11)	KAR-UP OXIDOREDUCTASE 1 (KUOX1)	KUOX1	-1.36854	-1.94714	-3.03374	2.23908	NS	NS	NS
		AT5G51190	encodes a member of the ERF (ethylene response factor) subfamily B-3 of ERF/AP2 transcription factor family. The protein contains one AP2 domain. There are 18 members in this subfamily including ATERF-1, ATERF-2, AND ATERF-5.	ETHYLENE RESPONSE FACTOR 105 (ERF105)	AT5G51190	-2.12829	-1.32907	-1.45894	NS	NS	NS	NS
		AT2G47560	RING/U-box superfamily protein;(source:Araport11)	--	AT2G47560	-2.4353	-1.47519	-2.7899	-1.17408	NS	1.31471	-3.10311
		AT5G13630	Encodes magnesium chelatase involved in plastid-to-nucleus signal transduction.	GENOMES UNCOUPLED 5 (GUN5)	CCH1	-1.59182	-1.5141	-1.98829	NS	NS	NS	-0.909923
		AT1G70700	JAZ9 is a protein presumed to be involved in jasmonate signaling. JAZ9 transcript levels rise in response to a jasmonate stimulus. JAZ9 can interact with the COI1 F-box subunit of an SCF E3 ubiquitin ligase in a yeast-two-hybrid assay only in the presence of jasmonate-isoleucine (JA-ILE) or coronatine. The Jas domain appears to be important for JAZ9-COI1 interactions in the presence of coronatine…	(TIFY7)	JAZ9	-1.19072	-1.06505	-1.23227	NS	NS	NS	NS
		AT4G30270	encodes a protein similar to endo xyloglucan transferase in sequence. It is also very similar to BRU1 in soybean, which is involved in brassinosteroid response.	XYLOGLUCAN ENDOTRANSGLUCOSYLASE/HYDROLASE 24 (XTH24)	MERI5B	-2.00286	-1.80586	NS	-2.98516	NS	-1.7158	2.35365
		AT1G76650	calmodulin-like 38;(source:Araport11)	CALMODULIN-LIKE 38 (CML38)	CML38	-1.21314	-1.5248	-1.79911	-1.7356	-0.826721	NS	NS
		AT3G23530	Cyclopropane-fatty-acyl-phospholipid synthase;(source:Araport11)	--	AT3G23530	-1.22557	-1.96776	NS	-1.53333	NS	NS	2.04687

## Sheet: GO analysis
Gene Ontology (GO) analysis
130 DEG in WT seeds in response to PAO were analysed using AgriGO V2 sofware using TAIR10 as reference.
Only significantly GO are displayed (p-value<0.05, FDR<0.05)
GO_acc	term_type	Term	queryitem	querytotal	bgitem	bgtotal	pvalue	FDR	entries
GO:0019915	P	lipid storage	7	129	25	28362	1e-10	9.3e-08	// AT5G16460 // AT1G05510 // AT2G25890 // AT3G01570 // AT5G40420 // AT4G25140 // AT3G27660
GO:0048316	P	seed development	19	129	661	28362	2.6e-10	1.2e-07	// AT5G16460 // AT3G51810 // AT1G05510 // AT1G71890 // AT4G28520 // AT4G25140 // AT3G15670 // AT4G26740 // AT1G72100 // AT2G17820 // AT3G22500 // AT5G44120 // AT1G48130 // AT2G42560 // AT5G40420 // AT3G53040 // AT2G40170 // AT2G41280 // AT3G27660
GO:0080167	P	response to karrikin	10	129	128	28362	7.7e-10	1.5e-07	// AT4G39070 // AT5G05270 // AT3G22840 // AT5G07480 // AT1G33590 // AT1G44575 // AT5G08640 // AT3G55120 // AT1G31350 // AT3G45060
GO:0010344	P	seed oilbody biogenesis	5	129	6	28362	8e-10	1.5e-07	// AT4G25140 // AT3G27660 // AT1G05510 // AT5G40420 // AT5G16460
GO:0010154	P	fruit development	19	129	702	28362	6.9e-10	1.5e-07	// AT5G16460 // AT3G51810 // AT1G05510 // AT1G71890 // AT4G28520 // AT4G25140 // AT3G15670 // AT4G26740 // AT1G72100 // AT2G17820 // AT3G22500 // AT5G44120 // AT1G48130 // AT2G42560 // AT5G40420 // AT3G53040 // AT2G40170 // AT2G41280 // AT3G27660
GO:0050896	P	response to stimulus	59	129	6250	28362	2.3e-09	3.6e-07	// AT4G09600 // AT5G05270 // AT3G50970 // AT4G14690 // AT2G15010 // AT1G33590 // AT1G14930 // AT5G07480 // AT1G70700 // AT2G17820 // AT5G44120 // AT3G56350 // AT1G65390 // AT1G05510 // AT2G29500 // AT3G27660 // AT4G30270 // AT1G22220 // AT3G47340 // AT3G22640 // AT4G26740 // AT3G55120 // AT2G04050 // AT4G28520 // AT5G13930 // AT4G02520 // AT2G21490 // AT1G76680 // AT4G39070 // AT5G66400 // AT3G51…
GO:0009628	P	response to abiotic stimulus	29	129	2022	28362	3e-08	4e-06	// AT5G05270 // AT3G50970 // AT4G14690 // AT1G33590 // AT5G07480 // AT2G17820 // AT2G29500 // AT3G27660 // AT1G16850 // AT3G55120 // AT5G13930 // AT2G21490 // AT4G39070 // AT1G31350 // AT5G08640 // AT1G32060 // AT5G52300 // AT5G40420 // AT5G07990 // AT3G47340 // AT3G45060 // AT4G33070 // AT1G02205 // AT5G66400 // AT4G25140 // AT3G22840 // AT1G44575 // AT1G48130 // AT4G02520
GO:0051235	P	maintenance of location	7	129	65	28362	3.8e-08	4.4e-06	// AT5G16460 // AT1G05510 // AT2G25890 // AT3G01570 // AT5G40420 // AT4G25140 // AT3G27660
GO:0009725	P	response to hormone	24	129	1631	28362	3.7e-07	3.8e-05	// AT4G09600 // AT3G50970 // AT1G05510 // AT1G70700 // AT2G17820 // AT5G44120 // AT1G22220 // AT3G55120 // AT5G13930 // AT2G21490 // AT4G39070 // AT3G51810 // AT3G22640 // AT4G28520 // AT5G08640 // AT1G32060 // AT1G12240 // AT5G51190 // AT5G07990 // AT2G40170 // AT5G66400 // AT4G30270 // AT5G52300 // AT4G02520
GO:0042221	P	response to chemical	33	129	2853	28362	4.2e-07	3.9e-05	// AT4G09600 // AT3G50970 // AT1G05510 // AT1G70700 // AT2G17820 // AT5G44120 // AT3G56350 // AT2G29500 // AT1G80090 // AT1G22220 // AT3G55120 // AT2G04050 // AT5G13930 // AT2G21490 // AT1G76680 // AT4G39070 // AT3G51810 // AT3G22640 // AT4G28520 // AT5G08640 // AT1G32060 // AT1G12240 // AT5G51190 // AT5G07990 // AT3G47340 // AT2G02930 // AT2G40170 // AT1G02205 // AT5G66400 // AT4G30270 // AT1G48…
GO:1901700	P	response to oxygen-containing compound	23	129	1557	28362	6.3e-07	5.3e-05	// AT4G09600 // AT3G50970 // AT1G05510 // AT1G70700 // AT2G17820 // AT5G44120 // AT3G56350 // AT2G29500 // AT5G13930 // AT2G21490 // AT1G76680 // AT4G39070 // AT3G51810 // AT4G28520 // AT1G12240 // AT5G52300 // AT3G47340 // AT2G40170 // AT1G02205 // AT5G66400 // AT4G30270 // AT1G48130 // AT5G51190
GO:0009791	P	post-embryonic development	23	129	1576	28362	7.8e-07	6e-05	// AT5G16460 // AT4G14690 // AT1G71890 // AT1G72100 // AT2G17820 // AT3G22500 // AT3G56350 // AT2G41280 // AT1G05510 // AT3G27660 // AT4G26740 // AT5G44120 // AT4G39070 // AT3G51810 // AT4G28520 // AT5G40420 // AT3G53040 // AT2G40170 // AT4G25140 // AT3G22840 // AT3G15670 // AT2G42560 // AT1G48130
GO:0044699	P	single-organism process	70	129	9448	28362	8.5e-07	6e-05	// AT4G09600 // AT3G05260 // AT1G63880 // AT4G14690 // AT5G65165 // AT2G42560 // AT5G64040 // AT1G02205 // AT2G33830 // AT5G07480 // AT1G72100 // AT2G17820 // AT5G44120 // AT3G56350 // AT2G19900 // AT1G02520 // AT1G65390 // AT2G41280 // AT1G05510 // AT2G41260 // AT3G21370 // AT1G80090 // AT1G22220 // AT3G22500 // AT1G71890 // AT4G26740 // AT2G04050 // AT4G28520 // AT2G36800 // AT5G13930 // AT1G48…
GO:0007275	P	multicellular organism development	32	129	2811	28362	9.4e-07	6.2e-05	// AT5G16460 // AT4G14690 // AT1G71890 // AT2G33830 // AT1G72100 // AT2G17820 // AT5G44120 // AT3G56350 // AT2G41280 // AT1G05510 // AT3G27660 // AT1G80090 // AT4G26740 // AT2G41260 // AT3G22500 // AT1G76680 // AT4G39070 // AT3G51810 // AT5G54740 // AT4G28520 // AT1G12240 // AT5G52300 // AT5G40420 // AT3G53040 // AT2G40170 // AT1G02205 // AT4G25140 // AT3G22840 // AT3G15670 // AT2G42560 // AT1G02…
GO:0009719	P	response to endogenous stimulus	24	129	1732	28362	1.1e-06	6.5e-05	// AT4G09600 // AT3G50970 // AT1G05510 // AT1G70700 // AT2G17820 // AT5G44120 // AT1G22220 // AT3G55120 // AT5G13930 // AT2G21490 // AT4G39070 // AT3G51810 // AT3G22640 // AT4G28520 // AT5G08640 // AT1G32060 // AT1G12240 // AT5G51190 // AT5G07990 // AT2G40170 // AT5G66400 // AT4G30270 // AT5G52300 // AT4G02520
GO:0010431	P	seed maturation	6	129	69	28362	1.2e-06	6.9e-05	// AT5G44120 // AT4G28520 // AT2G17820 // AT2G40170 // AT1G48130 // AT2G41280
GO:0010033	P	response to organic substance	26	129	2023	28362	1.4e-06	6.9e-05	// AT4G09600 // AT3G50970 // AT1G05510 // AT1G70700 // AT2G17820 // AT5G44120 // AT1G22220 // AT3G55120 // AT5G13930 // AT2G21490 // AT1G76680 // AT4G39070 // AT3G51810 // AT3G22640 // AT4G28520 // AT5G08640 // AT1G32060 // AT1G12240 // AT5G51190 // AT5G07990 // AT3G47340 // AT2G40170 // AT5G66400 // AT4G30270 // AT5G52300 // AT4G02520
GO:0048608	P	reproductive structure development	20	129	1265	28362	1.4e-06	6.9e-05	// AT5G16460 // AT3G51810 // AT1G05510 // AT1G71890 // AT4G28520 // AT4G25140 // AT3G15670 // AT4G26740 // AT1G72100 // AT2G17820 // AT3G22500 // AT5G44120 // AT1G48130 // AT3G56350 // AT5G40420 // AT2G42560 // AT3G53040 // AT2G40170 // AT2G41280 // AT3G27660
GO:0061458	P	reproductive system development	20	129	1265	28362	1.4e-06	6.9e-05	// AT5G16460 // AT3G51810 // AT1G05510 // AT1G71890 // AT4G28520 // AT4G25140 // AT3G15670 // AT4G26740 // AT1G72100 // AT2G17820 // AT3G22500 // AT5G44120 // AT1G48130 // AT3G56350 // AT5G40420 // AT2G42560 // AT3G53040 // AT2G40170 // AT2G41280 // AT3G27660
GO:0044707	P	single-multicellular organism process	32	129	2875	28362	1.5e-06	7e-05	// AT5G16460 // AT4G14690 // AT1G71890 // AT2G33830 // AT1G72100 // AT2G17820 // AT5G44120 // AT3G56350 // AT2G41280 // AT1G05510 // AT3G27660 // AT1G80090 // AT4G26740 // AT2G41260 // AT3G22500 // AT1G76680 // AT4G39070 // AT3G51810 // AT5G54740 // AT4G28520 // AT1G12240 // AT5G52300 // AT5G40420 // AT3G53040 // AT2G40170 // AT1G02205 // AT4G25140 // AT3G22840 // AT3G15670 // AT2G42560 // AT1G02…
GO:0044767	P	single-organism developmental process	33	129	3131	28362	3.3e-06	0.00014	// AT5G16460 // AT4G14690 // AT1G71890 // AT2G33830 // AT1G72100 // AT2G17820 // AT5G44120 // AT3G56350 // AT2G41280 // AT1G05510 // AT3G27660 // AT1G80090 // AT4G26740 // AT2G41260 // AT3G22500 // AT1G76680 // AT4G39070 // AT3G51810 // AT5G54740 // AT4G28520 // AT1G12240 // AT5G52300 // AT5G40420 // AT3G53040 // AT2G40170 // AT1G02205 // AT4G25140 // AT3G22840 // AT3G15670 // AT2G42560 // AT4G30…
GO:0010876	P	lipid localization	8	129	199	28362	4.9e-06	0.00019	// AT5G16460 // AT1G05510 // AT2G25890 // AT5G40420 // AT3G01570 // AT5G54740 // AT4G25140 // AT3G27660
GO:0003006	P	developmental process involved in reproduction	21	129	1496	28362	4.6e-06	0.00019	// AT5G16460 // AT3G51810 // AT1G05510 // AT1G71890 // AT4G28520 // AT4G25140 // AT3G15670 // AT1G80090 // AT4G26740 // AT1G72100 // AT2G17820 // AT3G22500 // AT5G44120 // AT1G48130 // AT3G56350 // AT5G40420 // AT2G42560 // AT3G53040 // AT2G40170 // AT2G41280 // AT3G27660
GO:0006950	P	response to stress	35	129	3506	28362	5.1e-06	0.00019	// AT3G50970 // AT4G14690 // AT2G15010 // AT1G33590 // AT1G14930 // AT1G70700 // AT2G17820 // AT3G56350 // AT1G65390 // AT2G29500 // AT3G27660 // AT1G16850 // AT3G47340 // AT4G26740 // AT5G13930 // AT2G21490 // AT1G76680 // AT5G06860 // AT3G23430 // AT1G32060 // AT5G52300 // AT5G22470 // AT5G40420 // AT3G58450 // AT2G02930 // AT4G33070 // AT1G02205 // AT1G76650 // AT4G25140 // AT3G22840 // AT1G63…
GO:0032501	P	multicellular organismal process	32	129	3032	28362	4.7e-06	0.00019	// AT5G16460 // AT4G14690 // AT1G71890 // AT2G33830 // AT1G72100 // AT2G17820 // AT5G44120 // AT3G56350 // AT2G41280 // AT1G05510 // AT3G27660 // AT1G80090 // AT4G26740 // AT2G41260 // AT3G22500 // AT1G76680 // AT4G39070 // AT3G51810 // AT5G54740 // AT4G28520 // AT1G12240 // AT5G52300 // AT5G40420 // AT3G53040 // AT2G40170 // AT1G02205 // AT4G25140 // AT3G22840 // AT3G15670 // AT2G42560 // AT1G02…
GO:0009813	P	flavonoid biosynthetic process	6	129	93	28362	6.1e-06	0.00021	// AT5G05270 // AT5G07480 // AT5G08640 // AT3G55120 // AT5G13930 // AT5G07990
GO:0048731	P	system development	24	129	1929	28362	6.7e-06	0.00022	// AT5G16460 // AT1G05510 // AT1G71890 // AT1G72100 // AT2G17820 // AT3G22500 // AT3G56350 // AT2G41280 // AT3G27660 // AT4G26740 // AT5G44120 // AT1G76680 // AT3G51810 // AT4G28520 // AT1G12240 // AT5G52300 // AT5G40420 // AT3G53040 // AT2G40170 // AT4G25140 // AT3G15670 // AT2G42560 // AT1G02900 // AT1G48130
GO:0032502	P	developmental process	33	129	3233	28362	6.5e-06	0.00022	// AT5G16460 // AT4G14690 // AT1G71890 // AT2G33830 // AT1G72100 // AT2G17820 // AT5G44120 // AT3G56350 // AT2G41280 // AT1G05510 // AT3G27660 // AT1G80090 // AT4G26740 // AT2G41260 // AT3G22500 // AT1G76680 // AT4G39070 // AT3G51810 // AT5G54740 // AT4G28520 // AT1G12240 // AT5G52300 // AT5G40420 // AT3G53040 // AT2G40170 // AT1G02205 // AT4G25140 // AT3G22840 // AT3G15670 // AT2G42560 // AT4G30…
GO:0001101	P	response to acid chemical	18	129	1181	28362	8e-06	0.00025	// AT4G09600 // AT3G51810 // AT1G05510 // AT1G12240 // AT5G66400 // AT5G13930 // AT5G52300 // AT4G28520 // AT1G70700 // AT4G30270 // AT3G50970 // AT1G48130 // AT2G40170 // AT2G21490 // AT5G44120 // AT1G76680 // AT2G17820 // AT1G02205
GO:0048856	P	anatomical structure development	32	129	3146	28362	1e-05	0.00031	// AT5G16460 // AT4G14690 // AT1G71890 // AT2G33830 // AT1G72100 // AT2G17820 // AT5G44120 // AT3G56350 // AT2G41280 // AT1G05510 // AT3G27660 // AT1G80090 // AT4G26740 // AT2G41260 // AT3G22500 // AT1G76680 // AT4G39070 // AT3G51810 // AT5G54740 // AT4G28520 // AT1G12240 // AT5G52300 // AT5G40420 // AT3G53040 // AT2G40170 // AT1G02205 // AT4G25140 // AT3G22840 // AT3G15670 // AT2G42560 // AT1G02…
GO:0009266	P	response to temperature stimulus	12	129	559	28362	1.2e-05	0.00035	// AT3G50970 // AT4G14690 // AT5G66400 // AT4G25140 // AT3G22840 // AT1G32060 // AT2G29500 // AT5G52300 // AT5G40420 // AT2G21490 // AT4G02520 // AT3G27660
GO:0009409	P	response to cold	10	129	384	28362	1.3e-05	0.00037	// AT3G50970 // AT3G27660 // AT5G66400 // AT4G25140 // AT3G22840 // AT1G32060 // AT5G52300 // AT5G40420 // AT2G21490 // AT4G02520
GO:0033993	P	response to lipid	14	129	772	28362	1.4e-05	0.00038	// AT4G09600 // AT4G39070 // AT3G51810 // AT1G05510 // AT1G12240 // AT5G66400 // AT5G52300 // AT4G30270 // AT3G50970 // AT4G28520 // AT2G21490 // AT5G44120 // AT2G40170 // AT2G17820
GO:0009812	P	flavonoid metabolic process	6	129	109	28362	1.4e-05	0.00039	// AT5G05270 // AT5G07480 // AT5G08640 // AT3G55120 // AT5G13930 // AT5G07990
GO:0044702	P	single organism reproductive process	20	129	1544	28362	2.5e-05	0.00065	// AT5G16460 // AT3G51810 // AT1G05510 // AT1G71890 // AT4G28520 // AT4G25140 // AT3G15670 // AT4G26740 // AT1G72100 // AT2G17820 // AT3G22500 // AT5G44120 // AT1G48130 // AT3G56350 // AT5G40420 // AT2G42560 // AT3G53040 // AT2G40170 // AT2G41280 // AT3G27660
GO:0022414	P	reproductive process	21	129	1715	28362	3.5e-05	0.00088	// AT5G16460 // AT3G51810 // AT1G05510 // AT1G71890 // AT4G28520 // AT4G25140 // AT3G15670 // AT1G80090 // AT4G26740 // AT1G72100 // AT2G17820 // AT3G22500 // AT5G44120 // AT1G48130 // AT3G56350 // AT5G40420 // AT2G42560 // AT3G53040 // AT2G40170 // AT2G41280 // AT3G27660
GO:0000003	P	reproduction	21	129	1721	28362	3.6e-05	0.0009	// AT5G16460 // AT3G51810 // AT1G05510 // AT1G71890 // AT4G28520 // AT4G25140 // AT3G15670 // AT1G80090 // AT4G26740 // AT1G72100 // AT2G17820 // AT3G22500 // AT5G44120 // AT1G48130 // AT3G56350 // AT5G40420 // AT2G42560 // AT3G53040 // AT2G40170 // AT2G41280 // AT3G27660
GO:0044710	P	single-organism metabolic process	35	129	3970	28362	7.2e-05	0.0017	// AT3G05260 // AT4G14690 // AT5G65165 // AT5G64040 // AT1G02205 // AT1G54870 // AT5G55240 // AT3G56350 // AT3G21370 // AT1G71890 // AT4G26740 // AT2G36800 // AT5G13930 // AT1G76680 // AT5G13630 // AT3G23430 // AT5G16460 // AT5G08640 // AT1G32060 // AT1G12240 // AT5G22470 // AT5G07990 // AT1G28100 // AT3G47340 // AT3G45060 // AT2G02930 // AT4G12290 // AT1G43800 // AT3G23530 // AT2G19900 // AT3G22…
GO:0009737	P	response to abscisic acid	11	129	578	28362	7.9e-05	0.0019	// AT3G51810 // AT1G05510 // AT1G12240 // AT5G66400 // AT5G52300 // AT2G17820 // AT3G50970 // AT4G28520 // AT2G21490 // AT5G44120 // AT2G40170
GO:0097305	P	response to alcohol	11	129	583	28362	8.5e-05	0.002	// AT3G51810 // AT1G05510 // AT1G12240 // AT5G66400 // AT5G52300 // AT2G17820 // AT3G50970 // AT4G28520 // AT2G21490 // AT5G44120 // AT2G40170
GO:0048609	P	multicellular organismal reproductive process	6	129	153	28362	8.9e-05	0.002	// AT5G44120 // AT4G28520 // AT2G17820 // AT2G40170 // AT1G48130 // AT2G41280
GO:0032504	P	multicellular organism reproduction	6	129	160	28362	0.00011	0.0025	// AT5G44120 // AT4G28520 // AT2G17820 // AT2G40170 // AT1G48130 // AT2G41280
GO:0051179	P	localization	25	129	2517	28362	0.00017	0.0036	// AT5G16460 // AT4G14690 // AT1G71890 // AT5G26200 // AT1G28010 // AT3G01570 // AT1G02520 // AT1G05510 // AT3G27660 // AT1G22220 // AT1G17810 // AT2G04050 // AT5G13930 // AT2G23240 // AT5G54740 // AT3G23430 // AT2G25890 // AT5G40420 // AT1G44800 // AT3G45060 // AT4G25140 // AT3G22840 // AT1G44575 // AT1G73190 // AT2G40460
GO:0009411	P	response to UV	5	129	115	28362	0.00022	0.0046	// AT3G22840 // AT5G07990 // AT5G13930 // AT4G14690 // AT3G55120
GO:0055114	P	oxidation-reduction process	18	129	1566	28362	0.00029	0.0059	// AT3G05260 // AT4G26740 // AT1G43800 // AT5G65165 // AT2G19900 // AT5G64040 // AT1G54870 // AT5G07480 // AT5G08640 // AT5G55240 // AT3G23530 // AT4G12290 // AT1G48130 // AT3G56350 // AT5G07990 // AT1G76680 // AT4G02520 // AT1G02205
GO:0009790	P	embryo development	10	129	571	28362	0.00032	0.0065	// AT2G41260 // AT3G22500 // AT1G05510 // AT4G28520 // AT3G15670 // AT4G26740 // AT1G72100 // AT3G51810 // AT2G42560 // AT3G53040
GO:0021700	P	developmental maturation	6	129	199	28362	0.00035	0.0069	// AT5G44120 // AT4G28520 // AT2G17820 // AT2G40170 // AT1G48130 // AT2G41280
GO:0009793	P	embryo development ending in seed dormancy	9	129	478	28362	0.00039	0.0074	// AT3G22500 // AT1G05510 // AT4G28520 // AT3G15670 // AT4G26740 // AT1G72100 // AT3G51810 // AT2G42560 // AT3G53040
GO:0071396	P	cellular response to lipid	8	129	409	28362	0.00064	0.012	// AT4G09600 // AT4G39070 // AT5G44120 // AT2G17820 // AT4G28520 // AT4G30270 // AT1G12240 // AT5G52300
GO:0046148	P	pigment biosynthetic process	5	129	148	28362	0.00067	0.012	// AT3G22840 // AT1G28100 // AT5G13930 // AT4G14690 // AT5G13630
GO:1901701	P	cellular response to oxygen-containing compound	10	129	635	28362	0.00073	0.013	// AT4G09600 // AT4G39070 // AT5G44120 // AT2G17820 // AT4G28520 // AT4G30270 // AT1G70700 // AT1G12240 // AT5G52300 // AT3G56350
GO:0032870	P	cellular response to hormone stimulus	12	129	879	28362	0.00075	0.013	// AT4G09600 // AT4G39070 // AT5G44120 // AT1G12240 // AT1G22220 // AT4G28520 // AT1G70700 // AT4G30270 // AT5G51190 // AT2G17820 // AT5G52300 // AT4G02520
GO:0071495	P	cellular response to endogenous stimulus	12	129	890	28362	0.00083	0.014	// AT4G09600 // AT4G39070 // AT5G44120 // AT1G12240 // AT1G22220 // AT4G28520 // AT1G70700 // AT4G30270 // AT5G51190 // AT2G17820 // AT5G52300 // AT4G02520
GO:0009845	P	seed germination	5	129	161	28362	0.00097	0.017	// AT4G25140 // AT3G22840 // AT4G14690 // AT5G40420 // AT3G27660
GO:0055085	P	transmembrane transport	10	129	667	28362	0.001	0.018	// AT4G14690 // AT5G26200 // AT1G17810 // AT1G44575 // AT2G04050 // AT1G28010 // AT1G73190 // AT1G02520 // AT3G22840 // AT3G45060
GO:0015979	P	photosynthesis	6	129	253	28362	0.0012	0.019	// AT4G14690 // AT3G22840 // AT1G44575 // AT1G32060 // AT5G64040 // AT5G13630
GO:0009414	P	response to water deprivation	7	129	347	28362	0.0012	0.019	// AT3G50970 // AT1G02205 // AT5G66400 // AT1G48130 // AT2G17820 // AT5G52300 // AT2G21490
GO:0009415	P	response to water	7	129	355	28362	0.0013	0.021	// AT3G50970 // AT1G02205 // AT5G66400 // AT1G48130 // AT2G17820 // AT5G52300 // AT2G21490
GO:0090351	P	seedling development	5	129	177	28362	0.0015	0.023	// AT4G25140 // AT3G22840 // AT4G14690 // AT5G40420 // AT3G27660
GO:0042440	P	pigment metabolic process	5	129	181	28362	0.0016	0.025	// AT3G22840 // AT1G28100 // AT5G13930 // AT4G14690 // AT5G13630
GO:0071229	P	cellular response to acid chemical	8	129	485	28362	0.0019	0.028	// AT4G09600 // AT5G44120 // AT2G17820 // AT4G28520 // AT4G30270 // AT1G70700 // AT1G12240 // AT5G52300
GO:0071310	P	cellular response to organic substance	12	129	1023	28362	0.0026	0.039	// AT4G09600 // AT4G39070 // AT5G44120 // AT1G12240 // AT1G22220 // AT4G28520 // AT1G70700 // AT4G30270 // AT5G51190 // AT2G17820 // AT5G52300 // AT4G02520
GO:0070887	P	cellular response to chemical stimulus	13	129	1176	28362	0.0029	0.043	// AT4G09600 // AT4G39070 // AT5G44120 // AT1G12240 // AT1G22220 // AT4G28520 // AT1G70700 // AT4G30270 // AT5G51190 // AT3G56350 // AT2G17820 // AT5G52300 // AT4G02520
