# Supplementary material for: The plant pathogen Pseudomonas aeruginosa triggers a DELLA-dependent seed germination arrest in Arabidopsis
Source: eLife. 2018 Aug 28;7:e37082. doi: 10.7554/eLife.37082 (PMC6128175; doi:10.7554/eLife.37082)
Supplement: Supplementary file 3. [file elife-37082-supp3.xlsx]

## Sheet: MS-MS analysis 1
	List of features detected by MS/MS in Pseudomonas extract PAO1, ∆ambE, ∆lasI∆rhlI and ∆pqsA
	Aligned peaklist established after appropriate data treatment of UHPLC-HRMS2 data acquired on extracts resuspended at 4mg.ml from strains releasing (PAO1 WT and ∆pqsA) or not releasing a GRA (PAO1 ∆ambE and ∆lasI/rhlI).
	Metabolite annotation was made by confrontation with a subset of the Dictionary of Natural Products database restricted to metabolites reported in the Pseudomonas genus (with a 3 ppm mass tolerance).
	AMB detection (row ID1346) is highlighted in red
				H2O (solvant control)				MeOH (solvant control)		MOCK extract				PAO1 extract				∆pqsA extract				∆lasI ∆rhlI extract				∆ambE extract
				Replicat 1		Replicat 2		Replicat 1		Replicat 1		Replicat 2		Replicat 1		Replicat 2		Replicat 1		Replicat 2		Replicat 1		Replicat 2		Replicat 1		Replicat 2
row ID	row m/z	row retention time	row identity (main ID + details)	Peak height	Peak area	Peak height	Peak area	Peak height	Peak area	Peak height	Peak area	Peak height	Peak area	Peak height	Peak area	Peak height	Peak area	Peak height	Peak area	Peak height	Peak area	Peak height	Peak area	Peak height	Peak area	Peak height	Peak area	Peak height	Peak area
1276	211.086	2.43266	ID: 698;Name: Pyocyanine;Molecular formula: C13H10N2O;Identification method: Pseudomonas_DB_pos.csv	0	0	0	0	0	0	0	0	14149.6	6497.42	836000000	3220000000	739000000	1940000000	49600000	80600000	51700000	88900000	111880	97810.1	72850	46146.6	641000000	2480000000	629000000	2700000000
1275	260.164	6.60149	ID: 372;Name: 2-Heptyl-4-hydroxyquinoline; N-Oxide;Molecular formula: C16H21NO2;Identification method: Pseudomonas_DB_pos.csv	0	0	0	0	0	0	0	0	0	0	909000000	1660000000	819000000	1580000000	290084	1.24191e+06	113951	282151	230451	435081	272624	467708	913000000	1740000000	968000000	1860000000
1760	211.087	2.50146	ID: 698;Name: Pyocyanine;Molecular formula: C13H10N2O;Identification method: Pseudomonas_DB_pos.csv	0	0	0	0	0	0	0	0	0	0	258000000	954000000	270000000	1250000000	1.90403e+06	7.58864e+06	1.81038e+06	7.47135e+06	0	0	0	0	238000000	739000000	213000000	709000000
1277	244.17	6.3409	ID: 369;Name: 2-Heptyl-4-hydroxyquinoline;Molecular formula: C16H21NO;Identification method: Pseudomonas_DB_pos.csv	0	0	0	0	0	0	0	0	0	0	500000000	1050000000	538000000	1080000000	140466	297274	38570.4	39360.3	1.37356e+06	2.73294e+06	1.48395e+06	2.70061e+06	601000000	1220000000	606000000	1270000000
1278	286.18	7.36196		0	0	0	0	0	0	0	0	0	0	348000000	617000000	286000000	549000000	178346	415211	61191.5	116181	55903.5	77279.6	43810.4	74241.5	439000000	953000000	473000000	928000000
1280	270.185	7.43427	ID: 421;Name: 4-Hydroxy-2-nonylquinoline; 1',2'-Didehydro(E-);Molecular formula: C18H23NO;Identification method: Pseudomonas_DB_pos.csv	0	0	0	0	0	0	0	0	0	0	234000000	518000000	294000000	528000000	77452.4	135461	0	0	80289	147553	67880.4	114525	302000000	685000000	277000000	645000000
660	227.125	5.75912		332000000	1250000000	193000000	625000000	189000000	542000000	187000000	619000000	202000000	609000000	206000000	606000000	220000000	621000000	200000000	624000000	198000000	590000000	180000000	563000000	173000000	570000000	187000000	585000000	200000000	578000000
1287	212.094	2.43082		0	0	0	0	0	0	0	0	0	0	113000000	501000000	101000000	664000000	14000000	24700000	15900000	25500000	15757	14856.7	0	0	84800000	528000000	86900000	536000000
1279	288.196	7.71659	ID: 423;Name: 4-Hydroxy-2-nonylquinoline; N-Oxide;Molecular formula: C18H25NO2;Identification method: Pseudomonas_DB_pos.csv	0	0	0	0	0	0	0	0	0	0	238000000	441000000	226000000	430000000	139092	235781	53058.2	61791.2	48619.8	57709	53691	65253.6	255000000	492000000	255000000	508000000
1281	272.201	7.50354	ID: 420;Name: 4-Hydroxy-2-nonylquinoline;Molecular formula: C18H25NO;Identification method: Pseudomonas_DB_pos.csv	0	0	0	0	0	0	0	0	0	0	208000000	366000000	206000000	375000000	65121.1	86295	0	0	214017	375916	169542	339926	153000000	342000000	159000000	348000000
29	183.078	4.46045		16300000	314000000	16000000	78100000	17100000	77600000	16700000	78100000	16000000	78000000	16500000	78100000	16800000	81400000	16400000	79700000	16100000	79000000	17600000	79600000	16800000	79300000	17400000	81600000	16700000	82200000
1285	668.422	9.24966		0	0	0	0	0	0	0	0	0	0	153000000	317000000	181000000	358000000	159000000	287000000	118000000	291000000	144237	309415	137069	231288	175000000	297000000	154000000	305000000
2	250.178	6.36828		121000000	746000000	42500000	275000000	41700000	281000000	36400000	288000000	40800000	281000000	37800000	272000000	38000000	261000000	43800000	283000000	44400000	295000000	41100000	273000000	46000000	295000000	42000000	275000000	39400000	266000000
405	250.178	6.3923		1.49257e+06	8.24431e+06	42500000	301000000	41700000	270000000	36400000	307000000	40800000	314000000	37800000	261000000	38000000	292000000	43800000	314000000	44400000	314000000	41100000	306000000	46000000	281000000	42000000	300000000	39400000	291000000
878	290.847	0.398375		0	0	0	0	0	0	194000000	249000000	195000000	241000000	191000000	254000000	193000000	252000000	195000000	263000000	195000000	248000000	216000000	251000000	194000000	249000000	209000000	279000000	207000000	273000000
1907	211.086	2.95597	ID: 698;Name: Pyocyanine;Molecular formula: C13H10N2O;Identification method: Pseudomonas_DB_pos.csv	0	0	0	0	0	0	0	0	0	0	11100000	341000000	13200000	379000000	101572	1.26449e+06	120061	900377	0	0	0	0	7.14713e+06	229000000	7765868	243000000
881	275.007	0.779582		0	0	0	0	0	0	94100000	282000000	91300000	270000000	81200000	147000000	72400000	143000000	81800000	177000000	84300000	198000000	90000000	219000000	91800000	219000000	104000000	224000000	83500000	216000000
1290	673.376	9.25064		0	0	0	0	0	0	0	0	0	0	83100000	196000000	96300000	225000000	95400000	188000000	94700000	200000000	111415	172572	58292.8	48087	118000000	210000000	105000000	208000000
2382	185.115	4.20752		31900000	249000000	28800000	200000000	30600000	210000000	28400000	196000000	33100000	199000000	30500000	203000000	30300000	200000000	31200000	199000000	29600000	200000000	29800000	199000000	29700000	197000000	29800000	196000000	28500000	197000000
1283	225.066	5.53805	ID: 604;Name: 1-Phenazinecarboxylic acid;Molecular formula: C13H8N2O2;Identification method: Pseudomonas_DB_pos.csv	0	0	0	0	0	0	0	0	0	0	158000000	355000000	156000000	360000000	9767089	17000000	9526582	19400000	0	0	0	0	93000000	195000000	89000000	196000000
478	185.115	4.20752		31900000	273000000	28800000	191000000	30600000	211000000	28400000	199000000	33100000	201000000	30500000	204000000	30300000	201000000	31200000	199000000	29600000	201000000	29800000	200000000	29700000	199000000	29800000	199000000	28500000	199000000
1288	258.149	6.24953		0	0	0	0	0	0	0	0	0	0	88800000	153000000	84900000	152000000	0	0	0	0	0	0	0	0	126000000	236000000	138000000	226000000
1293	314.212	8.1836		0	0	0	0	0	0	0	0	0	0	69100000	153000000	92100000	160000000	49204.7	94075.9	0	0	0	0	0	0	104000000	220000000	126000000	221000000
2361	522.364	9.75077		160666	261356	68551.7	82206.6	65821	93118.5	41375.3	45911.3	59059.9	80872.3	158000000	249000000	120000000	223000000	89200000	162000000	99600000	165000000	302747	528662	205504	398485	60400000	138000000	59900000	130000000
679	227.125	5.86979		17500000	244000000	11400000	196000000	11000000	135000000	11900000	199000000	12800000	193000000	12600000	192000000	10800000	191000000	11400000	190000000	11400000	187000000	10200000	181000000	10900000	181000000	12400000	187000000	11000000	183000000
1108	250.178	6.38992		121000000	777000000	42500000	311000000	41700000	307000000	2.20703e+06	29100000	40800000	323000000	37800000	299000000	38000000	301000000	43800000	323000000	44400000	280000000	41100000	316000000	46000000	323000000	42000000	310000000	39400000	300000000
1827	211.087	2.65237	ID: 698;Name: Pyocyanine;Molecular formula: C13H10N2O;Identification method: Pseudomonas_DB_pos.csv	0	0	0	0	0	0	0	0	0	0	36600000	234000000	43400000	284000000	293192	1.83817e+06	299655	1.70975e+06	0	0	0	0	24600000	149000000	21500000	149000000
96	191.104	4.86223		7427867	145000000	2.96684e+06	28100000	2672319	28400000	2.60884e+06	27500000	2.51573e+06	27600000	2.56533e+06	26900000	2766416	27500000	2.55155e+06	27100000	2.82725e+06	27600000	2.73355e+06	27200000	2.65645e+06	27900000	2.66207e+06	27500000	2.79387e+06	28000000
1386	227.125	5.97393		9435308	176000000	6940048	151000000	7.75332e+06	154000000	7.13441e+06	152000000	6826864	148000000	7245907	140000000	7089027	146000000	6.96782e+06	143000000	7.16247e+06	145000000	6354687	138000000	6537573	138000000	6.60059e+06	139000000	6749776	137000000
1289	519.322	6.60191	Name: Complex of 260.1645 and 260.1645 m/z;Identification method: Complex search	0	0	0	0	0	0	0	0	0	0	87900000	132000000	73700000	120000000	0	0	0	0	0	0	0	0	87200000	142000000	114000000	161000000
1986	206.886	0.398375		0	0	0	0	0	0	103000000	117000000	100000000	111000000	104000000	127000000	103000000	124000000	104000000	131000000	100000000	99400000	110000000	124000000	102000000	134000000	109000000	133000000	112000000	134000000
2357	196.064	0.442972		0	0	0	0	0	0	159000000	135000000	148000000	132000000	104000000	123000000	106000000	129000000	116000000	124000000	122000000	132000000	106000000	118000000	105000000	112000000	130000000	130000000	128000000	146000000
1295	286.18	7.44821		0	0	0	0	0	0	0	0	0	0	56400000	114000000	54900000	111000000	40622.5	77840.8	0	0	0	0	0	0	75300000	165000000	85500000	148000000
1294	242.154	6.24395	ID: 370;Name: 2-Heptyl-4-hydroxyquinoline; 1',2'-Didehydro(E-);Molecular formula: C16H19NO;Identification method: Pseudomonas_DB_pos.csv	0	0	0	0	0	0	0	0	0	0	60200000	117000000	68000000	124000000	0	0	0	0	22374.3	17178	17442.2	12523.6	70300000	141000000	64200000	135000000
2358	234.02	0.44229	Name: [M+K-H] 37.9559 m/z adduct of 196.0639 m/z;Identification method: Adduct search	0	0	0	0	0	0	89900000	82500000	78000000	77400000	105000000	113000000	102000000	117000000	129000000	122000000	119000000	127000000	126000000	114000000	107000000	107000000	125000000	121000000	134000000	140000000
731	185.115	4.22006		31900000	286000000	28800000	238000000	4.12143e+06	50800000	28400000	232000000	33100000	234000000	30500000	203000000	30300000	235000000	31200000	233000000	29600000	233000000	29800000	233000000	29700000	233000000	29800000	232000000	28500000	232000000
9	205.144	5.75851		40400000	203000000	19100000	50800000	17300000	48600000	19400000	50800000	22500000	52500000	19700000	51000000	21400000	53300000	19400000	48800000	21100000	52400000	18300000	49900000	20600000	54000000	19100000	53800000	20600000	54500000
1302	270.185	7.31624	ID: 421;Name: 4-Hydroxy-2-nonylquinoline; 1',2'-Didehydro(E-);Molecular formula: C18H23NO;Identification method: Pseudomonas_DB_pos.csv	0	0	0	0	0	0	0	0	0	0	30300000	119000000	37100000	112000000	11019.6	5178.28	0	0	45944.9	66810	20810.9	46427.4	39800000	134000000	43100000	130000000
1286	527.319	9.7545		139280	183916	17054.2	14807.8	21192.9	29194.5	49977.1	56921.6	19215.3	21546.2	128000000	193000000	96900000	172000000	83900000	121000000	76200000	110000000	156413	248644	111292	189854	45900000	92200000	42400000	86800000
1300	212.094	2.56641		0	0	0	0	0	0	0	0	0	0	36100000	116000000	37400000	121000000	116903	53238.2	0	0	0	0	0	0	20200000	67200000	23300000	68900000
1291	359.279	9.24979	ID: 404;Name: 3-Hydroxydecanoic acid; (R)-form, 3-O-(3R-Hydroxydecanoyl);Molecular formula: C20H38O5;Identification method: Pseudomonas_DB_pos.csv	0	0	0	0	0	0	0	0	0	0	79600000	141000000	70000000	153000000	61600000	106000000	42500000	99100000	53821.8	77276.5	42678	44929.1	68300000	111000000	50600000	107000000
54	205.06	4.45806	Name: [M+Na-H] 21.9825 m/z adduct of 183.0782 m/z;Identification method: Adduct search	10400000	186000000	9184314	38100000	10400000	38700000	8822495	37100000	8910043	37200000	8579103	37200000	9273527	38200000	8779493	34100000	8710327	36200000	8715479	36700000	8485959	35600000	8604729	36700000	8.23744e+06	35400000
992	146.98	11.967		3.39384e+06	81600000	4760199	107000000	2733346	72700000	4.76646e+06	107000000	3.91359e+06	103000000	4690859	108000000	4516278	101000000	4.22702e+06	102000000	3.84905e+06	101000000	3.94129e+06	96800000	4.12467e+06	97600000	3.82342e+06	95500000	3.78677e+06	95600000
2404	228.196	6.36945		66500000	401000000	14800000	101000000	16300000	105000000	14800000	103000000	15700000	105000000	15000000	101000000	16000000	103000000	16300000	105000000	15900000	105000000	14900000	103000000	16100000	104000000	15500000	103000000	14900000	102000000
2370	696.453	10.2486		0	0	0	0	0	0	0	0	0	0	44400000	114000000	49300000	115000000	48400000	97500000	49000000	105000000	52251.2	52759.6	0	0	29900000	74100000	41000000	82600000
2363	218.046	0.444335	Name: [M+Na-H] 21.9825 m/z adduct of 196.0639 m/z;Identification method: Adduct search	0	0	0	0	0	0	65400000	69600000	57200000	67500000	79300000	91300000	78500000	93500000	79100000	90300000	87800000	97000000	79000000	89000000	76600000	84900000	77500000	83300000	77300000	94000000
1298	298.217	7.98822	ID: 925;Name: 2-Undecyl-4(1H)-quinolinone; 1',2'-Didehydro(E-);Molecular formula: C20H27NO;Identification method: Pseudomonas_DB_pos.csv	0	0	0	0	0	0	0	0	0	0	44300000	94400000	50600000	97400000	14155	5596.83	0	0	0	0	0	0	47100000	95700000	50900000	102000000
2446	227.125	5.9253		11800000	121000000	9312780	97900000	8.37557e+06	96800000	8612209	96900000	8636963	92900000	8296846	93300000	8010507	93300000	8.01009e+06	93800000	8615370	95800000	7.60341e+06	86200000	7804766	87400000	7946365	90600000	8289179	89000000
8	425.288	10.9858		45000000	90100000	14400000	31400000	12800000	28600000	15600000	32700000	14900000	30500000	12400000	28100000	13000000	30600000	14700000	30800000	12100000	27600000	11800000	27700000	10900000	28000000	10500000	27900000	12900000	26800000
482	163.039	5.32046		23300000	213000000	18100000	103000000	19000000	106000000	17200000	97600000	19200000	97400000	17700000	92400000	18000000	92800000	17500000	91800000	16500000	91900000	15600000	85600000	15900000	84900000	15900000	73200000	16600000	89000000
883	542.731	0.39633		0	0	0	0	0	0	72300000	80900000	73600000	81300000	73800000	87600000	76000000	86900000	71300000	67900000	77300000	83200000	87400000	88300000	63500000	75100000	70700000	85000000	74200000	86500000
1443	212.095	2.87099		0	0	0	0	0	0	0	0	0	0	4.67964e+06	85900000	5361850	94400000	66270	383143	50049.9	291178	0	0	0	0	2.94779e+06	59000000	3.26448e+06	61600000
180	167.013	11.1639		3.45231e+06	84000000	3.15875e+06	72700000	3.34358e+06	74600000	3.42281e+06	71900000	3.28551e+06	70000000	3055958	69600000	2810408	70300000	3.09853e+06	70200000	3.07323e+06	68500000	3010292	68400000	2.8257e+06	69000000	3.16015e+06	66900000	2.96875e+06	67600000
661	213.146	5.61019		71300000	184000000	38500000	88400000	34500000	88500000	37400000	86300000	37400000	80200000	32900000	84600000	34400000	78100000	33500000	84900000	35600000	85400000	34700000	78800000	33000000	79500000	34300000	83700000	33200000	82700000
1430	338.342	11.6204		10000000	165000000	5267814	111000000	5.35737e+06	113000000	4603523	102000000	5482831	103000000	4.93614e+06	78500000	4452180	99500000	6.73045e+06	13800000	5012353	97700000	5.62597e+06	96400000	5177086	95100000	6760460	96000000	3.91976e+06	90700000
1770	212.095	3.08277		0	0	0	0	0	0	0	0	0	0	3.04088e+06	69300000	3.44969e+06	77700000	19920.7	108411	16905.1	60339.2	0	0	0	0	2.19856e+06	49700000	2.47958e+06	52200000
2610	167.013	11.0357		4.1268e+06	89600000	3696870	80300000	3.81918e+06	82200000	3.42281e+06	78000000	3.6407e+06	78100000	3.28226e+06	75600000	3627125	76300000	3.62936e+06	76000000	3124296	77100000	3.71165e+06	77100000	3205597	74700000	3.16015e+06	73700000	3.32412e+06	75300000
485	183.078	4.46045		16300000	84000000	16000000	73300000	17100000	71000000	16700000	73700000	16000000	73000000	16500000	72600000	16800000	76200000	16400000	74500000	16100000	74700000	17600000	74800000	16800000	74500000	17400000	76900000	16700000	77900000
10	270.279	10.8933		38800000	76000000	6722253	15800000	7.70064e+06	17300000	6.50911e+06	15600000	7.07688e+06	15500000	5496376	12800000	5769986	13100000	5.48011e+06	12500000	5.43142e+06	12700000	5252257	12600000	4.80606e+06	11700000	4.37589e+06	11500000	4.96671e+06	12000000
89	307.188	7.88575		8.04238e+06	74100000	2.79257e+06	26700000	3.15595e+06	25500000	3.0015e+06	27200000	3.13058e+06	26800000	2.93516e+06	27400000	3154197	27600000	3.163e+06	26600000	3.29725e+06	27900000	2.91898e+06	27000000	2.89093e+06	27700000	2874587	27100000	2914375	27100000
1233	167.013	11.0674		3617679	85600000	3.4254e+06	75900000	3.81918e+06	78700000	3.42281e+06	74200000	3.28551e+06	74000000	3.28226e+06	71900000	2.91548e+06	72100000	3.41181e+06	72400000	3.09669e+06	71200000	3.71165e+06	72100000	3.07299e+06	71400000	3.16015e+06	69500000	3097996	69800000
1988	292.845	0.398375		0	0	0	0	0	0	56800000	65200000	56600000	61300000	55500000	70300000	57800000	69100000	55700000	71000000	56600000	55700000	63700000	68900000	56900000	73400000	62600000	74300000	61000000	73100000
216	186.118	4.19983		2.8774e+06	73000000	2667300	15300000	2728944	16100000	2.67125e+06	15100000	2752115	15200000	2.77485e+06	15100000	2.68798e+06	15000000	2.79333e+06	15300000	2.75797e+06	15200000	2530382	14600000	2778625	14800000	2.52714e+06	15000000	2.57043e+06	14900000
887	393.034	0.780265		0	0	0	0	0	0	39000000	94000000	30900000	86500000	25000000	41500000	27600000	40600000	29000000	57700000	37300000	60800000	37000000	70600000	33800000	70500000	42700000	78900000	33900000	72700000
1955	185.115	4.38993		3674075	75400000	3.31712e+06	73700000	3.51676e+06	73700000	3402961	71800000	3.10251e+06	71500000	3.18749e+06	70600000	3.27992e+06	72500000	3115378	70000000	3.22021e+06	70200000	3.23781e+06	71100000	3.10859e+06	70000000	3.32516e+06	71100000	3.20227e+06	70700000
15	219.195	7.92772		29900000	71000000	11400000	24200000	11200000	24200000	9343886	23800000	10700000	24200000	10200000	25000000	10600000	25600000	11600000	25100000	12700000	25800000	11200000	25500000	12500000	26400000	10200000	25400000	10200000	26000000
538	185.115	4.3595		4.00416e+06	70300000	3.86558e+06	70300000	3.80288e+06	69700000	3.53806e+06	68600000	3687786	67800000	3.67022e+06	66700000	3.40926e+06	66900000	3.49327e+06	67200000	3323392	65400000	3379201	65600000	3.32568e+06	66000000	3358370	66200000	3.643e+06	67800000
886	458.77	0.398375		0	0	0	0	0	0	55800000	64100000	57100000	64000000	55500000	69000000	59300000	69900000	58800000	70000000	60600000	66000000	69100000	71100000	52600000	61400000	58600000	69400000	59700000	69600000
12	341.266	10.2076		34100000	85100000	17600000	49600000	18400000	51200000	24200000	52400000	16800000	50900000	16400000	37400000	14300000	38900000	14700000	41100000	18700000	41800000	20800000	51400000	20100000	48100000	21000000	43000000	15600000	40200000
1764	212.095	2.7987		0	0	0	0	0	0	0	0	0	0	5079692	53300000	6999032	66300000	68059	381120	76581.2	372358	0	0	0	0	3341719	35400000	3.52621e+06	38200000
1292	443.148	2.4304		0	0	0	0	0	0	0	0	0	0	73600000	103000000	61200000	78300000	0	0	0	0	0	0	0	0	47000000	53300000	43200000	52200000
63	259.167	7.81592		9785023	98500000	3.29848e+06	36000000	3134049	32400000	3.48592e+06	35700000	3.32479e+06	34900000	3.25316e+06	34900000	3.55332e+06	36600000	3.44651e+06	35900000	3.53876e+06	37600000	3.81364e+06	32300000	3.51034e+06	36700000	3.5792e+06	36500000	3.49455e+06	35600000
1860	167.013	2.77242		2830548	80600000	2.53629e+06	70000000	2.43757e+06	75600000	2435117	66200000	2.20476e+06	65900000	2.26968e+06	65500000	2430290	66400000	2.50414e+06	64600000	2.13947e+06	63100000	2.25346e+06	63900000	2.29914e+06	63200000	2.14576e+06	64900000	2.27682e+06	64300000
2380	274.274	6.88158		92100000	187000000	29300000	60800000	33200000	59400000	26500000	57300000	33600000	58700000	28000000	59600000	25900000	54200000	27000000	58500000	31700000	64100000	28800000	59600000	27500000	58500000	27400000	56600000	28000000	59200000
28	141.959	0.0679821		16900000	63800000	3.13287e+06	24900000	2.84308e+06	22100000	3.23104e+06	25600000	3241316	25900000	3.5625e+06	26900000	3.12975e+06	24200000	3.25169e+06	25900000	3.16354e+06	25100000	3.26832e+06	25600000	3.34981e+06	25900000	3525540	24700000	3.07732e+06	23800000
1962	167.013	2.78828		2830548	78600000	2.53629e+06	69000000	2.8015e+06	72600000	2435117	65100000	2.20476e+06	63900000	2384596	63400000	2430290	65000000	2.50414e+06	63600000	2.43457e+06	60900000	2.25346e+06	63300000	2.29914e+06	61800000	2.14576e+06	62100000	2.27682e+06	62500000
2379	701.408	10.243		0	0	0	0	0	0	0	0	0	0	29100000	74000000	34500000	76100000	35300000	61000000	31700000	62600000	24928.9	27479.9	24563.6	8635.48	18300000	42900000	24700000	46500000
31	141.959	0.349131		15300000	60800000	8225799	32100000	8.02774e+06	29800000	5.65872e+06	18400000	4.81733e+06	18900000	4.39598e+06	20200000	4.86857e+06	19900000	4.00057e+06	18700000	4.01302e+06	16800000	3.4591e+06	16700000	4018150	17400000	3.88241e+06	17900000	3.18206e+06	16700000
662	485.113	10.4499		3.81086e+06	6.11384e+06	1.0744e+06	1.97022e+06	33900000	60000000	2.15122e+06	3.26221e+06	1.05321e+06	1.72043e+06	945719	1.93477e+06	946494	1.65163e+06	1.03105e+06	1.92324e+06	1.06236e+06	1.75332e+06	968553	1.73415e+06	844107	1.6617e+06	882724	1.77049e+06	1.0114e+06	1.67585e+06
1309	254.161	1.60462	ID: 196;Name: Cyclo(arginylprolyl); (3S,8aR)-form;Molecular formula: C11H19N5O2;Identification method: Pseudomonas_DB_pos.csv	0	0	0	0	0	0	22900000	52600000	27600000	56900000	21900000	49600000	23500000	52800000	23500000	50100000	23400000	49200000	24300000	53100000	26500000	54800000	30800000	69000000	33500000	70100000
1348	212.095	2.65495		0	0	0	0	0	0	0	0	0	0	11300000	74600000	15300000	76900000	109014	693158	120054	736025	0	0	0	0	8743619	44400000	7.25524e+06	43200000
1954	157.084	0.250556		5.4391e+06	91300000	4.60236e+06	78600000	5.02861e+06	87900000	4304881	72000000	3.8478e+06	66600000	3.74013e+06	63800000	3.4696e+06	60500000	3.35663e+06	58200000	3363328	57100000	3411090	57000000	3.22859e+06	54900000	3.1121e+06	52600000	3.23782e+06	52500000
2378	381.261	10.2449	Name: [M+Na-H] 21.9825 m/z adduct of 359.2794 m/z;Identification method: Adduct search	0	0	0	0	0	0	0	0	0	0	9001804	15000000	10700000	15700000	35100000	57500000	32300000	56500000	52970.3	77170	18633.7	8176.01	1.54909e+06	2.87426e+06	1.91198e+06	3.11447e+06
1385	213.098	2.46461		0	0	0	0	0	0	0	0	0	0	7.29856e+06	54000000	6979806	58100000	1.80756e+06	2.90949e+06	1.94957e+06	3.04607e+06	0	0	0	0	6494772	47600000	6.1694e+06	44700000
194	163.133	4.2039		3.25003e+06	91800000	3156413	21700000	3.22279e+06	22000000	3.03314e+06	21300000	3.47438e+06	21400000	3345456	21300000	3.17451e+06	21500000	3706301	22100000	3140227	21300000	3.20601e+06	21500000	3.41757e+06	22000000	3248570	16100000	3124532	21800000
1765	213.098	2.46461		0	0	0	0	0	0	0	0	0	0	7.29856e+06	47600000	6979806	53700000	1.80756e+06	2.8909e+06	1.94957e+06	3.03816e+06	0	0	0	0	6494772	45000000	6.1694e+06	41700000
1990	235.119	0.767775		0	0	0	0	0	0	30400000	49700000	33000000	51600000	30200000	46200000	32300000	49100000	36600000	50000000	34700000	49200000	35100000	52400000	38500000	56700000	37500000	60000000	38700000	60800000
1305	483.088	2.43166		0	0	0	0	0	0	0	0	0	0	26100000	53300000	21100000	43600000	121074	85388.2	152762	63411.5	0	0	0	0	17400000	42100000	23300000	48600000
888	132.102	0.967083		48172.7	157942	19576.2	112497	20657	74675.8	37500000	53100000	36200000	55600000	4189550	4.25962e+06	4.52765e+06	4.46841e+06	2.65757e+06	2.15822e+06	2649543	6.20039e+06	606112	1.57556e+06	654484	1.66915e+06	28300000	71300000	25700000	69100000
1913	211.086	3.82927	ID: 698;Name: Pyocyanine;Molecular formula: C13H10N2O;Identification method: Pseudomonas_DB_pos.csv	0	0	0	0	0	0	0	0	0	0	5679350	95000000	6545070	109000000	18427.4	145965	19852.8	66546.4	0	0	0	0	3.1648e+06	46000000	3.35009e+06	52100000
2384	230.248	6.91579		80900000	163000000	25400000	50100000	21600000	45400000	28200000	51600000	23700000	47600000	21900000	48500000	24500000	46400000	26100000	51500000	27600000	52000000	24900000	50500000	28000000	52300000	22700000	48300000	25600000	50000000
61	228.147	5.87981		9864759	51300000	7468390	24000000	7.33018e+06	23200000	8665210	26300000	7.63423e+06	25300000	8358496	25600000	7610583	25900000	8.32132e+06	26000000	8754197	26000000	7910563	25400000	8435667	25700000	9230536	27400000	8394326	26100000
1597	212.095	3.44302		0	0	0	0	0	0	0	0	0	0	2230418	50500000	2275170	53500000	10017.4	13583.8	0	0	0	0	0	0	1.49679e+06	30000000	1.83036e+06	33500000
1296	359.279	9.75413	ID: 404;Name: 3-Hydroxydecanoic acid; (R)-form, 3-O-(3R-Hydroxydecanoyl);Molecular formula: C20H38O5;Identification method: Pseudomonas_DB_pos.csv	64055.5	62529	0	0	0	0	0	0	13798.8	7242.36	48800000	78300000	36000000	67000000	29400000	50200000	27900000	47300000	78991.1	128923	75403.2	112679	17900000	39700000	17900000	36800000
240	215.126	3.22986		2.57862e+06	50100000	2.15569e+06	24700000	2.28023e+06	27300000	2165007	23900000	2.01472e+06	23100000	2.27283e+06	23100000	2.23147e+06	22800000	2123884	21700000	2.09226e+06	21700000	2.08195e+06	21100000	2.09889e+06	21100000	2.19687e+06	21800000	2.21898e+06	21900000
1308	571.354	7.35967	Name: Complex of 286.1803 and 286.1803 m/z;Identification method: Complex search	0	0	0	0	0	0	0	0	0	0	22600000	31600000	24000000	32500000	0	0	0	0	0	0	0	0	39500000	66500000	54900000	66100000
2372	233.09	2.43797		0	0	0	0	0	0	0	0	0	0	0	0	0	0	34900000	43500000	41800000	48500000	0	0	0	0	0	0	0	0
250	217.047	2.31987		2.49115e+06	57300000	2.2685e+06	63000000	2418272	66000000	1.81074e+06	48600000	1.90383e+06	45400000	2.01937e+06	50200000	1.73741e+06	48900000	1.78311e+06	49500000	1.72346e+06	50400000	1.73365e+06	51200000	1.81919e+06	50600000	1581586	42500000	1.63441e+06	9.52663e+06
1771	260.164	7.12922	ID: 372;Name: 2-Heptyl-4-hydroxyquinoline; N-Oxide;Molecular formula: C16H21NO2;Identification method: Pseudomonas_DB_pos.csv	0	0	0	0	0	0	0	0	0	0	1.73585e+06	34200000	3.0024e+06	48900000	92918.3	1.79152e+06	21408.1	199609	13751.1	22359.5	13539.4	6220.95	1812434	33400000	2.9607e+06	46600000
1991	122.925	0.398375		0	0	0	0	0	0	34900000	40300000	32700000	38000000	34000000	42300000	34500000	41900000	35000000	45200000	32600000	33600000	33300000	41600000	33900000	46400000	35300000	45500000	36600000	45600000
24	546.489	11.0045		17700000	46000000	16700000	43200000	11500000	36300000	13700000	39700000	14500000	41500000	17300000	41300000	14000000	38000000	11400000	31500000	12400000	32300000	12400000	34000000	11300000	29400000	10200000	31600000	11600000	32700000
1299	694.438	9.79987		0	0	0	0	0	0	0	0	0	0	38100000	62800000	33100000	68800000	23800000	45800000	30900000	44300000	35895.9	24583.6	0	0	18800000	38400000	22000000	42700000
16	226.18	5.76599		29000000	45300000	6353131	9.91975e+06	6.08551e+06	10000000	5.90445e+06	9.75426e+06	5.62616e+06	9.82597e+06	5.85032e+06	9.8839e+06	5.95183e+06	10300000	6.44113e+06	10400000	5981086	9.81286e+06	5843052	9.30568e+06	5.79346e+06	9.3241e+06	6308979	9.54093e+06	7058302	10000000
1336	242.154	6.13186	ID: 370;Name: 2-Heptyl-4-hydroxyquinoline; 1',2'-Didehydro(E-);Molecular formula: C16H19NO;Identification method: Pseudomonas_DB_pos.csv	0	0	0	0	0	0	0	0	0	0	13500000	45100000	12700000	38300000	0	0	0	0	16726.6	6747.08	0	0	12800000	40700000	11800000	39500000
889	544.73	0.39633		0	0	0	0	0	0	37400000	41800000	37900000	42700000	39000000	45500000	37800000	44000000	37900000	35900000	39900000	43500000	46700000	47100000	33000000	39300000	38600000	45500000	38200000	44700000
2000	259.03	0.779582		0	0	0	0	0	0	18600000	48400000	16400000	47000000	16300000	27600000	14600000	26300000	16900000	31400000	17400000	35100000	17300000	41900000	18900000	44500000	21800000	38200000	15900000	41500000
1915	157.084	0.692517		6212737	100000000	4546320	75000000	6020414	86100000	4031597	59700000	3760043	55200000	3.47824e+06	51900000	3.25089e+06	49600000	2.93109e+06	45300000	3.00865e+06	44800000	2.8715e+06	44500000	2.76782e+06	42900000	2.68703e+06	39700000	2.80749e+06	40100000
2387	353.23	9.24064		34323.6	47171	21577.2	27894.2	15879.4	7020.46	44195.9	50003.6	18697	27333.2	20400000	33200000	19800000	38900000	23200000	38200000	25900000	44500000	55022.9	81735	46891.7	73355	11400000	18400000	10200000	17200000
11	241.177	7.92713	Name: [M+Na-H] 21.9825 m/z adduct of 219.1955 m/z;Identification method: Adduct search	34700000	73400000	10100000	20300000	9065373	20800000	9012370	20200000	9231788	20000000	7.91178e+06	19300000	7835779	18100000	9073485	18500000	9343883	18800000	8974067	18400000	8644868	18300000	7630368	15400000	6960190	16700000
128	158.961	0.366638		5.29562e+06	44200000	4.04851e+06	44800000	4.02205e+06	33600000	3.18666e+06	33800000	3.17884e+06	35100000	3.2087e+06	36800000	3322514	36000000	3.08488e+06	36100000	2.82348e+06	34900000	3017553	34800000	3005910	33900000	3.0476e+06	33900000	2.80152e+06	33200000
1833	213.098	2.46461		0	0	0	0	0	0	0	0	0	0	7.29856e+06	52000000	6979806	56400000	1.80756e+06	3.13752e+06	1.94957e+06	3.27016e+06	0	0	0	0	6494772	41900000	6.1694e+06	44900000
1762	242.154	6.13186	ID: 370;Name: 2-Heptyl-4-hydroxyquinoline; 1',2'-Didehydro(E-);Molecular formula: C16H19NO;Identification method: Pseudomonas_DB_pos.csv	0	0	0	0	0	0	0	0	0	0	13500000	41200000	12700000	41900000	0	0	0	0	16726.6	6747.08	0	0	12800000	44600000	11800000	43300000
782	226.954	0.20039		2.65949e+06	40000000	2.22573e+06	43200000	2401122	43100000	2233436	36200000	2070873	35700000	1.99228e+06	36300000	2.01107e+06	35000000	2182554	36600000	1.91507e+06	35900000	1.92523e+06	34900000	1.88734e+06	35200000	1.98139e+06	33600000	1.99566e+06	32800000
2388	343.296	6.90752		21600000	31800000	20500000	31600000	12300000	23600000	17200000	32100000	18600000	32700000	23600000	36500000	18500000	34600000	25100000	41200000	25800000	42700000	23800000	40300000	21600000	41800000	23200000	39700000	19300000	39700000
2017	163.033	0.784509		5.05063e+06	29800000	5765225	34100000	5812243	32100000	11800000	47500000	11900000	47300000	9663861	36800000	10000000	37300000	10000000	35300000	10400000	38500000	10900000	39000000	11100000	42400000	12000000	40700000	11100000	40200000
917	163.029	0.777329		5.05063e+06	29600000	5563000	34000000	5812243	32100000	11800000	47500000	11900000	47300000	9663861	37000000	10000000	37200000	10000000	38900000	10400000	38500000	10900000	40900000	11100000	42500000	12000000	36300000	11100000	41900000
1884	158.961	7.48199		963911	28500000	1330020	37300000	1.20646e+06	35100000	1.36207e+06	39500000	1405613	40300000	1.65304e+06	42500000	1.81546e+06	41900000	1.39756e+06	40700000	1.49462e+06	39800000	1.40602e+06	39800000	1410910	40700000	1.44549e+06	41700000	1.63079e+06	40400000
1328	365.688	9.25158		0	0	0	0	0	0	0	0	0	0	14100000	43100000	14900000	45000000	14300000	38000000	12600000	35200000	86958.6	116353	55078.5	50340.4	15700000	40700000	15400000	41000000
1312	387.311	10.2496		0	0	0	0	0	0	0	0	0	0	20500000	50700000	20600000	51200000	20500000	40200000	16600000	38700000	0	0	0	0	11500000	28900000	14300000	31100000
912	147.013	0.778928		0	0	0	0	0	0	14700000	40100000	14500000	36500000	11700000	21700000	10100000	21400000	11500000	23900000	11300000	25200000	13300000	33400000	13600000	30300000	14300000	30500000	13400000	35600000
1670	260.165	7.13708	ID: 372;Name: 2-Heptyl-4-hydroxyquinoline; N-Oxide;Molecular formula: C16H21NO2;Identification method: Pseudomonas_DB_pos.csv	0	0	0	0	0	0	0	0	0	0	1.73585e+06	39800000	3.0024e+06	54300000	103186	2.11235e+06	21408.1	268827	13751.1	16822.3	13539.4	6220.95	1812434	38400000	2.9607e+06	50100000
1919	167.013	2.49426		2.33533e+06	48500000	1.89762e+06	41000000	2175284	43900000	1944852	38500000	1.8363e+06	38700000	2.01791e+06	36600000	1.96587e+06	37300000	1.88523e+06	37300000	1.92837e+06	35800000	1.78799e+06	37700000	1.80581e+06	37000000	1.9476e+06	37100000	1.85411e+06	39300000
71	279.159	9.31229		9424608	39200000	3.41851e+06	13100000	3361334	13700000	3.91178e+06	14200000	3.22949e+06	13500000	3975286	13900000	3519083	13700000	3.58397e+06	13800000	3.52046e+06	13300000	3583174	13900000	3.62115e+06	13600000	3723522	14200000	3869850	14600000
2412	327.078	8.53721		27500000	60000000	12400000	36400000	11300000	34500000	11900000	34000000	11900000	33800000	13600000	35900000	12000000	34600000	12000000	35000000	13000000	39000000	13100000	37000000	14700000	39000000	12400000	33900000	12700000	38600000
50	233.105	6.13449		10800000	60200000	5696205	18900000	4.82253e+06	18400000	5541431	19400000	5466112	18100000	5.39299e+06	19300000	5.17537e+06	18700000	5.33102e+06	17200000	5.83641e+06	20000000	4.91589e+06	18100000	5.05743e+06	18600000	5326783	18900000	5.25189e+06	18900000
1573	240.089	2.24398		0	0	0	0	0	0	0	0	0	0	2.45317e+06	38600000	2.17405e+06	24200000	0	0	0	0	0	0	0	0	695975	7.29385e+06	616710	7.38421e+06
1849	157.084	0.692517		6212737	92800000	4546320	71000000	6020414	79600000	4031597	56900000	3760043	52400000	3.47824e+06	50100000	3.25089e+06	47800000	2.93109e+06	42600000	3.00865e+06	43100000	2.8715e+06	41000000	2.76782e+06	40300000	2.68703e+06	38600000	2.80749e+06	38300000
1314	487.332	6.33882	Name: Complex of 244.1696 and 244.1696 m/z;Identification method: Complex search	0	0	0	0	0	0	0	0	0	0	20300000	27800000	26800000	34600000	0	0	0	0	0	0	0	0	29600000	40500000	32300000	46400000
1779	167.013	2.47011		2.13663e+06	45900000	1.83785e+06	38900000	2175284	41500000	1944852	36900000	1.8363e+06	36900000	2.01791e+06	34600000	1.96587e+06	37500000	1.88523e+06	35000000	1.71355e+06	33500000	1.70741e+06	35300000	1.80581e+06	34900000	1.75804e+06	35000000	1.85411e+06	35600000
864	183.078	4.47124		16300000	76700000	16000000	71800000	1.28675e+06	2.04866e+06	16700000	72300000	16000000	72000000	16500000	72600000	16800000	76000000	16400000	73300000	16100000	73100000	17600000	74800000	16800000	73700000	17400000	75700000	16700000	76000000
621	122.547	4.7383		2.22431e+06	40100000	1.686e+06	37200000	1.79767e+06	32700000	1.44014e+06	26800000	1.34432e+06	24400000	1567505	24500000	1.19156e+06	23600000	1.39738e+06	21900000	1.07405e+06	20900000	1.20553e+06	22600000	1.20123e+06	20900000	1.24342e+06	21400000	1.23758e+06	22500000
1311	640.391	8.32347		0	0	0	0	0	0	0	0	0	0	21400000	37200000	22500000	33900000	4392533	9.97828e+06	3646136	10900000	0	0	0	0	14900000	43200000	15400000	41400000
1342	485.086	2.43187		0	0	0	0	0	0	0	0	0	0	12200000	37000000	10300000	33200000	0	0	90156.9	26963.4	0	0	0	0	8097998	29400000	11700000	31400000
2145	191.104	4.86223		7427867	83000000	2.96684e+06	35800000	2672319	34900000	2.60884e+06	35200000	2.51573e+06	35300000	2.56533e+06	35000000	2766416	35600000	2.55155e+06	34600000	2.82725e+06	35800000	2.73355e+06	35800000	2.65645e+06	36400000	2.66207e+06	35200000	2.79387e+06	35900000
70	159.969	0.349201		9452336	36400000	4889330	18500000	4.72291e+06	16700000	2.9831e+06	9.84514e+06	2652052	9.80862e+06	2.31956e+06	9.58666e+06	2840769	10000000	2.11159e+06	9.28345e+06	1.94666e+06	8.3003e+06	2044036	8.451e+06	2.01387e+06	8.48654e+06	2.18428e+06	8.94449e+06	1.84821e+06	7.98603e+06
269	154.995	4.46279		2.33963e+06	35800000	2.41593e+06	28300000	2.51893e+06	25700000	2616498	30000000	2.53789e+06	28500000	2498839	28800000	2.63863e+06	28800000	2523506	26600000	2.50989e+06	27900000	2.58804e+06	26600000	2.61958e+06	27000000	2.62617e+06	25900000	2.5536e+06	25800000
1084	191.104	4.86409		7.10707e+06	79800000	2.96684e+06	36300000	2672319	34800000	2.60884e+06	35700000	2.51573e+06	35300000	2.56533e+06	35000000	2766416	35600000	2.55155e+06	35100000	2.82725e+06	36300000	2.73355e+06	35700000	2.65645e+06	35800000	2.66207e+06	35700000	2.79387e+06	36400000
1792	338.342	10.9298		3.07773e+06	52700000	1.75116e+06	37300000	1.91262e+06	37100000	1.73412e+06	34500000	1.76085e+06	34900000	1.59059e+06	34600000	1.65159e+06	35600000	1587164	32800000	1.80739e+06	33300000	1.45208e+06	33100000	1509242	31600000	1.54955e+06	31300000	1.54941e+06	31500000
951	174.991	0.793722		61237.1	459611	52739.7	352699	48885.7	349447	7.11964e+06	40400000	8155297	47300000	7.41355e+06	29900000	7.49413e+06	27100000	6870377	34200000	6487593	33100000	6.96594e+06	37500000	7.07524e+06	40400000	6.44785e+06	35300000	6600087	34400000
217	217.047	5.31093		2.86938e+06	35300000	2386603	8.83543e+06	2.35316e+06	9.06515e+06	2.43306e+06	8.61632e+06	2377153	9.05163e+06	2.43447e+06	8.84728e+06	2.10294e+06	8.18727e+06	2.71405e+06	9.24895e+06	2170724	8.26939e+06	2321756	8.22259e+06	2180526	7.63276e+06	2.75822e+06	8.84048e+06	2445609	9.4279e+06
1897	151.035	10.4054		1368868	33000000	1.31726e+06	34200000	1.43367e+06	33800000	1.30707e+06	33700000	1.31522e+06	33300000	1.30951e+06	32700000	1.27728e+06	33000000	1.3903e+06	33100000	1.30948e+06	33000000	1.32603e+06	33700000	1.3209e+06	33900000	1.28054e+06	35300000	1.29691e+06	33600000
1331	176.071	3.29075	ID: 474;Name: 1H-Indole-3-carboxaldehyde; N-Methoxy;Molecular formula: C10H9NO2;Identification method: Pseudomonas_DB_pos.csv	0	0	0	0	0	0	0	0	0	0	13800000	16600000	13600000	16300000	0	0	0	0	0	0	0	0	43300000	55500000	41300000	53900000
39	496.421	11.2911		13600000	62200000	4116629	8.04414e+06	4.62876e+06	24100000	3800572	21100000	3.5446e+06	20700000	3.4105e+06	19600000	3.46922e+06	18200000	4.02319e+06	18600000	3.62551e+06	17700000	3.98017e+06	18000000	4.18642e+06	17600000	3.75749e+06	16400000	3.44119e+06	16300000
2852	157.084	5.90291		1.42229e+06	37400000	1548810	38600000	1.52627e+06	40600000	1.54626e+06	38300000	1.40618e+06	35800000	1.46966e+06	35000000	1.34728e+06	33900000	1.32503e+06	33200000	1.26531e+06	34800000	1.30366e+06	31500000	1.18777e+06	31700000	1.35062e+06	32400000	1.23644e+06	30900000
233	229.141	3.99752		2.68069e+06	34700000	967583	7.15811e+06	1.04693e+06	7.42135e+06	986617	6.81801e+06	992095	7.09273e+06	948391	7.00631e+06	957589	6.65737e+06	1.08289e+06	6.67558e+06	924362	6.47627e+06	1.1283e+06	6.56154e+06	1.00886e+06	6.13899e+06	897027	6.51614e+06	974149	6.563e+06
1306	171.144	9.24374		1.18079e+06	6.2692e+06	1.17127e+06	6.21826e+06	1.19797e+06	5.84828e+06	1.20656e+06	5.64194e+06	1.16956e+06	5.76634e+06	25800000	45300000	21900000	49800000	20700000	34400000	13500000	31600000	1.07439e+06	5.76969e+06	1.04816e+06	5.27026e+06	20200000	33700000	13900000	32300000
2327	226.954	0.179506		2.62239e+06	28000000	2.22573e+06	34100000	2224442	32100000	2233436	33700000	2070873	33300000	1.99228e+06	33800000	2.01107e+06	32300000	2182554	34200000	1.91507e+06	32200000	1.92523e+06	32600000	1.88734e+06	32300000	1.98139e+06	30600000	1.99566e+06	30800000
40	640.588	11.9064		12500000	34200000	10700000	24600000	8024579	20400000	9193650	24100000	10600000	24900000	11100000	25800000	10900000	26400000	10600000	25700000	8.13353e+06	24800000	10400000	24200000	8383303	22500000	10200000	24800000	10900000	25200000
1317	232.133	5.43034	ID: 438;Name: 4-Hydroxy-2-pentylquinoline; N-Oxide;Molecular formula: C14H17NO2;Identification method: Pseudomonas_DB_pos.csv	0	0	0	0	0	0	0	0	0	0	17800000	27600000	17600000	26700000	0	0	0	0	0	0	0	0	32500000	44000000	25300000	40500000
932	205.06	4.45806	Name: [M+Na-H] 21.9825 m/z adduct of 183.0782 m/z;Identification method: Adduct search	10400000	35700000	9184314	32700000	10400000	32900000	8822495	34000000	8910043	31300000	8579103	32800000	9273527	33400000	8779493	32200000	8710327	30800000	8715479	32300000	8485959	32300000	8604729	31000000	8.23744e+06	31700000
1106	226.954	0.158813		2.62239e+06	27100000	2.22573e+06	33100000	2.02119e+06	31100000	2233436	33700000	2070873	32600000	1.99228e+06	33000000	2.01107e+06	31600000	2182554	32700000	1.91507e+06	32200000	1.92523e+06	31900000	1.88734e+06	31500000	1.98139e+06	30600000	1.99566e+06	30200000
2584	259.167	7.81592		9785023	86400000	3.29848e+06	31300000	3134049	27900000	3.48592e+06	31900000	3.32479e+06	30900000	3.25316e+06	30600000	3.55332e+06	32500000	3.44651e+06	31900000	3.53876e+06	33700000	3.81364e+06	31800000	3.51034e+06	32600000	3.5792e+06	32400000	3.49455e+06	31400000
243	293.172	5.06064		2.57111e+06	33600000	809864	9.45361e+06	672523	8.6385e+06	749330	10000000	807347	10200000	693312	9.46e+06	708939	9.6454e+06	792384	9.17772e+06	786552	9.87179e+06	760559	9.59214e+06	830711	10200000	841823	9.50565e+06	781786	9.3494e+06
85	182.985	0.0493667		8.25586e+06	33600000	1.50364e+06	11900000	1.35936e+06	11200000	5.13047e+06	13600000	1.4918e+06	12500000	1.58626e+06	13000000	4998268	12600000	1638882	12200000	1.39539e+06	11700000	4.344e+06	13100000	1.54939e+06	11900000	1.43235e+06	11300000	4.34056e+06	12100000
2009	277.04	0.778273		20203.6	15003.7	0	0	0	0	15700000	40000000	14200000	37900000	12800000	22000000	12400000	21700000	12900000	24600000	12900000	26400000	14600000	32600000	13900000	33500000	15400000	29700000	13500000	31500000
1243	226.954	0.141765		2.62239e+06	27100000	2.22573e+06	33100000	2.02119e+06	31100000	2233436	32900000	2070873	33300000	1.99228e+06	33000000	2.01107e+06	31600000	2182554	32700000	1.91507e+06	31500000	1.92523e+06	31900000	1.82311e+06	30600000	1.98139e+06	29900000	1.99566e+06	30200000
178	341.266	10.2135		3476776	15600000	17600000	66800000	18400000	66900000	24200000	51000000	16800000	64100000	16400000	50800000	14300000	53100000	14700000	56500000	18700000	53900000	20800000	66200000	20100000	63500000	21000000	57100000	15600000	54700000
93	526.432	10.594		7786113	33200000	1106849	5.26371e+06	1.51677e+06	5.66048e+06	1059809	4.90113e+06	997178	4.68748e+06	1.11635e+06	4.49497e+06	1.12205e+06	4.56525e+06	996850	4.15955e+06	933445	4.27689e+06	795443	4.25859e+06	810689	3.92833e+06	1.29272e+06	3.88645e+06	823368	3.66441e+06
567	250.178	6.54777		2.61952e+06	29900000	2.68323e+06	33100000	2.82806e+06	32500000	2.62505e+06	33800000	2.43269e+06	32600000	2.80835e+06	31200000	2.4264e+06	30800000	2.62651e+06	33800000	2.3074e+06	34000000	2.70913e+06	33700000	2.74392e+06	32900000	2.69421e+06	31200000	2505933	31200000
26	337.105	7.86188		17500000	33000000	2.40677e+06	4.74242e+06	2.83838e+06	5.00049e+06	2.69138e+06	5.06397e+06	2392924	4.70227e+06	2.57158e+06	4.95887e+06	2175179	4.63611e+06	2.42035e+06	4.93393e+06	2.065e+06	4.62779e+06	2272245	4.14485e+06	2.48066e+06	4.93866e+06	2.4654e+06	4.73766e+06	2155818	4.92949e+06
1778	240.09	2.59662		0	0	0	0	0	0	0	0	0	0	1.82776e+06	26300000	1.97057e+06	32800000	0	0	0	0	0	0	0	0	104530	1.37874e+06	115817	1.3411e+06
1320	286.18	7.31143		0	0	0	0	0	0	0	0	0	0	16900000	24200000	16900000	25400000	0	0	0	0	0	0	0	0	26600000	41700000	28700000	39000000
22	233.105	5.88335		21100000	148000000	13300000	32300000	14200000	33000000	13800000	33600000	12500000	32000000	14800000	33300000	12300000	30300000	12400000	29200000	13100000	31500000	12400000	31300000	12300000	30600000	13900000	31800000	13300000	31600000
2747	341.266	10.3504		2.02133e+06	26700000	2275848	30100000	2.0546e+06	29200000	2373871	28500000	2.27553e+06	28800000	2.15104e+06	27700000	2.72128e+06	29800000	2306653	29200000	1.91264e+06	32000000	2.14681e+06	29000000	1.98792e+06	27900000	1.89804e+06	26800000	2.12387e+06	27900000
1892	163.039	11.1975		1.58357e+06	35000000	1.5784e+06	35700000	1.57546e+06	35200000	1544556	33800000	1.52379e+06	32500000	1.35121e+06	29200000	1440925	30700000	1.30987e+06	30000000	1.41341e+06	30100000	1.35452e+06	29800000	1.34406e+06	30800000	1.33652e+06	31800000	1.25332e+06	28900000
2347	173.079	6.24226		1.33987e+06	31800000	1.26237e+06	32700000	1.30699e+06	33500000	1.32698e+06	33100000	1.26422e+06	31300000	1.31663e+06	31300000	1.28538e+06	30300000	1.17415e+06	31600000	1.15608e+06	29700000	1.12596e+06	28300000	1.08487e+06	27700000	1.3219e+06	28400000	1.17006e+06	28100000
13	266.173	5.76652	Name: [M+Na-H] 21.9825 m/z adduct of 244.1907 m/z;Identification method: Adduct search	32000000	48300000	9373925	15400000	7.59065e+06	14200000	7.94914e+06	14300000	7596848	14900000	9698583	15900000	8.15411e+06	16100000	9113818	15600000	7695873	14400000	8435967	14400000	8093751	14200000	8834918	14500000	10100000	15300000
900	274.873	0.398375		0	0	0	0	0	0	22600000	32900000	22300000	30800000	20300000	31700000	21200000	30700000	20000000	28300000	20000000	29800000	22000000	30100000	18800000	29600000	22700000	35200000	22900000	33900000
2769	122.547	5.16602		2.62353e+06	40500000	1.98679e+06	31800000	2363390	34300000	1712120	29300000	1.77549e+06	27000000	1794430	25600000	1.69164e+06	25000000	1.61641e+06	23900000	1.74253e+06	31100000	1.47419e+06	22800000	1.61985e+06	23600000	1.38215e+06	21400000	1.46133e+06	22000000
2312	163.017	0.777329		5.05063e+06	20100000	5563000	24500000	5812243	22400000	11800000	37000000	11900000	37900000	9663861	28100000	10000000	28600000	10000000	30900000	10400000	30500000	10900000	31100000	11100000	34200000	12000000	33000000	11100000	32300000
37	243.136	8.38166		14200000	30800000	4496913	8.96841e+06	4.62558e+06	9.31341e+06	4.20806e+06	8.56972e+06	4770168	8.99728e+06	457932	1.03585e+06	493998	1.07378e+06	2.13338e+06	4.53458e+06	2.42553e+06	4.82373e+06	5127396	8.72383e+06	4.62178e+06	8.25003e+06	778930	1.67588e+06	649031	1.57017e+06
896	460.768	0.397012		0	0	0	0	0	0	25800000	28800000	26500000	29700000	25400000	30900000	26400000	30400000	25700000	31100000	27100000	29800000	30900000	31100000	24400000	27800000	25500000	30400000	27600000	30900000
87	182.985	0.349824		8.1565e+06	30600000	3.77143e+06	14600000	3.79783e+06	13700000	2330103	7.87805e+06	2.05959e+06	8.08806e+06	1.90718e+06	8.12413e+06	2.09451e+06	8.11123e+06	1.83411e+06	7.57553e+06	1607668	6.94304e+06	1.65081e+06	7.03025e+06	1.66323e+06	7.1252e+06	1.76616e+06	7.39233e+06	1.56019e+06	6.77765e+06
38	358.368	9.49794		13800000	30600000	4442660	11900000	6.01552e+06	12300000	4303576	10900000	4380609	10800000	4749302	10600000	3518518	10100000	3790222	9.23699e+06	4006133	10500000	3413835	9.61937e+06	3.99908e+06	10400000	4.46939e+06	9.55319e+06	4.47343e+06	9.3542e+06
18	385.293	10.2309		24500000	55600000	8880685	30200000	1.4504e+06	5.48505e+06	9860709	29100000	8.13967e+06	28600000	7.41981e+06	26600000	6554262	26900000	6507556	24400000	6278075	24500000	8974970	27200000	8293416	27100000	6.38773e+06	25800000	9454064	26800000
1316	292.659	9.75603		68378.1	94890.7	12748.7	5595.1	20901.6	7848.31	17757.5	8392.6	0	0	18600000	38900000	16700000	35800000	14300000	30400000	12700000	26600000	81172.1	127359	90650.9	114751	11400000	26200000	10300000	24500000
358	167.013	2.41466		1.71585e+06	25800000	1.83785e+06	34900000	2.1591e+06	42300000	1944852	38300000	1.8363e+06	38200000	2.01791e+06	35300000	1749800	36300000	1.88523e+06	36500000	1.58308e+06	35000000	1.63537e+06	36200000	1.80581e+06	36100000	1725151	35400000	1.85411e+06	35900000
2394	359.279	10.2399	ID: 404;Name: 3-Hydroxydecanoic acid; (R)-form, 3-O-(3R-Hydroxydecanoyl);Molecular formula: C20H38O5;Identification method: Pseudomonas_DB_pos.csv	0	0	0	0	0	0	0	0	0	0	3038170	5.86129e+06	3.54103e+06	5.93928e+06	15900000	30600000	18800000	29900000	58651	62829.5	0	0	769404	1.45763e+06	766350	1.39957e+06
83	149.023	9.3129		8299466	29800000	3.51741e+06	12400000	3509673	12700000	3.49599e+06	13500000	3.06219e+06	12900000	3.55563e+06	14000000	3260566	13100000	3.18986e+06	13800000	3586949	13600000	3.43461e+06	13500000	3.28971e+06	12900000	3.4028e+06	13600000	3.77661e+06	14000000
36	158.154	6.3023		14200000	48000000	5.42761e+06	12400000	5493740	12300000	6045845	12900000	5955360	13700000	5926386	13300000	6.3691e+06	13900000	5.82746e+06	11400000	6.11276e+06	13800000	6024852	13500000	6.15942e+06	13800000	7078817	14400000	6.27654e+06	13700000
2416	689.347	9.24976		0	0	0	0	0	0	0	0	0	0	10900000	25500000	13700000	30900000	13100000	26100000	12800000	29200000	14360.3	6303.25	0	0	15000000	29100000	15300000	31000000
1259	136.022	0.144053		293898	4.89509e+06	642002	11200000	405038	6.84841e+06	987081	18500000	1.48316e+06	29000000	1.97078e+06	37600000	2.37744e+06	45400000	2.82573e+06	51200000	2.96777e+06	57100000	3.18527e+06	61600000	3.39951e+06	65900000	3533053	67500000	3818323	72300000
716	468.42	11.1703		8398552	33700000	7158339	33200000	4807229	24100000	6452658	32800000	5.90081e+06	32100000	6.30319e+06	32800000	6.18515e+06	34300000	5859109	32800000	7.34157e+06	32500000	6.88581e+06	29000000	7359901	33400000	6875293	31500000	6969979	30700000
1998	208.884	0.398375		0	0	0	0	0	0	22800000	25200000	21500000	23900000	22400000	27400000	22700000	26500000	22400000	28600000	21600000	21500000	24100000	26600000	23100000	29000000	23500000	28700000	23100000	28400000
110	249.11	4.80801		6.29713e+06	47600000	4.45513e+06	12900000	4690814	13100000	4572831	13000000	4.36473e+06	12700000	4.44014e+06	12400000	4.16589e+06	12400000	4.21148e+06	10100000	4.14976e+06	12000000	4.37049e+06	12100000	4336720	12200000	4.04633e+06	11800000	4388609	12900000
105	394.353	10.6193		6.61129e+06	28800000	2.17757e+06	10100000	2.40771e+06	9.64469e+06	2.08966e+06	9.98671e+06	2.36643e+06	10900000	2.41352e+06	10700000	2362610	10100000	2846226	10600000	2.65762e+06	10800000	2.74658e+06	10200000	2.49997e+06	9.87131e+06	2.1119e+06	9.46996e+06	2.55204e+06	9.36891e+06
2603	307.188	7.88575		8.04238e+06	74400000	2.79257e+06	27200000	3.15595e+06	25800000	3.0015e+06	27500000	3.13058e+06	27000000	2.93516e+06	27100000	3154197	27500000	3.163e+06	26600000	3.29725e+06	28700000	2.91898e+06	27800000	2.89093e+06	27100000	2874587	27500000	2914375	26700000
2431	282.279	10.9532		47300000	90700000	10600000	28600000	9615450	27700000	9566118	27400000	11100000	29000000	9644858	25000000	10300000	26000000	8890451	24400000	10700000	28600000	8433175	25900000	8688985	24700000	10300000	24000000	9724125	24500000
1735	217.047	2.52088		1.88707e+06	33800000	1.78681e+06	33500000	1.82241e+06	35100000	1.71968e+06	31900000	1.55638e+06	30800000	1.36195e+06	28600000	1.3009e+06	26700000	1.39359e+06	26200000	1.39213e+06	27000000	1.35987e+06	27300000	1.45388e+06	26800000	1.16714e+06	23100000	1284646	25200000
1971	225.11	2.7657		1.32234e+06	24400000	1.7285e+06	26900000	1.593e+06	26400000	1.63878e+06	26700000	1.5309e+06	26900000	1.70531e+06	26000000	1.75253e+06	25900000	1.61851e+06	28300000	1825558	28300000	1582809	28500000	1.70773e+06	28100000	1.51892e+06	26800000	1.63228e+06	27100000
1256	163.039	11.3082		1.48297e+06	28800000	1.55721e+06	29300000	1.47944e+06	29300000	1.49437e+06	28400000	1.52379e+06	28400000	1.27987e+06	24000000	1313941	25200000	1.29861e+06	24700000	1.29199e+06	24900000	1.28166e+06	25000000	1.33477e+06	25300000	1.24061e+06	24800000	1.2167e+06	23800000
593	136.022	4.80148		1.77641e+06	23400000	2.11532e+06	28200000	1.97648e+06	23500000	2.43674e+06	35700000	3.08941e+06	44000000	3.4855e+06	53000000	4063414	60800000	4.15621e+06	65000000	4685074	71200000	4573289	73200000	5.00108e+06	78000000	5.18195e+06	81500000	5449319	83800000
65	159.969	0.0935833		9701274	28000000	1.98234e+06	10600000	1.58913e+06	9.01546e+06	1.98929e+06	10800000	1.91983e+06	10600000	1.85545e+06	10400000	1.75135e+06	9.70863e+06	1.77027e+06	9.88139e+06	1.78937e+06	9.39249e+06	1862606	10100000	1.73677e+06	9.48191e+06	1.82275e+06	9.35041e+06	1.67758e+06	9.48068e+06
1936	157.084	5.90291		1.42229e+06	31100000	1548810	32300000	1.52627e+06	33400000	1.54626e+06	31700000	1.40618e+06	29800000	1.46966e+06	29100000	1.34728e+06	28000000	1.32503e+06	27300000	1.26531e+06	27900000	1.30366e+06	25800000	1.18777e+06	26100000	1.35062e+06	27000000	1.23644e+06	27900000
2018	307.982	0.776845		0	0	0	0	0	0	11100000	29800000	12200000	31000000	10500000	18900000	9121588	17800000	11100000	20900000	11000000	22500000	11400000	27300000	11000000	27900000	11500000	22600000	9317499	24300000
1327	258.149	6.32599		0	0	0	0	0	0	0	0	0	0	14100000	24300000	15600000	24600000	0	0	0	0	0	0	0	0	16600000	31100000	18800000	31100000
929	213.98	0.781556		17274.1	6569.3	0	0	0	0	9032626	33800000	9356823	33200000	8952526	21100000	8.07412e+06	19700000	8.37977e+06	23100000	7756604	21200000	8537734	26800000	7974830	26900000	9027790	27800000	8.23644e+06	27200000
106	487.361	10.5975		6.60104e+06	27600000	876225	3.48125e+06	1.03393e+06	3.74616e+06	895138	2.97836e+06	640852	2.81567e+06	774896	2.79234e+06	821572	2.66135e+06	581548	2.59091e+06	521024	2.3866e+06	556509	2.27021e+06	431984	2.03151e+06	542380	2.10025e+06	381466	1.79878e+06
2406	550.395	10.7539		0	0	0	0	0	0	0	0	0	0	11300000	23800000	10300000	20300000	13100000	27000000	14200000	27600000	45395.6	36102.9	0	0	7253108	12500000	4917135	11300000
2008	407.999	0.780982		0	0	0	0	0	0	15700000	30700000	13200000	29000000	10600000	15900000	9363890	15200000	11900000	18900000	11100000	19300000	13100000	25200000	14200000	27400000	13000000	21800000	12200000	23300000
1301	699.392	9.79839		0	0	0	0	0	0	0	0	0	0	32000000	43400000	20400000	42000000	14100000	27300000	16500000	24800000	0	0	0	0	10300000	21300000	13800000	23400000
589	122.547	11.2572		3.58494e+06	55900000	2.21109e+06	21400000	2.88518e+06	44100000	2575588	35800000	2.22907e+06	33100000	2.34973e+06	35000000	1997267	32800000	2134132	31600000	1.74724e+06	30000000	2.02355e+06	29100000	2.01664e+06	29300000	2070609	27800000	1.5618e+06	27400000
1788	212.095	3.63259		0	0	0	0	0	0	0	0	0	0	1.6072e+06	23500000	1.71804e+06	27000000	0	0	0	0	0	0	0	0	886211	13000000	1074630	14300000
118	158.961	0.0798987		5.8557e+06	27000000	3059808	19400000	2.93418e+06	19400000	3124854	19700000	3.05397e+06	20500000	3.32577e+06	21600000	3.09794e+06	20000000	3.07403e+06	20800000	2.91204e+06	20000000	3.16044e+06	21500000	3.13642e+06	21000000	2.98235e+06	19100000	2.82842e+06	19500000
23	244.191	5.76541		18300000	26900000	3.48446e+06	5.16579e+06	3657483	5.2178e+06	3.51207e+06	4.37711e+06	3158966	4.9621e+06	3.51355e+06	5.16573e+06	3696168	5.14804e+06	3.57891e+06	5.18449e+06	3358994	4.70222e+06	3.55226e+06	5.01267e+06	3.05435e+06	4.82526e+06	3.08313e+06	4.29085e+06	3807251	5.14286e+06
35	249.185	8.58886		14400000	26700000	3.08606e+06	6.23476e+06	3.59211e+06	6.90036e+06	3.13348e+06	6.18388e+06	3.10593e+06	5.91846e+06	3.00673e+06	6.02533e+06	3510166	6.31932e+06	3.03305e+06	6.0434e+06	2.95642e+06	5.79948e+06	3.2923e+06	6.06591e+06	2.97049e+06	5.73038e+06	2600234	5.35416e+06	2773868	5.30402e+06
1963	341.266	10.3477		2.02133e+06	23100000	2275848	25700000	2.27669e+06	25300000	2373871	23900000	2.27553e+06	24500000	2.15104e+06	24700000	2.72128e+06	26700000	2306653	25200000	1.91264e+06	25700000	2.14681e+06	26600000	1.98792e+06	24200000	2.24653e+06	23300000	2.12387e+06	23900000
892	166.086	1.74222	ID: 617;Name: Phenylacetohydroxamic acid; N-Me;Molecular formula: C9H11NO2;Identification method: Pseudomonas_DB_pos.csv	0	0	0	0	0	0	28500000	61700000	28500000	60000000	1.76551e+06	2.15599e+06	1.88176e+06	2.30826e+06	1.49667e+06	2.97261e+06	1.39305e+06	2.85429e+06	324902	602232	336026	664153	12700000	27400000	12900000	25600000
1922	122.547	11.1999		3.58494e+06	50100000	2.94206e+06	35900000	2.88518e+06	39700000	2575588	33700000	2.22907e+06	31200000	2.34973e+06	30400000	2354421	29800000	2.45697e+06	28000000	2.03456e+06	27300000	2193185	26300000	2.01664e+06	26900000	2070609	25800000	1.63574e+06	26400000
152	236.939	0.346514		4089026	26200000	2.8147e+06	19900000	3.29716e+06	18500000	2.22786e+06	9.58659e+06	2.6115e+06	10000000	2.44522e+06	10400000	2.48992e+06	10100000	2.50522e+06	10500000	2.46246e+06	9.48315e+06	2.26834e+06	9.31652e+06	3.10723e+06	10700000	2172351	9.0278e+06	2.01431e+06	8.95678e+06
58	438.379	10.6181		9966406	43900000	2.57845e+06	12100000	2.7526e+06	11400000	2.57687e+06	12000000	2486167	12700000	2.85599e+06	12300000	2699615	11300000	2.78066e+06	11300000	2.7932e+06	11500000	2.85118e+06	11100000	2.26419e+06	10200000	2.23451e+06	9.96879e+06	2.28883e+06	8.39875e+06
2335	225.11	2.7657		1.32234e+06	20800000	1.7285e+06	24100000	1.593e+06	23600000	1.63878e+06	23800000	1.5309e+06	24000000	1.70531e+06	23900000	1.75253e+06	23500000	1.61851e+06	26100000	1825558	25300000	1582809	24000000	1.70773e+06	25200000	1.51892e+06	24300000	1.63228e+06	24900000
1227	156.981	0.796071		15230	25720.7	19941.5	23829.1	18596.9	39527.7	5.3926e+06	27100000	5431085	27000000	5536426	17600000	5072134	17200000	5463317	19000000	5904488	20100000	5.60984e+06	24100000	5904101	23700000	6.16088e+06	22100000	5427110	24500000
681	385.293	10.2236		24500000	53400000	8880685	27800000	9786699	26700000	9860709	27000000	8.13967e+06	26300000	7.41981e+06	23800000	6554262	24700000	6507556	22000000	6278075	22200000	8974970	25200000	8293416	25100000	6.38773e+06	22300000	9454064	24600000
2759	225.11	2.7657		1.32234e+06	20300000	1.7285e+06	23600000	1.593e+06	23500000	1.63878e+06	22800000	1.5309e+06	23500000	1.70531e+06	23500000	1.75253e+06	23000000	1.61851e+06	24900000	1825558	25600000	1582809	23500000	1.70773e+06	24700000	1.51892e+06	23800000	1.63228e+06	24300000
27	369.298	11.3223		16900000	32100000	8.16591e+06	20300000	7.0992e+06	21400000	6.99653e+06	18800000	7.65848e+06	21200000	7548054	18700000	6.42845e+06	18600000	6675959	19000000	6.00744e+06	18700000	7.53039e+06	19000000	5.93008e+06	17900000	7.0741e+06	18000000	8.29127e+06	19300000
2305	157.084	5.90291		1.42229e+06	28300000	1548810	29500000	1.52627e+06	31100000	1.54626e+06	29000000	1.40618e+06	27800000	1.46966e+06	26600000	1.34728e+06	25900000	1.32503e+06	24900000	1.26531e+06	25500000	1.30366e+06	24000000	1.18777e+06	25400000	1.35062e+06	24700000	1.23644e+06	24400000
2002	365.106	0.44145		332496	297149	115967	102893	265326	123212	7.99089e+06	8.16979e+06	6482370	7.94637e+06	2571213	3.20944e+06	2.48877e+06	3.39444e+06	1.22114e+06	1.32334e+06	1.14522e+06	1.48262e+06	18200000	21100000	16900000	25400000	3473129	4.24563e+06	4.56676e+06	5.51285e+06
930	402.358	9.08301		9107498	22200000	6.7921e+06	22000000	7174246	21900000	9025740	25400000	6689055	22700000	8241481	24100000	7.67704e+06	22600000	9278636	25300000	7623087	23100000	7.19546e+06	23600000	7783734	23600000	8133339	23900000	7.04823e+06	23300000
280	295.009	0.693433		2.20353e+06	25300000	0	0	0	0	0	0	0	0	0	0	0	0	0	0	0	0	0	0	0	0	0	0	0	0
1330	645.346	8.32088		0	0	0	0	0	0	0	0	0	0	14000000	22800000	13800000	33900000	2518700	6.86582e+06	2.47355e+06	6.79558e+06	0	0	0	0	9471171	25300000	9992415	26000000
1340	282.146	6.60004	Name: [M+Na-H] 21.9825 m/z adduct of 260.1645 m/z;Identification method: Adduct search	0	0	0	0	0	0	0	0	0	0	12300000	23800000	12200000	24000000	0	0	0	0	0	0	0	0	11700000	26500000	13500000	29700000
282	234.952	2.02027		2.19291e+06	30900000	1.6393e+06	25500000	1.99385e+06	27000000	2014245	25500000	2.03855e+06	24700000	1.64143e+06	25500000	2.18211e+06	24700000	1.63889e+06	24900000	1.8619e+06	24800000	1.72938e+06	24300000	1.7096e+06	24200000	1.68685e+06	19200000	1.5657e+06	23400000
1255	225.11	2.7657		1.32234e+06	20900000	1.7285e+06	23900000	1.593e+06	24100000	1.63878e+06	23900000	1.5309e+06	25000000	1.70531e+06	24100000	1.75253e+06	23600000	1.61851e+06	25200000	1825558	25100000	1582809	24000000	1.70773e+06	25000000	1.51892e+06	24400000	1.63228e+06	25000000
914	293.018	0.780982	Name: Complex of 147.0127 and 147.0127 m/z;Identification method: Complex search	0	0	0	0	0	0	13300000	33000000	11800000	32700000	9991331	15400000	9702069	15600000	10400000	20800000	10600000	20200000	11500000	24600000	10900000	25200000	11600000	25200000	10400000	24400000
88	540.448	11.2729		8.07368e+06	42200000	2716270	5.96031e+06	2.90364e+06	16800000	2.95294e+06	14100000	2.9549e+06	13700000	3530517	13200000	2.4293e+06	11800000	2.73531e+06	12200000	2.72343e+06	11500000	3.37645e+06	12100000	2.81268e+06	11400000	2.78969e+06	10400000	2.51735e+06	10100000
497	309.204	9.86168	Name: [M+Na-H] 21.9825 m/z adduct of 287.2220 m/z;Identification method: Adduct search	6983987	21000000	7995697	23700000	6820184	19200000	6.17602e+06	23600000	7.34342e+06	22900000	7.82848e+06	26300000	7819317	27400000	8022437	23700000	8.17953e+06	26800000	10700000	25600000	8.04224e+06	26900000	8430960	24900000	6687138	24000000
254	201.008	0.695664		2.45292e+06	23800000	15072.2	23943.1	14729.1	47466.9	0	0	15701.6	12928.1	11544.6	4983.57	0	0	0	0	0	0	11469.3	5308.8	11408.5	5046.88	0	0	0	0
1329	216.138	5.07138	ID: 435;Name: 4-Hydroxy-2-pentylquinoline;Molecular formula: C14H17NO;Identification method: Pseudomonas_DB_pos.csv	0	0	0	0	0	0	0	0	0	0	14000000	21400000	14900000	22600000	0	0	0	0	0	0	0	0	16100000	26200000	16800000	25000000
671	486.114	10.4511		1.65027e+06	2.36462e+06	468765	823451	14400000	23500000	932092	1.2392e+06	447058	604993	394589	709752	373249	609629	490973	742095	422058	598554	390673	660760	374484	646507	343637	629694	464097	646931
1319	341.268	9.25609	Name: Complex of 171.1380 and 171.1380 m/z;Identification method: Complex search	61258.5	28068.1	0	0	92843.1	41950.6	0	0	84389.3	33878	17100000	29400000	16100000	32100000	14100000	23000000	10300000	20500000	71705.1	31429.7	0	0	15200000	23400000	11400000	22300000
688	380.337	10.2242		15600000	36100000	7.14015e+06	21900000	7800832	21100000	9622083	23300000	8045352	23300000	9139376	23200000	8921354	23400000	8.13399e+06	18300000	8554571	23800000	7.94757e+06	23400000	8.28445e+06	24300000	8304528	23300000	11600000	23800000
1249	122.547	5.04924		2.62353e+06	27300000	1.98679e+06	22500000	2.33475e+06	23500000	1.60936e+06	20100000	1.77549e+06	23300000	1794430	18000000	1.59384e+06	17500000	1.41406e+06	16100000	1360872	16100000	1.43786e+06	15900000	1506614	16300000	1.38215e+06	13600000	1.35463e+06	14700000
1716	167.013	2.37425		2.0631e+06	29800000	1.63199e+06	24600000	1.95147e+06	26600000	1944852	24200000	1.60778e+06	23900000	1.48936e+06	23300000	1749800	22300000	1.71352e+06	22600000	1.58308e+06	21600000	1.62117e+06	22400000	1.80581e+06	21800000	1.56688e+06	22200000	1.5185e+06	22800000
262	122.547	11.5886		2.37325e+06	23200000	1270401	14100000	1.65477e+06	15700000	1.44721e+06	12100000	1.03688e+06	11600000	1.56002e+06	12300000	1.15222e+06	11600000	1018118	10200000	1100888	10200000	1.31133e+06	10600000	1.07104e+06	10300000	1.07297e+06	10400000	947055	9.68457e+06
822	167.013	11.5134		2199749	25500000	1.8841e+06	20700000	1.83792e+06	23200000	2.04232e+06	19600000	1.72376e+06	19600000	2.05711e+06	20600000	1.85101e+06	19900000	1.79677e+06	19400000	1.77115e+06	19200000	1.78373e+06	19900000	1.61881e+06	18500000	1.78636e+06	20200000	1.7532e+06	19300000
149	236.939	0.0960038		4.15577e+06	23200000	3.23687e+06	17100000	2.5851e+06	15900000	2.5694e+06	16600000	2.52392e+06	16200000	2.74868e+06	17500000	3.01978e+06	16900000	2641412	17600000	2.63461e+06	16600000	2.69377e+06	17700000	2.7566e+06	16900000	2.70786e+06	15900000	2.78102e+06	16300000
41	304.3	8.26498		12100000	31000000	6.71939e+06	16200000	5236888	16000000	6189923	16600000	5417972	15100000	5.26175e+06	15600000	5239215	16000000	5265691	15300000	5590014	16400000	5.20988e+06	15600000	6.07053e+06	16800000	5.57649e+06	16100000	7.42228e+06	17600000
1333	494.333	8.7464		0	0	0	0	0	0	0	0	0	0	13600000	30800000	15100000	34500000	2.05928e+06	3.64435e+06	2.60238e+06	5.7756e+06	0	0	0	0	11500000	23100000	9204264	22600000
1924	208.944	0.151873		1.97836e+06	17100000	1.74384e+06	22400000	1.36917e+06	19800000	1.58498e+06	21300000	1584213	22000000	1.70211e+06	23000000	1.54515e+06	21600000	1.5755e+06	22100000	1.6709e+06	22500000	1.59461e+06	22500000	1455543	22100000	1.46077e+06	21200000	1.60374e+06	23000000
313	122.547	4.52916		1.99595e+06	22800000	1.4321e+06	15100000	1.57894e+06	16900000	1.20209e+06	12400000	1.13115e+06	11600000	1.12873e+06	11900000	1.15198e+06	11200000	1.0425e+06	10300000	1.04138e+06	10400000	1.06936e+06	10400000	961475	10800000	983524	10100000	1.05928e+06	10700000
832	327.078	8.54514		27500000	63300000	12400000	39800000	1.69441e+06	8.18174e+06	11900000	37400000	11900000	39200000	13600000	39300000	12000000	39600000	12000000	41000000	13000000	41900000	13100000	40400000	14700000	42400000	12400000	39300000	12700000	42200000
1656	240.09	2.59662		0	0	0	0	0	0	0	0	0	0	1.82776e+06	22600000	1.97057e+06	24700000	0	0	0	0	0	0	0	0	104530	1.11245e+06	115817	1.10845e+06
902	374.808	0.397693		0	0	0	0	0	0	19000000	21400000	20100000	21800000	18200000	22800000	19500000	22600000	19400000	23100000	19500000	22000000	20400000	21900000	16200000	19700000	20600000	23700000	19600000	22400000
934	430.389	9.80696		8793066	18600000	6.7859e+06	21300000	6665033	20400000	8542976	22500000	8703836	21400000	6.5206e+06	20200000	6750363	23000000	8227018	24100000	7685666	21600000	6.24256e+06	16100000	7.44361e+06	23900000	6.47247e+06	21700000	7832632	23400000
107	468.39	10.0398		6.53085e+06	22100000	1.0499e+06	3.60767e+06	1.08359e+06	3.83512e+06	1149689	3.42643e+06	938410	3.32267e+06	671842	2.63326e+06	691909	2.71144e+06	657028	2.65024e+06	602767	2.53262e+06	627276	2.45913e+06	607763	2.35745e+06	616460	2.32024e+06	616668	2.34118e+06
1923	182.985	0.600797		1.37018e+06	19100000	1.67041e+06	22000000	1468640	20300000	1586553	21900000	1.48312e+06	21100000	1611549	22500000	1614918	22100000	1.53802e+06	20800000	1.41061e+06	19900000	1.38086e+06	20200000	1.37583e+06	19800000	1.49526e+06	20800000	1.63042e+06	21900000
1775	240.089	2.26565		0	0	0	0	0	0	0	0	0	0	2.45317e+06	26600000	2219844	21900000	0	0	0	0	0	0	0	0	589986	3.87047e+06	616710	4.34095e+06
1057	174.991	0.857474		61237.1	812220	52739.7	658551	57974.1	664522	3.08569e+06	21800000	3156083	22600000	7.41355e+06	32800000	7.49413e+06	32700000	6870377	36300000	6487593	37600000	6.96594e+06	47200000	7.07524e+06	34600000	1.85387e+06	8.29112e+06	2.07661e+06	9.14133e+06
1794	250.178	6.73807		1292759	18200000	1.47785e+06	21900000	1.45617e+06	21500000	1.55224e+06	22000000	1.58208e+06	21600000	1.53431e+06	22200000	1.58727e+06	23900000	1.52929e+06	21800000	1.58495e+06	22300000	1.47627e+06	19700000	1.55892e+06	21700000	1.54532e+06	22000000	1463347	21400000
1318	153.127	9.24875	ID: 518;Name: p-Menth-8-en-2-one; (1R,4R)-form;Molecular formula: C10H16O;Identification method: Pseudomonas_DB_pos.csv	59421.8	172951	58689.4	164267	69532.1	180042	60838.3	156815	52326.4	149586	17400000	28700000	15500000	31500000	14200000	21800000	9354574	19600000	66389.9	188859	70933.7	188815	13100000	20900000	9569049	20000000
1382	266.152	6.36461	Name: [M+Na-H] 21.9825 m/z adduct of 244.1696 m/z;Identification method: Adduct search	4.67568e+06	18000000	1.49703e+06	6.05943e+06	1.43046e+06	5.86938e+06	1.30288e+06	5.7287e+06	1324229	6.19039e+06	7473381	20100000	8944448	21700000	1.54192e+06	5.02172e+06	1.58362e+06	6.23753e+06	1.43681e+06	6.00809e+06	1.65847e+06	6.06311e+06	9085531	23700000	9340741	24800000
127	301.141	9.31116	Name: [M+Na-H] 21.9825 m/z adduct of 279.1592 m/z;Identification method: Adduct search	5301355	21700000	4.34948e+06	12200000	3.56613e+06	12000000	5.32631e+06	15100000	4.00672e+06	14300000	4009065	9.5316e+06	3.66797e+06	8.86117e+06	4.01868e+06	9.97322e+06	4.91835e+06	9.98094e+06	4393678	14700000	4474821	14700000	5112733	10300000	4910570	10900000
2012	125.986	0.361976		3.48745e+06	8.54173e+06	2.62004e+06	6.83847e+06	2.93581e+06	7.56498e+06	13100000	21500000	14300000	21800000	12600000	18200000	13200000	18400000	11600000	17400000	13000000	18800000	11800000	18000000	13200000	21600000	14600000	19700000	14500000	20800000
1796	208.944	0.181803		1.97836e+06	14700000	1.74384e+06	20300000	1.36917e+06	18000000	1.58498e+06	19900000	1584213	20500000	1.70211e+06	21200000	1.54515e+06	21600000	1.5755e+06	20700000	1.6709e+06	21000000	1.59461e+06	19800000	1.7581e+06	20900000	1.46077e+06	19900000	1.36702e+06	19000000
297	219.174	7.81288	ID: 853;Name: 1(10),11-Spirovetivadien-2-one; (4R,5S,7R)-form;Molecular formula: C15H22O;Identification method: Pseudomonas_DB_pos.csv	2.09566e+06	21400000	823689	8.91985e+06	928616	9.5548e+06	824771	8.41086e+06	774534	8.07125e+06	752288	7.90423e+06	791073	7.72681e+06	706625	7.18799e+06	690633	7.31868e+06	675257	7.00335e+06	690638	6.97304e+06	668203	7.05423e+06	652964	6.85065e+06
1335	651.395	9.24986	Name: Complex of 359.2792 and 293.1231 m/z;Identification method: Complex search	0	0	0	0	0	0	0	0	0	0	13600000	23400000	14700000	27700000	12600000	20700000	9024976	19100000	0	0	0	0	13500000	21200000	11200000	21300000
74	297.24	10.1895		8871129	21200000	5.77865e+06	15400000	5.14475e+06	13600000	6914895	16200000	6232511	16600000	6.17625e+06	13500000	7.19748e+06	14300000	6.22824e+06	13700000	5758287	13900000	7576689	16400000	5406957	15500000	6693017	14200000	6.54029e+06	15200000
464	217.047	2.44165		1.16759e+06	11600000	1.8356e+06	53000000	2.07823e+06	54200000	1.79522e+06	50000000	1.66546e+06	46900000	1.66314e+06	41200000	1.57308e+06	39600000	1.51289e+06	40600000	1.50175e+06	41500000	1.56731e+06	42800000	1.59556e+06	30200000	1.46632e+06	35000000	1.36995e+06	37600000
1344	483.088	2.49273		0	0	0	0	0	0	0	0	0	0	11800000	22400000	9638361	20800000	0	0	0	0	0	0	0	0	9305992	14100000	9608139	15200000
1322	548.38	10.3094		0	0	0	0	0	0	0	0	0	0	15300000	24600000	12800000	24900000	10400000	20800000	12900000	19900000	0	0	0	0	6528620	11100000	9916114	12500000
2444	228.149	5.88335		9364656	25500000	7468390	17300000	7.33018e+06	16600000	8665210	19000000	7.63423e+06	19200000	8358496	19300000	7610583	18400000	8.32132e+06	19400000	8754197	20800000	7910563	19400000	8435667	18600000	9230536	20500000	8394326	20100000
103	355.282	10.6175		6.76109e+06	30400000	2.09868e+06	12300000	2.64432e+06	12900000	2.27925e+06	12000000	2.00429e+06	12000000	2639207	12300000	2.56716e+06	10800000	2.88357e+06	12300000	2.67488e+06	12600000	2815650	12600000	2.16019e+06	12100000	2213256	11500000	2.5778e+06	11700000
2403	212.095	2.43139		0	0	0	0	0	0	0	0	0	0	0	0	0	0	14000000	19500000	15900000	20500000	15757	14856.7	0	0	0	0	0	0
45	414.431	11.016		11400000	25000000	6.57507e+06	16500000	4.41077e+06	13200000	5.66079e+06	15600000	6.61855e+06	15700000	7.10739e+06	16300000	7.40576e+06	17500000	5.76404e+06	15100000	6.44247e+06	15100000	5869804	16000000	6.20954e+06	15300000	6.56425e+06	15800000	6.60784e+06	15700000
116	429.319	10.0416		5929289	20500000	1.09007e+06	3.81893e+06	904600	3.92698e+06	1.28426e+06	3.58567e+06	1.11744e+06	3.54589e+06	877473	2.79979e+06	726216	2.85158e+06	637065	2.55391e+06	625158	2.47028e+06	618422	2.46399e+06	588609	2.38605e+06	568531	2.14547e+06	573925	2.18392e+06
1353	304.191	6.63248	ID: 424;Name: 3-Hydroxy-3-nonyl-2,4(1H,3H)-quinolinedione;Molecular formula: C18H25NO3;Identification method: Pseudomonas_DB_pos.csv	27806.3	42427.9	0	0	0	0	0	0	0	0	10600000	13800000	7625296	13000000	0	0	13789.9	12456.7	0	0	0	0	15500000	27100000	19900000	31100000
2463	254.248	10.2047		9881971	23800000	6.06569e+06	16100000	5.87382e+06	16000000	7.23104e+06	17300000	6.82206e+06	16400000	6.38292e+06	18400000	6474980	18700000	6308704	19400000	7.45429e+06	20400000	6704061	17900000	7072526	17100000	7.91826e+06	19100000	6068429	17400000
910	526.758	0.39633		0	0	0	0	0	0	15400000	19500000	16600000	20400000	14700000	19700000	15700000	20300000	14900000	15900000	15900000	19100000	18100000	20100000	13800000	17500000	16000000	20600000	16100000	20600000
161	307.188	7.87675		3.92662e+06	12300000	2.79257e+06	30500000	3.15595e+06	29700000	3.0015e+06	30800000	3.13058e+06	30500000	2.93516e+06	31100000	3154197	31400000	3.163e+06	30300000	3.29725e+06	32100000	2.91898e+06	31100000	2.89093e+06	28300000	2874587	30800000	2914375	30400000
33	424.363	10.2242		14600000	31200000	6386017	18600000	6906525	19200000	8353103	19300000	7.78579e+06	19400000	8.1828e+06	19800000	7433108	19800000	7.55698e+06	16200000	8.28931e+06	20000000	7.73039e+06	20900000	7.70979e+06	20700000	7.24215e+06	19600000	11100000	20700000
1337	575.385	7.71405	Name: Complex of 288.1958 and 288.1958 m/z;Identification method: Complex search	0	0	0	0	0	0	0	0	0	0	13400000	16700000	12900000	18800000	0	0	0	0	0	0	0	0	16900000	21400000	18900000	27000000
1338	1323.77	9.251	Name: Complex of 673.3769 and 651.3954 m/z;Identification method: Complex search	0	0	0	0	0	0	0	0	0	0	12800000	20900000	15600000	25200000	12400000	15400000	10900000	17400000	0	0	0	0	16500000	20100000	12300000	18600000
155	211.169	6.36945		4.01655e+06	20000000	930222	5.00083e+06	1.00845e+06	5.05841e+06	995440	5.08101e+06	1.00906e+06	5.42987e+06	1.00444e+06	4.91758e+06	974119	4.9018e+06	1.02478e+06	5.11418e+06	963274	5.06045e+06	989252	4.85096e+06	1.01117e+06	5.01296e+06	1.14003e+06	4.90496e+06	952538	5.07527e+06
1326	247.048	5.53674	Name: [M+Na-H] 21.9825 m/z adduct of 225.0658 m/z;Identification method: Adduct search	0	0	0	0	0	0	0	0	0	0	14300000	25500000	11200000	24700000	1.04684e+06	1.78195e+06	921149	1.71082e+06	0	0	0	0	7.6811e+06	15000000	7251977	13600000
1853	215.125	3.17693		2.57862e+06	23000000	2.15569e+06	18600000	2.28023e+06	20200000	2165007	18500000	2.01472e+06	17800000	5.70498e+06	21400000	5.89994e+06	22500000	4509156	20600000	4.90168e+06	20600000	2.08195e+06	16400000	2.09889e+06	16500000	2428875	19300000	3808078	20200000
215	195.065	5.32105		2.88032e+06	35400000	1773399	8.9988e+06	2010432	9.30763e+06	1.82366e+06	4.12411e+06	1.75294e+06	8.21936e+06	1.80615e+06	8.261e+06	1.7923e+06	7.87862e+06	1717272	7.76437e+06	1699101	7.70909e+06	1498002	7.22308e+06	1.65751e+06	6.96477e+06	1633899	7.20013e+06	1.8421e+06	7.50218e+06
47	420.332	10.9865		11300000	19700000	3.04262e+06	4.82514e+06	2.45556e+06	4.26046e+06	3260454	5.34551e+06	3236305	5.20387e+06	2.71855e+06	4.62082e+06	2.79126e+06	4.78876e+06	3.01687e+06	5.25081e+06	2.89283e+06	4.82404e+06	2874153	4.44484e+06	2.55573e+06	4.79345e+06	2.61613e+06	5.07023e+06	3099073	4.78113e+06
82	371.327	7.93623		8318051	14300000	7645729	13800000	6187249	11500000	9635305	14900000	9668367	17300000	9210961	16900000	9224173	18800000	9832938	18200000	10200000	19600000	11200000	20300000	10800000	18700000	12300000	19300000	11900000	20100000
905	626.693	0.396332		0	0	0	0	0	0	17000000	18800000	17300000	19400000	16500000	19700000	20100000	21300000	17700000	19700000	17400000	19600000	20500000	21700000	13100000	17100000	16800000	19500000	16300000	20000000
258	279.157	6.59321		2.41223e+06	19700000	745328	6.07067e+06	809228	5.94145e+06	745047	6.44795e+06	757570	6.15255e+06	771532	5.86833e+06	694025	5.89145e+06	785381	6.56171e+06	806944	6.52828e+06	810403	6.20328e+06	766054	6.24025e+06	840788	5.57317e+06	921330	5.72114e+06
108	273.167	4.75307	Name: [M+Na-H] 21.9825 m/z adduct of 251.1851 m/z;Identification method: Adduct search	6.49034e+06	19600000	2.42081e+06	4.38627e+06	2.81294e+06	4.71112e+06	2.53651e+06	4.3472e+06	2.22777e+06	4.1781e+06	2647973	3.95162e+06	2.52026e+06	4.04596e+06	2.71286e+06	4.0417e+06	2408742	3.99597e+06	2.25161e+06	3.67032e+06	2.51061e+06	4.02172e+06	2.31921e+06	3.97037e+06	2.32885e+06	4.04553e+06
2497	156.981	0.781142		15230	18825.7	15119.9	16595.9	15013.8	23287.9	5.3926e+06	21800000	5431085	22800000	5536426	16800000	5072134	16600000	5463317	18800000	5904488	19500000	5.60984e+06	20200000	5904101	21700000	6.16088e+06	19800000	5427110	20000000
67	336.327	11.9572		9608595	19500000	6057301	13600000	7.13351e+06	12400000	5.41863e+06	12500000	7.22586e+06	12300000	5.82243e+06	12800000	6492985	11400000	5176537	11000000	7262456	13100000	4853538	10900000	6.11941e+06	12500000	6.3846e+06	12600000	4860136	11500000
837	341.266	10.4745		1619848	24400000	1.66387e+06	27200000	1.63358e+06	10900000	1.5143e+06	24600000	1.73245e+06	24800000	1.73023e+06	27800000	1.86367e+06	19500000	1651359	24700000	1.76356e+06	25300000	1.53779e+06	25200000	1.64785e+06	24900000	1.48934e+06	24100000	1.52711e+06	24100000
90	368.425	10.9654		7.91846e+06	19400000	3.20806e+06	8.32365e+06	3.10284e+06	8.34575e+06	3.7718e+06	8.49176e+06	3113622	8.66994e+06	2.9827e+06	7.85321e+06	2.82675e+06	7.9759e+06	2.64678e+06	7.70749e+06	3661591	8.11187e+06	2.92116e+06	7.51317e+06	2.75225e+06	7.7441e+06	2.85737e+06	8.01048e+06	2714902	7.71414e+06
208	273.167	4.02858		3065190	19400000	842563	3.30576e+06	885207	3.49092e+06	844481	3.30969e+06	842140	3.30009e+06	859404	3.34578e+06	812328	3.02102e+06	795730	3.13984e+06	791934	3.08087e+06	836662	3.02291e+06	823097	2.91836e+06	790088	3.06738e+06	820153	2.97308e+06
823	234.952	2.05159		1.97707e+06	24200000	1.6393e+06	21200000	1.81133e+06	19300000	1.49823e+06	13300000	1.76626e+06	20600000	1.64143e+06	22500000	1.58939e+06	20000000	1.6171e+06	20600000	1.8619e+06	20600000	1.72938e+06	20200000	1.7096e+06	20200000	1.48405e+06	19400000	1.54875e+06	19600000
169	193.159	6.37062		3.77278e+06	19300000	966768	5.01261e+06	991329	4.91745e+06	937832	5.17181e+06	1.0397e+06	5.41712e+06	968099	4.89397e+06	1.02966e+06	5.11539e+06	999182	5.26093e+06	1.01387e+06	5.24351e+06	946456	4.95198e+06	1.08515e+06	5.28812e+06	1.00693e+06	5.21874e+06	1.0108e+06	5.11925e+06
49	468.39	10.2179		10900000	25200000	5705230	13800000	6.14397e+06	14600000	7135790	14900000	6326420	15000000	6808836	14600000	7.43058e+06	14200000	6545841	13300000	6.09076e+06	14700000	6296842	16600000	5.97319e+06	15100000	5.84348e+06	15700000	8710104	16300000
1938	217.105	11.4931		1.58202e+06	19500000	1.27906e+06	19800000	1.38453e+06	20100000	1579240	19400000	1.26564e+06	19500000	1.32203e+06	18100000	1.20398e+06	18200000	1.28375e+06	17900000	1358362	18600000	1303461	18200000	1.29834e+06	18000000	1.217e+06	17800000	1.19512e+06	19200000
423	141.959	2.04132		1.39625e+06	19200000	2.02537e+06	26400000	1.76199e+06	22100000	2.14617e+06	27000000	1.90589e+06	27200000	2.0394e+06	27100000	2266923	26500000	1.99298e+06	25600000	1.85115e+06	25300000	1936615	25000000	1.92549e+06	25000000	1.90328e+06	25500000	1836264	25100000
1397	258.185	6.92983	ID: 366;Name: 2-(2-Heptenyl)-3-methyl-4(1H)-quinolinone; (E)-form, 2',3'-Dihydro;Molecular formula: C17H23NO;Identification method: Pseudomonas_DB_pos.csv	0	0	0	0	0	0	0	0	0	0	6.24526e+06	9.93135e+06	5.95956e+06	9.44649e+06	0	0	0	0	0	0	0	0	15000000	28300000	13700000	28400000
676	559.132	11.3867		3907428	5.17733e+06	937249	1.48099e+06	11300000	19000000	2.31067e+06	2.99434e+06	1.05367e+06	1.48639e+06	964565	1.53715e+06	823308	1.20038e+06	918623	1.40916e+06	997127	1.49239e+06	871984	1.309e+06	1.10114e+06	1.28322e+06	763878	1.20515e+06	964109	1.17098e+06
1818	198.001	6.55824		1.21001e+06	18100000	1.17586e+06	17900000	1.27083e+06	18800000	1.17504e+06	18300000	1.1923e+06	17700000	1.16251e+06	17400000	1.20012e+06	18800000	1.14702e+06	17300000	1.09484e+06	16900000	1083899	16200000	1.11236e+06	16400000	1.19752e+06	16400000	1.08564e+06	16300000
591	215.125	3.22986		2.57862e+06	23000000	2.15569e+06	19700000	2.28023e+06	21200000	2165007	19100000	2.01472e+06	17900000	2.27283e+06	18700000	2.23147e+06	18800000	2123884	18000000	2.09226e+06	18300000	2.08195e+06	17400000	2.09889e+06	17300000	2.19687e+06	18400000	2.21898e+06	18000000
135	424.363	10.0373		4.93169e+06	18700000	1.33858e+06	4.52881e+06	1.12298e+06	4.22612e+06	1.44169e+06	4.48458e+06	1.27681e+06	4.37031e+06	1.02082e+06	3.74241e+06	940037	3.65152e+06	860515	3.46802e+06	785459	3.37633e+06	792790	3.29784e+06	818316	3.23349e+06	795458	3.11269e+06	872896	3.11857e+06
848	167.013	2.21322		1.71585e+06	21000000	1435059	16500000	1.48001e+06	18700000	1448049	16200000	1.51868e+06	15900000	1332725	15300000	1.3049e+06	15200000	1.39024e+06	14600000	1.24972e+06	14800000	1.30997e+06	15000000	1271911	15000000	1.21285e+06	14500000	1.41446e+06	14800000
1332	293.123	9.251		0	0	0	0	0	0	0	0	0	0	13800000	22500000	13100000	26700000	10600000	17400000	7.90415e+06	14900000	0	0	0	0	11900000	18200000	9477444	18600000
1928	167.013	11.484		2199749	27000000	1.8841e+06	22200000	2.4533e+06	23000000	2.04232e+06	21100000	1.89967e+06	22000000	2.05711e+06	22500000	2.13031e+06	22200000	2.00219e+06	21700000	1.84224e+06	20800000	1.78373e+06	22700000	1.61881e+06	19800000	1.8217e+06	21800000	1.44056e+06	14400000
126	278.209	7.52809	Name: [M+Na-H] 21.9825 m/z adduct of 256.2271 m/z;Identification method: Adduct search	5.36635e+06	31000000	1.55014e+06	8.53531e+06	1.59389e+06	9.01601e+06	1.32981e+06	8.17675e+06	1529157	8.5304e+06	1464039	8.82039e+06	1.41113e+06	8.59192e+06	1.6163e+06	8.77746e+06	1.51034e+06	8.70002e+06	1.44006e+06	5.41426e+06	1.40094e+06	8.46562e+06	1418378	7.88778e+06	1.50497e+06	8.25478e+06
2426	254.161	1.24997	ID: 196;Name: Cyclo(arginylprolyl); (3S,8aR)-form;Molecular formula: C11H19N5O2;Identification method: Pseudomonas_DB_pos.csv	0	0	0	0	0	0	7896105	11700000	7256224	12400000	8483232	14100000	7.75873e+06	13600000	12000000	18100000	11200000	18200000	7412162	11200000	8.35828e+06	14700000	9214839	15400000	11200000	16700000
1970	122.547	11.3061		3.58494e+06	34600000	2.54681e+06	23500000	2.86269e+06	26600000	2575588	22400000	2.20302e+06	20100000	2.17197e+06	19700000	1997267	19300000	1.92953e+06	19100000	1.71303e+06	18400000	1649124	18100000	1.71455e+06	17800000	1.65722e+06	16400000	1.5618e+06	16400000
1825	207.985	2.49978		1.25271e+06	17500000	1.14092e+06	16400000	1.19038e+06	16900000	1.20982e+06	16000000	1.06417e+06	15600000	1.14376e+06	16100000	1.13726e+06	18100000	1.03915e+06	15300000	1.11048e+06	15300000	1.08143e+06	15200000	1.14135e+06	15600000	1.21554e+06	15900000	1174309	15300000
2402	233.09	2.23965		0	0	0	0	0	0	0	0	0	0	4.64513e+06	4.92346e+06	5.76777e+06	5.63767e+06	15700000	14200000	16100000	18100000	0	0	0	0	2.28092e+06	2.31483e+06	2808961	2.47694e+06
735	172.977	0.507027		707954	3.81024e+06	359087	2.16892e+06	3.77927e+06	18100000	373519	2.05543e+06	354856	2.11816e+06	366601	2.05337e+06	327600	2.04524e+06	344919	2.00775e+06	323916	1.83613e+06	683758	2.78641e+06	723172	2.7414e+06	292130	1.75841e+06	294368	1.65404e+06
1773	157.084	0.896786		5488484	34200000	4.38823e+06	28400000	4.54967e+06	30800000	2.93884e+06	15500000	2.45348e+06	13100000	3.16748e+06	16300000	2.84833e+06	18000000	2.72259e+06	15100000	2.65123e+06	15000000	2.40706e+06	13100000	2453678	12900000	2.2289e+06	13100000	2.2597e+06	12200000
1388	354.18	9.24997		0	0	0	0	0	0	0	0	0	0	7226325	18400000	8389263	19800000	8.06063e+06	17900000	6128062	16000000	0	0	0	0	5148425	14000000	5642388	14300000
1341	670.369	9.2534		0	0	0	0	0	0	0	0	0	0	12200000	19700000	10300000	21200000	11300000	17900000	8074808	15700000	0	0	0	0	10700000	17500000	8691219	17400000
56	354.285	7.90486		10100000	17800000	2.51599e+06	4.41402e+06	2.53472e+06	4.59164e+06	2.62235e+06	4.99993e+06	2734478	4.69903e+06	2.2946e+06	4.57617e+06	2.77256e+06	4.93783e+06	2.65274e+06	5.07291e+06	2.17406e+06	4.49097e+06	2.81247e+06	4.8425e+06	2228057	4.6567e+06	2357435	3.98637e+06	2.68815e+06	4.7898e+06
1384	379.704	10.2496		0	0	0	0	0	0	0	0	0	0	7308929	24000000	8446725	25700000	7.72752e+06	17600000	6015573	16200000	0	0	0	0	6155245	16200000	6570347	16300000
1354	640.391	8.27161		0	0	0	0	0	0	0	0	0	0	10500000	16300000	11100000	18800000	2.27657e+06	3.55157e+06	2.31861e+06	3.73803e+06	0	0	0	0	9584621	14500000	12900000	16500000
59	310.311	11.8172		9890620	22500000	5.05967e+06	14400000	5119781	13900000	4.88289e+06	13100000	5667977	13100000	4.91744e+06	12500000	4.71809e+06	12600000	5362248	13600000	4.89214e+06	12100000	5120997	12300000	4.78624e+06	12000000	4557417	11700000	3.75864e+06	10800000
274	233.078	4.61564		2.25917e+06	17400000	270329	239542	475777	370092	173586	218812	238474	243948	402881	334211	226649	201292	294908	286566	228802	145647	308189	301303	253600	240857	308644	241395	215918	218519
644	144.982	2.44442		734531	8.8943e+06	1.31177e+06	17400000	946760	11400000	1114752	13900000	969248	11800000	834826	9.37437e+06	765278	8.77293e+06	940486	11100000	981129	11000000	876417	10800000	878174	10900000	937634	9.35485e+06	739985	9.19187e+06
1838	229.155	2.641		0	0	0	0	0	0	381747	1.77361e+06	410801	1.81502e+06	435137	1.87843e+06	449688	1.95101e+06	459951	2.00027e+06	464223	2.01075e+06	70364	272531	66191	251659	4.0362e+06	17500000	3.60946e+06	17100000
520	326.378	9.42844		6229702	13900000	5.22806e+06	16900000	5.07287e+06	15300000	5.17246e+06	16100000	6287422	17000000	5.43217e+06	16000000	5557177	15800000	5.46008e+06	16000000	5061683	16700000	5039237	14900000	6.42804e+06	16800000	5.3771e+06	17500000	5456710	17300000
337	263.125	5.3711		1.84971e+06	16800000	516000	4.34813e+06	502867	4.22831e+06	531605	4.30172e+06	525711	4.30527e+06	447023	4.06589e+06	532337	4.2827e+06	569229	4.35918e+06	511176	4.53721e+06	459295	4.05387e+06	452770	3.92583e+06	568565	4.23806e+06	538231	4.43727e+06
647	139.988	7.28934		1.28699e+06	15200000	1.28088e+06	16800000	1.32079e+06	16200000	1.27431e+06	15500000	1.29921e+06	15300000	1.22262e+06	14500000	1.21675e+06	15500000	1171835	15000000	1.15852e+06	14600000	1.20957e+06	13700000	1.12855e+06	14200000	1.23692e+06	14500000	1.04981e+06	13300000
654	227.125	9.45632		573188	7.18071e+06	1172533	16700000	1.17532e+06	15000000	1.23044e+06	16000000	1.25109e+06	15200000	1.15767e+06	14900000	1.14877e+06	15200000	1.09938e+06	14700000	1185963	15200000	1191850	14600000	1.15478e+06	14900000	1.15381e+06	14700000	1.09428e+06	14800000
1257	213.94	0.825832		1.02332e+06	8.81297e+06	1.63196e+06	16400000	1.72838e+06	16300000	9032626	42300000	1.49592e+06	4.82716e+06	8952526	30800000	8.07412e+06	29600000	8.37977e+06	31600000	7756604	30700000	8537734	34200000	7974830	28600000	9027790	36500000	8.23644e+06	35300000
1815	257.967	4.80815		1.48004e+06	18000000	1240914	16100000	1.28083e+06	16500000	1.26e+06	15800000	1.20901e+06	14900000	1.39397e+06	15600000	1248996	16700000	1.17793e+06	14800000	1.1141e+06	14600000	1.11114e+06	14300000	1.10796e+06	14400000	1.12019e+06	14200000	1.13913e+06	14700000
2107	163.133	4.2039		3.25003e+06	15800000	3156413	14900000	3.22279e+06	14800000	3.03314e+06	14900000	3.47438e+06	14800000	3345456	15400000	3.17451e+06	15900000	3706301	15700000	3140227	15800000	3.20601e+06	15300000	3.41757e+06	16600000	3248570	16100000	3124532	15400000
92	473.345	10.2179		7.84087e+06	16200000	2.78391e+06	5.68354e+06	3436809	6.34514e+06	2.87173e+06	5.55817e+06	2.71901e+06	5.30012e+06	2.45402e+06	4.80558e+06	2.57218e+06	4.90954e+06	2374760	4.30451e+06	2.20675e+06	4.72714e+06	2669900	5.17911e+06	2612083	5.24761e+06	2249972	5.06129e+06	2.80625e+06	4.94325e+06
286	369.298	11.3103		2.16011e+06	11000000	8.16591e+06	21300000	7.0992e+06	28600000	6.99653e+06	24900000	7.65848e+06	27600000	7548054	25100000	6.42845e+06	24500000	6675959	24900000	6.00744e+06	24400000	7.53039e+06	25100000	5.93008e+06	23400000	7.0741e+06	23600000	8.29127e+06	24600000
897	413.103	0.442972	Name: Complex of 196.0639 and 218.0458 m/z;Identification method: Complex search	0	0	0	0	0	0	23000000	16100000	19300000	14300000	21300000	17800000	21100000	13900000	25300000	18400000	26900000	15400000	18800000	14100000	19000000	14500000	31600000	21400000	33000000	26000000
655	181.015	10.1757		1887655	18300000	1.16596e+06	16100000	1.33778e+06	13800000	1.17861e+06	12300000	1.06356e+06	11100000	943790	10000000	985180	9.17795e+06	1.0037e+06	8.93735e+06	995573	8.84935e+06	968069	9.63427e+06	856290	9.3787e+06	774161	8.87044e+06	848970	8.47217e+06
1372	288.196	6.28621	ID: 423;Name: 4-Hydroxy-2-nonylquinoline; N-Oxide;Molecular formula: C18H25NO2;Identification method: Pseudomonas_DB_pos.csv	0	0	0	0	0	0	0	0	0	0	8341820	12500000	9699314	14400000	0	0	0	0	0	0	0	0	12800000	19300000	10900000	17600000
143	251.177	4.75307		4468886	16000000	2012807	4.01464e+06	2108347	4.35194e+06	2.25651e+06	4.06479e+06	2184892	4.69602e+06	2.60373e+06	4.09421e+06	2.20087e+06	3.99757e+06	2.31233e+06	4.54629e+06	2.27254e+06	4.62927e+06	2.42568e+06	4.23402e+06	2.37328e+06	4.26204e+06	2.29156e+06	4.60434e+06	2134640	4.33031e+06
137	408.368	11.3115		4816114	21600000	4.61507e+06	10300000	4.18863e+06	20100000	3945040	19300000	4.74209e+06	20800000	4966052	20200000	3.78613e+06	19600000	4566953	20600000	3.90394e+06	20100000	4.90375e+06	20400000	4088236	20200000	5097816	20400000	5006956	20200000
514	429.319	10.2247		17500000	34300000	5971948	15900000	6351570	16200000	6229167	13500000	5225874	13800000	5.61567e+06	11300000	4500201	11300000	4.74385e+06	11100000	4.68627e+06	10300000	5889587	13900000	5.85809e+06	13900000	4722176	12200000	6.66053e+06	12200000
683	487.111	10.4499		1.0745e+06	1.5673e+06	282438	489419	9486574	15800000	605692	867659	250966	407210	275839	507051	232566	383641	292822	502413	316738	408467	253108	424878	222704	419130	230665	392960	307494	424164
2022	442.796	0.398375		0	0	0	0	0	0	12600000	15300000	13200000	14600000	11400000	15400000	11800000	15300000	11700000	15800000	12900000	11900000	14000000	15500000	10600000	15700000	13100000	16700000	13000000	16300000
170	413.324	11.3091		3746367	20600000	4.88489e+06	10800000	4.17608e+06	20200000	4.21457e+06	17300000	4.73955e+06	19000000	4.34338e+06	16800000	3.70603e+06	16900000	4034395	16800000	3.88124e+06	16800000	4685068	16700000	3.41684e+06	15400000	3.96332e+06	16000000	4691130	15900000
1933	217.047	2.55603		1.88707e+06	20400000	1.69219e+06	19700000	1.82241e+06	20200000	1.60202e+06	18700000	1.4504e+06	17600000	1.36195e+06	16300000	1.3009e+06	15600000	1.28581e+06	15400000	1.37331e+06	15800000	1.31949e+06	15900000	1.30005e+06	15500000	1.16714e+06	13700000	1284646	15700000
640	136.022	11.9348		886038	8.94914e+06	1.39109e+06	15600000	1.08408e+06	10300000	1.98292e+06	20000000	2319850	24600000	2.83989e+06	29900000	3.02624e+06	32000000	3407967	36900000	3.72419e+06	39700000	3.63882e+06	40900000	4.75246e+06	43800000	4.37947e+06	45600000	4.35103e+06	47600000
218	256.227	7.52221		2.85777e+06	15600000	713251	3.80048e+06	765069	4.05521e+06	647763	3.43697e+06	694193	3.6918e+06	804795	3.95326e+06	671541	3.80017e+06	691951	3.6381e+06	672083	3.5705e+06	671165	3.3907e+06	705397	3.58754e+06	660999	3.5894e+06	757901	3.62918e+06
1197	341.266	10.5596		1.24788e+06	12400000	1.49839e+06	14400000	1.31466e+06	13700000	1.38878e+06	15500000	1412924	13200000	1.525e+06	13600000	1.37993e+06	13700000	1362610	12900000	1.47375e+06	14000000	1.47585e+06	13600000	1.38736e+06	13800000	1.48934e+06	12600000	1.36488e+06	12800000
1428	318.165	2.80832		0	0	0	0	0	0	123561	344924	120593	320226	5.06641e+06	15000000	5106529	15500000	3.92518e+06	12800000	4.48763e+06	13100000	4775582	14300000	4.91087e+06	14900000	5.68975e+06	18600000	5.58509e+06	18800000
441	199.988	5.25838		1.30481e+06	15500000	1.46267e+06	15000000	1.4382e+06	14700000	1.5365e+06	15500000	1.35074e+06	15000000	1.60267e+06	15000000	1.38015e+06	15100000	1.28253e+06	14800000	1.49304e+06	15000000	1.37242e+06	14600000	1.28485e+06	13100000	1.2438e+06	13500000	1.25748e+06	13900000
80	313.235	8.95972		8488490	15400000	3.84773e+06	6.68071e+06	3715075	7.42562e+06	3939477	7.86173e+06	3311855	6.84795e+06	4.1553e+06	8.07789e+06	3.88474e+06	7.28628e+06	4122294	7517453	3.62983e+06	7.00617e+06	3391042	7.02752e+06	3.71531e+06	7.32471e+06	3609110	7.1744e+06	3.50005e+06	6.86979e+06
856	250.178	6.79292		1292759	11600000	1.32248e+06	14500000	1.37688e+06	14500000	1.41182e+06	14400000	1.58208e+06	14100000	1.41723e+06	14600000	1.52116e+06	13900000	1.40761e+06	15600000	1.58495e+06	14700000	1.45467e+06	14200000	1.35671e+06	14700000	1.44689e+06	14600000	1463347	13900000
1375	274.18	7.16302	ID: 433;Name: 4-Hydroxy-2-octylquinoline; N-Oxide;Molecular formula: C17H23NO2;Identification method: Pseudomonas_DB_pos.csv	0	0	0	0	0	0	0	0	0	0	8227712	13300000	9434511	14000000	0	0	0	0	0	0	0	0	10700000	16600000	10700000	16100000
235	256.181	5.87981		2670227	15000000	1.84649e+06	1.8122e+06	1.70292e+06	2.5131e+06	2010649	2.23641e+06	1.81557e+06	2.43596e+06	1.90006e+06	2.19635e+06	1.58628e+06	2.29338e+06	1.8349e+06	2.21855e+06	1.83465e+06	1.78629e+06	1.59019e+06	2.13848e+06	1.60892e+06	2.01527e+06	1.82625e+06	1.90014e+06	1.74143e+06	2.35562e+06
2462	555.351	10.7527		0	0	0	0	0	0	0	0	0	0	6745462	13300000	5.64669e+06	10400000	7.90867e+06	14600000	7.56385e+06	14900000	21673.9	8898.59	0	0	4.18722e+06	6.74333e+06	2.71173e+06	5.58747e+06
1721	157.084	5.62763		1.53231e+06	12300000	1.70439e+06	16200000	1.73879e+06	16900000	1.58683e+06	15600000	1.57802e+06	15500000	1.45158e+06	14800000	1.3886e+06	13600000	1.46941e+06	14000000	1.45875e+06	14200000	1.35887e+06	13100000	1.26902e+06	12100000	1.42969e+06	13700000	1321180	13000000
1269	146.98	9.42876		682661	8.18864e+06	1.19107e+06	14200000	726794	8.67733e+06	1.20269e+06	14100000	1.1402e+06	14800000	1.08832e+06	13100000	1.00038e+06	12900000	1.02534e+06	12200000	976784	11800000	915607	11400000	959598	11800000	914754	11300000	950640	11600000
43	330.337	8.72247		11800000	25700000	3.80234e+06	8.57325e+06	3.86403e+06	8.45066e+06	3.26494e+06	7.02191e+06	2.51342e+06	6.32821e+06	2.56508e+06	5.95296e+06	2.61121e+06	5.72246e+06	2607474	5.73669e+06	2.18662e+06	5.55728e+06	2.63788e+06	5.55919e+06	2.63487e+06	5.22736e+06	2.17029e+06	5.35212e+06	2721059	3.8305e+06
1373	160.076	2.89211		0	0	0	0	0	0	0	0	0	0	8317947	9.80032e+06	8420559	10200000	0	0	0	0	0	0	0	0	16300000	20400000	15500000	19200000
1767	345.174	9.25122		0	0	0	0	0	0	0	0	0	0	5147499	13700000	5.03462e+06	15400000	6944060	13800000	4718772	12800000	0	0	0	0	4.45832e+06	12600000	4471170	13400000
869	198.001	6.74942		1.11712e+06	13000000	1133289	12700000	1184412	14600000	1.10124e+06	13400000	1045184	12800000	1129558	12900000	1.09458e+06	12600000	1.081e+06	12400000	1.06805e+06	12200000	1.09469e+06	12600000	1.00031e+06	11800000	1.11575e+06	12100000	1.06494e+06	12000000
1345	189.149	9.24703		0	0	0	0	0	0	0	0	0	0	11700000	19300000	10400000	20700000	9659727	14600000	6367443	12700000	15201	10315.4	11762.7	5157.26	9046599	13300000	7043331	13200000
1359	233.068	2.42785	Name: [M+Na-H] 21.9825 m/z adduct of 211.0866 m/z;Identification method: Adduct search	0	0	0	0	0	0	0	0	0	0	9460980	16800000	8144886	16000000	196355	72697.2	178738	89327.2	0	0	0	0	7.18099e+06	13100000	6.86565e+06	12700000
2408	193.097	3.12252		0	0	0	0	0	0	0	0	0	0	14400000	15200000	15100000	15300000	11800000	11300000	13300000	14500000	310810	338581	352975	357035	8.14589e+06	8.32699e+06	8921816	9.00984e+06
42	284.295	11.73		11800000	22600000	3978001	8.53211e+06	4540474	8.13554e+06	3.35838e+06	6.88315e+06	3.38784e+06	7.09398e+06	3.30359e+06	7.18236e+06	3278931	6.86212e+06	3178232	6.32839e+06	3.13635e+06	7.06704e+06	4210599	7.35609e+06	2.7902e+06	6.22894e+06	3.21603e+06	6.78924e+06	3.0163e+06	6.90712e+06
458	536.166	3.80335		1.23437e+06	14500000	647120	6.70815e+06	907799	8.84173e+06	650993	5.62211e+06	451080	4.68441e+06	419343	4.22239e+06	361704	3.84849e+06	338291	3.53016e+06	372917	3.63304e+06	318717	3.35178e+06	383609	3.17738e+06	299824	3.15385e+06	344977	3.34227e+06
238	214.18	5.75264		2.603e+06	14400000	690940	3.30186e+06	665996	3.2715e+06	673324	3.02319e+06	658147	3.37961e+06	678539	3.30261e+06	702632	3.37049e+06	687680	3.27178e+06	697820	3.0709e+06	619544	3.10318e+06	708624	3.22276e+06	684755	3.09558e+06	708504	3.2843e+06
1387	270.185	7.19292	ID: 421;Name: 4-Hydroxy-2-nonylquinoline; 1',2'-Didehydro(E-);Molecular formula: C18H23NO;Identification method: Pseudomonas_DB_pos.csv	0	0	0	0	0	0	0	0	0	0	7233087	12200000	8629764	13500000	0	0	0	0	0	0	0	0	9792141	15100000	10100000	15600000
2468	331.248	9.24271		0	0	0	0	0	0	0	0	0	0	8647720	14700000	8857525	16000000	9830737	13300000	7.05685e+06	14200000	22402	18699	0	0	3.56154e+06	5.44517e+06	2914967	5.31036e+06
871	207.985	2.20237		1.2439e+06	14200000	1.09726e+06	12200000	1.16471e+06	14100000	1.09269e+06	12200000	1.08424e+06	12100000	1.11788e+06	11800000	1.06331e+06	11900000	1.0299e+06	11500000	984480	11300000	972570	11500000	1136472	11400000	1084718	11400000	1.07304e+06	11700000
1355	207.055	5.5355		0	0	0	0	0	0	0	0	0	0	10300000	18000000	10500000	19500000	609616	1.02122e+06	592900	995653	0	0	0	0	5858718	9.49193e+06	5496925	10200000
99	496.421	11.3031		7099036	14000000	4116629	8.49996e+06	4.62876e+06	7.95507e+06	3800572	7.38056e+06	3.5446e+06	8.50713e+06	3.4105e+06	7.50221e+06	3.46922e+06	7.43243e+06	4.02319e+06	8.17346e+06	3.62551e+06	7.64169e+06	3.98017e+06	7.75214e+06	4.18642e+06	8.61992e+06	3.75749e+06	7.90013e+06	3.44119e+06	8.22123e+06
925	268.104	0.94527		15551.4	6698.22	0	0	0	0	9413686	13900000	10800000	14300000	1.77151e+06	1.50807e+06	1.58215e+06	2.12866e+06	1.33513e+06	1.92651e+06	1.38707e+06	1.88762e+06	1.11344e+06	1.30181e+06	1.1974e+06	1.51405e+06	1.14056e+06	1.36271e+06	1013428	1.15396e+06
121	287.222	9.85928		5.64111e+06	13900000	3.84918e+06	8.11014e+06	3395579	7.52365e+06	2.99822e+06	7.3953e+06	3.17445e+06	7.68931e+06	3.60781e+06	7.61934e+06	3.23001e+06	8.09286e+06	3.52156e+06	8.23971e+06	3.4471e+06	8.24486e+06	4607856	8.40724e+06	3.91113e+06	8.621e+06	3.65211e+06	8.1427e+06	3441951	7.68498e+06
2308	227.125	9.16524		764452	7.43895e+06	1.24813e+06	13600000	1.27144e+06	13600000	1.26003e+06	13700000	1.20795e+06	13100000	1.21954e+06	9.60519e+06	1.26218e+06	10100000	1277441	9.69044e+06	1.23345e+06	10300000	1.28205e+06	12900000	1157872	13700000	1.2477e+06	9.91441e+06	1.25556e+06	10000000
460	174.985	0.726894		1.22778e+06	13700000	735269	7.04497e+06	675237	6.92187e+06	646072	4.44155e+06	624686	4.45619e+06	592155	4.71516e+06	650412	4.99252e+06	635663	4.34246e+06	585275	4.71214e+06	622706	4.40962e+06	606507	4.77478e+06	616724	4.48906e+06	588711	4.36792e+06
2042	681.578	11.7537		2.39844e+06	4.70574e+06	3.22052e+06	6.77731e+06	2840739	4.62658e+06	4704647	7.23752e+06	4.64516e+06	9.34355e+06	4.78594e+06	10100000	6.54275e+06	12400000	5465874	11300000	6053770	11600000	5784879	11200000	6.31791e+06	13700000	6.73694e+06	10700000	7.36119e+06	11100000
94	387.322	7.66165		7.55759e+06	13600000	933575	1.47264e+06	1.06413e+06	1.61003e+06	831304	1.18599e+06	736807	1.10758e+06	1.89106e+06	3.0623e+06	1.70297e+06	2.55409e+06	1.1571e+06	1.65585e+06	829004	1.41342e+06	675926	1.23895e+06	756330	1.08642e+06	693270	1.20799e+06	668386	1.06582e+06
1403	351.672	8.32347		0	0	0	0	0	0	0	0	0	0	5875240	15400000	6053205	15300000	1.35593e+06	3.50005e+06	1.30551e+06	3.64272e+06	0	0	0	0	4.25108e+06	11800000	4387440	12000000
179	191.104	4.98057		3.47493e+06	13600000	1.83679e+06	9.3146e+06	1.64756e+06	8.33127e+06	1.82169e+06	9.19905e+06	1.87538e+06	9.25244e+06	2008916	9.32176e+06	1.91488e+06	9.43065e+06	1.83299e+06	9.13179e+06	1.91856e+06	9.66139e+06	2.01746e+06	9.72697e+06	1.80891e+06	9.48739e+06	1.80952e+06	9.29803e+06	1918364	9.44364e+06
486	163.039	0.00629872		5320389	17300000	15600000	12100000	6.6513e+06	17400000	16200000	21600000	5149237	16000000	5888776	15200000	13900000	6.77035e+06	5.49044e+06	15300000	4756026	14700000	13000000	17600000	4.43583e+06	14400000	4.1387e+06	13100000	11700000	15100000
1841	666.603	11.9324		3402042	11700000	3.65486e+06	10500000	2.23101e+06	9.28937e+06	3.17117e+06	10700000	3.51617e+06	10400000	3030672	11000000	3.08705e+06	10400000	3.63359e+06	10500000	3.24653e+06	11800000	2.96379e+06	9.83578e+06	2.84365e+06	9.13212e+06	3.76345e+06	13600000	3.8655e+06	13400000
1831	625.552	11.7783		145060	370697	143051	313657	132222	329598	148126	348470	177116	340936	1584663	3.19046e+06	1.23872e+06	2.69518e+06	1.1898e+06	2.46208e+06	986032	2.09346e+06	1.11816e+06	2.23423e+06	1.2541e+06	2.40083e+06	8902709	14000000	5364375	13000000
2644	268.188	6.36886		8172968	37100000	2684776	13000000	2.75078e+06	13100000	2304463	12800000	2.66734e+06	13700000	2416348	12000000	2.38117e+06	12200000	2718844	13200000	2738573	13500000	2.48792e+06	12600000	2.73801e+06	12900000	2727040	12300000	2.37484e+06	12100000
2052	279.028	0.77551		0	0	0	0	0	0	5968133	13200000	6354036	12900000	5276674	9.2222e+06	4.94338e+06	8.65755e+06	5.55447e+06	9.20607e+06	5518955	10400000	6297652	11700000	5999273	13500000	6.36307e+06	11300000	5491022	12100000
685	501.087	10.4505	Name: [M+K-H] 37.9559 m/z adduct of 463.1305 m/z;Identification method: Adduct search	960996	1.22405e+06	308791	429792	8690095	13400000	708281	775291	278529	349806	256398	431385	263413	340542	311531	418025	285218	380484	228648	337003	215898	332494	241314	349493	283002	372619
1940	146.98	10.1907		1.08644e+06	11100000	1459581	15500000	942286	9.49747e+06	1.55024e+06	15400000	1.32589e+06	14800000	1.40204e+06	14300000	1.41299e+06	14000000	1.3406e+06	13400000	1255930	13100000	1.38372e+06	13100000	1179728	12900000	1.26091e+06	12600000	1.17168e+06	13400000
692	186.222	6.946		30600000	50800000	6.71502e+06	13600000	7265943	13200000	7606977	13100000	7.48667e+06	12800000	7828404	13100000	6.84473e+06	12200000	6.72956e+06	12700000	7.57799e+06	12700000	8155668	12700000	6.31788e+06	12200000	7805632	13700000	7861238	13400000
2511	336.311	10.2111	Name: [M+NH3] 17.0265 m/z adduct of 319.2844 m/z;Identification method: Adduct search	7.91533e+06	16500000	3.91861e+06	9.15248e+06	4.1884e+06	9.24492e+06	5455404	10600000	3.99922e+06	10000000	5.04614e+06	11700000	6.06757e+06	12300000	4.45026e+06	11900000	5258315	13200000	5.0802e+06	11000000	5240293	10800000	5766359	12400000	5048336	11800000
2346	257.967	4.70228		1.48004e+06	14800000	1197326	13200000	1.26561e+06	13700000	1.26e+06	13100000	1296395	12200000	1.39397e+06	12900000	1.19701e+06	12700000	1174780	13200000	1.31947e+06	12500000	1.12439e+06	12000000	1.12449e+06	12400000	1.20075e+06	11900000	1.12373e+06	12000000
1888	217.105	11.92		1.31761e+06	12300000	1.38353e+06	12900000	1.50739e+06	13000000	1595612	13200000	1.35795e+06	11900000	1.38458e+06	12700000	1.21492e+06	11800000	1.24232e+06	11200000	1.3583e+06	11800000	1238961	11200000	1579601	11300000	1.41712e+06	13100000	1.23958e+06	11200000
711	355.282	10.7907		9512466	20500000	4.4827e+06	11800000	5.11044e+06	13100000	4.07347e+06	11000000	5.63217e+06	12900000	4063474	10800000	4201329	11000000	4381364	10300000	4457222	11300000	4.36305e+06	11400000	4.45058e+06	11000000	4406557	9.48671e+06	3.83166e+06	11000000
1806	260.165	7.42504	ID: 372;Name: 2-Heptyl-4-hydroxyquinoline; N-Oxide;Molecular formula: C16H21NO2;Identification method: Pseudomonas_DB_pos.csv	0	0	0	0	0	0	0	0	0	0	1.23573e+06	10400000	1.36646e+06	13000000	103186	851771	22844.1	125965	0	0	0	0	1.31479e+06	10100000	1.29984e+06	11000000
2473	212.089	1.76687	Name: [M+Na-H] 21.9825 m/z adduct of 190.1074 m/z;Identification method: Adduct search	0	0	0	0	0	0	0	0	0	0	4.40061e+06	6.52858e+06	3.97865e+06	6.82273e+06	6.2696e+06	12800000	6643111	13000000	0	0	0	0	4805906	8.16819e+06	4446402	7.91695e+06
296	453.27	10.0183	ID: 201;Name: Cyclo(4-hydroxyprolylleucyl-4-hydroxyprolylleucyl); (2R,2'S,2''S,2'''S,4R,4''R)-form;Molecular formula: C22H36N4O6;Identification method: Pseudomonas_DB_pos.csv	2.10131e+06	13000000	132022	863288	280033	1.67903e+06	89536.5	507097	82341.4	332336	50450	224976	51967.6	217833	54052	178696	46164.2	108724	60423.2	89388.3	42198.9	87207.1	21495.9	54432.5	20232.9	48022.8
2419	236.017	0.442972		0	0	0	0	0	0	8602184	7.70939e+06	8163173	7.37551e+06	11000000	10400000	10300000	10300000	12700000	11200000	12600000	12900000	12700000	10400000	11000000	10500000	12700000	11700000	14200000	13300000
1900	217.105	11.4986		1.58202e+06	13300000	1.27906e+06	13200000	1.38453e+06	12600000	1579240	12900000	1.26281e+06	11700000	1.32203e+06	11900000	1.20398e+06	11800000	1.28375e+06	11600000	1.35739e+06	11500000	1303461	11800000	1.29834e+06	11900000	1.217e+06	12900000	1.19512e+06	11000000
1363	313.172	9.75339		16240.9	7237.65	0	0	0	0	0	0	0	0	9126229	17500000	7578164	16300000	7187212	12900000	6.75888e+06	11900000	0	0	0	0	4564071	9.82498e+06	4603866	9.22594e+06
2475	171.146	10.2381		1.23747e+06	4.85846e+06	1159213	4.84424e+06	1.18609e+06	5.00772e+06	1132727	4.71055e+06	1.11029e+06	4.25122e+06	2.71246e+06	7.12011e+06	2.63732e+06	7.18923e+06	5646241	12800000	6.45679e+06	12900000	1.03155e+06	4.42897e+06	1070625	4.40463e+06	1.1971e+06	4.7394e+06	1.192e+06	4.24743e+06
131	386.399	10.5367		5055566	12900000	3.96221e+06	8.38247e+06	3.14177e+06	6.23807e+06	2.91062e+06	7.37197e+06	3.02934e+06	7.74534e+06	2.83208e+06	7.58837e+06	3.1489e+06	7.63859e+06	3.50354e+06	7.73561e+06	3.38029e+06	8.15018e+06	3.3734e+06	8.41139e+06	3087463	7.87257e+06	3.87959e+06	7.10578e+06	3540083	7.73179e+06
1368	499.288	8.7464	ID: 555;Name: Mupirocin F2;Molecular formula: C26H42O9;Identification method: Pseudomonas_DB_pos.csv	0	0	0	0	0	0	0	0	0	0	8732057	19000000	8632831	19200000	1.26207e+06	2.27797e+06	1.52399e+06	3.08859e+06	0	0	0	0	6228853	11700000	5.30382e+06	12900000
1321	543.29	9.75533		0	0	0	0	0	0	0	0	0	0	15900000	22300000	11100000	18800000	9018022	12800000	8950704	12700000	17221.7	7435.27	0	0	5.42016e+06	9.99535e+06	5237062	9.55662e+06
2339	182.985	11.916		769657	5.01876e+06	1.01549e+06	7.6696e+06	750478	5.69528e+06	1.08371e+06	7.87004e+06	1.03108e+06	8.37932e+06	1.29134e+06	9.51833e+06	1.08949e+06	9.82302e+06	1312224	12700000	1.44757e+06	11400000	1.43495e+06	11900000	1449403	11900000	1.58105e+06	12800000	1.50188e+06	12800000
1381	308.162	7.35775	Name: [M+Na-H] 21.9825 m/z adduct of 286.1803 m/z;Identification method: Adduct search	0	0	0	0	0	0	0	0	0	0	7.49355e+06	10500000	5.85906e+06	10600000	0	0	0	0	0	0	0	0	7.62656e+06	16700000	8623124	14800000
1556	227.081	2.43659		0	0	0	0	0	0	0	0	0	0	2.57021e+06	13300000	2468027	15700000	448775	584628	416410	533776	0	0	0	0	2335996	12000000	2.27429e+06	10900000
132	501.376	11.2899		5055090	23100000	1.76023e+06	2.22922e+06	1.91381e+06	8.34193e+06	1.58927e+06	6.36401e+06	1.49605e+06	6.44267e+06	1.2773e+06	5.67291e+06	1.35549e+06	5.40567e+06	1.56941e+06	5.37248e+06	1.52289e+06	5.01223e+06	1.65563e+06	4.9784e+06	1.46333e+06	4.48208e+06	1.34768e+06	4.29824e+06	1.1928e+06	4.19675e+06
657	184.986	8.38101		1.13764e+06	10900000	1.14928e+06	12500000	1.14987e+06	11500000	1.1296e+06	11400000	1.10831e+06	11100000	1.04047e+06	10200000	1.06342e+06	10200000	1.05699e+06	10300000	1.04864e+06	10300000	1.09056e+06	10200000	1.0322e+06	10200000	1.05287e+06	9.78114e+06	997147	9.92611e+06
77	512.416	10.2082		8689297	19700000	4488583	10300000	4.4507e+06	9.67187e+06	6.59371e+06	11800000	4740187	11400000	4856211	10800000	5336557	10100000	4.67428e+06	10700000	6167095	11600000	5657575	12400000	4971980	10800000	6351645	11500000	4771563	11600000
2498	717.377	10.2496		0	0	0	0	0	0	0	0	0	0	5530239	14900000	6.67359e+06	15100000	6.09693e+06	11200000	5869520	12400000	0	0	0	0	4230824	10200000	5501632	10900000
2683	213.146	5.71371		2.46427e+06	12600000	2.52326e+06	11700000	2.3746e+06	11800000	2.57398e+06	12600000	2654136	11900000	2599738	11900000	2.47941e+06	12200000	2.52627e+06	11900000	2.3494e+06	12400000	2.3188e+06	11100000	2346557	11300000	2375753	11400000	2.21366e+06	11200000
2832	250.178	6.8423		1.11611e+06	8.12009e+06	1.32248e+06	10400000	1.32685e+06	9.71675e+06	1.33967e+06	10200000	1.34277e+06	10400000	1.28563e+06	10000000	1.26447e+06	10300000	1.24153e+06	10300000	1.39321e+06	12300000	1.2697e+06	10300000	1.35671e+06	10500000	1.25016e+06	10200000	1.23847e+06	9.79181e+06
79	457.35	11.3043		8609951	17300000	3.93222e+06	7.23152e+06	3048868	13900000	3.31935e+06	11800000	3.99111e+06	12800000	2.83713e+06	10900000	2.73804e+06	10500000	2.79844e+06	10500000	2752180	10400000	3.73061e+06	10700000	2918808	9.84305e+06	2987547	10100000	3.43138e+06	10000000
184	666.603	11.9324		3402042	12900000	3.65486e+06	10500000	2.23101e+06	9.28937e+06	3.17117e+06	10700000	3.51617e+06	11500000	3030672	10100000	3.08705e+06	11200000	3.63359e+06	11500000	3.24653e+06	11800000	2.96379e+06	10700000	2.84365e+06	10100000	3.76345e+06	13600000	3.8655e+06	12100000
365	213.146	5.79778		1.6677e+06	17800000	1.19404e+06	13600000	1.3314e+06	14000000	1261209	13900000	1.27897e+06	13500000	1.19433e+06	13200000	1.3089e+06	13500000	1.22115e+06	6.32799e+06	1.19655e+06	12700000	1.21783e+06	12300000	1.22802e+06	12600000	1.26687e+06	13300000	1.21804e+06	12900000
181	385.293	9.98937		3439392	12100000	1.05062e+06	3.86483e+06	959626	4.02144e+06	1.13995e+06	3.85016e+06	1053010	3.97793e+06	923967	3.12738e+06	865863	3.38986e+06	833708	3.21678e+06	857505	3.19737e+06	980363	3.17665e+06	690423	2.95847e+06	683425	2.81816e+06	760296	2.77801e+06
923	628.691	0.39633		0	0	0	0	0	0	10100000	9.74226e+06	11000000	10200000	10200000	12300000	10100000	12000000	11600000	9.83056e+06	10800000	9.98674e+06	12500000	12900000	8881122	8.97126e+06	10200000	11300000	10900000	12100000
944	377.056	0.780265		0	0	0	0	0	0	7453346	16700000	5.9872e+06	14700000	4187298	6.20486e+06	5100544	6.56901e+06	5361811	10000000	6030323	10200000	6319402	11200000	6054173	12800000	7276674	12700000	6331006	12800000
2425	710.654	0.397015		0	0	0	0	0	0	10200000	10000000	10300000	9.7469e+06	10600000	9.80162e+06	10400000	9.35358e+06	10300000	9.49601e+06	11200000	11900000	11800000	10600000	7.63164e+06	9.71835e+06	9080601	8.24418e+06	9400264	10000000
346	122.547	4.24948		1.76137e+06	11900000	1.21806e+06	7.08079e+06	1.00942e+06	6.94779e+06	1.04409e+06	6.36957e+06	979359	5.90502e+06	905676	5.07097e+06	1.10727e+06	5.64421e+06	879194	4.33735e+06	1.02107e+06	5.36856e+06	950013	5.56997e+06	850738	5.37518e+06	899715	5.0013e+06	905358	4.9544e+06
1406	331.248	8.32348		0	0	0	0	0	0	0	0	0	0	5715941	13600000	5.24612e+06	13100000	1012913	2.55074e+06	1.06233e+06	2.68799e+06	0	0	0	0	4578408	6.70664e+06	3626260	10700000
2057	297.04	0.776878		0	0	0	0	0	0	6677999	13100000	6.51056e+06	12500000	5240838	8.25159e+06	5025221	8.35859e+06	5.15274e+06	8.29519e+06	5.08206e+06	9.09829e+06	5.72124e+06	10900000	5571807	11900000	6.06156e+06	10400000	5.12116e+06	10700000
1902	217.047	2.57227		1764019	15500000	1.69219e+06	15800000	1.68738e+06	16000000	1601673	14300000	1.39487e+06	14100000	1.36195e+06	12600000	1.3009e+06	12700000	1.28581e+06	12300000	1.37331e+06	12200000	1304572	12600000	1.30005e+06	12300000	1.16714e+06	11900000	1284646	12100000
1400	442.266	2.52865		0	0	0	0	0	0	638217	1.08007e+06	734907	1.11676e+06	5964836	11800000	9988474	12700000	3.22669e+06	6.00528e+06	3.47967e+06	5.92275e+06	777909	1.39995e+06	798982	1.4343e+06	138729	123767	104208	150525
2563	408.368	11.3235	Name: [M+NH3] 17.0265 m/z adduct of 391.3414 m/z;Identification method: Adduct search	9564365	17100000	4.61507e+06	11000000	4.18863e+06	11300000	3945040	10300000	4.74209e+06	11800000	4966052	11200000	3.78613e+06	10400000	4566953	10900000	3.90394e+06	11800000	4.90375e+06	11400000	4088236	11000000	5097816	11500000	5006956	11600000
1402	316.227	8.79982	ID: 928;Name: 2-Undecyl-4(1H)-quinolinone; N-Oxide;Molecular formula: C20H29NO2;Identification method: Pseudomonas_DB_pos.csv	0	0	0	0	0	0	0	0	0	0	5.92269e+06	8.73258e+06	6575706	9.9728e+06	0	0	0	0	0	0	0	0	7293162	13700000	7.61435e+06	13600000
2485	171.144	9.75027		1141382	4.02644e+06	1.10348e+06	3.54431e+06	1107762	3.6146e+06	1.14166e+06	4.00218e+06	1.0679e+06	3.90046e+06	10700000	17800000	8360983	15200000	6550648	11900000	6.15661e+06	11800000	979366	3.17831e+06	1.08179e+06	3.29179e+06	4.21836e+06	9.76218e+06	4064081	8.55845e+06
2532	319.284	10.2117		7.03317e+06	15300000	3.5856e+06	8.16591e+06	3746508	8.14813e+06	4918451	9.42794e+06	3.7032e+06	9.04822e+06	4.80116e+06	10700000	5355001	10500000	4390775	10200000	4.73434e+06	11700000	4.82303e+06	9.94124e+06	4505381	9.6118e+06	5.22952e+06	10900000	4888938	9.9644e+06
961	143.997	0.12306		1660813	24400000	1374605	20400000	1.43196e+06	20600000	6473507	2.31192e+06	1.47069e+06	21000000	1.24181e+06	19500000	1.26369e+06	19600000	1.86144e+06	19900000	1229565	18700000	5964089	21400000	1.27475e+06	19600000	1.19519e+06	18500000	1.19414e+06	18600000
1910	270.185	7.53459	ID: 421;Name: 4-Hydroxy-2-nonylquinoline; 1',2'-Didehydro(E-);Molecular formula: C18H23NO;Identification method: Pseudomonas_DB_pos.csv	0	0	0	0	0	0	0	0	0	0	2.64045e+06	7.64688e+06	2.66448e+06	7.68652e+06	0	0	0	0	0	0	0	0	3087749	9.71565e+06	4.78517e+06	11600000
64	242.284	7.1557		9746994	21100000	1.95505e+06	4.2323e+06	2.36226e+06	4.21513e+06	1979038	3.60055e+06	1.86014e+06	3.50175e+06	2.04367e+06	3.79385e+06	1.8788e+06	3.69594e+06	1.71812e+06	3.31772e+06	1.67336e+06	3.05038e+06	1.6041e+06	3.15497e+06	1.53593e+06	3.05427e+06	1.77139e+06	2.0808e+06	1.74517e+06	3.25073e+06
559	171.149	0.0032359		1.41308e+06	20700000	3.03053e+06	3.15424e+06	1.54682e+06	20800000	3.25598e+06	20500000	1.20871e+06	19400000	1.39574e+06	20000000	2.20706e+06	18300000	1.38789e+06	18300000	1.10235e+06	17900000	2.87488e+06	18100000	1.08307e+06	17500000	1.01998e+06	17500000	2.58012e+06	17200000
2441	220.118	2.18531		0	0	0	0	0	0	80264	92773.3	92637.2	74492.1	12000000	11400000	12200000	12400000	9570244	10600000	9127530	11500000	5471201	5.5688e+06	5.39143e+06	5.6201e+06	5015886	5.47744e+06	5417408	5.50734e+06
2867	223.988	10.8783		1750528	16100000	1.28488e+06	11600000	1.43027e+06	12400000	1.22626e+06	11500000	1.26586e+06	11300000	1155267	10300000	1.10763e+06	10500000	1.12133e+06	10500000	1.11349e+06	11500000	1.09915e+06	10100000	1.10498e+06	9.68849e+06	1.02832e+06	9.51463e+06	1.04399e+06	10000000
125	242.284	7.51863		5408585	11500000	3036513	6.07759e+06	3.13496e+06	6.57987e+06	3.14356e+06	6.06322e+06	2.73897e+06	6.10923e+06	3610185	6.22338e+06	2.9617e+06	6.8332e+06	3.07809e+06	6.1452e+06	2.78421e+06	6.09519e+06	2.78609e+06	5.26575e+06	2.97962e+06	6.35379e+06	3043284	6.30612e+06	3.00531e+06	6.70184e+06
256	282.279	11.0302		2.43966e+06	14600000	1.66562e+06	11100000	1.84617e+06	11300000	1.70655e+06	11300000	1.62963e+06	10600000	1.64306e+06	10900000	2.05246e+06	10900000	2.03386e+06	8.11739e+06	1.78647e+06	10300000	1.96657e+06	11700000	1.48703e+06	10200000	2.28735e+06	10800000	1.91143e+06	9.81606e+06
1209	208.944	1.33092		1.04203e+06	7.49912e+06	1.45691e+06	9.83806e+06	1.19984e+06	9.60765e+06	1.25024e+06	11300000	1.45884e+06	10000000	1290500	10100000	1.35618e+06	10500000	1.2971e+06	10200000	1.51015e+06	10500000	1.41844e+06	10400000	1455574	10100000	1.4083e+06	9.85847e+06	1.48281e+06	9.32732e+06
1456	314.211	8.42034		0	0	0	0	0	0	0	0	0	0	4.20178e+06	6.61365e+06	4.51737e+06	7.01777e+06	0	0	0	0	0	0	0	0	8536077	16700000	7406771	15600000
1981	223.988	10.8405		1750528	15300000	1.28488e+06	11700000	1.43027e+06	12500000	1.22626e+06	10400000	1.26586e+06	11200000	1.10189e+06	10200000	1.10763e+06	9.92863e+06	1.12133e+06	9.9131e+06	1107180	9.70444e+06	1.09915e+06	11300000	1.10498e+06	9.62604e+06	1.10603e+06	9.50976e+06	1040895	9.1745e+06
372	395.228	9.95003		1.64979e+06	11300000	100510	673072	276754	1.54745e+06	93064.2	310302	53666.2	202509	50470.5	129028	40179.3	72378.3	22429.9	67886.7	42914.4	59699.7	18566.2	56229	34528.6	33012.4	16438.2	6664.62	17988	26231.4
2291	250.178	6.92747		916816	7.12071e+06	1.32248e+06	9.42457e+06	1.14507e+06	8.8456e+06	1.26147e+06	9.24068e+06	1.13593e+06	9.24917e+06	1.23086e+06	9.52501e+06	1.26447e+06	9.13351e+06	1.22214e+06	9.58859e+06	1.39321e+06	9.48356e+06	1.17327e+06	9.39494e+06	1.33222e+06	11200000	1.15837e+06	9.13765e+06	1.20259e+06	9.14385e+06
1777	213.098	2.64874		0	0	0	0	0	0	0	0	0	0	1.73245e+06	8.60506e+06	2098238	11200000	14444.3	6558.23	18335.8	32559.6	0	0	0	0	1.17391e+06	5.63377e+06	1.13659e+06	6.1399e+06
76	349.06	8.5378	Name: [M+Na-H] 21.9825 m/z adduct of 327.0782 m/z;Identification method: Adduct search	8733601	15300000	3895419	7.34759e+06	3.49419e+06	7.35541e+06	3.4692e+06	7.15652e+06	3.67872e+06	6.89089e+06	4.3912e+06	7.67322e+06	3.68804e+06	7.40658e+06	3.71596e+06	7.11589e+06	3.75482e+06	7.67817e+06	4.1269e+06	7.88979e+06	4.79669e+06	8.76992e+06	3.59768e+06	7.06346e+06	3.8722e+06	7.87973e+06
658	158.003	0.12016		1596013	18300000	1.14824e+06	16800000	1.17298e+06	15200000	1.10222e+06	14600000	1.08531e+06	14400000	1.09031e+06	14800000	1.11964e+06	14400000	1.16351e+06	14700000	1.05201e+06	14400000	1091436	5.57184e+06	1142647	14700000	1.11675e+06	14400000	1.11232e+06	13900000
623	424.363	10.2295		14600000	32200000	1.64968e+06	5.41161e+06	6906525	21000000	8353103	16900000	7.78579e+06	22100000	8.1828e+06	21700000	7433108	22200000	7.55698e+06	22200000	8.28931e+06	21500000	7.73039e+06	22500000	7.70979e+06	23500000	7.24215e+06	23000000	11100000	24400000
197	380.337	10.0027		3.20348e+06	11100000	1.15047e+06	3.89237e+06	1.12594e+06	3.61088e+06	1.32874e+06	4.13416e+06	1.16063e+06	4.15141e+06	931105	3.24885e+06	1.06855e+06	3.56746e+06	902813	3.56405e+06	1.10374e+06	3.64754e+06	1.12109e+06	3.67602e+06	1.07705e+06	3.44572e+06	911951	3.37973e+06	971621	3.25068e+06
271	222.147	5.09454		2.28487e+06	11100000	692016	2.46883e+06	620582	2.17511e+06	698048	2.52896e+06	689305	2.67471e+06	647826	2.305e+06	636048	2.3429e+06	661136	2.31157e+06	605952	2.36801e+06	607756	2.30292e+06	732552	2.50654e+06	723540	2.49709e+06	609009	2.27396e+06
588	496.421	11.1519		13600000	51700000	2.22561e+06	10900000	2.56607e+06	11100000	2.74088e+06	9.86246e+06	2020688	8.65152e+06	1.80883e+06	7.89543e+06	1.65315e+06	7.64032e+06	1.85107e+06	7.58994e+06	1.65834e+06	6.97558e+06	1.60083e+06	6.9534e+06	1.37146e+06	6.42685e+06	1.32382e+06	6.28383e+06	1.24685e+06	5.58683e+06
212	570.458	10.5569		2.96993e+06	10900000	556293	2.55236e+06	661964	2.51169e+06	555888	2.07757e+06	534908	2.1247e+06	528700	2.32766e+06	526891	2.29584e+06	477800	2.21741e+06	557942	2.38952e+06	558537	2.18474e+06	483107	1.8913e+06	461671	1.87713e+06	432101	1.87887e+06
2508	240.143	10.2363		0	0	0	0	0	0	0	0	0	0	1.70832e+06	2.66892e+06	1.63075e+06	2.5875e+06	6791259	11100000	5.33553e+06	10800000	48020.1	41560.9	29333.7	9761.99	512378	735912	439918	673013
1747	250.178	6.89475		956224	7.08318e+06	1.32248e+06	9.40268e+06	1.14507e+06	8.90246e+06	1.26147e+06	9.36671e+06	1.34277e+06	9.45318e+06	1.23086e+06	10700000	1.26447e+06	9.13872e+06	1.23136e+06	9.37767e+06	1.39321e+06	9.65534e+06	1.17327e+06	9.57218e+06	1.33222e+06	9.68202e+06	1.25016e+06	9.29876e+06	1.20259e+06	9.20666e+06
122	253.141	7.67515		5.57393e+06	10700000	2.3184e+06	3.92604e+06	2.11419e+06	3.63826e+06	2.03589e+06	3.67242e+06	2.14192e+06	3.69571e+06	2.17935e+06	3.78168e+06	2152106	3.62963e+06	2.03341e+06	3.63067e+06	2.10575e+06	3.74105e+06	2.016e+06	3.70803e+06	2.06429e+06	3.75549e+06	2.14603e+06	3.65474e+06	2.05592e+06	3.63128e+06
2166	282.279	11.0107		4256731	15800000	1.91569e+06	10300000	1.88679e+06	10600000	1.81528e+06	9.89964e+06	1.78752e+06	9.9057e+06	2165946	10300000	2.21645e+06	10800000	2.03386e+06	9.94317e+06	2270170	9.93585e+06	1.97629e+06	10500000	2.44674e+06	10600000	2.28735e+06	10000000	1.91143e+06	9.31342e+06
2298	125.986	11.1259		1.46657e+06	10100000	1.27738e+06	9.18168e+06	1.25325e+06	9.4485e+06	1.2129e+06	9.02109e+06	1.38778e+06	9.59476e+06	1.29046e+06	8.94834e+06	1.35121e+06	8.79507e+06	1.16912e+06	9.17816e+06	1.28966e+06	9.01776e+06	1.24653e+06	9.19281e+06	1.26294e+06	10600000	1.2427e+06	9.28379e+06	1.15081e+06	9.16091e+06
173	473.345	10.0409		3.62719e+06	10500000	407203	1.15313e+06	439512	1.35159e+06	420903	1.04813e+06	374938	1.03627e+06	239205	746275	270181	780484	188607	708958	185471	722879	181238	661028	198604	646670	171001	620169	172695	560470
364	294.187	8.13636		1.66877e+06	10500000	471896	2.44994e+06	376610	2.33088e+06	477913	2.60386e+06	421061	2.56364e+06	435636	2.66085e+06	363187	2.46896e+06	480467	2.71308e+06	467169	2.69491e+06	460849	2.55749e+06	502995	2.57594e+06	468916	2.73038e+06	554395	2.78417e+06
1934	125.986	11.0803		1.46657e+06	10700000	1.27738e+06	9.51205e+06	1.53394e+06	9.88073e+06	1.46524e+06	9.53785e+06	1.38778e+06	9.6642e+06	1.29046e+06	9.73503e+06	1.35121e+06	9.62956e+06	1.27345e+06	9.0566e+06	1294305	10000000	1.29815e+06	9.7188e+06	1.48591e+06	10100000	1.3212e+06	9.88488e+06	1.24961e+06	10400000
332	337.056	0.693433		1.87843e+06	10400000	0	0	0	0	0	0	0	0	0	0	0	0	0	0	0	0	0	0	0	0	0	0	0	0
2104	296.989	0.785158	Name: [M+Na-H] 21.9825 m/z adduct of 275.0074 m/z;Identification method: Adduct search	0	0	0	0	0	0	3.48731e+06	9.77823e+06	3.59683e+06	10000000	3.64671e+06	7.78815e+06	3.42322e+06	7.5662e+06	3097852	7.38978e+06	3.82914e+06	8.57003e+06	3873155	9.77138e+06	3633877	10300000	4.31884e+06	9.2377e+06	3.47776e+06	9.39453e+06
319	305.157	2.88141		1.96105e+06	10300000	1.45396e+06	5.39685e+06	1.31593e+06	5.44094e+06	1.51831e+06	5.33602e+06	1.53564e+06	5.00664e+06	1.5024e+06	5.27393e+06	1.55228e+06	5.27632e+06	1.47132e+06	5.30057e+06	1.46861e+06	5.14522e+06	1.34521e+06	4.52048e+06	1.42163e+06	4.54475e+06	1.49239e+06	5.07807e+06	1.59928e+06	4.9723e+06
1364	553.335	10.3094		0	0	0	0	0	0	0	0	0	0	9063834	13100000	7.03835e+06	13300000	6.10394e+06	10300000	7.77453e+06	9.67781e+06	0	0	0	0	3.05095e+06	4.95399e+06	5.09248e+06	5.74498e+06
1424	300.232	8.61635	ID: 924;Name: 2-Undecyl-4(1H)-quinolinone;Molecular formula: C20H29NO;Identification method: Pseudomonas_DB_pos.csv	0	0	0	0	0	0	0	0	0	0	5.22604e+06	8.71104e+06	5.41435e+06	9.63566e+06	0	0	0	0	0	0	0	0	5.92851e+06	10900000	5.81166e+06	11000000
1935	217.105	11.9288		1.31761e+06	9.67758e+06	1.38353e+06	10300000	1.50739e+06	10500000	1595612	10500000	1.35795e+06	9.37981e+06	1.38458e+06	9.89522e+06	1.21492e+06	9.48329e+06	1.21284e+06	9.1533e+06	1.3583e+06	9.07323e+06	1238961	8.95746e+06	1579601	8.95552e+06	1.41712e+06	9.23125e+06	1.23958e+06	10200000
306	208.944	0.376208		2.02211e+06	10200000	1.42535e+06	7.26025e+06	1.74761e+06	7.08695e+06	1.18511e+06	2.69612e+06	1.4593e+06	2.79581e+06	1.19382e+06	2.70651e+06	1.09698e+06	2.7303e+06	1.1279e+06	2.52033e+06	1.07039e+06	2.49181e+06	1.16556e+06	2.63818e+06	1.7581e+06	3.26867e+06	894849	2.45299e+06	831294	2.18867e+06
138	327.008	7.13002		4.77199e+06	10100000	892688	2.09188e+06	992266	2.04541e+06	888711	1.77056e+06	861954	1.6902e+06	760863	1.66219e+06	834718	1.63443e+06	853485	1.61032e+06	786110	1.56624e+06	882257	1.67088e+06	783967	1.58675e+06	783740	1.66169e+06	753708	1.59999e+06
290	341.266	9.97249		2.13662e+06	10100000	1.26159e+06	5.11683e+06	1.2329e+06	4.85702e+06	1.29821e+06	5.02243e+06	1.60996e+06	5.7601e+06	1.42611e+06	4.9217e+06	1.51264e+06	5.44742e+06	1.42313e+06	5.3598e+06	1.84284e+06	5.99289e+06	1.57183e+06	5.72556e+06	1.61207e+06	5.3761e+06	1.32156e+06	5.18644e+06	1.60221e+06	5.58494e+06
266	175.148	6.37181		2.35352e+06	10000000	595060	2.55553e+06	584890	2.38479e+06	558023	2.58764e+06	557905	2.68192e+06	634586	2.6005e+06	626350	2.57874e+06	576469	2.57675e+06	587906	2.60343e+06	592104	2.53991e+06	685554	2.68039e+06	705159	2.49523e+06	604303	2.69356e+06
596	301.141	9.30566	Name: [M+Na-H] 21.9825 m/z adduct of 279.1592 m/z;Identification method: Adduct search	5301355	20700000	2.06325e+06	3.41941e+06	3.56613e+06	12900000	5.32631e+06	16500000	4.00672e+06	15600000	4009065	10600000	3.66797e+06	10800000	4.01868e+06	11200000	4.91835e+06	11700000	4393678	15900000	4474821	16700000	5112733	12200000	4910570	12100000
1431	310.178	7.71405	Name: [M+Na-H] 21.9825 m/z adduct of 288.1958 m/z;Identification method: Adduct search	0	0	0	0	0	0	0	0	0	0	4928196	8.57273e+06	5587111	9.3118e+06	0	0	0	0	0	0	0	0	5.96567e+06	10800000	6367742	11800000
361	257.967	0.728164		1.6926e+06	10000000	2930753	17800000	2.88795e+06	17200000	2779635	11300000	2613577	10300000	2737725	11200000	2.70965e+06	12000000	2.70935e+06	11800000	2.69182e+06	11400000	2.64913e+06	11700000	2.41132e+06	11300000	2.61595e+06	10500000	2.5815e+06	11800000
102	457.35	11.0834		6866250	18900000	1.29912e+06	3.77712e+06	1.51199e+06	3.70476e+06	1.36877e+06	3.38022e+06	1.40316e+06	1.19131e+06	1.13481e+06	3.25107e+06	1.15643e+06	3.21946e+06	976223	2.9547e+06	1.16024e+06	2.89994e+06	990579	2.7948e+06	979612	2.56247e+06	1.00158e+06	2.48671e+06	844399	2.21665e+06
249	172.977	0.168574		2491782	10000000	380637	1.60133e+06	324911	1.51662e+06	358067	1.56082e+06	312189	1.489e+06	353931	1.50787e+06	344973	1.40308e+06	331168	1.35104e+06	310635	1.43109e+06	325611	1.43181e+06	290897	1.31214e+06	303932	1.32324e+06	295257	1.32555e+06
749	452.395	11.317		8.28779e+06	15700000	4914967	10500000	3.30653e+06	10300000	4.01138e+06	9.19074e+06	4773769	9.99862e+06	4.00416e+06	9.81568e+06	3.49956e+06	8.49342e+06	3.99888e+06	9.88359e+06	3.54799e+06	9.34597e+06	5.06238e+06	10400000	4.04976e+06	10100000	4364615	10000000	4.87893e+06	10200000
201	255.157	5.20958		3.15743e+06	9.94259e+06	775601	1.73157e+06	816625	1.81359e+06	771182	1.72113e+06	820996	1.71823e+06	750313	1.57031e+06	787686	1.64437e+06	768584	1.67227e+06	827637	1.6843e+06	705796	1.49609e+06	766917	1.65072e+06	806179	1.47979e+06	720486	1.54516e+06
1172	156.981	0.816717		15230	32441.3	19941.5	36536.6	18596.9	76168.9	1.61201e+06	6.8205e+06	1.95227e+06	9939085	5536426	20000000	5072134	19600000	5463317	22500000	5904488	23500000	5.60984e+06	29200000	5904101	23600000	6.16088e+06	26900000	5427110	29400000
1089	275.007	0.80854		0	0	0	0	0	0	2.45849e+06	9.03573e+06	2.63894e+06	9.91721e+06	81200000	139000000	72400000	133000000	81800000	159000000	84300000	175000000	90000000	224000000	91800000	218000000	104000000	198000000	83500000	220000000
1545	312.196	8.06321		0	0	0	0	0	0	0	0	0	0	2.63237e+06	3.95724e+06	2.30821e+06	3.66831e+06	0	0	0	0	0	0	0	0	7.21074e+06	15700000	7.49944e+06	16100000
1361	378.696	9.80215		0	0	0	0	0	0	0	0	0	0	9206642	15200000	7.66537e+06	17300000	5429305	9.79228e+06	5278232	9.66082e+06	0	0	0	0	5346473	9.30732e+06	5.8708e+06	9.46356e+06
938	546.728	0.397693		0	0	0	0	0	0	7903082	7.96895e+06	8929818	8.44117e+06	8.29523e+06	9.84532e+06	9198107	10600000	8795670	8.54169e+06	9407006	8.05879e+06	10500000	11000000	6.88034e+06	7.34729e+06	8260119	9.78294e+06	7639313	9.59897e+06
220	331.209	4.66652		2.84223e+06	9.779e+06	380906	1.33691e+06	340946	1.37952e+06	371739	1.37476e+06	332967	1.25468e+06	326192	1.21735e+06	331092	1.18376e+06	370500	1.2997e+06	389704	1.29958e+06	412577	1.29812e+06	355609	1.3049e+06	329795	1.25953e+06	404299	1.28439e+06
2352	198.001	6.58715		1.19853e+06	13100000	1.17586e+06	13000000	1.27083e+06	13800000	1.13847e+06	13200000	1.13342e+06	12800000	1.16251e+06	13100000	1.14447e+06	12400000	1.08266e+06	7.72893e+06	1.09484e+06	11800000	1083899	12000000	1.11236e+06	12300000	1.19752e+06	12300000	1.08564e+06	12200000
2270	234.952	2.11173		1.80463e+06	11200000	1.63482e+06	9.59711e+06	1.70625e+06	10000000	1.49823e+06	9.00256e+06	1.76626e+06	9.19753e+06	1.59762e+06	9.0926e+06	1.42169e+06	9.02121e+06	1.35538e+06	9.00706e+06	1.37084e+06	8.82703e+06	1.35144e+06	8.74987e+06	1.45124e+06	9.67836e+06	1.40809e+06	8.74524e+06	1.31915e+06	8.43286e+06
948	385.245	3.31471		0	0	0	0	0	0	7258337	9.23873e+06	7.55121e+06	10100000	0	0	0	0	156384	136845	141597	137254	929036	1.38882e+06	1.066e+06	1.46121e+06	0	0	0	0
651	341.266	10.711		1.19562e+06	7.44786e+06	1.22127e+06	9.57592e+06	1.2372e+06	8.25044e+06	1.20183e+06	7.92024e+06	1236802	8.06596e+06	1.06182e+06	7.65249e+06	1.14788e+06	7.10262e+06	1.08827e+06	6.87975e+06	1.12365e+06	7.18581e+06	1.1851e+06	7.48427e+06	1.04091e+06	7.47443e+06	1.08556e+06	7.431e+06	1.05246e+06	7.28959e+06
66	452.395	11.3049		9675585	18800000	4914967	9.57397e+06	3.30653e+06	16000000	4.01138e+06	7.40522e+06	4773769	17000000	4.00416e+06	15800000	3.49956e+06	14700000	3.99888e+06	15800000	3.54799e+06	15100000	5.06238e+06	15800000	4.04976e+06	16100000	4364615	15600000	4.87893e+06	15500000
794	452.395	11.164		9675585	34500000	2150091	8.92742e+06	2194176	9.53236e+06	2.08646e+06	9.16696e+06	2.00538e+06	9.83078e+06	1.69485e+06	8.24648e+06	1.86119e+06	8.3592e+06	1.8334e+06	8.48286e+06	1.81353e+06	8.05487e+06	1.53136e+06	7.79329e+06	2.07911e+06	7.70365e+06	1.54162e+06	6.87575e+06	1.76642e+06	7.23233e+06
140	329.005	7.12942		4.69622e+06	9.52753e+06	880701	1.86901e+06	919860	1.71589e+06	828093	1.47001e+06	849453	1.53565e+06	777690	1.48058e+06	751917	1.46866e+06	808330	1.47461e+06	735561	1.45452e+06	777796	1.4245e+06	734286	1.33603e+06	806271	1.50409e+06	742779	1.38492e+06
1629	236.162	5.7389	Name: [M+Na-H] 21.9825 m/z adduct of 214.1802 m/z;Identification method: Adduct search	5.12274e+06	23600000	2417139	9.04226e+06	1.8085e+06	8.72133e+06	2.07516e+06	9.22835e+06	1.84385e+06	9.55545e+06	1.95225e+06	10100000	2.03273e+06	10300000	1.75446e+06	9.55931e+06	1.94523e+06	8.96671e+06	2169083	9.49217e+06	2.26872e+06	9.77267e+06	1.7249e+06	8.97066e+06	1.86383e+06	8.59781e+06
1395	645.346	8.27161		0	0	0	0	0	0	0	0	0	0	6.45917e+06	9.46716e+06	7.14037e+06	8.08005e+06	1.55005e+06	1.60979e+06	1.4213e+06	1.75858e+06	0	0	0	0	5.71714e+06	6.72761e+06	8.20501e+06	7.28577e+06
44	413.324	11.3211		11700000	22500000	4.88489e+06	11200000	4.17608e+06	12000000	4.21457e+06	10200000	4.73955e+06	11800000	4.34338e+06	9.79381e+06	3.70603e+06	9.43722e+06	4034395	10100000	3.88124e+06	10200000	4685068	8.63355e+06	3.41684e+06	9.30048e+06	3.96332e+06	9.5104e+06	4691130	10300000
1460	337.186	9.25394		351090	833472	0	0	38066.3	51480.9	0	0	0	0	4.05681e+06	10500000	3.68316e+06	10400000	4.38337e+06	9.39512e+06	3.11483e+06	8.69937e+06	0	0	0	0	3749173	9.22131e+06	3.67245e+06	8.86171e+06
154	540.447	11.2855		4034686	9.37359e+06	2716270	5.96031e+06	2.90364e+06	5.40924e+06	2.95294e+06	5.55445e+06	2.9549e+06	5.96159e+06	3530517	5.47908e+06	2.4293e+06	5.22887e+06	2.73531e+06	5.93434e+06	2.72343e+06	5.48297e+06	3.37645e+06	5.71185e+06	2.81268e+06	5.99999e+06	2.78969e+06	5.45038e+06	2.51735e+06	5.15397e+06
317	208.944	0.0837641		1.97836e+06	9.35836e+06	1.74384e+06	7.8102e+06	1.36917e+06	6.49593e+06	1.44118e+06	6.1346e+06	1.29877e+06	6.66452e+06	1.44849e+06	7.20678e+06	1.54515e+06	6.79531e+06	1.38876e+06	7.26706e+06	1.49173e+06	7.04153e+06	1.50441e+06	7.19893e+06	1323327	6.89602e+06	1.13479e+06	6.05866e+06	1.60374e+06	6.66752e+06
863	146.98	10.9891		1.43791e+06	10100000	1752949	12900000	1.29696e+06	9.30254e+06	1.77337e+06	12700000	1.89473e+06	14100000	1.80076e+06	13100000	1.73045e+06	12600000	1.74134e+06	12300000	1.73058e+06	12300000	1639461	11900000	1.64673e+06	11300000	1.67233e+06	11600000	1.63767e+06	11300000
2496	316.212	6.96182		0	0	0	0	0	0	0	0	0	0	0	0	15412.2	13715.4	6493099	8.47179e+06	5906403	9.27999e+06	0	0	0	0	1.70377e+06	2.28485e+06	1.54444e+06	2.03255e+06
1829	266.054	0.557594		0	0	0	0	0	0	0	0	0	0	1.84597e+06	1.52201e+06	1.83372e+06	1.4322e+06	1.40108e+06	1.1839e+06	1.48027e+06	1.42003e+06	1.37191e+06	998752	1.86693e+06	1.19316e+06	9311777	9.91418e+06	8.28605e+06	8.62732e+06
1809	468.39	10.2243		10900000	25800000	5705230	15200000	6.14397e+06	16100000	7135790	15500000	6326420	16000000	6808836	16000000	1.34415e+06	3.95456e+06	6545841	16200000	6.09076e+06	15500000	6296842	18000000	5.97319e+06	14600000	5.84348e+06	17100000	8710104	17800000
119	381.131	7.90009		5.80899e+06	9.20497e+06	195623	255573	262353	352542	188198	258884	166583	242333	154534	222871	170577	246048	161504	228023	158004	198643	147503	170157	124240	198317	132080	192727	178429	231134
1861	284.165	7.06308		0	0	0	0	0	0	0	0	0	0	1.20358e+06	3.7876e+06	996684	3.66949e+06	0	0	0	0	0	0	0	0	2.07682e+06	8.92834e+06	2.0311e+06	9.46005e+06
1346	327.122	0.443004		0	0	0	0	0	0	0	0	0	0	11400000	9.40393e+06	11700000	7.38434e+06	12200000	9.19304e+06	13200000	7.78149e+06	0	0	0	0	0	0	0	0
130	236.162	5.7389	Name: [M+Na-H] 21.9825 m/z adduct of 214.1802 m/z;Identification method: Adduct search	5.12274e+06	31500000	2417139	11500000	1.8085e+06	11300000	2.07516e+06	11600000	1.84385e+06	11700000	1.95225e+06	12200000	2.03273e+06	12400000	1.75446e+06	9.18763e+06	1.94523e+06	11600000	2169083	11700000	2.26872e+06	11600000	1.7249e+06	9.10599e+06	1.86383e+06	11500000
1834	261.018	0.779582	Name: [M+H3PO4] 97.9769 m/z adduct of 163.0389 m/z;Identification method: Adduct search	0	0	0	0	0	0	4316616	8.06189e+06	3960478	7.12273e+06	4247275	6.64867e+06	3.55275e+06	5.49312e+06	4310617	8.29077e+06	5248761	7.48966e+06	3.60153e+06	6.16013e+06	4.81955e+06	8.87256e+06	5943337	10000000	3.69718e+06	6.93752e+06
1433	539.364	7.42914	Name: Complex of 270.1853 and 270.1853 m/z;Identification method: Complex search	0	0	0	0	0	0	0	0	0	0	4901297	6.61459e+06	7.36965e+06	7.78605e+06	0	0	0	0	0	0	0	0	9339730	12400000	8067690	10500000
145	332.331	9.08423		4204838	9.12006e+06	2.58537e+06	5.66458e+06	2783241	6.37633e+06	3.65755e+06	6.63503e+06	2.92968e+06	6.23187e+06	3040896	6.22268e+06	2.92132e+06	5.80503e+06	3.66104e+06	6.68125e+06	3.08039e+06	5.66402e+06	2854495	6.15384e+06	2.98304e+06	6.21579e+06	3.04494e+06	6.1963e+06	2.58355e+06	5.82296e+06
1376	1318.81	9.24986	Name: Complex of 668.4220 and 651.3954 m/z;Identification method: Complex search	0	0	0	0	0	0	0	0	0	0	7.9917e+06	11900000	9337876	13800000	7234397	8.07069e+06	5465356	8.35022e+06	0	0	0	0	8560875	9.09686e+06	5.40635e+06	8.21468e+06
268	289.096	5.75727		2.34246e+06	9.08602e+06	924151	1.33071e+06	1.03355e+06	1.30787e+06	840034	1.00115e+06	1.01782e+06	1.17919e+06	965344	1.02151e+06	1192207	1.26315e+06	956928	1.02854e+06	936053	1.26521e+06	860197	978770	894022	1.00045e+06	885174	934617	1.12134e+06	1.13154e+06
198	512.417	10.0267		3.18272e+06	9.08009e+06	505632	1.5397e+06	617952	1.74521e+06	467926	1.50768e+06	467449	1.50681e+06	372381	1.11641e+06	415738	1.27292e+06	376974	1.28141e+06	410691	1.27775e+06	403932	1.26117e+06	327650	1.08094e+06	356510	1.15866e+06	396170	1.09288e+06
1440	292.167	7.42513	Name: [M+Na-H] 21.9825 m/z adduct of 270.1853 m/z;Identification method: Adduct search	0	0	0	0	0	0	0	0	0	0	4726073	8.29203e+06	5.6289e+06	7.4933e+06	0	0	0	0	0	0	0	0	5805871	10500000	5.57738e+06	9.86574e+06
2304	157.084	5.67078		1.53231e+06	7.67588e+06	1.70439e+06	10600000	1.71473e+06	12300000	1.58683e+06	10700000	1.52722e+06	10300000	1.45158e+06	10200000	1.37081e+06	9.55391e+06	1.46941e+06	9.58495e+06	1.36501e+06	9.33796e+06	1.35887e+06	9.19591e+06	1.22346e+06	9.05636e+06	1.37514e+06	8.9863e+06	1321180	8.71081e+06
1942	154.99	3.45642		1.11625e+06	7.73553e+06	1480555	9.3368e+06	1.3142e+06	8.74554e+06	1408492	9.56792e+06	1.35419e+06	8.34752e+06	1.23842e+06	8.24584e+06	1.49335e+06	8.84238e+06	1.19878e+06	8.24994e+06	1.16898e+06	7.46078e+06	1.23727e+06	7.87812e+06	1.24316e+06	8.02479e+06	1134231	7.34974e+06	1130439	9.03915e+06
968	665.583	11.9862		3996759	4.6845e+06	5582620	6.79238e+06	4519759	5.34393e+06	5.9012e+06	6.33103e+06	5118553	5.84979e+06	5.46236e+06	7.67579e+06	5.92126e+06	5.81963e+06	5.87164e+06	7.48073e+06	5160593	5.62375e+06	4.75628e+06	5.76868e+06	5427490	4.91445e+06	8.3288e+06	9.98942e+06	8368872	11700000
777	155.047	4.46279		2.33963e+06	9.33992e+06	2.41593e+06	9.29947e+06	2.51893e+06	9.02779e+06	2616498	9.6211e+06	2.53789e+06	7.93731e+06	2498839	8.58661e+06	2.63863e+06	9.98738e+06	2523506	8.80479e+06	2.50989e+06	9.70103e+06	2.58804e+06	9.3632e+06	2.61958e+06	8.77888e+06	2.62617e+06	9.89829e+06	2.5536e+06	9.51844e+06
1434	222.17	5.75915	Name: [M+NH3] 17.0265 m/z adduct of 205.1435 m/z;Identification method: Adduct search	8415406	10900000	4.63166e+06	7.84481e+06	4309144	7.56009e+06	4.73661e+06	7.65224e+06	5430955	8.2782e+06	4879178	9.01416e+06	4.67358e+06	6.83985e+06	4632610	8.18543e+06	4.88074e+06	7.6944e+06	4.54878e+06	7.62945e+06	4826191	8.30312e+06	4727009	8.19265e+06	4.94211e+06	8.6657e+06
940	528.756	0.397012		0	0	0	0	0	0	7830687	9.11705e+06	7751282	9.41941e+06	7154286	9.55993e+06	7167733	8.92222e+06	6963223	7.4068e+06	7384397	8.48492e+06	7865629	8.90439e+06	6.13776e+06	8.10352e+06	6.98347e+06	9.01027e+06	7013836	8.88134e+06
1980	146.98	10.0622		1.01954e+06	6.64027e+06	1459581	9.90676e+06	792875	5.9727e+06	1.36568e+06	9.85044e+06	1347218	9.14857e+06	1.35695e+06	9.20757e+06	1.23661e+06	8.82664e+06	1.19996e+06	8.92098e+06	1.25774e+06	8.60141e+06	1.14724e+06	8.9948e+06	1.14813e+06	8.12617e+06	1070212	7.51373e+06	1.10488e+06	7.92794e+06
343	335.219	9.01074		1.79456e+06	14200000	918638	6.57635e+06	904619	6.67339e+06	1.09424e+06	7.40878e+06	1.09878e+06	7.65689e+06	1.17225e+06	8.81845e+06	1.19165e+06	4.65124e+06	1.17933e+06	9.21338e+06	1.1616e+06	9.08903e+06	1.26921e+06	9.78573e+06	1.31084e+06	9.60912e+06	1496940	10300000	1.33842e+06	8.99295e+06
1459	298.217	8.54693	ID: 925;Name: 2-Undecyl-4(1H)-quinolinone; 1',2'-Didehydro(E-);Molecular formula: C20H27NO;Identification method: Pseudomonas_DB_pos.csv	0	0	0	0	0	0	0	0	0	0	4.05874e+06	7.34564e+06	3.98645e+06	7.58561e+06	0	0	0	0	0	0	0	0	5649234	10400000	6775410	11900000
652	154.99	8.54096		1.25164e+06	8.9636e+06	1.19577e+06	8.97702e+06	1.13237e+06	7.88977e+06	1247681	7.99843e+06	1.32774e+06	7.95973e+06	1.2205e+06	7.85414e+06	1.3583e+06	8.46767e+06	1330766	8.56251e+06	1.47465e+06	8.08817e+06	1.41465e+06	7.89437e+06	1.27641e+06	7.77542e+06	1.23012e+06	7.78238e+06	1.13436e+06	7.10431e+06
766	482.405	10.5975		14500000	50000000	2.17831e+06	9.14459e+06	2780308	9.36176e+06	2356405	8.28838e+06	2.01506e+06	8.92801e+06	2.68965e+06	8.35453e+06	2.36049e+06	8.09767e+06	1.79976e+06	7.21356e+06	1.73285e+06	7.64887e+06	1.91935e+06	7.06955e+06	1.41237e+06	6.52717e+06	1.76669e+06	6.37768e+06	1.35168e+06	6.21322e+06
1835	150.091	0.627688		1.64707e+06	5.89888e+06	1.99371e+06	7.14559e+06	1.92162e+06	6.77743e+06	1.98639e+06	7.16607e+06	1.94329e+06	6.2319e+06	1.98445e+06	6.20114e+06	1.80032e+06	5.67029e+06	1.7215e+06	6.28974e+06	1.69985e+06	5.5277e+06	1.64037e+06	5.85865e+06	1.66452e+06	5.91796e+06	5.68747e+06	9.17875e+06	5.15926e+06	8.61345e+06
946	358.834	0.398375		0	0	0	0	0	0	7272569	9.12828e+06	7.12803e+06	8.87995e+06	6808720	8.479e+06	6738985	8.68162e+06	6738603	6.52881e+06	6327366	8.07441e+06	7.16134e+06	8.51554e+06	6.10371e+06	7.71477e+06	6943018	9.10818e+06	6546976	8.87754e+06
150	228.196	11.4752		4.13694e+06	10600000	3519980	7.82034e+06	3598868	7.70516e+06	3.30946e+06	8.35207e+06	3.48381e+06	8.58674e+06	4.2233e+06	8.96021e+06	3.38404e+06	8.5355e+06	3645735	8.45237e+06	3.47636e+06	8.07004e+06	2.9169e+06	7.14314e+06	3.38866e+06	8.26599e+06	3.4652e+06	8.77793e+06	3.89152e+06	8.83646e+06
2471	277.103	0.452558	ID: 232;Name: 2,3-Diamino-2,3-dideoxyglucuronic acid; D-form, 2N,3N-Di-Ac;Molecular formula: C10H16N2O7;Identification method: Pseudomonas_DB_pos.csv	0	0	0	0	0	0	618858	774511	729823	810324	3.54366e+06	4.20706e+06	3.38212e+06	4.02783e+06	5867984	7.37272e+06	6727259	8.84573e+06	2961246	3.49999e+06	2.56997e+06	3.15601e+06	12400000	13100000	13200000	15300000
1132	182.03	0.792405		0	0	0	0	0	0	1.94488e+06	8.79644e+06	2.35738e+06	8650453	2220542	6.8662e+06	2.20724e+06	6.94291e+06	2.06013e+06	7.1313e+06	2.16393e+06	7.01341e+06	2.1297e+06	8.67521e+06	1.95531e+06	8.15892e+06	1.83645e+06	7.37281e+06	1.89911e+06	8.33479e+06
1001	182.081	0.761503		0	0	0	0	0	0	4.47149e+06	5.35219e+06	4470796	3.90526e+06	922027	1.00463e+06	1.20025e+06	1.06121e+06	1318659	1.41571e+06	1.01203e+06	1.15717e+06	202886	187631	235077	226398	9097284	12200000	9511895	13000000
298	531.387	10.595		2.09515e+06	8.74883e+06	278152	918136	369669	1.10629e+06	214808	740109	182906	710855	243148	767151	214613	720014	218962	726487	204499	573601	153857	629983	190641	577185	232985	626991	120821	449707
457	215.126	2.77979		1.23532e+06	8.74577e+06	252654	1.54642e+06	315299	1.82106e+06	214781	1.31569e+06	208637	1.22229e+06	182710	1.05851e+06	157695	926969	140719	920742	145344	800352	143783	823409	126164	771860	112081	713393	119510	706298
34	482.405	10.6109		14500000	59900000	2.17831e+06	9.85234e+06	1.56194e+06	1.28996e+06	2356405	8.74092e+06	2.01506e+06	13800000	2.68965e+06	13600000	2.36049e+06	12800000	1.79976e+06	6.76367e+06	1.73285e+06	12200000	1.91935e+06	11800000	1.41237e+06	11200000	1.76669e+06	11100000	1.35168e+06	10700000
293	545.403	11.1317		2117501	8.69355e+06	292934	1.07537e+06	315416	1.1988e+06	349864	879553	199659	731123	204629	681355	195500	620463	187140	585685	188440	517930	142476	491680	134168	425639	117998	391165	95650.4	358641
656	217.047	2.90643		1.16759e+06	7.78791e+06	1.15169e+06	8.69303e+06	1229800	8.24146e+06	1.15199e+06	7.50205e+06	1.07728e+06	7.04092e+06	1.02998e+06	6.62421e+06	974938	6.6646e+06	914256	6.10738e+06	966662	6.07942e+06	975833	6.27923e+06	993334	6.37416e+06	850122	5.70948e+06	906982	6.16034e+06
919	132.102	0.88904		26649.3	40193.3	18065.7	25421.7	15975.7	21153.5	11100000	15500000	9910677	16300000	2.1663e+06	1.89774e+06	2.2312e+06	1.8215e+06	1.39188e+06	2.09753e+06	1.52809e+06	1.9424e+06	379136	541375	368862	566764	16800000	25000000	17300000	24100000
1438	296.201	8.01273		18259.4	16171.4	0	0	0	0	0	0	0	0	4.77464e+06	8.72425e+06	4667722	8.81584e+06	0	0	0	0	0	0	0	0	4.67016e+06	8.59287e+06	4215607	7.54538e+06
1808	125.986	11.1049		1.46657e+06	7.98325e+06	1.27738e+06	7.47567e+06	1.32416e+06	7.65328e+06	1.2129e+06	7.40724e+06	1.38778e+06	7.74255e+06	1.29046e+06	7.30823e+06	1.35121e+06	8.63941e+06	1.16912e+06	6.97861e+06	1294305	7.44805e+06	1.24653e+06	7.72999e+06	1.26294e+06	7.75234e+06	1.3212e+06	7.83883e+06	1.12343e+06	7.37625e+06
701	575.106	11.3867		1.8952e+06	2.03346e+06	544817	624529	6104174	8.62995e+06	1.19509e+06	1.20653e+06	591239	611955	515921	594619	373610	465593	512976	604827	549757	629284	434305	541939	633336	563407	421783	505433	507849	485433
1087	256.99	0.817853		0	0	0	0	0	0	2.5171e+06	12000000	2.35678e+06	13600000	1.86036e+06	5.33018e+06	1.9238e+06	5.14989e+06	2.15004e+06	6.22869e+06	2.01827e+06	6.80624e+06	1.99246e+06	4.69992e+06	2176900	8.72179e+06	1992228	8.89225e+06	2105763	5.1348e+06
124	212.053	8.44062		5.43627e+06	12800000	2300751	5.78921e+06	2.36701e+06	6.20905e+06	2.40748e+06	5.98787e+06	2224956	5.76172e+06	2.20596e+06	5.76636e+06	2.22117e+06	6.03783e+06	2.11549e+06	4.17864e+06	2148886	5.79535e+06	2.4203e+06	5.7668e+06	2507957	5.83815e+06	2382805	5.72481e+06	2.42721e+06	6.03157e+06
2348	146.98	9.82869		730312	4.66465e+06	1.27075e+06	8.51374e+06	805907	4.91802e+06	1.22234e+06	8.29869e+06	1.21335e+06	8.4531e+06	1.13679e+06	7.16516e+06	1.13093e+06	7.1828e+06	1.16072e+06	8.50518e+06	1.10116e+06	7.31708e+06	1.09499e+06	7.2318e+06	1021846	6.68696e+06	1079913	7.26664e+06	1.02579e+06	6.54633e+06
1188	122.547	11.5266		2.37325e+06	11600000	1.71216e+06	8.53806e+06	1.65477e+06	8.69108e+06	1.47787e+06	8.47867e+06	1.20414e+06	6.41133e+06	1429293	7.31998e+06	1.15222e+06	6.66155e+06	1.3347e+06	6.17012e+06	1.10839e+06	5.95752e+06	1.31133e+06	6.21179e+06	1.02806e+06	5.71352e+06	1114063	6.37849e+06	1.049e+06	5.76322e+06
942	610.719	0.39633		0	0	0	0	0	0	7667602	8.39579e+06	7017561	8.50726e+06	6.8323e+06	8.58319e+06	6.60721e+06	8.46385e+06	6772602	6.64827e+06	6.23126e+06	7.51932e+06	7520286	8.49484e+06	5173764	6.99537e+06	6607366	8.06854e+06	6.61567e+06	8.22877e+06
134	159.969	0.00829359		4.93201e+06	8.45283e+06	1.85334e+06	2.32268e+06	1.7669e+06	2.88177e+06	2.74653e+06	3.37868e+06	1.88732e+06	3.29141e+06	2.04223e+06	3.3476e+06	2.54002e+06	3.35727e+06	2.0809e+06	3.44287e+06	1.73974e+06	3.08189e+06	2430090	3.38594e+06	1.89623e+06	3.18156e+06	1.62027e+06	2.9071e+06	2.43626e+06	2.95348e+06
1423	399.358	8.95317		3932723	6.27074e+06	2.78397e+06	5.1782e+06	3.3559e+06	5.09012e+06	3831823	6.41405e+06	4.00634e+06	6.03757e+06	5228462	8.12314e+06	3.90281e+06	7.01851e+06	4.65021e+06	7.81375e+06	4.75917e+06	7.61832e+06	4970933	8.06937e+06	4.98716e+06	7.59963e+06	4.79637e+06	8.76699e+06	4.67765e+06	7.56552e+06
962	156.034	0.441605		19739.8	27957.3	16464.8	11398.3	17123.8	14155.2	6320598	6.89489e+06	5.25734e+06	6.94558e+06	7082800	8.71737e+06	7117081	6.8665e+06	6563836	8.44013e+06	7866528	8.87936e+06	7.2402e+06	9.3818e+06	7.29727e+06	8.96512e+06	6.77493e+06	8.37133e+06	7.80496e+06	10100000
954	376.807	0.397693		0	0	0	0	0	0	6768560	6.75413e+06	7.47958e+06	7.2599e+06	6224341	8.10959e+06	7505609	8.35738e+06	7023238	8.42999e+06	6747455	6.48347e+06	8738826	8.44124e+06	6.71796e+06	6.52464e+06	7439284	8.46225e+06	7656660	8.36538e+06
415	237.185	7.83684	ID: 299;Name: 9,11-Eremophiladiene-1,3-diol; (1Ã”Ã¸Î©_,3Ã”Ã¸Î©,4Ã”Ã¸Î©,5Ã”Ã¸Î©_)-form;Molecular formula: C15H24O2;Identification method: Pseudomonas_DB_pos.csv	1.4457e+06	8.34771e+06	375528	2.16467e+06	388940	2.1209e+06	361732	1.94638e+06	354128	1.98034e+06	369819	1.95299e+06	405416	2.08288e+06	355153	1.95397e+06	388937	2.03826e+06	366333	1.98387e+06	381776	2.04285e+06	361714	2.08125e+06	379101	2.10028e+06
1467	233.077	0.451836		16428.8	27369.9	22242.2	30805.8	0	0	3.10819e+06	2.08807e+06	2.47611e+06	1.89751e+06	3948394	8.27458e+06	3.95892e+06	8.39775e+06	3.45889e+06	2.86111e+06	3.80393e+06	1.99895e+06	3.58959e+06	3.03795e+06	3773606	2.721e+06	3.96353e+06	2.87136e+06	4.00201e+06	3.36554e+06
1003	261.018	0.779582		0	0	0	0	0	0	4316616	11300000	3960478	10500000	4247275	5.76932e+06	3.55275e+06	4.93667e+06	4310617	7.78818e+06	5248761	8.33894e+06	3.60153e+06	7.86954e+06	4.81955e+06	8.96133e+06	5943337	9.19946e+06	3.69718e+06	8.71012e+06
1766	485.086	2.49273		0	0	0	0	0	0	0	0	0	0	5264198	10000000	5148527	12300000	0	0	0	0	0	0	0	0	4.29941e+06	7.97751e+06	4.26229e+06	4.21297e+06
800	217.047	2.34685		2273540	65100000	2.2685e+06	63800000	2.07823e+06	54300000	2.18088e+06	60300000	1.90383e+06	56900000	1.73477e+06	4.38247e+06	1.73741e+06	12100000	1.65381e+06	48900000	1.68639e+06	49900000	1.73365e+06	51900000	1.81919e+06	51400000	1.46632e+06	2.52062e+06	1.63441e+06	46000000
2472	124.923	0.397012		0	0	0	0	0	0	6652584	6.78815e+06	6397346	6.54198e+06	7.20551e+06	6.71808e+06	6.60732e+06	6.0207e+06	6.4637e+06	6.49697e+06	6714275	8.23243e+06	7082971	6.46437e+06	6342718	7.65723e+06	6589089	6.34118e+06	6.91017e+06	6.93378e+06
708	411.094	9.34802		326685	414993	315711	389411	5.16707e+06	8.22767e+06	342960	415889	416345	459251	237451	311154	336588	347794	303618	307962	232058	226683	300940	354090	207975	255383	278796	368617	196294	270465
1380	153.127	9.76178	ID: 518;Name: p-Menth-8-en-2-one; (1R,4R)-form;Molecular formula: C10H16O;Identification method: Pseudomonas_DB_pos.csv	77662.9	218960	62367.9	209150	56752.2	170297	58435	179992	68269	183420	7576788	11600000	5851884	10000000	4581192	8.21292e+06	4.76099e+06	9.14528e+06	61380.6	207119	64397.6	208473	2956297	7.82856e+06	3006463	7.82368e+06
2153	430.981	0.79705	Name: Complex of 275.0074 and 156.9808 m/z;Identification method: Complex search	0	0	0	0	0	0	2.44178e+06	7.27614e+06	3154749	7.32638e+06	3.30475e+06	6.31224e+06	2658145	6.07915e+06	2.5334e+06	5.93233e+06	3.36971e+06	6.7352e+06	2.72568e+06	7.26685e+06	2.58213e+06	8.20006e+06	2875750	6.82711e+06	2.93847e+06	7.40148e+06
123	280.264	10.2264		5496826	8.18533e+06	1.03203e+06	1.9302e+06	1.02109e+06	1.7918e+06	1.12279e+06	1.78564e+06	932670	1.72295e+06	1.05185e+06	1.77665e+06	1010130	1.73029e+06	975515	1.71394e+06	1.18846e+06	1.76387e+06	1.02704e+06	1.46893e+06	1.05482e+06	1.73933e+06	938374	1.55217e+06	1.27837e+06	1.92589e+06
1425	278.643	8.74376		0	0	0	0	0	0	0	0	0	0	5.18091e+06	10900000	5.05261e+06	10200000	920028	1.86713e+06	1.03117e+06	1.71882e+06	0	0	0	0	3472013	5.80084e+06	2.94022e+06	6.14221e+06
55	301.075	6.45568	Name: [M+Na-H] 21.9825 m/z adduct of 279.0934 m/z;Identification method: Adduct search	10100000	14600000	1.98061e+06	3.14476e+06	1.98484e+06	3.08432e+06	2.44628e+06	3.4072e+06	2.16424e+06	1.71652e+06	2.33959e+06	3.32616e+06	2394220	3.59307e+06	2.7816e+06	3.51145e+06	2.2756e+06	3.15174e+06	2.27404e+06	3.37759e+06	1.89233e+06	3.23401e+06	2119814	3.52869e+06	2.48105e+06	3.41887e+06
1978	173.078	0.622901		3928972	13700000	1.60911e+06	10400000	1773679	10500000	1.48657e+06	9.275e+06	1.38804e+06	8.53329e+06	1542993	8.29461e+06	1.29042e+06	8.14393e+06	1.15879e+06	7.32939e+06	1.12382e+06	7.39139e+06	1.20824e+06	8.13144e+06	1.09079e+06	7.02666e+06	990828	6.27826e+06	1.13202e+06	6.24165e+06
136	359.24	7.90485		4889148	8.10836e+06	997448	1.33122e+06	1.10501e+06	1.60201e+06	955917	1.4167e+06	872000	1.34786e+06	884107	1.28582e+06	994167	1.39376e+06	831484	1.27444e+06	823088	1.24855e+06	834468	1.12149e+06	698919	1.10964e+06	706088	855936	747955	1.10681e+06
2705	443.335	10.606		11200000	41300000	2.16893e+06	8.15129e+06	2398086	8.2185e+06	2.29165e+06	7.43499e+06	1.94445e+06	7.17932e+06	2.18952e+06	7.60192e+06	2125567	7.79208e+06	2.25151e+06	6.53997e+06	2.18213e+06	8.08595e+06	1.99634e+06	5.86727e+06	1410363	5.27446e+06	1622621	5.30005e+06	1.71261e+06	4.84449e+06
1485	661.312	8.3196	Name: Complex of 331.1588 and 331.1588 m/z;Identification method: Complex search	0	0	0	0	0	0	0	0	0	0	3.43055e+06	8.42784e+06	3.55502e+06	10000000	806122	1.68806e+06	710799	1.91256e+06	0	0	0	0	2581371	7.74307e+06	2.60155e+06	7.30071e+06
911	311.127	0.441129		0	0	0	0	0	0	15300000	8.46347e+06	13900000	7.68952e+06	0	0	0	0	0	0	0	0	0	0	0	0	2520333	1.076e+06	2.20491e+06	517731
444	355.282	10.3834		1.29027e+06	8.05627e+06	690311	3.62537e+06	721206	3.74028e+06	736247	3.68667e+06	777402	3.61834e+06	712531	3.50413e+06	771922	3.85264e+06	634128	3.60784e+06	694695	3.47698e+06	723411	3.7251e+06	702094	3.73126e+06	596318	3.46529e+06	687247	3.52524e+06
176	277.105	4.88196		3.53801e+06	8.03782e+06	125465	34730.3	134571	76311.1	78109.3	22071.6	79573.8	33226.3	102652	39131.5	23926.3	9118.75	71601.5	29339.3	49404.1	15035.6	42760.6	13430.3	44825.4	28316.6	68030.4	21464.3	43137.9	13958.5
901	241.122	0.441512		0	0	0	0	0	0	20000000	13500000	15200000	11400000	4.03044e+06	2.87554e+06	3.76978e+06	4.48279e+06	5326773	4.42453e+06	4.18358e+06	3.02649e+06	4.98712e+06	4.68609e+06	4161624	3.18351e+06	13200000	7.10306e+06	11500000	7.48195e+06
1903	227.125	9.39084		671055	5.73375e+06	1196992	11500000	1.18179e+06	11200000	1.23044e+06	11400000	1.25109e+06	11300000	1.15767e+06	11300000	1.14398e+06	11000000	1.09938e+06	10600000	1185963	11300000	1.12128e+06	10700000	1.15478e+06	10700000	1.15381e+06	5.43333e+06	1.09428e+06	11200000
2350	146.98	10.0158		892634	5.2959e+06	1459581	8.39812e+06	787861	5.21934e+06	1286416	8.37885e+06	1347218	8.08425e+06	1.35695e+06	8.01345e+06	1.22935e+06	8.01073e+06	1.11127e+06	7.99173e+06	1.25774e+06	7.63232e+06	1.14724e+06	6.75247e+06	1.14813e+06	7.08425e+06	1066482	6.72909e+06	1.08679e+06	6.76028e+06
1426	279.093	6.45571		22700000	29900000	4.61483e+06	6.23226e+06	4.94133e+06	6.80591e+06	5554541	7.13225e+06	4.9928e+06	6.37164e+06	5.1778e+06	7.98244e+06	5103609	7.29001e+06	5.54072e+06	7.34106e+06	4.91636e+06	6.88588e+06	4.86531e+06	6.80983e+06	4.87302e+06	6.90627e+06	4869975	7.41222e+06	5.07917e+06	7.01775e+06
2103	289.971	0.778898		0	0	0	0	0	0	3.17607e+06	6.6672e+06	3.10384e+06	6.5952e+06	3.19602e+06	5.44694e+06	2.64248e+06	4.63985e+06	3.23289e+06	5.62532e+06	4.06593e+06	6.56736e+06	3.27396e+06	6.40853e+06	3659685	7.97927e+06	3921776	6.15006e+06	2582728	5.73733e+06
2464	712.652	0.397012		0	0	0	0	0	0	6685652	6.81708e+06	6767129	6.45539e+06	8241203	7.32234e+06	7009051	6.26046e+06	7.25677e+06	6.26748e+06	7391179	7.95411e+06	7882408	7.48724e+06	5.49213e+06	6.89191e+06	5879808	5.36046e+06	6.52646e+06	6.59866e+06
982	143.997	0.359668		1.5438e+06	5.23547e+06	1.23882e+06	3.5622e+06	1.48439e+06	4.6165e+06	5.153e+06	7.05012e+06	5.29729e+06	8.15315e+06	4867255	6.29817e+06	4.5902e+06	7.00828e+06	4859779	6.43549e+06	5.1978e+06	7.55298e+06	4.52865e+06	8.1828e+06	4.87137e+06	7.31267e+06	5394372	8.8663e+06	5.18996e+06	7.93403e+06
1245	443.335	10.606		11200000	38100000	2.16893e+06	8.15129e+06	2398086	8.16063e+06	2.29165e+06	7.43499e+06	1.94445e+06	7.91876e+06	2.18952e+06	7.57574e+06	2125567	7.18263e+06	2.25151e+06	6.53997e+06	2.18213e+06	6.65838e+06	1.99634e+06	5.86727e+06	1410363	5.27446e+06	1622621	5.30005e+06	1.71261e+06	4.84449e+06
2718	399.308	10.6065	Name: [M+Na-H] 21.9825 m/z adduct of 377.3263 m/z;Identification method: Adduct search	7272279	26400000	1.86095e+06	7.09757e+06	2.14526e+06	7.23111e+06	1.82853e+06	6.45256e+06	1.62443e+06	6.38679e+06	1.91814e+06	6.89628e+06	2004520	7.27136e+06	2.29215e+06	6.48294e+06	2112366	7.9141e+06	2.01482e+06	5.78918e+06	1.51829e+06	5.41804e+06	1.51292e+06	5.23492e+06	1.81201e+06	4.94943e+06
1487	162.055	3.76372		0	0	9669.86	4176.27	0	0	0	0	0	0	3422006	6.49217e+06	3217030	6.40876e+06	22484.1	8898.91	13446.5	15689.5	15757.2	13661.6	11325	18397	4837960	9.37667e+06	4733568	9.22866e+06
2602	385.293	10.2939		2.51463e+06	5.86973e+06	1.88681e+06	5.25689e+06	1.72759e+06	4.98492e+06	1.84316e+06	4.80977e+06	1.41714e+06	5.00576e+06	3.41857e+06	8.36944e+06	3.55539e+06	9.05367e+06	2.96788e+06	7.79084e+06	3.29996e+06	7.82578e+06	1.51468e+06	4.36066e+06	1.65598e+06	4.72603e+06	2.21822e+06	6.26031e+06	3.31443e+06	6.85348e+06
1114	193.002	0.794044		21168.8	77761.9	25020.4	81732.1	23901.4	78013.2	2.12358e+06	9.5098e+06	2.0864e+06	9.52827e+06	1.85143e+06	6.22051e+06	2.02328e+06	6.36873e+06	1.68122e+06	5.00506e+06	1.58715e+06	6.28358e+06	1.93433e+06	8.16924e+06	1712894	7.58573e+06	1.72214e+06	7.07102e+06	1.71107e+06	6.06e+06
380	167.013	11.7461		1623967	7.77454e+06	1.23173e+06	5.54569e+06	1326776	5.69195e+06	1.11512e+06	4.66407e+06	1189746	4.67872e+06	1.15693e+06	4.86327e+06	1.02948e+06	4.7277e+06	1.05503e+06	4.26631e+06	1074106	4.56927e+06	1102206	4.58442e+06	1.04988e+06	4.36061e+06	1.06945e+06	4.60663e+06	1.01197e+06	4.47706e+06
757	457.35	11.3163		8620643	15000000	3.93222e+06	7.77565e+06	3048868	8.38812e+06	3.31935e+06	6.82401e+06	3.99111e+06	7.12201e+06	2.83713e+06	6.4656e+06	2.73804e+06	6.35444e+06	2.79844e+06	6.5359e+06	2752180	6.53739e+06	3.73061e+06	6.92608e+06	2918808	6.29109e+06	2987547	6.60045e+06	3.43138e+06	6.76649e+06
867	341.266	10.6982		1.19562e+06	6.16413e+06	1.22127e+06	6.77934e+06	1.2372e+06	7.7412e+06	1.20183e+06	6.24718e+06	1.1689e+06	6.00179e+06	1.16079e+06	6.15278e+06	1.14788e+06	5.90004e+06	1.08827e+06	5.43063e+06	1.1477e+06	5.50042e+06	1.1851e+06	5.75627e+06	1.04091e+06	5.85906e+06	1.08556e+06	5.9641e+06	1.05246e+06	5.75393e+06
226	584.474	11.2521		2.75314e+06	13100000	1.9074e+06	2.39243e+06	1.87558e+06	7.41859e+06	1.8557e+06	5.66937e+06	1.74894e+06	6.1373e+06	1.99917e+06	5.7817e+06	1.6214e+06	5.44688e+06	2.08281e+06	5.68411e+06	1.99507e+06	5.5079e+06	2.04826e+06	4.98727e+06	2.22103e+06	4.91308e+06	1893623	4.97436e+06	1.92055e+06	5.12217e+06
2353	185.115	7.56719		1.05504e+06	6.73606e+06	1.15546e+06	7.17302e+06	1.12028e+06	6.62863e+06	1.10539e+06	6.9991e+06	1.11073e+06	7.09507e+06	1.1105e+06	7.25562e+06	1.10287e+06	6.85512e+06	1.06867e+06	7.69181e+06	1.11068e+06	6.89134e+06	1.1103e+06	6.88293e+06	1.04573e+06	7.053e+06	1.12401e+06	7.20364e+06	1.10529e+06	7.12616e+06
1904	198.001	6.45538		1.24494e+06	12700000	1.17586e+06	12100000	1268707	12500000	1.29222e+06	12500000	1194429	12500000	1.16542e+06	12100000	1.20012e+06	12300000	1211752	11700000	1.29399e+06	11800000	1.12844e+06	7.89394e+06	1.16609e+06	11400000	1.13466e+06	7.43706e+06	1.08564e+06	11300000
1661	327.078	8.63287		1.51802e+06	6.68334e+06	1.60416e+06	6.74372e+06	1.69441e+06	6.91954e+06	1.61166e+06	7.11861e+06	1.44658e+06	6.80093e+06	1.80864e+06	7.65548e+06	1.67373e+06	6.48331e+06	1.59125e+06	7.15557e+06	1.7944e+06	7.01788e+06	1.44014e+06	6.66387e+06	1.71985e+06	6.95071e+06	1.58329e+06	7.131e+06	1.71916e+06	7.06251e+06
1366	341.268	9.751	Name: Complex of 171.1380 and 171.1380 m/z;Identification method: Complex search	139077	61908.7	0	0	0	0	0	0	0	0	8928394	13400000	6.54943e+06	10100000	5.52528e+06	7.64943e+06	4737878	6.85542e+06	0	0	0	0	3.31557e+06	6.37939e+06	3309092	5.29442e+06
1912	290.98	0.781653	Name: [M+H3PO4] 97.9769 m/z adduct of 193.0021 m/z;Identification method: Adduct search	0	0	0	0	0	0	4.51109e+06	8.57277e+06	3.2692e+06	6.99404e+06	2.64995e+06	4.75101e+06	3.27787e+06	4.69807e+06	3.29887e+06	4.92846e+06	4684572	6.36721e+06	3.99827e+06	6.2603e+06	3.30213e+06	5.75628e+06	4.20542e+06	7.03815e+06	3.69207e+06	7.61836e+06
1943	257.967	4.72946		1.48004e+06	8.15901e+06	1197326	7.15133e+06	1.23104e+06	7.37389e+06	1.26e+06	6.64067e+06	1.21932e+06	7.03327e+06	1.39397e+06	6.9918e+06	1.12806e+06	6.73387e+06	1174780	6.7823e+06	1.19041e+06	7.25756e+06	1.12439e+06	6.48725e+06	1.10967e+06	6.74438e+06	1.18973e+06	6.78911e+06	1.12373e+06	7.61489e+06
2596	363.311	10.2242		7.34687e+06	12500000	3.14711e+06	6.46501e+06	3.00678e+06	6.40343e+06	3.81946e+06	7.08401e+06	3.33366e+06	6.9455e+06	3.82353e+06	6.58673e+06	3.38061e+06	6.78789e+06	3.77575e+06	6.88085e+06	3.37204e+06	7.60095e+06	3.42306e+06	7.11631e+06	3482194	7.2274e+06	2.88961e+06	6.96381e+06	4931941	7.31421e+06
2189	442.368	11.1684		2372989	6.68684e+06	1.89846e+06	6.42681e+06	1.78862e+06	6.67877e+06	1.90989e+06	7.29852e+06	1.64997e+06	6.18822e+06	1.8938e+06	6.13167e+06	1.99866e+06	6.74203e+06	1.61916e+06	6.72446e+06	1.99799e+06	6.34655e+06	2.04037e+06	7.03723e+06	2.12916e+06	7.58989e+06	2.00136e+06	6.4218e+06	2109275	6.52332e+06
379	235.13	5.27457		1.62608e+06	7.55453e+06	498473	1.52503e+06	541155	1.4201e+06	482393	1.44724e+06	534053	1.54277e+06	556262	1.47392e+06	509896	1.40642e+06	530357	1.49887e+06	505765	1.47876e+06	543512	1.46337e+06	481743	1.37234e+06	525599	1.43055e+06	531826	1.60884e+06
851	149.023	9.30688		8299466	26600000	3.51741e+06	11800000	1.46665e+06	1.86291e+06	3.49599e+06	12300000	3.06219e+06	11700000	3.55563e+06	12400000	3260566	12600000	3.18986e+06	12400000	3586949	13100000	3.43461e+06	12600000	3.28971e+06	13200000	3.4028e+06	11900000	3.77661e+06	12600000
1836	253.13	0.436498		0	0	0	0	0	0	23084.2	9865.79	42224.6	17915.8	1.37597e+06	1.59516e+06	1.40256e+06	1.70068e+06	3.16479e+06	3.34244e+06	2.81545e+06	3.69461e+06	856651	942408	1.12142e+06	1.17918e+06	5635594	7.5337e+06	6262625	8.58041e+06
2477	294.843	0.397012		0	0	0	0	0	0	5911331	6.08874e+06	6.01794e+06	6.24508e+06	5719321	5.87697e+06	6.01933e+06	5.4691e+06	6049373	5.87243e+06	6.40023e+06	7.51565e+06	6519854	5.91501e+06	5579606	6.67335e+06	6.21187e+06	5.72628e+06	5.77539e+06	6.00279e+06
1645	279.159	9.30705		9424608	32500000	3.41851e+06	11200000	3361334	11800000	3.91178e+06	11800000	3.22949e+06	11100000	1.88288e+06	2.05122e+06	3519083	12000000	3.58397e+06	11100000	3.52046e+06	11600000	3583174	11600000	3.62115e+06	13000000	3723522	12100000	3869850	11800000
713	463.13	10.4521		531562	694804	105070	40524.5	4.97777e+06	7.42232e+06	193267	232475	71354.6	42700.3	70839.5	30229.4	70847.9	41104.8	78528.8	22626	119995	101256	93153.9	90477.5	0	0	107015	42763.2	110442	121331
1062	231.99	0.779613		0	0	0	0	0	0	3.02276e+06	8.63587e+06	2.98981e+06	7.45728e+06	2758086	5.68662e+06	2.70563e+06	5.65404e+06	2.32909e+06	5.40802e+06	2426492	5.50104e+06	2.65688e+06	7.00968e+06	2.38215e+06	5.9499e+06	2.68548e+06	6.40951e+06	2.42226e+06	6.20357e+06
1273	207.985	2.36808		1.25279e+06	7.06392e+06	1.1692e+06	6.46275e+06	1.12859e+06	6.63598e+06	1.20982e+06	6.72104e+06	1.06811e+06	7.41514e+06	992972	5.80375e+06	1.10326e+06	6.04116e+06	1.25911e+06	6.51905e+06	1.03113e+06	6.10416e+06	977918	5.85291e+06	1.14135e+06	6.02872e+06	1.1088e+06	6.01376e+06	1.03462e+06	6.34548e+06
46	236.222	7.92571	Name: [M+NH3] 17.0265 m/z adduct of 219.1955 m/z;Identification method: Adduct search	11400000	23100000	4.17835e+06	6.70416e+06	4.59873e+06	6.86729e+06	3223848	6.59937e+06	3972501	6.80119e+06	3.9188e+06	7.2459e+06	4008201	7.34984e+06	3971777	7.17402e+06	4.91835e+06	7.35262e+06	4013344	7.48643e+06	4.89891e+06	7.92984e+06	3882212	6.07415e+06	3.71257e+06	7.37084e+06
2541	387.311	10.752		0	0	0	0	0	0	0	0	0	0	4.00421e+06	7.0093e+06	3.35194e+06	4.83081e+06	4303737	6.49892e+06	4553338	7.36714e+06	0	0	0	0	2.15783e+06	3.13938e+06	1.51875e+06	2.53128e+06
1941	257.967	4.89404		1.25328e+06	7.67446e+06	1240914	7.23047e+06	1.28083e+06	7.20548e+06	1.17588e+06	6.69317e+06	1.05962e+06	6.40786e+06	1.18449e+06	6.80519e+06	1248996	6.84603e+06	1.17793e+06	6.45439e+06	1.0476e+06	5.79255e+06	1.06356e+06	6.06806e+06	1.023e+06	6.1059e+06	1.1179e+06	6.02701e+06	1.13913e+06	7.33776e+06
120	437.236	3.45416		5737140	7.32622e+06	494547	124668	1147092	591410	893342	224662	1.64452e+06	455767	1.27537e+06	460048	1.02514e+06	371602	926008	250192	918034	248634	1015358	293490	1.24014e+06	431181	1.03557e+06	279302	1.63244e+06	736672
2483	794.615	0.395648		0	0	0	0	0	0	6507823	5.94635e+06	6945166	6.64539e+06	7013228	6.50251e+06	7.22969e+06	6.01595e+06	6428557	5.48753e+06	6185959	7.31861e+06	7307008	6.55785e+06	5.13881e+06	6.43187e+06	5.7604e+06	5.26573e+06	6026366	5.9928e+06
2323	256.99	0.800648		0	0	0	0	0	0	2.5171e+06	2.7625e+06	2.35678e+06	3.77557e+06	1.94962e+06	4.56863e+06	2.44581e+06	4.702e+06	2.28483e+06	7.30892e+06	2.01827e+06	3.75553e+06	2.04484e+06	3.45646e+06	2.50119e+06	4.37912e+06	1992228	3.78507e+06	2105763	3.29933e+06
1755	236.939	7.95728		865551	4.3681e+06	931026	5.1809e+06	989392	5.22412e+06	1.09799e+06	5.71292e+06	1.16895e+06	5.37196e+06	1.13255e+06	7.22753e+06	1.17521e+06	6.08981e+06	1.28221e+06	5.95099e+06	1161712	5.80931e+06	1.07932e+06	5.90687e+06	1136488	5.8777e+06	1.13755e+06	5.98519e+06	1.31062e+06	6.65079e+06
2565	190.107	1.76694		0	0	0	0	0	0	0	0	0	0	2.62525e+06	3.49052e+06	2.58236e+06	3.83217e+06	3950802	7.1873e+06	3.86173e+06	7.22619e+06	0	0	0	0	3.08535e+06	4.5073e+06	2.6585e+06	3.94683e+06
819	540.448	11.128		8.07368e+06	30900000	1.59804e+06	5.08488e+06	1.84706e+06	7.22017e+06	1.88448e+06	4.50055e+06	1.35617e+06	4.07323e+06	1142682	3.51961e+06	1.15575e+06	3.418e+06	974876	3.2747e+06	963160	2.96614e+06	891309	2.94963e+06	981544	2.79574e+06	667608	2.30495e+06	606729	2.29652e+06
2207	200.04	0.79084		0	0	0	0	0	0	1.98066e+06	6.35498e+06	2.44765e+06	6.65468e+06	1.99822e+06	6.01899e+06	2.04344e+06	5.97067e+06	1.95125e+06	5.52079e+06	1.98766e+06	5.66327e+06	2.03963e+06	6.22298e+06	1.9545e+06	7.19491e+06	1820285	6.23337e+06	1.9309e+06	6.00198e+06
2552	427.39	9.94457		1874563	2.843e+06	2.38894e+06	3.70697e+06	2.432e+06	3.14267e+06	3217287	5.13838e+06	3.53117e+06	5.36762e+06	3.50146e+06	5.32189e+06	3.64117e+06	5.61889e+06	3.84544e+06	5.20971e+06	4182329	7.19336e+06	3.64297e+06	5.58279e+06	3.96546e+06	5.65202e+06	3.09854e+06	4.95458e+06	3761918	5.72387e+06
2555	153.127	10.2452	ID: 518;Name: p-Menth-8-en-2-one; (1R,4R)-form;Molecular formula: C10H16O;Identification method: Pseudomonas_DB_pos.csv	53460	103031	59233.7	97034.9	55980.8	78512.5	57427.4	86955.3	68712.3	86648.4	1.84501e+06	3.19591e+06	1.77396e+06	3.11831e+06	3.92877e+06	6.59879e+06	4.11422e+06	7.17476e+06	71750	105872	44299.3	68844.9	771329	1.4777e+06	911410	1.32075e+06
2314	376.317	10.2252	Name: [M+NH3] 17.0265 m/z adduct of 359.2794 m/z;Identification method: Adduct search	2.15267e+06	2.66281e+06	1.16652e+06	1.30473e+06	1.05644e+06	1.52175e+06	1.01716e+06	1.66616e+06	991886	1.68389e+06	2.36998e+06	3.03694e+06	2.05884e+06	2.97415e+06	3.93124e+06	7.16787e+06	4597351	5.41071e+06	1192788	1.90423e+06	1.03624e+06	1.56755e+06	1.83903e+06	3.23744e+06	2112757	3.47348e+06
115	256.3	8.29565		6083605	12300000	1.752e+06	3.24973e+06	1.68207e+06	3.3172e+06	1.61858e+06	3.34487e+06	1.64234e+06	3.26491e+06	1.66947e+06	3.14683e+06	1829354	3.30423e+06	1.60864e+06	1.93952e+06	1860684	3.55547e+06	1.98964e+06	3.30476e+06	1.60473e+06	3.3852e+06	1.94083e+06	3.37968e+06	1.82504e+06	3.52987e+06
545	213.146	5.5081		7200021	13600000	3.56492e+06	7.32259e+06	3.61855e+06	6.44849e+06	3.53223e+06	6.35265e+06	3.46512e+06	6.16423e+06	3.36625e+06	6.25377e+06	3.60269e+06	6.92464e+06	3.28474e+06	6.15743e+06	3.08895e+06	5.77263e+06	3.02081e+06	5.62358e+06	3.1683e+06	5.5084e+06	3.34082e+06	6.25158e+06	3.48643e+06	6.1366e+06
1776	182.03	0.787522		0	0	0	0	0	0	1.94488e+06	6.92349e+06	2.35738e+06	7.6034e+06	2220542	6.14689e+06	2.20724e+06	6.19738e+06	2.06229e+06	7.12514e+06	2.16393e+06	6.10488e+06	2.1297e+06	7.38457e+06	2.07287e+06	7.71134e+06	1.83645e+06	6.84006e+06	1.89911e+06	7.11691e+06
2285	341.266	10.5857		1.24788e+06	5.04535e+06	1.41564e+06	5.3574e+06	1.31466e+06	5.54423e+06	1.36081e+06	4.84401e+06	1385987	5.51326e+06	1.525e+06	5.65598e+06	1351471	5.72588e+06	1362610	5.62482e+06	1.47375e+06	6.13026e+06	1.47585e+06	5.81679e+06	1.37519e+06	7.10604e+06	1.48934e+06	5.3108e+06	1.20335e+06	4.71634e+06
1383	385.294	9.79769		56642.1	36495.4	53485.3	45850.6	58597.6	26790.2	96055.5	76711.9	0	0	7364090	10100000	6.6224e+06	12300000	3.97926e+06	7.1037e+06	4416022	6.5254e+06	64090.1	52298.4	0	0	4.03781e+06	5.15876e+06	3974352	5.91032e+06
1492	342.243	9.12194		0	0	0	0	0	0	0	0	0	0	3385861	5.56575e+06	3051977	4.69304e+06	0	0	0	0	0	0	0	0	5576283	8.57192e+06	5.64817e+06	9.39174e+06
858	213.146	5.62805		72300000	354000000	38500000	105000000	1.3314e+06	7.60462e+06	37400000	104000000	1.27897e+06	6.38011e+06	32900000	76600000	34400000	102000000	33500000	101000000	35600000	100000000	34700000	93600000	3.1683e+06	5.53137e+06	34300000	101000000	33200000	98600000
2344	223.988	10.6095		1.79786e+06	9.9619e+06	1.17862e+06	7.14414e+06	1.42599e+06	7.59718e+06	1148791	6.32688e+06	1.24401e+06	6.38637e+06	1.20303e+06	6.48527e+06	1.13783e+06	6.06558e+06	1.2055e+06	6.98909e+06	1.1312e+06	6.07789e+06	1107988	5.87152e+06	1.0727e+06	5.90597e+06	998554	5.76853e+06	1.03558e+06	5.20557e+06
1416	298.141	7.09681	Name: [M+Na-H] 21.9825 m/z adduct of 276.1595 m/z;Identification method: Adduct search	0	0	0	0	0	0	0	0	0	0	5418898	8.101e+06	5037287	6.91872e+06	0	0	0	0	0	0	0	0	5.49675e+06	6.41555e+06	4.77025e+06	7.04469e+06
2349	141.959	3.34674		704376	3.92276e+06	1.11487e+06	6.14443e+06	946672	4.78816e+06	1.14439e+06	6.42305e+06	1.06693e+06	5.9806e+06	1.28846e+06	6.58609e+06	1.25899e+06	6.27789e+06	1.14008e+06	6.94323e+06	1.0306e+06	5.89099e+06	999986	5.7765e+06	1.01949e+06	5.65435e+06	1.14873e+06	6.35288e+06	1112971	6.14112e+06
2098	260.032	0.782348		0	0	0	0	0	0	3.79631e+06	6.52004e+06	2995612	5.44651e+06	3400181	4.28391e+06	2.55057e+06	3.87077e+06	3.1446e+06	4.17318e+06	3.03011e+06	4.79326e+06	3301770	6.15911e+06	3.74529e+06	6.91833e+06	3543795	5.2206e+06	3.305e+06	5.71501e+06
336	151.567	5.75434		1856589	6.88541e+06	776694	690410	887991	689296	519854	373921	405954	409887	739523	469912	669445	452746	989151	542106	666563	529624	517291	366473	478767	391604	689133	454303	665178	517215
151	249.185	8.65449		4097073	6.8768e+06	1.20773e+06	1.57789e+06	1.0363e+06	1.57942e+06	1.08232e+06	1.71585e+06	1.01223e+06	1.50157e+06	996236	1.52109e+06	1.00629e+06	1.45493e+06	934558	1.52513e+06	944014	1.48898e+06	940362	1.46038e+06	921238	1.51908e+06	1.02892e+06	1.50376e+06	836900	1.3549e+06
265	374.305	11.1697		2.35531e+06	7.53891e+06	1.83345e+06	6.48636e+06	1.72747e+06	7.00247e+06	1.78015e+06	6.57811e+06	1.58047e+06	5.76876e+06	1.65359e+06	5.48193e+06	1834411	6.87522e+06	1.50656e+06	5.9218e+06	1849686	5.87745e+06	1.91878e+06	5.20891e+06	1.86731e+06	6.70788e+06	1.75421e+06	6.26454e+06	2044131	5.97421e+06
969	231.17	2.38781		0	0	0	0	0	0	5.89788e+06	7.53838e+06	5892726	6.17117e+06	2747130	2.75884e+06	2.86563e+06	2.90158e+06	1.75338e+06	1.92174e+06	1.66719e+06	1.85113e+06	403911	459374	394821	444174	0	0	0	0
1497	284.201	7.49255	ID: 216;Name: 2-Decyl-4-hydroxyquinoline; 1',2'-Didehydro(E-);Molecular formula: C19H25NO;Identification method: Pseudomonas_DB_pos.csv	0	0	0	0	0	0	0	0	0	0	3.30473e+06	4.91301e+06	3.81604e+06	5.13529e+06	0	0	0	0	0	0	0	0	6183886	10400000	6.14623e+06	8.5734e+06
109	393.209	3.29002		6.35001e+06	12100000	1.30905e+06	1.12773e+06	1.60884e+06	1.13865e+06	1.78594e+06	1.42123e+06	2.14221e+06	1.56682e+06	2372147	2.14805e+06	2.25241e+06	2.1477e+06	2.19179e+06	1.76308e+06	2.13398e+06	1.73643e+06	1.36353e+06	785357	1.87032e+06	1.07831e+06	1792169	1.564e+06	1941664	1.97886e+06
1367	524.311	9.75145		0	0	0	0	0	0	0	0	0	0	8824898	12400000	6.33174e+06	9.40351e+06	6081988	6.81742e+06	4578823	5.8218e+06	0	0	0	0	3491809	4.3102e+06	3.3652e+06	5.0685e+06
1176	187.009	0.794548		0	0	0	0	0	0	1.58244e+06	6.23682e+06	1.89534e+06	7.39687e+06	1.87918e+06	5.30427e+06	1663316	5.17594e+06	1.80852e+06	5.13949e+06	1.78098e+06	5.59687e+06	1.7503e+06	6.22013e+06	1429787	5.67275e+06	1.51227e+06	5.61093e+06	1.55714e+06	5.93587e+06
719	554.176	11.3861		1.90536e+06	1.90963e+06	367938	441675	4.63877e+06	6.76574e+06	888523	949971	505904	477597	464030	524590	305851	362831	378001	476937	418441	509681	357891	440528	483927	435488	352304	432621	433820	411110
1253	399.308	10.6126		7272279	22000000	1.77001e+06	6.2455e+06	2.14526e+06	6.56339e+06	1.82853e+06	5.87234e+06	1.62443e+06	6.76187e+06	1.91814e+06	6.22876e+06	2004520	6.14331e+06	2.29215e+06	5.92054e+06	2112366	5.94801e+06	2.01482e+06	5.29825e+06	1.51829e+06	4.91928e+06	1.51292e+06	4.8328e+06	1.81201e+06	4.46321e+06
1237	200.04	0.787362		0	0	0	0	0	0	1.98066e+06	7.97677e+06	2.44765e+06	8.65962e+06	1.99822e+06	6.54035e+06	2.04344e+06	6.50845e+06	2.03347e+06	5.80845e+06	1.98766e+06	6.34068e+06	2.03963e+06	6.83397e+06	1.9545e+06	7.74867e+06	1820285	7.15654e+06	1.9309e+06	6.62142e+06
2423	429.076	0.44229	Name: [M+K-H] 37.9559 m/z adduct of 391.1205 m/z;Identification method: Adduct search	0	0	0	0	0	0	10300000	3.03595e+06	9645085	2.84703e+06	10500000	3.55057e+06	9157488	3.5042e+06	13500000	3.98372e+06	11700000	6.70492e+06	10400000	3.30726e+06	8489141	2.65461e+06	19800000	5.30854e+06	23400000	7.44539e+06
2075	276.871	0.397693		0	0	0	0	0	0	4.97688e+06	5.91904e+06	4.8313e+06	5.74466e+06	4.17484e+06	5.82385e+06	4422544	5.93183e+06	4657881	6.15913e+06	4234244	4.43838e+06	4811470	5.73179e+06	4.86447e+06	6.69573e+06	4710346	6.38793e+06	4.95233e+06	6.51432e+06
791	248.967	0.495621		307672	740924	80495.4	164226	2.28828e+06	6.59567e+06	67420.1	167465	71311.5	172986	52876.8	114716	63268.7	139962	84046.6	153344	53114.2	128057	57472.2	140917	53529.9	143785	60020.8	133752	53870.2	136128
133	364.342	11.3235	Name: [M+NH3] 17.0265 m/z adduct of 347.3154 m/z;Identification method: Adduct search	5050112	8.26021e+06	2.75501e+06	4.3822e+06	2391216	4.11631e+06	2.28464e+06	3.9278e+06	2716500	4.80414e+06	2.99786e+06	5.29637e+06	2.25407e+06	4.69863e+06	2695837	4.62239e+06	2.28743e+06	4.38318e+06	3050538	4.92096e+06	2.32555e+06	4.45492e+06	3.00479e+06	4.68715e+06	3.04221e+06	5.14533e+06
1357	273.059	2.07321		0	0	0	0	0	0	0	0	0	0	10100000	12900000	7.46385e+06	10500000	3.23309e+06	3.73213e+06	3.67034e+06	4.31233e+06	1.18205e+06	1.2158e+06	954168	983445	5717888	5.43003e+06	7076064	6.57227e+06
1582	331.159	8.31434		0	0	0	0	0	0	0	0	0	0	2.3714e+06	6.56068e+06	2.81139e+06	3.24991e+06	585447	1.34377e+06	565835	1.37726e+06	0	0	0	0	2.79194e+06	6.68249e+06	2.49348e+06	4.43788e+06
1442	294.183	7.51213	Name: [M+Na-H] 21.9825 m/z adduct of 272.2009 m/z;Identification method: Adduct search	168503	302758	73327.1	126458	68936.1	87282.2	49675	84960.3	59038.2	66009.7	4693876	6.54037e+06	5152700	7.38429e+06	55953.9	89614.8	69957	90297.7	63033.9	107438	61682.1	104064	3315854	5.32217e+06	3368765	6.49044e+06
1407	215.106	3.13103	Name: [M+Na-H] 21.9825 m/z adduct of 193.0973 m/z;Identification method: Adduct search	2.21593e+06	3.70963e+06	1.32386e+06	2.06937e+06	1.34795e+06	2.23147e+06	1.23833e+06	1.87846e+06	1.18588e+06	1.83216e+06	5.70498e+06	7.03227e+06	5.89994e+06	6.50389e+06	4509156	5.01885e+06	4.90168e+06	4.96354e+06	1.07668e+06	1.76672e+06	1.08714e+06	1.72823e+06	2428875	3.24074e+06	3808078	4.51835e+06
971	326.705	3.61407		0	0	0	0	0	0	5617130	6.4366e+06	6168087	6.49265e+06	0	0	0	0	0	0	0	0	0	0	16310.9	7447.03	0	0	0	0
183	517.372	10.2076		3.41833e+06	6.44106e+06	1.19418e+06	1.90863e+06	1470163	2.37143e+06	1483559	1.96121e+06	1.04377e+06	1.7554e+06	1012571	1.79485e+06	1.04249e+06	1.67947e+06	1.01771e+06	1.69465e+06	1.40956e+06	1.98173e+06	1.18073e+06	1.72769e+06	1.05352e+06	1.74444e+06	1.3317e+06	1.65174e+06	928744	1.74502e+06
1101	281.172	9.05713		2.35069e+06	5.37617e+06	1.9991e+06	5.18144e+06	1.84833e+06	4.93793e+06	2.33403e+06	6.43938e+06	1.89054e+06	3.11568e+06	2.25388e+06	5.78819e+06	2.18555e+06	5.52739e+06	2.15633e+06	5.99382e+06	1.85897e+06	5.64945e+06	2.70047e+06	6.12799e+06	2.1374e+06	5.74503e+06	2.14825e+06	5.8064e+06	2.23997e+06	6.88703e+06
1408	668.422	9.32962		0	0	0	0	0	0	0	0	0	0	5.68985e+06	11300000	4730550	6.92816e+06	2702971	3.74509e+06	2.54217e+06	4.45527e+06	0	0	0	0	3.3891e+06	3.64677e+06	3.65137e+06	5.91989e+06
1828	477.171	0.557594	Name: [M+Na-H] 21.9825 m/z adduct of 455.1886 m/z;Identification method: Adduct search	0	0	0	0	0	0	0	0	0	0	319149	170949	269193	148898	190855	134850	213866	86145.4	150419	48084.3	202455	60485	11200000	6.90426e+06	9640905	5.93896e+06
1932	260.165	7.40787	ID: 372;Name: 2-Heptyl-4-hydroxyquinoline; N-Oxide;Molecular formula: C16H21NO2;Identification method: Pseudomonas_DB_pos.csv	0	0	0	0	0	0	0	0	0	0	1.23573e+06	5.17481e+06	1.32601e+06	5.99437e+06	103186	402191	18264.8	49579.6	0	0	0	0	1.31479e+06	5.16285e+06	1.29984e+06	6.42097e+06
104	556.442	10.1953		6.63817e+06	12000000	2.80334e+06	5.58076e+06	2.77452e+06	4.77115e+06	3.78993e+06	6.59513e+06	3.32792e+06	5.6816e+06	3.42159e+06	5.93405e+06	3.78816e+06	6.5173e+06	3.76513e+06	5.85387e+06	4.11285e+06	6.38745e+06	4365873	6.56111e+06	2839800	5.54709e+06	3.62005e+06	5.93453e+06	3.25368e+06	6.41616e+06
474	207.018	9.36229		1.07215e+06	6.39633e+06	950965	3.85892e+06	929109	4.43347e+06	737281	3.39154e+06	689556	3.43022e+06	645838	3.31215e+06	739145	3.1763e+06	600590	2.94572e+06	614106	3.00118e+06	593603	2.8823e+06	664976	2.99354e+06	620700	2.86248e+06	583722	2.79668e+06
2115	218.97	0.784947		28014.5	50471.3	29320.2	50122.6	27611.7	25882.6	6.65913e+06	9.68505e+06	5235293	9.02933e+06	2.48718e+06	4.72538e+06	2.42566e+06	4.80319e+06	2.34657e+06	4.22249e+06	2.41114e+06	5.1625e+06	3.06373e+06	5.58356e+06	3249863	6.37701e+06	3.88492e+06	6.15906e+06	3422250	6.10612e+06
1768	271.189	7.25639		0	0	56351.2	48135.4	66108.9	78823.1	57631.3	49109.7	63152.5	75569	5.30798e+06	6.32585e+06	4090595	6.34881e+06	57329.4	69820.5	58802.3	68846.9	61477.8	74188.3	78775.4	82926.8	6.12209e+06	7.23992e+06	5.68703e+06	6.71956e+06
1448	205.082	0.432207		0	0	0	0	0	0	71971.2	87705.6	118074	145066	4.52446e+06	6.19539e+06	4819206	5.46552e+06	1.56198e+06	1.85967e+06	1.34073e+06	1.85141e+06	149859	88542.3	99856.6	76679.8	5019135	6.47266e+06	4929118	7.14586e+06
1798	341.266	9.97249		2.13662e+06	8.26251e+06	1.26159e+06	4.1566e+06	1.2329e+06	3.84295e+06	1.29821e+06	4.09023e+06	1.60996e+06	4.68676e+06	1.42611e+06	4.47133e+06	1.51264e+06	6.33093e+06	1.42313e+06	4.33704e+06	1.84284e+06	4.88438e+06	1.57183e+06	4.66894e+06	1.61207e+06	4.41595e+06	1.32156e+06	4.26305e+06	1.60221e+06	5.20582e+06
1476	300.196	7.62659		0	0	0	0	0	0	0	0	0	0	3.63382e+06	6.41994e+06	3.54933e+06	5.18633e+06	0	0	0	0	0	0	0	0	4.19615e+06	6.20004e+06	4642662	6.84023e+06
1038	179.013	0.778928		0	0	0	0	0	0	3401065	8.53852e+06	3.03587e+06	8.38678e+06	2839831	4.24809e+06	2721493	4.1184e+06	3001186	6.28731e+06	2.70501e+06	5.7672e+06	3.15862e+06	6.39402e+06	3.36493e+06	7.69574e+06	3.20208e+06	6.25922e+06	2.99542e+06	6.22403e+06
315	344.228	3.09061		1.98837e+06	8.36611e+06	2539609	3.73424e+06	2.34854e+06	4.21385e+06	2.92313e+06	4.1481e+06	2.87877e+06	4.81477e+06	3.04973e+06	4.72733e+06	2.98808e+06	4.69975e+06	3.12529e+06	5.05208e+06	3323250	5.24442e+06	2971373	4.24079e+06	2592141	4.10057e+06	2.75648e+06	3.98258e+06	2574616	4.4999e+06
207	271.188	6.45809		3.08223e+06	6.20023e+06	555996	1.12045e+06	654344	1.26287e+06	600996	1.16095e+06	560250	1.08433e+06	612878	1.13896e+06	654281	1.20901e+06	582987	1.11962e+06	585821	1.09238e+06	599783	1.0683e+06	607322	1.11798e+06	569915	1.10979e+06	601934	1.01519e+06
1421	546.489	11.0568		3128246	3.76685e+06	5.00265e+06	5.06973e+06	4013029	4.38089e+06	4.00969e+06	5.10307e+06	3.40163e+06	4.78264e+06	5.27667e+06	6.14558e+06	3.6797e+06	4.3656e+06	3.64521e+06	4.57362e+06	3.86002e+06	5.41738e+06	3421155	3.81432e+06	3311466	4.09717e+06	3.35576e+06	4.31016e+06	2.68755e+06	3.25932e+06
347	369.298	11.3904		1.75633e+06	6.14039e+06	1.42773e+06	4.78928e+06	1345320	4.98247e+06	1.32084e+06	4.40427e+06	1.56134e+06	4.60847e+06	1.35435e+06	4.04001e+06	1.18418e+06	4.04505e+06	1.50846e+06	4.98267e+06	1.58307e+06	4.68626e+06	1.2965e+06	4.10191e+06	1.58665e+06	4.69437e+06	1.23292e+06	4.17145e+06	1.49111e+06	4.38195e+06
1468	331.248	8.74511		0	0	0	0	0	0	0	0	0	0	3.92829e+06	7.13158e+06	4.22786e+06	8.43916e+06	568200	1.31555e+06	757164	1.09657e+06	0	0	0	0	3089416	5.01749e+06	2.31916e+06	5.0028e+06
192	228.269	7.31283		3282509	6.05704e+06	1.13895e+06	1.58666e+06	865344	1.40288e+06	935532	1.4304e+06	951449	1.46362e+06	1.03696e+06	1.49215e+06	961569	1.50636e+06	884887	1.41978e+06	1.0491e+06	1.5008e+06	837486	1.50748e+06	875708	1.41192e+06	1.02549e+06	1.42966e+06	1.0499e+06	1.52446e+06
1058	382.686	2.92609		0	0	0	0	0	0	3.07582e+06	5.6658e+06	3.18737e+06	6.39793e+06	50706.2	37895.8	62330.6	32173.5	106898	57347.4	76231.6	87880.7	114695	158620	128837	206413	89813.9	87731.9	89402.3	47417.6
526	150.091	0.00263333		1.74214e+06	4.05226e+06	4.55706e+06	6.01123e+06	2.51978e+06	4.24903e+06	5276880	6.19688e+06	2.03312e+06	4.59347e+06	2.53774e+06	4.53819e+06	3481663	4.54332e+06	2685541	4.58024e+06	1.82987e+06	4.07258e+06	3.61255e+06	5.10818e+06	1.69118e+06	3.83633e+06	1.60302e+06	3.58894e+06	3.00458e+06	4.38298e+06
2641	439.292	4.1318		0	0	0	0	0	0	566651	1.03904e+06	587894	1.01901e+06	3.42116e+06	5.7877e+06	2909206	4.53948e+06	2.58723e+06	4.91939e+06	2.7686e+06	5.99165e+06	1.35482e+06	2.68401e+06	1.43724e+06	2.62702e+06	1.53831e+06	2.40331e+06	1.66605e+06	2.61021e+06
2211	174.991	0.925173		55842.5	245828	52739.7	214367	54439.8	205647	3.08569e+06	14800000	3156083	14200000	1.01662e+06	4.53186e+06	968158	4.33138e+06	1.33645e+06	2.64271e+06	1.33097e+06	6.01971e+06	1.86547e+06	8.71058e+06	1.92474e+06	9.32173e+06	1.85387e+06	8.29112e+06	2.07661e+06	8.99955e+06
2433	391.121	0.442972	Name: Complex of 196.0639 and 196.0639 m/z;Identification method: Complex search	0	0	0	0	0	0	14300000	3.63755e+06	12300000	3.45708e+06	8.23504e+06	3.17975e+06	7.73865e+06	2.85544e+06	9301382	3.07433e+06	10500000	5.97534e+06	8936093	3.07526e+06	8786219	2.82727e+06	14800000	4.06813e+06	15100000	5.20765e+06
1930	482.405	10.5975		14500000	45700000	2.17831e+06	8.28234e+06	2780308	7.8494e+06	2356405	7.08051e+06	2.01506e+06	6.96467e+06	2.68965e+06	7.1042e+06	2.36049e+06	6.81291e+06	1.79976e+06	6.6617e+06	1.73285e+06	6.3655e+06	1.91935e+06	5.79063e+06	1.41237e+06	6.02594e+06	1.76669e+06	5.34347e+06	1.35168e+06	5.95786e+06
984	444.794	0.39633		0	0	0	0	0	0	5040006	6.0418e+06	4.98025e+06	6.22324e+06	4.176e+06	5.81152e+06	4730596	5.95285e+06	4.78316e+06	4.8254e+06	5418818	5.78846e+06	4.83118e+06	5.65336e+06	3720894	4.98673e+06	4.6146e+06	6.05745e+06	4499952	5.93464e+06
1567	336.193	8.18132	Name: [M+Na-H] 21.9825 m/z adduct of 314.2115 m/z;Identification method: Adduct search	0	0	0	0	0	0	0	0	0	0	2497684	4.0684e+06	3.59249e+06	4.26979e+06	0	0	0	0	0	0	0	0	3.99184e+06	7.69888e+06	5451817	7.61049e+06
1823	144.982	2.72569		836111	4.0761e+06	1.69063e+06	7.89935e+06	1.16252e+06	5.15871e+06	1.32055e+06	6.34205e+06	1.14623e+06	5.34673e+06	1.12175e+06	5.08223e+06	1.15122e+06	5.93992e+06	971844	4.82335e+06	1.16729e+06	4.99523e+06	1.08227e+06	4.92741e+06	1.08069e+06	5.01633e+06	1049824	4.80743e+06	1.02433e+06	5.33141e+06
2597	430.981	0.7963	Name: Complex of 275.0074 and 156.9808 m/z;Identification method: Complex search	0	0	0	0	0	0	2.44178e+06	4.29893e+06	2.67931e+06	3.9389e+06	3.30475e+06	4.99891e+06	2658145	4.67605e+06	2.5334e+06	4.77029e+06	3.36971e+06	5.92867e+06	2.72568e+06	4.73611e+06	2.58213e+06	4.8699e+06	2875750	4.67555e+06	2.93847e+06	4.79704e+06
2537	290.98	0.781653		0	0	0	0	0	0	4.51109e+06	6.05579e+06	3.2692e+06	5.12475e+06	2.64995e+06	3.84484e+06	3.27787e+06	3.59634e+06	3.29887e+06	4.04229e+06	4684572	5.903e+06	3.99827e+06	4.48366e+06	3.30213e+06	4.19121e+06	4.20542e+06	5.4207e+06	3.69207e+06	5.04314e+06
1921	260.164	6.81976	ID: 372;Name: 2-Heptyl-4-hydroxyquinoline; N-Oxide;Molecular formula: C16H21NO2;Identification method: Pseudomonas_DB_pos.csv	0	0	0	0	0	0	0	0	0	0	1.35491e+06	4.41756e+06	1.32579e+06	4.82445e+06	65155.8	222773	17723	11392.5	0	0	0	0	1.69752e+06	5.26296e+06	1.7389e+06	5.9028e+06
2577	328.223	3.29815		0	0	0	0	0	0	148626	265705	134096	228628	3.06503e+06	4.98205e+06	3264011	5.1896e+06	3.5932e+06	5.06791e+06	3594115	5.89146e+06	2.41348e+06	3.69891e+06	2.58894e+06	3.79252e+06	4252493	5.44654e+06	3923202	5.4814e+06
111	238.178	5.35977	Name: [M+Na-H] 21.9825 m/z adduct of 216.1959 m/z;Identification method: Adduct search	6.26001e+06	10300000	1.80314e+06	2.47465e+06	1.94517e+06	2.428e+06	2028419	2.50206e+06	1.99173e+06	2.29055e+06	1.90906e+06	2.24899e+06	1.71344e+06	2.42017e+06	1.78427e+06	1.47681e+06	2111983	2.61825e+06	1.98836e+06	2.48025e+06	1.60502e+06	1.97013e+06	1.83923e+06	2.37001e+06	1.88333e+06	2.53321e+06
454	293.172	7.2533	Name: [M+Na-H] 21.9825 m/z adduct of 271.1886 m/z;Identification method: Adduct search	1.24326e+06	5.8797e+06	390639	1.63953e+06	384067	1.37921e+06	423403	1.65809e+06	389667	1.57597e+06	469218	1.76745e+06	485573	1.89802e+06	418643	1.69495e+06	424026	1.58171e+06	406334	1.63815e+06	393407	1.51223e+06	577895	1.75246e+06	500467	1.64082e+06
2708	217.047	5.31576	Name: [M+Na-H] 21.9825 m/z adduct of 195.0653 m/z;Identification method: Adduct search	2.2546e+06	4.62451e+06	2386603	5.18339e+06	2.35316e+06	4.93689e+06	2.43306e+06	5.18854e+06	2377153	5.47454e+06	2.43447e+06	5.61802e+06	2.10294e+06	4.86276e+06	2.71405e+06	5.8348e+06	2170724	5.86785e+06	2321756	4.96681e+06	2180526	4.63253e+06	2.75822e+06	5.0576e+06	2445609	5.94186e+06
175	235.169	8.62509		3.56139e+06	5.86477e+06	856391	1.3044e+06	845489	1.38262e+06	924983	1.34577e+06	747745	1.22381e+06	932586	1.31473e+06	833414	1.29042e+06	801866	1.21401e+06	991817	1.2989e+06	745550	1.13972e+06	765207	1.17239e+06	698562	1.11011e+06	753833	1.15594e+06
205	231.093	5.28897		3.08638e+06	5.86342e+06	917984	765015	923006	640078	1.0392e+06	641650	1099746	851235	956521	690695	988307	762202	988548	795022	1.03976e+06	674891	1.0116e+06	623147	836688	389083	993394	591562	1066236	759725
2490	194.081	2.43797		0	0	0	0	0	0	0	0	0	0	0	0	0	0	5.44854e+06	4.02887e+06	6.03644e+06	5.84021e+06	0	0	0	0	0	0	0	0
186	284.162	8.38345		3394596	5.82269e+06	800912	1.20081e+06	814242	1.24732e+06	727890	1.16897e+06	726988	1.15658e+06	90992	97595	63798.7	89053.3	351611	571000	384705	606723	680776	971651	714537	1.06104e+06	108773	158965	105049	156738
229	284.331	9.16693		2.70819e+06	5.81951e+06	1.45848e+06	3.0638e+06	1.69253e+06	3.14562e+06	1.72682e+06	3.23176e+06	1.53821e+06	2.82161e+06	1.42888e+06	2.86924e+06	1.41578e+06	2.94313e+06	1.56135e+06	2.76803e+06	1287878	2.61848e+06	1.54796e+06	2.81967e+06	1440476	2.65452e+06	1.44425e+06	2.92406e+06	1.43897e+06	2.62077e+06
2516	242.1	2.18453	Name: [M+Na-H] 21.9825 m/z adduct of 220.1180 m/z;Identification method: Adduct search	0	0	0	0	0	0	38426.5	14076.3	49275.4	16921.3	6.76461e+06	4.90553e+06	6.89149e+06	5.15447e+06	5631218	4.21068e+06	5159065	5.81483e+06	3.32394e+06	2.14786e+06	3187796	2.15765e+06	2.79227e+06	2.24643e+06	3206765	2.52413e+06
1569	359.19	10.2496		0	0	0	0	0	0	0	0	0	0	2.46979e+06	6.87936e+06	2.5985e+06	6.6741e+06	2047641	4.33586e+06	2397058	5.27368e+06	0	0	0	0	2509554	4.23285e+06	2.9471e+06	4.89968e+06
1473	369.299	10.2534	Name: Complex of 171.1381 and 199.1695 m/z;Identification method: Complex search	26376.4	10641.3	47452.3	37932.9	67102.4	78150.8	0	0	27211.8	25084.6	3747181	7.9549e+06	3.70099e+06	8.63008e+06	3.84783e+06	5.75879e+06	2.99946e+06	6.19727e+06	49813.1	45013.4	31020.1	28961.6	2.05645e+06	3.91424e+06	2.67907e+06	4.35587e+06
2065	214.917	0.364949		235296	143299	282362	247795	503849	383925	4.63415e+06	2.89845e+06	4.95715e+06	3.71225e+06	4562967	3.08957e+06	4.89638e+06	2.90534e+06	4758161	3.13938e+06	4996738	4.79066e+06	4888867	3.00422e+06	5.14608e+06	5.72455e+06	5.3872e+06	2.09233e+06	6.59482e+06	4.1316e+06
1837	677.583	11.8144		121647	77137.5	0	0	27734.1	22766.9	20871.3	14480.4	23493.4	19862.3	1.02207e+06	1.45109e+06	1.17794e+06	1.6618e+06	521788	551053	336403	346571	162582	193567	125138	162531	4.35343e+06	6.23766e+06	3.4035e+06	5.16295e+06
1418	135.117	9.24802		12316.5	19312.8	15295.5	26092.9	15495.5	14568.1	14580.8	19193.2	17979.6	20115.4	5.3864e+06	7.80733e+06	4472884	8.19509e+06	4.24994e+06	5.68127e+06	2.81451e+06	4.96289e+06	12951.8	22555.6	15979	27854.7	4.15016e+06	4.72683e+06	2.97953e+06	5.17011e+06
1394	505.337	9.7502		0	0	0	0	0	0	0	0	0	0	6498174	9.44467e+06	5.25085e+06	8.21832e+06	3992078	5.67733e+06	4.25063e+06	5.1352e+06	0	0	0	0	2.79711e+06	4.42851e+06	2.77948e+06	4.44879e+06
2542	694.68	0.394967		0	0	0	0	0	0	5405091	4.93953e+06	5356798	5.37011e+06	4.61519e+06	4.77124e+06	4.69906e+06	4.54911e+06	4698709	4.77351e+06	4537770	5.66655e+06	4.89513e+06	4.82612e+06	3.8391e+06	5.07378e+06	4438782	4.4738e+06	4.4511e+06	4.99066e+06
148	459.356	8.7411	Name: [M+Na-H] 21.9825 m/z adduct of 437.3740 m/z;Identification method: Adduct search	4186718	5.66169e+06	962942	783119	1.08312e+06	855489	681908	686207	571795	587891	623651	773536	682190	737883	497113	541588	605280	575020	559871	552580	369520	451930	565036	561069	376196	454464
2229	380.337	10.3073		1.12701e+06	3.56016e+06	1.54335e+06	4.17398e+06	1.26091e+06	4.06892e+06	1106431	3.91477e+06	1.13413e+06	3.91209e+06	1.47337e+06	4.28377e+06	1.9584e+06	4.73636e+06	1281998	4.20988e+06	1.2666e+06	4.24325e+06	1.29232e+06	4.09506e+06	1.73974e+06	5.65448e+06	1.41209e+06	4.58417e+06	1.84816e+06	4.81527e+06
733	561.13	11.3849		1.29954e+06	1.34417e+06	367898	401842	3.82314e+06	5.6424e+06	830735	855485	350728	370430	379442	391713	278262	316629	307664	363787	320707	401930	279964	342537	409215	365491	272353	334405	339783	321361
1462	301.664	9.75143		0	0	0	0	0	0	0	0	0	0	4.03843e+06	7.03739e+06	3.18163e+06	6.0226e+06	3661005	5.62977e+06	2.95514e+06	4.23914e+06	0	0	0	0	2504316	3.11003e+06	2.3647e+06	3.08315e+06
277	228.149	6.13448		2.22626e+06	9.94388e+06	1.2666e+06	2.37957e+06	1245306	2.39993e+06	1.32715e+06	2.64723e+06	1.35314e+06	2.2214e+06	1392819	2.71271e+06	1.32171e+06	2.62363e+06	1413973	1.25296e+06	1.49102e+06	2.55187e+06	1.42759e+06	2.3974e+06	1.42576e+06	2.51244e+06	1.46536e+06	2.58557e+06	1.45883e+06	2.62885e+06
206	269.209	8.91461		3083631	5.59422e+06	2.33543e+06	3.16035e+06	1.9734e+06	2.89666e+06	2.50593e+06	3.4116e+06	2.16767e+06	3.07855e+06	2.05205e+06	3.23508e+06	2453883	3.56482e+06	2.32771e+06	3.52401e+06	2.19681e+06	3.5369e+06	2.30498e+06	3.32744e+06	2.15888e+06	3.25899e+06	2.17813e+06	3.20653e+06	1.99592e+06	3.25126e+06
2045	553.335	3.31608		0	0	0	0	0	0	172461	149211	233289	127808	5.31474e+06	3.27567e+06	5.19951e+06	3.44572e+06	5098753	3.91584e+06	4709773	3.71312e+06	4993883	3.21137e+06	6168982	5.58869e+06	3.69111e+06	2.52653e+06	3.94104e+06	2.22404e+06
2343	154.99	11.0678		617217	2.16963e+06	818397	3.28633e+06	641238	2.52789e+06	698088	2.88676e+06	872300	3.3071e+06	933763	4.15915e+06	1.03822e+06	4.28592e+06	1.22142e+06	5.57654e+06	1.24707e+06	4.80059e+06	1.283e+06	5.32733e+06	1.30039e+06	5.01583e+06	1.37598e+06	5.51463e+06	1.30373e+06	5.61971e+06
210	214.253	7.2414		3.03727e+06	5.56007e+06	780665	1.25447e+06	722977	1.23278e+06	819315	1.23997e+06	693084	1.11083e+06	669841	1.05935e+06	680413	1.01948e+06	703858	1.09682e+06	656670	1.05254e+06	674625	1.04865e+06	604635	970258	658560	1.00266e+06	611341	1.00986e+06
2863	335.219	9.01074		1.79456e+06	7.16641e+06	918638	3.48782e+06	904619	3.64815e+06	1.09424e+06	3.8571e+06	1.09878e+06	4.14767e+06	1.17225e+06	4.81601e+06	1.19165e+06	4.80007e+06	1.17933e+06	4.92335e+06	1.1616e+06	5.52417e+06	1.26921e+06	4.49914e+06	1.31084e+06	5.22098e+06	1496940	5.4938e+06	1.33842e+06	5.64439e+06
376	377.326	10.6175		1.6335e+06	5.51591e+06	555631	1.36477e+06	601717	1.34121e+06	549235	1.54894e+06	557549	1.72159e+06	657296	1.57326e+06	570072	1.48414e+06	701672	1.45378e+06	600484	1.42079e+06	738047	1.56993e+06	433536	1.42404e+06	524807	1.43979e+06	482017	1.18503e+06
163	421.233	9.09955	Name: [M+Na-H] 21.9825 m/z adduct of 399.2509 m/z;Identification method: Adduct search	3.90558e+06	5.50735e+06	764778	974750	1.07793e+06	1.0854e+06	841984	959711	766002	888698	867156	981402	739252	847670	835093	940006	828210	680218	1.06292e+06	1.11911e+06	799055	872582	803774	948420	876082	1.0235e+06
1974	282.279	11.0861		2212788	7.30895e+06	1.38733e+06	5.03424e+06	1.51176e+06	4.95817e+06	1413418	4.77468e+06	1.31927e+06	4.86821e+06	1.26897e+06	4.67393e+06	1.50628e+06	4.99384e+06	1.39617e+06	4.26389e+06	1.33241e+06	4.49336e+06	1.39383e+06	5.50603e+06	1.21412e+06	4.54099e+06	1.57338e+06	4.77401e+06	1093940	4.1803e+06
1016	241.204	4.87896		13700000	10100000	4.14152e+06	4.78588e+06	3.69934e+06	4.22732e+06	3.86879e+06	5.49514e+06	3878819	4.2378e+06	3.77238e+06	4.11196e+06	3.96936e+06	4.12995e+06	3.48509e+06	4.18726e+06	3.66692e+06	3.65516e+06	3.92441e+06	4.28003e+06	3.67483e+06	4.20913e+06	3702873	4.37395e+06	3830833	3.85019e+06
2204	468.42	11.2541		1.34278e+06	3.57007e+06	1.38122e+06	4.44102e+06	1.17236e+06	3.55741e+06	1281464	3.57788e+06	1.47644e+06	4.29529e+06	1.39298e+06	4.69724e+06	1.60251e+06	4.36391e+06	1.68415e+06	4.37173e+06	1.4977e+06	4.26214e+06	1.402e+06	4.45354e+06	1.9899e+06	5.49456e+06	1.34836e+06	3.7593e+06	1.34402e+06	4.03585e+06
1411	543.395	7.50024	Name: Complex of 272.2009 and 272.2009 m/z;Identification method: Complex search	0	0	0	0	0	0	0	0	0	0	5.49793e+06	6.04711e+06	6.92973e+06	6.19424e+06	0	0	0	0	0	0	0	0	3.65833e+06	4.28966e+06	4774996	4.93772e+06
435	339.345	11.7576		1.34062e+06	5.47171e+06	796792	2.62531e+06	817683	3.02423e+06	888421	2.8165e+06	686264	2.58655e+06	733355	2.63154e+06	691829	2.46836e+06	674201	2.55408e+06	689651	2.42299e+06	646548	2.3641e+06	705742	2.45925e+06	687770	2.35474e+06	715213	2.43161e+06
1830	455.188	0.557177		0	0	0	0	0	0	0	0	0	0	0	0	102464	27556.6	0	0	91995.6	36281.8	0	0	76731.2	22438.2	9042104	5.46094e+06	8.09902e+06	2.98355e+06
1217	158.003	0.203273		1268867	5.24905e+06	1109245	4.7633e+06	1.07462e+06	4.59702e+06	1.10222e+06	5.44997e+06	1.08531e+06	4.03501e+06	1.05651e+06	4.55378e+06	1.04211e+06	4.49248e+06	1.00571e+06	4.37436e+06	1.05201e+06	4.41865e+06	1.01922e+06	4.47162e+06	994678	3.84061e+06	1.00433e+06	3.88157e+06	1.05893e+06	4.35837e+06
1493	326.248	8.95196	ID: 461;Name: 4-Hydroxy-2-tridecylquinoline; 1',2'-Didehydro(E-);Molecular formula: C22H31NO;Identification method: Pseudomonas_DB_pos.csv	0	0	0	0	0	0	0	0	0	0	3380861	4.86989e+06	2.74858e+06	4.20511e+06	0	0	0	0	0	0	0	0	3773419	6.23055e+06	3.6176e+06	6.02995e+06
1271	184.986	8.4041		1.13764e+06	4.63164e+06	1.1255e+06	4.7678e+06	1.14987e+06	5.02405e+06	1.1296e+06	4.97552e+06	1.10831e+06	5.39694e+06	1.02793e+06	4.46047e+06	1.06342e+06	4.07688e+06	991001	3.91909e+06	1.04453e+06	4.34355e+06	1.09056e+06	4.36217e+06	1.0322e+06	4.23028e+06	1.05287e+06	4.23733e+06	997147	4.29138e+06
2068	232.928	0.364949		298584	241099	374438	335709	456144	398085	4705942	3.14711e+06	4938677	3.86481e+06	5306364	3.33885e+06	4.64448e+06	3.11648e+06	5100154	3.20858e+06	5.4801e+06	5.2556e+06	5240984	3.251e+06	5.00767e+06	5.39511e+06	5697832	2.20183e+06	6128634	4.0188e+06
2453	280.818	0.408652		0	0	0	0	0	0	7.92576e+06	4.33638e+06	6250005	3.49059e+06	8860869	3.82067e+06	7611450	3.43668e+06	11100000	4.2771e+06	7.92881e+06	5.3928e+06	8.17985e+06	3.53513e+06	6169260	4.44391e+06	9906524	6.64523e+06	7792950	4.71666e+06
2232	187.009	0.790248		0	0	0	0	0	0	1.56794e+06	4.35137e+06	1.89534e+06	4.52006e+06	1.87918e+06	4.61655e+06	1663316	4.53754e+06	1.80852e+06	4.12426e+06	1.78098e+06	4.63013e+06	1.7503e+06	4.76819e+06	1.72968e+06	5.3859e+06	1.51227e+06	4.43326e+06	1.55714e+06	4.33866e+06
996	188.071	2.51711		0	0	0	0	0	0	4686535	5.32619e+06	5222267	5.69606e+06	551748	570281	455521	483652	167201	146205	189318	221705	62279.1	46977.9	58379.3	48367.6	4.67119e+06	5.41657e+06	4564775	4.92201e+06
349	309.167	4.34814		1.75068e+06	5.33881e+06	481007	780045	467856	994871	494805	810822	502248	798156	489572	963628	499454	990639	422246	920319	446774	979588	438017	980700	456430	887975	413011	790033	444855	892075
223	219.174	8.6702	ID: 853;Name: 1(10),11-Spirovetivadien-2-one; (4R,5S,7R)-form;Molecular formula: C15H22O;Identification method: Pseudomonas_DB_pos.csv	2.8116e+06	5.27052e+06	1.95494e+06	2.74479e+06	2.07317e+06	3.12527e+06	1.55023e+06	2.4591e+06	1.24881e+06	2.06705e+06	1.14181e+06	1.74914e+06	954810	1.55263e+06	925876	1.50926e+06	859950	1.34223e+06	780007	1.22318e+06	636860	1.02192e+06	540399	967289	554690	951685
1664	340.227	8.79011		0	0	0	0	0	0	0	0	0	0	1.77595e+06	1.57578e+06	2.2374e+06	3.25219e+06	0	0	0	0	0	0	0	0	4468606	7.27484e+06	4.30452e+06	7.35279e+06
1471	284.67	9.75421		0	0	0	0	0	0	0	0	0	0	3.79026e+06	7.54748e+06	3.38277e+06	5.79404e+06	3275826	5.24407e+06	2.68741e+06	4.67106e+06	0	0	0	0	2.56556e+06	4.22347e+06	2.27715e+06	3.87461e+06
129	481.262	3.6055	ID: 403;Name: 3-Hydroxydecanoic acid; (R)-form, O-[Ã”Ã¸Î©-L-Rhamnopyranosyl-(1Ã”Ã¸Î©Ã”Ã¸Î©Ã”Ã¸Î©2)-Ã”Ã¸Î©-L-rhamnopyranoside];Molecular formula: C22H40O11;Identification method: Pseudomonas_DB_pos.csv	5.14635e+06	5.2436e+06	681895	207183	580706	187621	568557	153531	852995	223232	877786	241346	679425	174464	729564	191324	1800260	750153	587684	168645	734401	217030	555984	144636	1089231	568715
920	157.084	0.00640952		4.46565e+06	1.81852e+06	0	0	0	0	11000000	5.23446e+06	3.79815e+06	1.93801e+06	0	0	0	0	4209128	2.0355e+06	0	0	8849803	2.83479e+06	2.94914e+06	1.46449e+06	0	0	2.75503e+06	1.21244e+06
947	336.844	0.380855		0	0	0	0	0	0	7.26875e+06	4.98468e+06	7.47919e+06	3.92854e+06	5.27829e+06	5.65256e+06	8970460	4.31869e+06	8.37843e+06	5.47178e+06	8241664	4.55372e+06	7741859	3.17227e+06	8038649	5.08796e+06	10400000	5.47437e+06	7.89114e+06	6.2292e+06
2203	207.967	0.782407		0	0	0	0	0	0	1.81927e+06	4.27871e+06	2.039e+06	4.13774e+06	2.20561e+06	3.79655e+06	1.84311e+06	3.6021e+06	2012381	3.7212e+06	2.24776e+06	4.07927e+06	1.81736e+06	4.08828e+06	2.00352e+06	5.21774e+06	2.31231e+06	4.05499e+06	1.67174e+06	3.87727e+06
373	155.047	4.13995		1.63921e+06	5.21631e+06	47415.5	57142.3	23939.9	47683.9	18739.4	41457.3	19948.2	36311.6	19720.4	39986.3	16659.3	39808.9	19269.4	40868.5	16355.5	31858.1	22198.4	43559.7	20703.1	46900.8	15754.9	44513.3	19136.4	25857.9
2113	190.912	0.39906		0	0	0	0	0	0	4.18645e+06	5.40128e+06	3.7099e+06	4.43686e+06	4.03338e+06	5.14999e+06	3.67233e+06	4.95008e+06	3.36826e+06	4.93558e+06	3.56987e+06	3.63128e+06	3848788	4.8508e+06	3.32911e+06	5.46461e+06	3.99638e+06	5.26767e+06	4297347	5.61082e+06
1080	246.145	0.660965		0	0	0	0	0	0	2.62486e+06	4.53623e+06	2.5548e+06	5.84797e+06	402624	377270	370519	366108	391232	324100	430825	392574	88751.1	112717	91122	94492.5	51885.1	55543.5	55779.3	64820.2
2543	462.766	0.398375		0	0	0	0	0	0	4990535	4.88397e+06	4953235	4.58903e+06	5334037	4.82757e+06	5.27333e+06	4.52959e+06	4.68389e+06	4.63357e+06	4508007	5.19166e+06	5.30258e+06	4.51031e+06	4.22282e+06	4.96829e+06	5133313	4.0871e+06	4.78903e+06	4.70517e+06
307	248.967	0.157303		2.015e+06	5.18482e+06	65838.6	135915	69949.8	144096	79193.5	173024	56906.4	130143	69905.8	131123	57300.4	142088	80223.7	165045	79524	159419	62574.8	113481	57203.8	111959	63366.6	151754	66288	151933
2123	278.042	0.782348	Name: [M+NH3] 17.0265 m/z adduct of 261.0170 m/z;Identification method: Adduct search	0	0	0	0	0	0	3.44727e+06	4.6912e+06	2.94768e+06	4.19939e+06	2.46405e+06	3.2597e+06	2.30303e+06	3.16776e+06	2.58729e+06	2.82166e+06	2.65825e+06	3.55272e+06	2.81399e+06	4.1477e+06	2.99279e+06	5.16558e+06	2.8155e+06	3.90683e+06	2.75499e+06	4.08722e+06
1013	381.08	0.434005		0	0	0	0	0	0	3930301	5.37282e+06	3.38173e+06	4.8652e+06	1.67e+06	2.50587e+06	1.91196e+06	3.1571e+06	1909212	2.41537e+06	2.20363e+06	1.91033e+06	14400000	16900000	16700000	18000000	3775942	4.56607e+06	2819831	5.15222e+06
2282	278.209	7.52809	Name: [M+Na-H] 21.9825 m/z adduct of 256.2271 m/z;Identification method: Adduct search	5.36635e+06	17000000	1.55014e+06	4.5799e+06	1.59389e+06	5.10557e+06	1.32981e+06	4.42257e+06	1529157	4.80056e+06	1464039	4.68994e+06	1.41113e+06	4.28441e+06	1.6163e+06	4.98335e+06	1.51034e+06	4.94382e+06	1.44006e+06	4.71148e+06	1.40094e+06	5.13245e+06	1418378	4.2968e+06	1.50497e+06	4.5213e+06
1505	267.077	2.02847		0	0	0	0	0	0	2.22139e+06	4.03705e+06	2224344	3.62942e+06	3.20269e+06	3.29117e+06	2.42392e+06	3.62256e+06	2.1552e+06	3.2638e+06	1.56712e+06	2.74483e+06	2.50915e+06	3.0061e+06	2.50217e+06	3.12833e+06	3.52492e+06	5.68603e+06	3.05115e+06	5.11969e+06
1711	244.17	6.57117	ID: 369;Name: 2-Heptyl-4-hydroxyquinoline;Molecular formula: C16H21NO;Identification method: Pseudomonas_DB_pos.csv	0	0	0	0	0	0	0	0	0	0	1.51613e+06	5.10454e+06	1.39079e+06	4.21739e+06	0	0	0	0	0	0	0	0	1.58688e+06	4.46085e+06	1.59709e+06	5.02155e+06
1839	302.175	6.81157		0	0	0	0	0	0	0	0	0	0	49406.4	46218.6	33739.4	32542.8	0	0	0	0	0	0	0	0	3.99405e+06	5.29162e+06	3.54504e+06	4.88172e+06
2617	538.327	10.242	Name: Complex of 171.1381 and 368.1963 m/z;Identification method: Complex search	0	0	0	0	0	0	0	0	0	0	971321	1.25732e+06	1.35497e+06	1.78733e+06	3.54899e+06	4.63766e+06	3.06153e+06	5.07633e+06	0	0	0	0	256177	333479	261960	288182
1523	679.427	10.2496	Name: Complex of 387.3107 and 293.1231 m/z;Identification method: Complex search	0	0	0	0	0	0	0	0	0	0	2.9882e+06	6.17384e+06	3.43044e+06	6.52338e+06	3.403e+06	5.04439e+06	3562729	5.90071e+06	0	0	0	0	1.98627e+06	3.56372e+06	2.68931e+06	3.93499e+06
195	317.194	4.94174		3.22628e+06	5.04437e+06	989209	880016	934713	1.1925e+06	1.02941e+06	942103	1053546	1.00919e+06	794146	711835	879419	810259	809162	829963	776192	759510	997225	720114	734577	886264	842775	852139	980417	876991
1399	715.36	9.79969	Name: Complex of 358.1823 and 358.1823 m/z;Identification method: Complex search	0	0	0	0	0	0	0	0	0	0	6020458	7.18698e+06	5.02039e+06	8.33871e+06	3.29948e+06	5.01e+06	4.09358e+06	5.47238e+06	0	0	0	0	2612937	4.15099e+06	3.1355e+06	4.92331e+06
193	584.474	11.2642		3.27913e+06	4.99972e+06	1.9074e+06	2.39243e+06	1.87558e+06	2.2353e+06	1.8557e+06	2.13182e+06	1.74894e+06	2.22047e+06	1.99917e+06	2.39321e+06	1.6214e+06	1.59161e+06	2.08281e+06	2.32401e+06	1.99507e+06	2.3447e+06	2.04826e+06	2.90476e+06	2.22103e+06	2.63005e+06	1893623	2.4122e+06	1.92055e+06	2.3105e+06
861	305.157	2.88141		1.96105e+06	5.00277e+06	1.45396e+06	4.79637e+06	1.31593e+06	4.98389e+06	1.51831e+06	4.87291e+06	1.53564e+06	1.84395e+06	1.5024e+06	4.50413e+06	1.55228e+06	5.15814e+06	1.47132e+06	4.89952e+06	1.46861e+06	4.68501e+06	1.34521e+06	4.55295e+06	1.42163e+06	4.59699e+06	1.49239e+06	4.68993e+06	1.59928e+06	4.19605e+06
1447	686.172	2.42861		0	0	0	0	0	0	0	0	0	0	4.52749e+06	7.25083e+06	4841121	6.3267e+06	0	0	0	0	0	0	0	0	3.37401e+06	3.19916e+06	4430124	3.58705e+06
1729	468.42	11.2704		1.01029e+06	3.04257e+06	1323087	4.13813e+06	1.1209e+06	3.16057e+06	1281464	3.74567e+06	1.26852e+06	4.05562e+06	1.39298e+06	4.95597e+06	1.02926e+06	3.14723e+06	1.2786e+06	3.81904e+06	1.22927e+06	3.81011e+06	1.402e+06	4.34445e+06	1.41558e+06	4.18602e+06	1.27565e+06	3.65498e+06	1.34402e+06	3.69692e+06
426	249.079	5.86565		1.39055e+06	4.94984e+06	243760	76827.7	382169	171435	258347	98733.4	424131	159329	301714	97167.7	366439	162389	253827	107595	161808	49665.4	236883	112277	231076	98214.8	216256	65229.6	280134	129864
1819	154.99	3.26887		1.15367e+06	3.65641e+06	1.24284e+06	4.51539e+06	1.2449e+06	4.0611e+06	1.37955e+06	4.35188e+06	1.19262e+06	3.69216e+06	1.19243e+06	4.32172e+06	1.19246e+06	4.94963e+06	1.07599e+06	4.01535e+06	1.09414e+06	3.7576e+06	1.12834e+06	3.54037e+06	963137	3.3995e+06	1.10569e+06	3.67206e+06	1.0462e+06	3.62347e+06
471	227.126	4.78955		1.08896e+06	4.94289e+06	692545	2.4908e+06	865383	2.68626e+06	665173	2.2569e+06	694618	2.19273e+06	521554	1.95225e+06	601200	1.94885e+06	665053	1.97464e+06	551920	1.89905e+06	568269	1.87653e+06	555779	1.84763e+06	658057	1.97367e+06	572853	1.82362e+06
2668	400.415	10.7865		3.70439e+06	6.20299e+06	2.59766e+06	3.8372e+06	2.30029e+06	3.5589e+06	2.33746e+06	4.21799e+06	2.71814e+06	4.96544e+06	2.71829e+06	4.11051e+06	2.42249e+06	4.203e+06	2.10587e+06	3.66211e+06	2.4421e+06	4.92779e+06	2.11648e+06	4.03418e+06	2.2294e+06	3.92575e+06	2540571	3.71006e+06	1.99333e+06	3.92285e+06
1350	261.048	0.416281		0	0	0	0	0	0	0	0	0	0	11000000	6.04065e+06	8790010	6.25724e+06	1.14663e+06	673444	1.27094e+06	534804	0	0	0	0	3831796	2.78968e+06	6.6695e+06	3.78576e+06
188	501.376	11.3025		3356705	4.84104e+06	1.76023e+06	2.22922e+06	1.91381e+06	1.95632e+06	1.58927e+06	1.82884e+06	1.49605e+06	2.01279e+06	1.25342e+06	1.07925e+06	1.35549e+06	1.70326e+06	1.56941e+06	1.7684e+06	1.52289e+06	1.74267e+06	1.65563e+06	1.32885e+06	1.46333e+06	1.86579e+06	1.34768e+06	1.63482e+06	1.1928e+06	1.62107e+06
167	369.125	9.73496		3810722	6.72093e+06	2.54615e+06	3.25994e+06	2.00055e+06	2.83668e+06	2113160	3.20574e+06	1.90975e+06	3.03924e+06	2.37354e+06	4.38684e+06	2.12044e+06	3.96662e+06	2369493	3.73631e+06	2.36447e+06	3.48689e+06	2054924	3.13263e+06	1.9954e+06	2.94681e+06	2.45128e+06	3.57054e+06	2.23233e+06	3.34778e+06
1511	549.301	9.75559	Name: [M+Na-H] 21.9825 m/z adduct of 527.3194 m/z;Identification method: Adduct search	0	0	0	0	0	0	0	0	0	0	3.07546e+06	5.26171e+06	2.80342e+06	4.98125e+06	3.22537e+06	4.83349e+06	3.02872e+06	3.79629e+06	19565.7	16586.8	0	0	2344685	4.62886e+06	2406699	3.62181e+06
1917	286.18	7.53459		0	0	0	0	0	0	0	0	0	0	1.08778e+06	2.20245e+06	999436	2.24695e+06	0	0	0	0	0	0	0	0	1.52955e+06	3.74794e+06	2.35104e+06	4.83268e+06
185	285.204	7.61358		3.39898e+06	4.82427e+06	851822	846429	795261	961809	732428	812034	718462	769565	1.0151e+06	1.08174e+06	909046	919774	882333	947719	716616	879111	792002	947859	783559	938430	676202	800428	781550	950597
1254	463.957	0.786592	Name: Complex of 174.9915 and 289.9713 m/z;Identification method: Complex search	0	0	0	0	0	0	1314239	3.16864e+06	1.55539e+06	4.8216e+06	1.35679e+06	2.68534e+06	1.34064e+06	2.67069e+06	1.24675e+06	2.61602e+06	1.41535e+06	2.94477e+06	1.36395e+06	3.39784e+06	1358240	3.23299e+06	1.69154e+06	2.98458e+06	1.32043e+06	3.04303e+06
1867	213.098	2.60388		0	0	0	0	0	0	0	0	0	0	2.48353e+06	6.12333e+06	2.43989e+06	6.9373e+06	21514.5	17058.4	18335.8	15866.3	0	0	0	0	1.79955e+06	4.81777e+06	1.57852e+06	4.18967e+06
1002	530.298	4.49097		0	0	0	0	0	0	4405381	5.216e+06	3.58891e+06	4.34338e+06	3.20026e+06	3.4904e+06	3.25492e+06	3.44062e+06	3.49099e+06	3.58908e+06	3329731	2.61146e+06	3.24941e+06	3.76303e+06	3510913	4.13139e+06	3462345	4.12388e+06	3.6996e+06	3.75387e+06
172	216.196	5.36037		3.63481e+06	4.77833e+06	737655	821823	753143	733182	682981	671956	737422	811555	746182	725543	744120	752599	668717	748033	808212	753866	636219	628618	689220	540275	729265	727877	688677	734209
1499	293.123	10.2496		0	0	0	0	0	0	0	0	0	0	3.30229e+06	5.66348e+06	2.58914e+06	5.30337e+06	3.12396e+06	4.75555e+06	2.2449e+06	3.83929e+06	0	0	0	0	1.85248e+06	2.06862e+06	2.02152e+06	2.93779e+06
1805	429.319	10.2854		1.89793e+06	4.01922e+06	1.31014e+06	3.37499e+06	1.45126e+06	3.51162e+06	1.24781e+06	3.1362e+06	999438	2.85317e+06	1.57743e+06	3.22369e+06	1.3707e+06	4.74027e+06	1.11155e+06	2.95846e+06	1.20485e+06	2.82841e+06	1076394	2.7894e+06	1.10935e+06	2.99541e+06	1.08084e+06	2.77017e+06	1.24601e+06	3.04439e+06
991	878.576	0.39565		0	0	0	0	0	0	4778386	4.65848e+06	5059656	4.90303e+06	6144249	5.12129e+06	5686215	3.7271e+06	5.62009e+06	4.81926e+06	5981840	4.95266e+06	5.71401e+06	4.11558e+06	4276101	4.29871e+06	4.71346e+06	4.4619e+06	4.78213e+06	4.8627e+06
1548	276.159	5.49093	ID: 373;Name: 3-Heptyl-3-hydroxy-2,4(1H,3H)-quinolinedione;Molecular formula: C16H21NO3;Identification method: Pseudomonas_DB_pos.csv	0	0	0	0	0	0	0	0	0	0	2.61152e+06	2.27771e+06	2.78561e+06	3.25002e+06	0	0	0	0	0	0	0	0	4.71372e+06	6.22381e+06	4870559	6.26873e+06
302	268.212	4.75009	Name: [M+NH3] 17.0265 m/z adduct of 251.1851 m/z;Identification method: Adduct search	2.06328e+06	4.73691e+06	844032	505302	935037	743220	760707	405951	878521	599608	761822	347210	742418	392478	869462	532046	796416	487187	630408	343633	1.00407e+06	611449	962585	580659	983051	566821
1119	288.679	3.79828		0	0	0	0	0	0	2.07106e+06	4.73586e+06	2277002	5.04471e+06	633911	1.45937e+06	630855	1.22471e+06	874390	1.69604e+06	865347	1.71182e+06	1.4078e+06	2.3036e+06	1.36362e+06	2.67691e+06	0	0	16252.6	6714.64
2318	233.09	2.1627		0	0	0	0	0	0	0	0	0	0	2.35856e+06	1.86357e+06	1.38877e+06	1.4785e+06	3282986	4.73577e+06	3.52591e+06	3.57199e+06	0	0	0	0	748157	864432	1087096	936433
257	385.317	3.0703		2417644	4.73172e+06	0	0	0	0	0	0	0	0	0	0	0	0	0	0	0	0	0	0	0	0	0	0	0	0
990	796.613	0.39565		0	0	0	0	0	0	4.82589e+06	4.60418e+06	5.07123e+06	4.69166e+06	5.19156e+06	4.94722e+06	5.40444e+06	5.30926e+06	4832650	4.39789e+06	4.91788e+06	4.38543e+06	5.04856e+06	3.8969e+06	4.1654e+06	4.434e+06	4584694	4.76459e+06	4.80291e+06	4.90003e+06
158	425.215	10.0355		3.99512e+06	4.70716e+06	885288	1.02797e+06	866604	964632	1.05245e+06	1.10718e+06	1.03595e+06	1.05003e+06	867864	896328	934671	1.09537e+06	750834	933811	885953	1.02436e+06	1.06142e+06	980358	1058055	1.17653e+06	1.1355e+06	1.12459e+06	1.13682e+06	843814
928	301.143	0.442047		0	0	167403	66846.4	171816	142231	9103331	7.22986e+06	8511330	7.16909e+06	2.78631e+06	1.72803e+06	3.14976e+06	3.03104e+06	4.01779e+06	3.20371e+06	2.56791e+06	1.90095e+06	3090387	3.07169e+06	2.76346e+06	2.96675e+06	7.30421e+06	5.16783e+06	7.33542e+06	6.34193e+06
1095	138.007	0.778928		0	0	0	0	0	0	2.40152e+06	4.70627e+06	2.37631e+06	4.10708e+06	1.8764e+06	2.9877e+06	1.61612e+06	2.98677e+06	1.84891e+06	3.13215e+06	1.9045e+06	3.33002e+06	2.11293e+06	4.18656e+06	2.03074e+06	3.7823e+06	2.08996e+06	3.69827e+06	1.93316e+06	3.96458e+06
182	200.201	8.35095		3.42713e+06	4.70369e+06	819876	972928	750673	998346	784274	960489	751110	939819	651511	871447	684562	862006	672642	797957	751822	896224	697535	820512	603939	777700	660917	795101	651460	791061
2601	344.228	3.09921		1.35154e+06	1.73008e+06	2539609	3.03644e+06	2.34854e+06	2.84187e+06	2.92313e+06	3.39875e+06	2.87877e+06	3.56147e+06	3.04973e+06	3.68642e+06	2.98808e+06	3.60021e+06	3.12529e+06	3.61798e+06	3323250	4.68643e+06	2971373	3.37485e+06	2592141	3.1668e+06	2.75648e+06	3.38263e+06	2574616	3.38836e+06
2631	408.309	11.3355		2.75813e+06	4.24743e+06	2.3192e+06	3.23449e+06	2724702	3.94671e+06	1.9725e+06	3.20984e+06	2.60042e+06	4.07803e+06	2.56252e+06	3.49822e+06	2.58064e+06	3.53546e+06	3.06022e+06	3.17114e+06	2894621	4.68467e+06	1978519	2.94986e+06	1.94085e+06	3.27167e+06	2.18873e+06	3.33246e+06	2.43597e+06	3.89513e+06
242	149.023	6.7407		2.57699e+06	4.67986e+06	924415	1.38006e+06	971304	1.40119e+06	1.00677e+06	1.49022e+06	1097320	1.45235e+06	1.03445e+06	1.56708e+06	1.08637e+06	1.44846e+06	1.01589e+06	1.53191e+06	1.06873e+06	1.16084e+06	1.09407e+06	1.38865e+06	1.01477e+06	1.42894e+06	1.03122e+06	1.51909e+06	974242	1.49051e+06
821	457.35	11.1634		8609951	31900000	1.71834e+06	6.5122e+06	1.83811e+06	7.56397e+06	1.51183e+06	6.5238e+06	1402215	1.77766e+06	1.19336e+06	5.66749e+06	1458400	5.65581e+06	1.15728e+06	5.32057e+06	1241574	4.92305e+06	1183910	5.04679e+06	1.25763e+06	4.62925e+06	1.09869e+06	4.31386e+06	980040	4.01329e+06
2547	1031.65	9.75266	Name: Complex of 527.3194 and 505.3375 m/z;Identification method: Complex search	0	0	0	0	0	0	0	0	0	0	12400000	10500000	8.20341e+06	8.54584e+06	3.68321e+06	3.80088e+06	4329517	4.66931e+06	0	0	0	0	2.24824e+06	2.75237e+06	2.19117e+06	1.98651e+06
945	198.06	0.442972		0	0	0	0	0	0	7.37643e+06	5.48904e+06	6320624	5.21641e+06	4.65549e+06	4.54929e+06	4.48223e+06	3.25664e+06	4.99554e+06	4.66501e+06	5190722	3.51811e+06	4.35241e+06	4.20267e+06	4458798	4.18224e+06	5505299	4.98504e+06	5499579	5.21303e+06
449	201.164	7.82666		1.27109e+06	4.66002e+06	355852	1.15432e+06	375603	1.09416e+06	354981	1.19249e+06	350109	1.10775e+06	320011	1.10842e+06	326162	1.12162e+06	342101	1.14431e+06	339606	1.11052e+06	308389	933209	360468	1.1708e+06	324045	1.12647e+06	332672	1.09804e+06
935	560.163	0.44229	Name: Complex of 196.0639 and 365.1055 m/z;Identification method: Complex search	0	0	0	0	0	0	8219913	5.03428e+06	6957598	4.28507e+06	2.36166e+06	1.18552e+06	1.92979e+06	1.10181e+06	1283243	797489	717273	465503	15200000	10800000	12100000	9.87323e+06	3301266	2.2851e+06	5261651	3.01709e+06
1015	175.119	0.41773		66719	81178.6	0	0	0	0	3881163	4.41094e+06	4330205	4.89003e+06	366102	351893	310312	405749	169919	197903	175945	182876	26594.9	16755.6	17823.5	7156.9	1.27018e+06	1.69953e+06	1999981	1.93553e+06
2655	510.295	9.23923		0	0	0	0	0	0	0	0	0	0	2.98889e+06	3.64793e+06	2.31534e+06	3.60707e+06	3.52835e+06	4.43564e+06	2.62683e+06	4.63926e+06	0	0	0	0	1.29895e+06	1.52087e+06	1.38806e+06	1.68139e+06
1144	183.611	2.14793		0	0	0	0	0	0	1.86536e+06	4.59503e+06	1.90954e+06	3.99643e+06	1.15507e+06	2.71302e+06	1.1286e+06	2.31274e+06	732078	1.44821e+06	781568	1.50354e+06	689089	1.38302e+06	708935	1.40909e+06	0	0	0	0
1731	230.154	5.71709	ID: 382;Name: 2-Hexyl-4-hydroxyquinoline;Molecular formula: C15H19NO;Identification method: Pseudomonas_DB_pos.csv	0	0	0	0	0	0	0	0	0	0	1.38329e+06	1.14708e+06	1.28647e+06	1.79873e+06	0	0	0	0	0	0	0	0	3.29898e+06	4.71292e+06	3.19174e+06	4.52875e+06
1445	388.254	3.29247		1645670	1.40475e+06	2.39124e+06	1.97232e+06	2.73792e+06	2.09451e+06	3.21204e+06	2.60174e+06	3.54856e+06	2.75832e+06	4643623	4.5172e+06	4366522	4.57884e+06	3.93451e+06	3.14832e+06	4162107	3.30847e+06	2967192	2.35205e+06	3190073	2.6594e+06	3.35618e+06	2.5748e+06	3.69133e+06	2.90349e+06
1586	651.568	11.8005		477485	1.11428e+06	247670	642315	297116	676343	271298	602387	228569	627889	2.32986e+06	4.1339e+06	2137473	4.48949e+06	1.35004e+06	1.19202e+06	1.27854e+06	2.96984e+06	670261	1.9002e+06	731259	1.85916e+06	10200000	25200000	11200000	23500000
1977	139.988	7.26174		1.20298e+06	4.03635e+06	1212550	4.02641e+06	1.16572e+06	3.41922e+06	1.27431e+06	4.02529e+06	1.15582e+06	3.78029e+06	1.1614e+06	3.75238e+06	1.19514e+06	3.94937e+06	1171835	4.02692e+06	1.04229e+06	3.56222e+06	1.20957e+06	4.46064e+06	1.0766e+06	3.43944e+06	1.23692e+06	3.70115e+06	968140	3.2791e+06
1005	261.144	1.09042		0	0	0	0	0	0	4273236	4.45112e+06	4349472	5.78641e+06	3.6813e+06	3.93817e+06	4.24149e+06	4.19628e+06	3.34838e+06	4.5198e+06	3.39161e+06	4.07586e+06	1.34587e+06	1.59672e+06	1.44872e+06	1.65323e+06	315762	383126	296279	358682
1803	331.159	8.30527		0	0	0	0	0	0	0	0	0	0	2.3714e+06	5.5656e+06	1.37732e+06	1.1506e+06	585447	1.08955e+06	565835	1.16124e+06	0	0	0	0	2.79194e+06	4.44825e+06	2.49348e+06	7.73087e+06
1414	312.196	7.95		0	0	0	0	0	0	0	0	0	0	5434277	6.68103e+06	4.87512e+06	6.52332e+06	0	0	0	0	0	0	0	0	1776542	2.28298e+06	2.21991e+06	1.85526e+06
659	139.988	6.92363		1.08231e+06	3.66323e+06	1.12766e+06	4.39095e+06	1.07073e+06	3.52049e+06	1.1337e+06	3.34792e+06	1.07447e+06	3.50775e+06	1.05805e+06	3.49428e+06	1.01938e+06	2.83187e+06	1.02672e+06	3.31337e+06	1.02955e+06	3.31553e+06	935346	2.80414e+06	1.00619e+06	3.3759e+06	1.00346e+06	2.95458e+06	957145	2.98206e+06
1213	216.018	0.78613		0	0	0	0	0	0	1178939	4.38203e+06	1.24553e+06	3.59854e+06	1.29351e+06	3.6117e+06	1.26794e+06	3.51848e+06	1182351	3.40728e+06	1.17421e+06	3.42163e+06	1.4163e+06	4.08442e+06	1.26342e+06	3.39343e+06	1.34072e+06	3.63986e+06	1112923	3.37472e+06
221	312.238	4.94172		2822630	4.38048e+06	902372	915483	937040	1.15818e+06	1.03417e+06	957544	1.00802e+06	1.02972e+06	903124	801990	955872	867635	901175	948434	1.03781e+06	973433	1.11558e+06	786119	964524	1.02042e+06	943651	1.0106e+06	1015384	952339
165	564.359	3.86925		3.84684e+06	4.37431e+06	377804	104336	419732	108359	968852	347786	898001	414522	1.28515e+06	533507	1.34108e+06	455234	1.7919e+06	607903	1.73745e+06	613838	1.3227e+06	532244	542284	134164	962628	266016	1124382	409888
2319	397.236	10.2445	Name: [M+K-H] 37.9559 m/z adduct of 359.2794 m/z;Identification method: Adduct search	0	0	0	0	0	0	0	0	0	0	908368	960451	985712	943840	3268198	4.36658e+06	3.37919e+06	3.5091e+06	0	0	0	0	162252	159486	157693	190201
1832	608.159	0.44229	Name: Complex of 196.0639 and 413.1026 m/z;Identification method: Complex search	0	0	0	0	0	0	5.44585e+06	1.25495e+06	4644527	1.34171e+06	3.29563e+06	1.13066e+06	3.48296e+06	1.20502e+06	4.14828e+06	1.20128e+06	4.01383e+06	1.16561e+06	2.97127e+06	933467	2.72826e+06	677018	8502269	4.35898e+06	11900000	3.35109e+06
1703	316.187	2.23978		0	0	0	0	0	0	82995.6	85174.7	75469.4	60924	1.58749e+06	1.31172e+06	1.61491e+06	1.90989e+06	1.47896e+06	1.68729e+06	1.72826e+06	1.80793e+06	1.63797e+06	1.38025e+06	1942859	2.01246e+06	5.8287e+06	7.65323e+06	5606713	7.33149e+06
2599	415.018	0.785068		0	0	0	0	0	0	1981799	3.06005e+06	1831034	2.86153e+06	1.95952e+06	2.92518e+06	2.13443e+06	2.64536e+06	2281720	2.867e+06	3336152	4.35547e+06	2252599	3.31074e+06	2.47566e+06	3.15089e+06	2948543	3.42658e+06	2.59233e+06	3.20548e+06
2247	344.182	2.235		0	0	0	0	0	0	2.15039e+06	1.15175e+06	2.32663e+06	1.26893e+06	2.60337e+06	2.69321e+06	2.19916e+06	2.29125e+06	1561554	1.83065e+06	1.53059e+06	1.76302e+06	1.51301e+06	2.53216e+06	1.61495e+06	4.34205e+06	2.05941e+06	3.63414e+06	2.03911e+06	3.50969e+06
804	408.309	11.4721		2258760	3.58039e+06	2.26167e+06	3.05527e+06	2048866	2.91806e+06	1.67877e+06	2.9396e+06	2.6168e+06	4.3954e+06	2.27847e+06	4.18606e+06	2.40728e+06	4.33776e+06	2.57274e+06	4.50411e+06	2.03253e+06	3.2345e+06	2241351	3.34269e+06	2336545	3.538e+06	1.83168e+06	3.10275e+06	2.53784e+06	3.72275e+06
211	290.269	6.97233		2971925	4.32538e+06	983794	1.24453e+06	892590	1.08165e+06	1.03288e+06	1.24023e+06	1.30231e+06	1.20404e+06	1134035	1.32431e+06	1.10814e+06	1.34731e+06	1.04264e+06	1.25849e+06	1.06174e+06	1.20151e+06	1214656	1.40115e+06	1.09156e+06	1.24231e+06	1225606	1.42687e+06	1.01799e+06	1.1494e+06
1553	555.359	7.43913	Name: Complex of 270.1853 and 286.1802 m/z;Identification method: Complex search	0	0	0	0	0	0	0	0	0	0	2.57349e+06	2.62593e+06	2.56057e+06	2.11751e+06	0	0	0	0	0	0	0	0	4.01049e+06	6.01261e+06	4.61232e+06	6.28717e+06
231	576.411	9.17661		2696948	4.31889e+06	708860	1.0806e+06	964124	1.09552e+06	1.05895e+06	1.2321e+06	934200	1.08351e+06	764656	981153	719244	904659	766638	940247	632400	1.0011e+06	1.11389e+06	977954	741098	867679	838796	976513	795846	845256
1508	199.17	10.25	ID: 289;Name: 2-Dodecenoic acid; (Z)-form;Molecular formula: C12H22O2;Identification method: Pseudomonas_DB_pos.csv	63657.9	87183.1	63553.1	91965.2	57536	46360.1	47790	90202.9	56184.7	99459	3.15643e+06	5.72033e+06	3.10402e+06	5.76699e+06	3.14496e+06	4.30205e+06	2445347	4.31493e+06	50768	54164.1	62840.4	103401	1.7104e+06	2.76636e+06	2.12153e+06	2.3177e+06
1500	358.182	9.80224		0	0	0	0	0	0	0	0	0	0	3.28028e+06	4.59462e+06	5.39766e+06	7.73679e+06	2.212e+06	2.90147e+06	3051236	3.59525e+06	0	0	0	0	3.29725e+06	3.04422e+06	2.37407e+06	3.98588e+06
117	520.333	3.74886		5872688	6.6198e+06	1110452	984043	1073017	967031	1.58504e+06	1.06144e+06	1.2172e+06	1.16492e+06	2709420	2.08293e+06	2.21912e+06	1.34069e+06	2.50618e+06	1.95499e+06	2.72923e+06	2.80973e+06	1.73829e+06	1.41822e+06	1.85862e+06	1.57809e+06	1.83703e+06	1.68307e+06	1.5742e+06	1.70603e+06
329	312.148	6.36766		1.8874e+06	4.25626e+06	406874	974092	508113	1.14336e+06	427991	1.00847e+06	439610	1.12714e+06	423136	891330	587449	1.12636e+06	448641	1.04831e+06	454371	1.08481e+06	478471	891635	445054	1.01075e+06	451008	972246	525429	1.11182e+06
1484	276.159	7.0988	ID: 373;Name: 3-Heptyl-3-hydroxy-2,4(1H,3H)-quinolinedione;Molecular formula: C16H21NO3;Identification method: Pseudomonas_DB_pos.csv	0	0	0	0	0	0	0	0	0	0	3.47393e+06	4.18602e+06	3.40676e+06	5.07651e+06	0	0	0	0	0	0	0	0	3.32898e+06	4.31721e+06	3.14693e+06	3.77344e+06
1072	243.158	1.26953		0	0	0	0	0	0	2.84774e+06	4.24723e+06	3230712	4.48063e+06	787619	1.37928e+06	833245	1.32438e+06	1.15755e+06	1.91908e+06	1.19208e+06	1.94639e+06	2.95788e+06	4.23877e+06	2.75242e+06	4.58189e+06	73649.1	121075	110324	97695.9
425	174.602	6.36476		1.39306e+06	4.23738e+06	307750	815996	364920	800938	283862	656424	270864	792616	264183	615992	299760	694825	330776	787424	236999	657881	279299	581235	244298	612159	263452	572788	246947	519216
2539	432.281	3.46074		2101396	1.20817e+06	2106421	1.59929e+06	2.46897e+06	1.56794e+06	2.84799e+06	2.13986e+06	3.15811e+06	2.14166e+06	3.27836e+06	2.61297e+06	3.94402e+06	2.93384e+06	5.66825e+06	3.82808e+06	4.58814e+06	4.2116e+06	2.6446e+06	2.12159e+06	2966596	2.22715e+06	3.16136e+06	2.4159e+06	3.65486e+06	2.23715e+06
324	468.42	11.1601		1929092	2.28933e+06	7158339	22600000	4807229	26300000	6452658	31600000	5.90081e+06	30900000	6.30319e+06	31000000	6.18515e+06	32300000	5859109	32100000	7.34157e+06	31200000	6.88581e+06	31600000	7359901	31900000	6875293	29400000	3.09572e+06	4.20549e+06
141	266.152	6.36461	Name: [M+Na-H] 21.9825 m/z adduct of 244.1696 m/z;Identification method: Adduct search	4.67568e+06	23400000	1.49703e+06	3.52358e+06	1.43046e+06	7.17775e+06	1.30288e+06	7.18434e+06	1324229	4.86802e+06	7473381	22000000	8944448	23600000	1.54192e+06	7.82865e+06	1.58362e+06	7.69885e+06	1.43681e+06	3.48685e+06	1.65847e+06	7.68204e+06	9085531	25200000	9340741	26200000
1889	327.078	8.67336		1.48251e+06	4.00178e+06	1327252	4.07665e+06	1.20039e+06	3.99523e+06	1.30533e+06	3.83944e+06	1.30095e+06	3.65836e+06	1.21879e+06	4.02488e+06	1.16471e+06	4.37722e+06	1372708	5.12818e+06	1.20106e+06	3.97084e+06	1.38233e+06	4.12104e+06	1.56702e+06	4.18613e+06	1.36238e+06	3.2449e+06	1.38298e+06	4.35685e+06
1247	415.017	0.785068	Name: [M+Na-H] 21.9825 m/z adduct of 393.0340 m/z;Identification method: Adduct search	0	0	0	0	0	0	1981799	5.46499e+06	1831034	5.52924e+06	1.95952e+06	3.44951e+06	2.13443e+06	2.82885e+06	2281720	3.66712e+06	3336152	4.89733e+06	2252599	5.26574e+06	2.47566e+06	4.4994e+06	2948543	5.05951e+06	2.59233e+06	4.99565e+06
2685	374.692	9.2476		0	0	0	0	0	0	0	0	0	0	1.96909e+06	3.50849e+06	1.95928e+06	4.3411e+06	1.93561e+06	3.61044e+06	2.29888e+06	4.17465e+06	0	0	0	0	2373878	3.85484e+06	2476994	3.65861e+06
1228	205.097	2.51864	Name: [M+NH3] 17.0265 m/z adduct of 188.0707 m/z;Identification method: Adduct search	0	0	0	0	0	0	3.62846e+06	2.79618e+06	3.93042e+06	4.17195e+06	398561	249017	343546	273346	165397	133545	192411	73888.9	40838.9	28582.9	49470.4	30606.7	3.3487e+06	2.76541e+06	3.47035e+06	2.63788e+06
1143	125.986	0.863146		2967645	7.59825e+06	2.83455e+06	7.2962e+06	2.66228e+06	6.98704e+06	1.86828e+06	4.58273e+06	1.89925e+06	4.18376e+06	2218623	6.21698e+06	2.36074e+06	6.12144e+06	2143585	4.48698e+06	2.11885e+06	5.2455e+06	1951220	5.02368e+06	2.0522e+06	5.10023e+06	2.36904e+06	5.1566e+06	1.95229e+06	3.73942e+06
147	229.131	5.76025		4.1899e+06	19900000	2.45103e+06	3.7115e+06	2.17048e+06	5.33862e+06	2.1874e+06	5.10223e+06	2.2903e+06	4.07718e+06	2.32965e+06	5.31444e+06	2.44234e+06	4.15218e+06	2.42244e+06	4.18713e+06	2.41354e+06	5.28249e+06	2.00276e+06	4.81007e+06	2.06568e+06	4.79516e+06	2154871	4.87504e+06	2.46845e+06	5.10123e+06
300	374.303	10.4736		2.08009e+06	4.14321e+06	1333699	2.18202e+06	1.37347e+06	1.87681e+06	1.43863e+06	2.16573e+06	1.31545e+06	2.00956e+06	1.11989e+06	2.03531e+06	1.46789e+06	2.20373e+06	1.47241e+06	2.11088e+06	1.37718e+06	2.24914e+06	1.48452e+06	2.36055e+06	1.56295e+06	2.1754e+06	1.30478e+06	2.01203e+06	1155873	2.00324e+06
2587	996.064	9.251		0	0	0	0	0	0	0	0	0	0	3.24335e+06	3.57582e+06	3.30931e+06	3.75675e+06	3026410	3.13951e+06	3.48824e+06	4.1375e+06	0	0	0	0	3302163	3.05764e+06	3.15837e+06	2.91765e+06
2633	724.485	11.1803		0	0	0	0	0	0	0	0	0	0	3.68373e+06	3.76476e+06	3.47536e+06	4.524e+06	2772675	2.31733e+06	2.87004e+06	4.13693e+06	0	0	0	0	2.02014e+06	2.51947e+06	2.02594e+06	2.41749e+06
1676	164.042	5.32221		2.2096e+06	4.45404e+06	1.82127e+06	3.86413e+06	1.93079e+06	3.91305e+06	1.71871e+06	4.0108e+06	1.95126e+06	3.71161e+06	1.70796e+06	4.12214e+06	1.73358e+06	3.97815e+06	1.68071e+06	3.46329e+06	1.53026e+06	3.27936e+06	1.53206e+06	3.70249e+06	1.60878e+06	3.24622e+06	1.72307e+06	3.39752e+06	1689613	3.92571e+06
2581	612.717	0.396333		0	0	0	0	0	0	3838026	3.78921e+06	3.97198e+06	3.84915e+06	3.59174e+06	3.65377e+06	3.67738e+06	3.413e+06	3.45554e+06	3.47217e+06	3555803	4.11949e+06	3.51365e+06	3.43445e+06	2.82961e+06	3.88619e+06	3.42455e+06	3.20939e+06	3240048	3.41911e+06
2505	209.103	0.433765		0	0	0	0	0	0	3.74105e+06	2.33958e+06	3.55208e+06	2.30599e+06	5.68972e+06	3.41104e+06	5068970	3.19565e+06	5675280	3.51831e+06	5.46445e+06	4.11817e+06	2639055	1.81083e+06	3.69628e+06	2.14493e+06	4.67334e+06	3.14358e+06	5912198	3.8561e+06
1590	256.263	10.7474		4.71964e+06	8.17996e+06	2.19756e+06	3.41266e+06	2.16551e+06	3.23601e+06	2116170	3.2165e+06	1.82847e+06	2.61855e+06	2.28269e+06	4.10011e+06	2.06909e+06	2.96015e+06	1.7728e+06	2.70861e+06	1.70499e+06	2.33692e+06	1.7377e+06	2.89325e+06	2060686	2.88761e+06	2.09941e+06	3.33493e+06	1.64621e+06	2.70629e+06
1952	288.567	0.44502		0	0	0	0	0	0	1.15444e+06	1.05161e+06	1.2109e+06	1.10208e+06	554410	378895	530022	341862	278421	265873	143084	102168	4.66145e+06	4.416e+06	3782448	3.76631e+06	859675	795811	1.2629e+06	760382
2320	260.657	10.2344		0	0	0	0	0	0	0	0	0	0	737282	823567	646504	753166	2.59616e+06	4.08851e+06	1.97757e+06	2.33558e+06	0	0	0	0	214787	170887	155024	141383
270	325.271	11.314		2292301	4.0827e+06	1.9533e+06	2.54363e+06	1.54651e+06	2.37396e+06	1.51791e+06	2.20681e+06	1.89421e+06	2.66167e+06	1.39079e+06	1.83667e+06	1.29276e+06	2.04197e+06	1.37232e+06	2.08969e+06	1.36698e+06	2.14646e+06	1.57152e+06	1.95296e+06	1.47985e+06	2.41324e+06	1.57675e+06	2.30313e+06	1582754	2.42535e+06
1535	286.18	7.13004		0	0	0	0	0	0	0	0	0	0	2.75647e+06	3.36978e+06	2.95108e+06	4.14884e+06	0	0	0	0	0	0	0	0	3.16697e+06	4.70881e+06	3.25127e+06	3.98506e+06
941	299.127	0.437983		0	0	0	0	0	0	7721208	4.79888e+06	6183701	4.23143e+06	3.06213e+06	1.58387e+06	1.82407e+06	1.29508e+06	2.96213e+06	1.56137e+06	1.71416e+06	1.31472e+06	1.51548e+06	991608	1.56321e+06	828264	5.59879e+06	3.88317e+06	4756695	3.04461e+06
1419	189.149	9.75306		0	0	0	0	0	0	0	0	0	0	5354461	7.46508e+06	3.85031e+06	5.70176e+06	3.00185e+06	4.05487e+06	3.06409e+06	3.92748e+06	15417.1	5680.32	14775.5	5630.74	2.09644e+06	2.86008e+06	1970478	3.04021e+06
2351	182.985	11.4618		512158	1.51577e+06	733176	2.13567e+06	590808	1.59085e+06	745712	2.09354e+06	802002	2.39605e+06	1.01348e+06	2.67484e+06	1.05337e+06	3.04241e+06	1.08606e+06	4.04609e+06	1.13616e+06	3.19011e+06	1.13446e+06	3.36243e+06	1.13068e+06	3.21543e+06	1.16135e+06	3.42793e+06	1.30766e+06	3.93465e+06
1787	276.159	4.52761	ID: 373;Name: 3-Heptyl-3-hydroxy-2,4(1H,3H)-quinolinedione;Molecular formula: C16H21NO3;Identification method: Pseudomonas_DB_pos.csv	0	0	0	0	0	0	0	0	0	0	1696016	1.37676e+06	1.73808e+06	1.41546e+06	0	0	0	0	0	0	0	0	3907583	4.04537e+06	4.05865e+06	4.19122e+06
950	173.078	0.0125615		1570423	1.92671e+06	1.3382e+06	1.14438e+06	1.50144e+06	1.29842e+06	7.15045e+06	4.0452e+06	1.56001e+06	2.06609e+06	1.21449e+06	1.0761e+06	1.36354e+06	1.13526e+06	1.6966e+06	1.98885e+06	1.15492e+06	1.03418e+06	7124415	3.3741e+06	1.13228e+06	1.59775e+06	1.20832e+06	1.05125e+06	1.17667e+06	987389
998	880.575	0.394968		0	0	0	0	0	0	4575650	4.09578e+06	4.2771e+06	4.09251e+06	5646251	3.77778e+06	4.56084e+06	3.35531e+06	4266576	3.96925e+06	5.00964e+06	4.33654e+06	5432286	3.82837e+06	3406091	3.68717e+06	4801685	4.52735e+06	4.0095e+06	4.24844e+06
875	158.003	9.66326		1.23724e+06	3.85123e+06	1.03908e+06	3.27591e+06	1.09873e+06	4.0292e+06	1.06956e+06	3.40282e+06	1.06607e+06	3.11539e+06	1060201	3.2094e+06	950765	3.14171e+06	1.05064e+06	3.16e+06	955806	2.93709e+06	948685	2.94717e+06	1.00415e+06	3.08428e+06	1.01311e+06	2.92496e+06	892897	2.56479e+06
1549	251.185	4.75425		4.14044e+06	5.24629e+06	2012807	3.23942e+06	2108347	3.22062e+06	2.25651e+06	3.44315e+06	2184892	3.68329e+06	2.60373e+06	4.02675e+06	2.20087e+06	3.37198e+06	2.31233e+06	3.59299e+06	2.27254e+06	3.67884e+06	2.42568e+06	3.71525e+06	2.37328e+06	3.4222e+06	2.29156e+06	3.66601e+06	2134640	3.50751e+06
1042	652.403	3.61678	Name: Complex of 326.7051 and 326.7051 m/z;Identification method: Complex search	0	0	0	0	0	0	3303668	3.81246e+06	3.76949e+06	4.23922e+06	0	0	0	0	0	0	0	0	0	0	0	0	0	0	0	0
1494	305.667	10.312		0	0	0	0	0	0	0	0	0	0	3.37027e+06	4.01003e+06	3.10124e+06	4.82771e+06	3.04169e+06	4.55524e+06	3.16412e+06	3.24437e+06	0	0	0	0	1.58339e+06	2.0661e+06	2.33937e+06	1.8228e+06
204	383.313	11.8098		3.09432e+06	5.68075e+06	1.7877e+06	2.86317e+06	1.93516e+06	2.6523e+06	1.98661e+06	2.87805e+06	1.74132e+06	2.85036e+06	1.48214e+06	2.50721e+06	1.58481e+06	2.46189e+06	1.96372e+06	2.33693e+06	1.74096e+06	2.66586e+06	1.56771e+06	2.67216e+06	1.84786e+06	2.75622e+06	1.5555e+06	2.49239e+06	1.55678e+06	2.27805e+06
1047	260.161	0.817977		0	0	0	0	0	0	3.22151e+06	3.5367e+06	3.38281e+06	4.46147e+06	324387	302917	289568	280949	819514	484129	636873	635368	86805.3	64999.7	96031.6	71144	0	0	0	0
447	293.172	4.79669		1.28268e+06	3.98648e+06	357921	888543	391719	891974	377917	842706	360546	907317	360282	873628	383457	791951	394005	915425	364449	892455	358359	827820	450918	901706	401344	910738	430044	1.01833e+06
222	399.251	9.09772		2816724	3.97927e+06	1.02168e+06	1.29025e+06	1.06525e+06	1.23389e+06	1.03163e+06	1.25906e+06	1.05382e+06	1.23954e+06	931771	1.13769e+06	916004	1.0798e+06	986424	1.25005e+06	1.12322e+06	905642	917089	1.10283e+06	1.20415e+06	1.30538e+06	1.07456e+06	1.30582e+06	1.00883e+06	1.31915e+06
219	347.316	11.3229		2.85054e+06	3.97523e+06	1.49187e+06	2.19649e+06	1.32538e+06	2.09048e+06	1.30773e+06	1.8751e+06	1.57422e+06	2.35923e+06	1.7347e+06	1.84889e+06	1.30083e+06	1.83014e+06	1.50087e+06	2.11256e+06	1.31657e+06	2.12187e+06	1.62372e+06	1.77812e+06	1.39903e+06	2.18979e+06	1.58075e+06	2.21269e+06	1949291	2.5163e+06
2262	376.319	11.0886		1.71913e+06	3.44279e+06	1.41357e+06	2.66176e+06	1258144	2.57481e+06	1.41035e+06	2.15135e+06	1.29316e+06	2.62296e+06	1.14893e+06	2.49932e+06	1.4797e+06	2.13051e+06	1.3913e+06	2.71485e+06	1.35494e+06	2.89232e+06	1.2081e+06	2.58615e+06	1.49723e+06	3.96982e+06	1.23469e+06	2.87711e+06	1.29682e+06	2.49826e+06
1583	376.319	10.2184		2.15267e+06	3.93136e+06	1.16652e+06	2.6167e+06	1.05644e+06	2.38301e+06	1.37723e+06	2.82122e+06	1.14682e+06	2.59457e+06	2.36998e+06	3.54087e+06	2.05884e+06	3.92472e+06	2337087	2.2072e+06	1.68131e+06	2.63042e+06	1.21024e+06	2.82515e+06	1.03624e+06	2.86178e+06	1.83903e+06	4.34954e+06	2112757	3.99895e+06
873	146.98	10.7987		1.31717e+06	3.7898e+06	1.75575e+06	5.30714e+06	1.14065e+06	3.9505e+06	1621169	4.86482e+06	1.63986e+06	5.11035e+06	1.61553e+06	4.73137e+06	1.50533e+06	4.61646e+06	1.5003e+06	4.52324e+06	1640551	4.75179e+06	1.58345e+06	4.70733e+06	1.51694e+06	4.34641e+06	1.28699e+06	4.03455e+06	1.45031e+06	4.18361e+06
209	532.385	9.17931		3.03856e+06	3.93273e+06	823969	944832	944878	648427	1.13459e+06	948318	851715	716021	798167	797702	796389	543714	785994	637953	734133	881649	1.11721e+06	649690	831510	673197	970338	674198	778990	618356
386	273.254	6.36829		1607430	3.91579e+06	343810	856473	406956	978666	380821	898715	392522	964675	296307	544221	319038	708611	400997	904014	332150	873713	348701	691378	337377	773250	325363	477411	296575	595251
2179	429.24	0.397697		0	0	0	0	0	0	2.0274e+06	2.89018e+06	1949266	2.77485e+06	2.34886e+06	3.35021e+06	1.9858e+06	3.12388e+06	2.42224e+06	3.08865e+06	2.11516e+06	2.08751e+06	2242458	3.32205e+06	2187935	3.91063e+06	2.08171e+06	2.96368e+06	1.98853e+06	2.98387e+06
305	245.078	6.73831		2023553	3.87666e+06	709151	901682	674481	927699	708642	921735	828712	911403	792077	986722	715337	833880	896009	1.10733e+06	786777	776521	670604	817743	723782	888591	752711	982604	805747	1.0633e+06
2187	311.256	10.7769		2.67385e+06	4.12826e+06	1.85132e+06	2.86423e+06	2.34214e+06	2.91399e+06	1720328	2.79552e+06	2.13464e+06	3.10616e+06	1.88503e+06	2.73869e+06	1.92343e+06	2.86087e+06	1732849	2.76554e+06	2.3532e+06	3.15473e+06	2264958	3.08318e+06	2.13551e+06	3.85905e+06	1.78377e+06	2.91855e+06	2.05799e+06	3.10246e+06
1862	344.182	2.23577		0	0	0	0	0	0	2.15039e+06	1.15175e+06	2.32663e+06	1.26893e+06	2.60337e+06	3.09277e+06	2.27075e+06	4.15185e+06	1561554	2.17371e+06	1.53059e+06	2.0969e+06	1.51301e+06	4.10045e+06	1.61495e+06	4.32946e+06	2.05941e+06	3.85648e+06	2.03911e+06	3.51045e+06
2561	476.307	3.6121		6.57822e+06	3.10983e+06	1.70809e+06	1.22502e+06	1.25846e+06	1.00706e+06	1.90354e+06	1.48601e+06	1.70433e+06	1.50106e+06	3.00276e+06	2.51817e+06	3234960	2.53402e+06	4022078	2.90557e+06	3.98213e+06	3.85193e+06	2.14493e+06	1.69674e+06	2.22096e+06	1.71793e+06	2505924	1.98843e+06	2.44571e+06	1.91297e+06
1667	312.232	8.48966	ID: 291;Name: 2-Dodecyl-4-hydroxyquinoline; 1',2'-Didehydro(E-);Molecular formula: C21H29NO;Identification method: Pseudomonas_DB_pos.csv	0	0	0	0	0	0	0	0	0	0	1.75244e+06	1.54588e+06	1.77116e+06	2.17534e+06	0	0	0	0	0	0	0	0	3.85669e+06	5.51652e+06	4.14389e+06	6.09831e+06
252	195.102	8.93277		2.46494e+06	3.84173e+06	620824	904249	682338	740338	568204	685418	583368	663203	634244	760189	555096	662060	629698	729859	578284	693815	554516	705655	559273	637827	557280	691231	696690	776917
1638	324.232	8.89025		0	0	0	0	0	0	0	0	0	0	1.89692e+06	2.9772e+06	2.14141e+06	2.74789e+06	0	0	0	0	0	0	0	0	3617209	5.59741e+06	3.3783e+06	4.70201e+06
2663	306.675	10.7508		0	0	0	0	0	0	0	0	0	0	2985515	4.37624e+06	2.41085e+06	2.92674e+06	2.99199e+06	3.41623e+06	2499710	3.83149e+06	0	0	0	0	1.4968e+06	1.77442e+06	1.20555e+06	1.4342e+06
1842	259.093	0.453243		0	0	0	0	0	0	280598	181579	233379	147281	1.21769e+06	863635	1.08688e+06	791145	1.9233e+06	2.04976e+06	2.38778e+06	1.73509e+06	953316	1.00928e+06	903796	636691	3.63614e+06	3.81795e+06	4.69193e+06	4.33179e+06
1633	328.227	8.67904		0	0	0	0	0	0	0	0	0	0	1.93825e+06	1.70905e+06	1.99144e+06	1.65545e+06	0	0	0	0	0	0	0	0	4.18655e+06	5.91104e+06	3.69341e+06	6.43731e+06
1030	151.035	0.360372		913297	1.13719e+06	670723	882150	693335	910570	3.49732e+06	4.00614e+06	3.73399e+06	4.19787e+06	3.28035e+06	3.56971e+06	3.14286e+06	3.58845e+06	2.79016e+06	3.27908e+06	3.0471e+06	3.4825e+06	2893212	3.38322e+06	3.09372e+06	3.59364e+06	3870123	4.55692e+06	3.69468e+06	4.22607e+06
2482	224.043	0.4457		0	0	0	0	0	0	3331152	1.20663e+06	2.80944e+06	990149	4123351	1.51412e+06	4.56248e+06	1.42892e+06	4654817	1.75125e+06	6228345	3.79184e+06	5.14937e+06	1.98039e+06	4.49597e+06	1.72364e+06	4825447	1.73476e+06	4816059	1.70899e+06
2338	309.204	9.95119		817281	1.76659e+06	1.08971e+06	2.78715e+06	1.05357e+06	2.4501e+06	1.2966e+06	2.716e+06	1.40641e+06	3.2195e+06	1.33066e+06	3.02663e+06	1286486	3.21578e+06	1.4669e+06	3.77613e+06	1.32724e+06	3.15427e+06	1.2958e+06	3.20342e+06	1.27537e+06	2.96222e+06	1.28614e+06	2.70389e+06	1.44324e+06	3.01015e+06
1441	553.335	3.75971		0	0	0	0	0	0	377183	404330	374938	429521	4699232	4.81623e+06	3.59579e+06	3.02995e+06	3180260	2.70247e+06	3733909	2.96082e+06	1.39759e+06	1.24058e+06	1.43507e+06	1.62344e+06	3.94737e+06	4.50777e+06	4.55374e+06	4.64601e+06
1647	627.416	8.18132	Name: Complex of 314.2115 and 314.2115 m/z;Identification method: Complex search	0	0	0	0	0	0	0	0	0	0	1.87132e+06	2.28155e+06	2.48291e+06	1.80437e+06	0	0	0	0	0	0	0	0	4458318	5.2416e+06	6.50953e+06	5.92936e+06
1618	233.069	2.48987	Name: [M+Na-H] 21.9825 m/z adduct of 211.0867 m/z;Identification method: Adduct search	0	0	0	0	0	0	0	0	0	0	2.07753e+06	4.53867e+06	2.0703e+06	5.04041e+06	14573.2	13065.7	17446.6	7133.28	0	0	0	0	1.93715e+06	2.613e+06	1.85325e+06	2.98212e+06
2629	189.149	10.2454		0	0	0	0	0	0	0	0	0	0	1.27485e+06	1.51251e+06	1.34141e+06	1.5938e+06	2.8288e+06	3.16863e+06	2.89982e+06	3.7479e+06	17887.6	6862.07	0	0	640021	690307	675678	533784
1461	469.316	9.24986		0	0	0	0	0	0	0	0	0	0	4.05119e+06	5.26499e+06	3.58273e+06	5.54998e+06	2.96192e+06	3.28083e+06	2.21656e+06	3.162e+06	0	0	0	0	3.39036e+06	3.74588e+06	2.58169e+06	3.67575e+06
1908	351.122	0.440367		0	0	0	0	0	0	0	0	0	0	4367125	1.29747e+06	5191751	1.60552e+06	1.03049e+06	283440	878547	322246	0	0	0	0	5191732	1.95026e+06	7131845	3.7382e+06
2172	141.016	0.783033		0	0	0	0	0	0	5.2643e+06	5.91615e+06	3.62396e+06	5.20018e+06	1.2266e+06	1.59572e+06	1.63865e+06	1.9494e+06	2213106	2.26492e+06	2.50476e+06	2.47423e+06	1.99092e+06	2.94671e+06	2.27201e+06	3.73514e+06	2.35604e+06	3.23192e+06	2.85029e+06	3.80324e+06
214	488.359	9.1799		2890463	3.72565e+06	761116	939537	882636	659674	1.01952e+06	905105	862754	767670	851456	822895	837700	561790	708474	638049	723788	929224	1.26831e+06	754372	840467	691102	1.0301e+06	764531	822091	672153
1570	368.196	10.242		0	0	0	0	0	0	0	0	0	0	2458620	6.39293e+06	2.37698e+06	5.58228e+06	1.49802e+06	2.48067e+06	2.02907e+06	4.72749e+06	0	0	0	0	1.70728e+06	2.19108e+06	2.63784e+06	3.69258e+06
318	372.347	9.23867		1.9626e+06	3.69099e+06	1.10015e+06	1.48236e+06	944439	1.35901e+06	1.11159e+06	1.6627e+06	886849	1.43128e+06	634240	957250	729868	1.04286e+06	1.0023e+06	1.01544e+06	687295	934169	996057	1.41728e+06	822546	1.37794e+06	930258	1.21045e+06	923794	1.49134e+06
1772	171.145	9.80649		1103116	1.47634e+06	1.1067e+06	1.46493e+06	1.1422e+06	1.5313e+06	1.18269e+06	1.55712e+06	1.07533e+06	1.41981e+06	2.41246e+06	2.5139e+06	2.92025e+06	3.65924e+06	1.64674e+06	1.98908e+06	1707887	1.6619e+06	971107	908066	1.03668e+06	931933	1.84159e+06	1.66125e+06	1.60041e+06	1.88926e+06
1916	374.692	9.2476		0	0	0	0	0	0	0	0	0	0	1.96909e+06	2.89142e+06	1.95928e+06	3.02914e+06	1.93561e+06	2.88657e+06	2.29888e+06	2.92328e+06	0	0	0	0	2373878	3.30581e+06	2476994	3.65861e+06
872	236.939	7.79459		920208	4.12377e+06	1062795	4.81368e+06	1.15089e+06	3.43855e+06	1269627	3.87549e+06	1.118e+06	5.57324e+06	1.11278e+06	5.6922e+06	1.29978e+06	5.86389e+06	1209999	5.62149e+06	1.36887e+06	5.62119e+06	1.12333e+06	5.50967e+06	1285198	5.61203e+06	1.12427e+06	5.14258e+06	1399534	5.94169e+06
2146	277.102	0.452558	ID: 232;Name: 2,3-Diamino-2,3-dideoxyglucuronic acid; D-form, 2N,3N-Di-Ac;Molecular formula: C10H16N2O7;Identification method: Pseudomonas_DB_pos.csv	0	0	0	0	0	0	618858	690889	729823	709257	3.54366e+06	3.54451e+06	3.38212e+06	3.28848e+06	5867984	6.32238e+06	6727259	6.63405e+06	2961246	3.17651e+06	2636358	3.6416e+06	12400000	11800000	13200000	13000000
2729	272.16	2.06194		0	0	0	0	0	0	174265	258654	149907	221919	1.58955e+06	2.65336e+06	1.71618e+06	2.91152e+06	1.67404e+06	2.88325e+06	2.03512e+06	3.60434e+06	1443847	2.32867e+06	1.28409e+06	2.21057e+06	1.76336e+06	3.10439e+06	1.82553e+06	3.09071e+06
1607	227.081	2.80606		0	0	0	0	0	0	0	0	0	0	2130405	3.32883e+06	2.1431e+06	3.87502e+06	0	0	0	0	0	0	0	0	1.1638e+06	1.80014e+06	1088547	1.73451e+06
1527	376.306	9.251	Name: [M+NH3] 17.0265 m/z adduct of 359.2792 m/z;Identification method: Adduct search	0	0	0	0	0	0	0	0	0	0	2.93121e+06	3.7864e+06	2520616	4.46916e+06	2.47341e+06	3.17056e+06	2.05633e+06	3.00927e+06	0	0	0	0	3409448	3.59145e+06	2258418	3.44013e+06
459	254.949	0.214554		1.23066e+06	3.58568e+06	1559167	4.0895e+06	1.66988e+06	4.05735e+06	1.6177e+06	4.084e+06	1.6148e+06	4.1416e+06	1555255	3.98734e+06	1.47871e+06	3.80177e+06	1.52197e+06	3.92364e+06	1.52697e+06	3.66599e+06	1.43228e+06	3.82844e+06	1.369e+06	3.62319e+06	1.31223e+06	3.59886e+06	1.4955e+06	3.77937e+06
2699	600.469	10.1797		3.86825e+06	5.23994e+06	2.09833e+06	3.03647e+06	2025802	2.89626e+06	2.1446e+06	3.07657e+06	1.95909e+06	3.0446e+06	1742811	2.84839e+06	1.88941e+06	3.05007e+06	2.02994e+06	2.87782e+06	2.21388e+06	3.57863e+06	1.96334e+06	3.31573e+06	2501055	3.05418e+06	1.80756e+06	2.84295e+06	2.13336e+06	3.23106e+06
1560	413.338	7.90584		116689	133824	0	0	0	0	0	0	0	0	2559382	3.7906e+06	2913767	3.36267e+06	970393	1.12422e+06	763285	918684	47835.5	35678.1	32105.1	31173.9	67058.7	79647.4	63816.6	78107
2670	228.196	11.3367		2519263	3.21857e+06	2287617	2.57755e+06	2.05064e+06	2.65419e+06	1.90244e+06	2.61074e+06	2.1663e+06	2.72735e+06	1.77017e+06	2.44299e+06	2.08812e+06	2.50833e+06	2.46922e+06	2.0412e+06	2435285	3.57368e+06	1.66751e+06	2.19325e+06	1.84206e+06	2.36089e+06	1.95765e+06	2.4193e+06	2.03208e+06	2.64418e+06
456	183.078	4.66777		1.23752e+06	3.56375e+06	886214	2.40677e+06	871015	2.25936e+06	941218	2.41557e+06	866487	2.2833e+06	931512	2.03889e+06	895506	2.33058e+06	942982	2.47038e+06	962423	2.451e+06	981259	2.44257e+06	942079	2.46462e+06	932896	2.37522e+06	940426	2.45276e+06
227	449.288	9.17377		2.73168e+06	3.56279e+06	655547	724947	799044	634322	888355	744204	646883	589181	624275	592817	587990	525186	652216	484651	665048	677249	854931	643162	574008	495357	570645	566196	654249	555653
1807	167.013	11.6599		2.12077e+06	3.79477e+06	1.24283e+06	2.63555e+06	1.31486e+06	2.86238e+06	1.26236e+06	2.32872e+06	1.25899e+06	2.54699e+06	1.45095e+06	3.13528e+06	1.36345e+06	3.56136e+06	1.45719e+06	2.79069e+06	1.21028e+06	2.53443e+06	1.22666e+06	2.58928e+06	1055317	2.35141e+06	1.15541e+06	2.65648e+06	1.26978e+06	2.44675e+06
384	228.196	11.621		1.60993e+06	3.5584e+06	1.201e+06	2.41768e+06	1340564	2.46171e+06	1251670	2.52318e+06	1236052	2.53397e+06	1.21794e+06	2.36501e+06	1.16378e+06	2.49498e+06	1.41401e+06	2.72005e+06	1.36026e+06	2.68108e+06	1.24747e+06	2.60924e+06	1.30723e+06	2.59553e+06	1.56424e+06	2.81239e+06	1.22459e+06	2.59507e+06
1745	154.99	3.10071		960898	1.86427e+06	1.18767e+06	2.48139e+06	991581	2.39899e+06	1.2724e+06	2.97181e+06	1097813	2.47086e+06	1.24667e+06	3.54218e+06	1.01752e+06	2.58474e+06	970095	2.38121e+06	992336	2.34881e+06	834796	1.99965e+06	783646	1.9608e+06	940814	2.51384e+06	929480	1.95868e+06
285	261.11	5.91895		2.17083e+06	3.52261e+06	597679	451302	512581	535877	661892	497837	573422	564108	614740	537225	524133	545067	553289	507063	567752	431467	544051	504131	552313	528412	437254	415434	574793	560017
2243	408.369	11.1678		4816114	7.82608e+06	1.31071e+06	2.6726e+06	1.26003e+06	2.48225e+06	1.42096e+06	3.11967e+06	1283124	2.57279e+06	1.2321e+06	2.5303e+06	1.31471e+06	2.36206e+06	1.26169e+06	2.69613e+06	1.4358e+06	2.5508e+06	1.30893e+06	2.62409e+06	1.63687e+06	3.52163e+06	1.38188e+06	2.64251e+06	1.59591e+06	2.67399e+06
1453	194.079	2.2963		0	0	0	0	0	0	15950.1	6984.11	0	0	4252185	4.72221e+06	4.10514e+06	4.28368e+06	19254.3	8763.03	15481.1	7037.2	13666.6	11025.7	11127.1	4957.08	2700674	2.7552e+06	2.466e+06	2.74634e+06
1035	778.641	0.394967		0	0	0	0	0	0	3.47252e+06	3.43508e+06	3678669	3.50568e+06	3355648	3.62825e+06	3.57876e+06	3.60291e+06	3185103	3.08314e+06	3.10843e+06	2.96878e+06	3.60099e+06	3.31503e+06	2.88264e+06	2.9777e+06	2.8873e+06	3.78346e+06	2.8157e+06	2.96616e+06
1565	515.291	6.24954	Name: Complex of 258.1489 and 258.1489 m/z;Identification method: Complex search	0	0	0	0	0	0	0	0	0	0	2509685	2.36191e+06	2334202	1.7351e+06	0	0	0	0	0	0	0	0	4.63229e+06	6.38185e+06	6.90842e+06	4.60812e+06
2221	306.243	11.1703		2.1258e+06	2.77002e+06	1.85413e+06	2.91436e+06	1.60498e+06	2.86853e+06	1.7627e+06	3.20632e+06	1.55753e+06	2.72637e+06	1705740	2.58677e+06	1.83103e+06	2.6994e+06	1.41603e+06	2.63318e+06	1.66954e+06	2.71321e+06	1.8531e+06	2.861e+06	1.83033e+06	3.47449e+06	1.72479e+06	2.67065e+06	2.0406e+06	2.98669e+06
1624	357.699	9.24874		0	0	0	0	0	0	0	0	0	0	2.00883e+06	4.7421e+06	1.74818e+06	3.47296e+06	1.83362e+06	2.37462e+06	1.54136e+06	3.34799e+06	0	0	0	0	2.0905e+06	3.45924e+06	1.576e+06	3.21697e+06
2868	439.292	3.93029		0	0	0	0	0	0	249153	636002	270823	633110	1.12108e+06	2.89916e+06	1.24086e+06	2.47058e+06	1.20769e+06	2.84221e+06	1.10907e+06	3.45569e+06	632071	1.53986e+06	644902	1.56194e+06	1.26439e+06	3.25435e+06	1.30207e+06	3.25804e+06
199	443.335	10.7913		3.17512e+06	5.88244e+06	1312331	2.30807e+06	1.44143e+06	2.33923e+06	1.10778e+06	1.02177e+06	1.32795e+06	2.44607e+06	1.11166e+06	2.02649e+06	1.02257e+06	1.95852e+06	1.05919e+06	1.50975e+06	1.09291e+06	1.98971e+06	994699	1.60364e+06	936691	1.49354e+06	899017	1.55907e+06	890779	1.86346e+06
1846	254.81	6.59892		0	0	0	0	0	0	0	0	0	0	0	0	0	0	0	0	0	0	0	0	0	0	2.88269e+06	3.31148e+06	3.09174e+06	3.58129e+06
1502	451.306	9.24757		0	0	0	0	0	0	0	0	0	0	3.25674e+06	4.23906e+06	3.1363e+06	4.66414e+06	3100477	3.4279e+06	2.27106e+06	3.24808e+06	0	0	0	0	2.80313e+06	3.36574e+06	2.54978e+06	2.73293e+06
2165	379.044	0.78385		0	0	0	0	0	0	3218720	3.51691e+06	2.75011e+06	3.02445e+06	0	0	1.75238e+06	1.28016e+06	2.02594e+06	2.14402e+06	1.62043e+06	1.8171e+06	2.03552e+06	2.31708e+06	2.46754e+06	3.41311e+06	2.42465e+06	1.75564e+06	2339825	1.77151e+06
1983	171.149	3.03911		1.20766e+06	3.29656e+06	1.18355e+06	3.18989e+06	1250627	3.29342e+06	1.18393e+06	3.10811e+06	1063897	2.89699e+06	1.12048e+06	3.02186e+06	1.04756e+06	2.86235e+06	1.06876e+06	2.75878e+06	1045305	2.8008e+06	1.04808e+06	3.4124e+06	979246	2.14624e+06	1.03139e+06	2.82369e+06	1084282	2.75395e+06
970	244.149	0.439617		0	0	0	0	0	0	5.88628e+06	3.63878e+06	5.23974e+06	3.40929e+06	293903	84919.2	447103	116956	355090	162855	218171	62908.8	493011	124896	0	0	1.70795e+06	1.19676e+06	1.84916e+06	1.3499e+06
251	242.284	10.8952		2468173	3.40915e+06	631377	786740	711365	790253	589284	756371	622682	835239	500790	652320	506552	626792	514830	652628	557022	701292	514989	662062	480958	632981	480424	627963	514731	676194
224	177.164	6.24469		2775023	3.40148e+06	672122	560832	667192	545212	634000	455769	735549	572258	634857	500444	791745	588638	669732	535781	703626	566710	653105	552620	629271	537225	674155	525011	647447	533794
284	394.329	9.23712	Name: [M+Na-H] 21.9825 m/z adduct of 372.3474 m/z;Identification method: Adduct search	2.17747e+06	3.38557e+06	618596	643230	678983	710989	680460	796106	606425	723940	647267	381834	384657	165082	502145	491488	550643	357438	550362	655516	623244	656334	835642	663874	665236	553859
1538	254.813	6.60116		0	0	0	0	0	0	0	0	0	0	2.74425e+06	3.78328e+06	2415788	2.96939e+06	0	0	0	0	0	0	0	0	0	0	0	0
2634	696.679	0.395642		0	0	0	0	0	0	3.28401e+06	3.1133e+06	3.17324e+06	3.09492e+06	2.76087e+06	2.82414e+06	3.21312e+06	2.82755e+06	2.9997e+06	2.8161e+06	2.84908e+06	3.3528e+06	2912247	3.10432e+06	2.1317e+06	2.81527e+06	2.61612e+06	2.47068e+06	2.77217e+06	2.93133e+06
756	503.084	10.4505		325577	218508	108001	75964.7	3.09503e+06	3.33624e+06	210133	141824	76877.7	69375.1	83612.9	34752.3	74071.2	64147	101509	84412	97901	77048.4	79634.1	57639.3	84651.2	74930.2	86014.9	72786.1	91068.4	73124.5
2837	183.078	4.59369		1.57787e+06	3.26424e+06	1.30707e+06	2.607e+06	1.28675e+06	2.72129e+06	1.24116e+06	2.64741e+06	1264534	2.0155e+06	1.24296e+06	2.66437e+06	1.19262e+06	2.66219e+06	1.2724e+06	2.73676e+06	1.37343e+06	3.33516e+06	1.26396e+06	2.73817e+06	1.25079e+06	2.80725e+06	1.39133e+06	2.7634e+06	1.32959e+06	2.68047e+06
1258	205.019	0.794028		0	0	0	0	0	0	1254003	4.03063e+06	1.48763e+06	5.52464e+06	1378472	3.69262e+06	1.27744e+06	2.35147e+06	1.24539e+06	3.74148e+06	1.17693e+06	3.55093e+06	1.24783e+06	3.88604e+06	1.17649e+06	4.25807e+06	1.24572e+06	3.31785e+06	1.11561e+06	3.78587e+06
202	226.18	11.4728		3142732	4.40645e+06	2.03894e+06	2.90895e+06	1.75877e+06	2.30783e+06	1.88731e+06	2.12659e+06	1.92084e+06	2.8837e+06	1.96817e+06	2.64898e+06	1.88849e+06	2.8436e+06	1979788	2.7329e+06	1.73515e+06	2.61326e+06	1.72745e+06	2.22225e+06	1.79067e+06	2.19373e+06	1.84418e+06	2.80861e+06	2.046e+06	2.82515e+06
323	610.577	11.9279		1.94383e+06	3.31145e+06	1.24834e+06	1.69285e+06	992159	1.11059e+06	1.53213e+06	1.75995e+06	1.36925e+06	1.75028e+06	1.18364e+06	1.65703e+06	1.16793e+06	1.89374e+06	1.61379e+06	1.96353e+06	1.45548e+06	1.95967e+06	1.15994e+06	1.82349e+06	1.02804e+06	1.6361e+06	1.40209e+06	1.97344e+06	1.27231e+06	1.63755e+06
1099	491.217	2.83958		0	0	0	0	0	0	2.39093e+06	3.29677e+06	2.249e+06	3.32263e+06	1.72635e+06	2.17206e+06	2.08012e+06	2.43403e+06	2.04077e+06	2.65023e+06	1.68549e+06	2.82207e+06	1.91307e+06	2.40549e+06	2.05728e+06	2.30523e+06	1.24258e+06	1.81263e+06	1021047	1.27655e+06
1564	260.165	5.08927	ID: 372;Name: 2-Heptyl-4-hydroxyquinoline; N-Oxide;Molecular formula: C16H21NO2;Identification method: Pseudomonas_DB_pos.csv	0	0	0	0	0	0	0	0	0	0	2.53294e+06	2.83428e+06	2.50075e+06	3.04002e+06	0	0	0	0	0	0	0	0	3.56507e+06	3.80154e+06	3372590	3.56951e+06
387	207.136	5.65077		1.59701e+06	3.30425e+06	202778	146275	184283	205672	227105	222517	215609	209637	199868	178332	204420	184984	205928	209671	187788	166619	208199	177244	229344	233282	190763	178864	194149	208791
1536	995.563	9.251	Name: Complex of 651.3954 and 345.1743 m/z;Identification method: Complex search	0	0	0	0	0	0	0	0	0	0	2.75095e+06	3.97851e+06	3484577	4.44303e+06	2.78653e+06	2.85986e+06	2.95579e+06	3.5196e+06	0	0	0	0	3.03073e+06	3.30355e+06	2432707	2.51314e+06
246	444.332	9.17377		2.52567e+06	3.29419e+06	827752	921058	1.0294e+06	747721	990026	852771	937795	815383	899069	834925	907634	684058	1.10047e+06	765704	793606	959568	1.29407e+06	981432	1.0093e+06	838767	1043508	1.01174e+06	1.14515e+06	961584
253	620.437	9.1744		2.46155e+06	3.29361e+06	834734	913176	959192	715096	1.01968e+06	877749	916760	797554	760477	712580	747545	619112	873216	674661	660027	790607	921981	713537	635889	568811	761208	712738	772492	622057
1855	256.17	6.84848	ID: 365;Name: 2-(2-Heptenyl)-3-methyl-4(1H)-quinolinone; (E)-form;Molecular formula: C17H21NO;Identification method: Pseudomonas_DB_pos.csv	0	0	0	0	0	0	0	0	0	0	1.2286e+06	1.62272e+06	1.59776e+06	1.92565e+06	0	0	0	0	0	0	0	0	2.39572e+06	3.51364e+06	2.56471e+06	3.07064e+06
239	493.314	9.17912		2.59199e+06	3.2885e+06	476191	553623	642545	481517	577443	473412	400065	362850	417557	396146	422144	265858	320177	297867	385630	468357	685298	362609	384397	336711	445809	352131	416284	346432
1060	167.013	0.362683		982555	1.19762e+06	735374	838611	681299	863047	3.04938e+06	3.38632e+06	3.11368e+06	3.6349e+06	2884909	3.16767e+06	2.80468e+06	3.0565e+06	2.67042e+06	3.02435e+06	3066306	3.07697e+06	2.52574e+06	2.99839e+06	2.94643e+06	3.1253e+06	3259253	3.69757e+06	2.90452e+06	3.35091e+06
402	349.183	3.08819		1.50362e+06	4.38304e+06	1.48925e+06	1.80026e+06	1.6733e+06	2.10993e+06	1.83831e+06	1.93734e+06	1885107	2.49426e+06	2.20891e+06	2.40224e+06	1580423	1.50347e+06	2.07434e+06	1.91505e+06	2.10803e+06	2.01193e+06	1.8073e+06	1.8141e+06	1.48628e+06	1.86505e+06	2.02702e+06	1.75811e+06	1.70616e+06	2.23575e+06
348	365.278	6.90811	Name: [M+Na-H] 21.9825 m/z adduct of 343.2956 m/z;Identification method: Adduct search	1.75159e+06	1.38687e+06	1860515	2.1498e+06	1.25343e+06	1.44747e+06	1.89774e+06	2293021	1.98673e+06	2.80859e+06	2332446	2.53141e+06	2.10371e+06	2.35164e+06	2.87735e+06	3.10118e+06	3.05288e+06	3.21045e+06	2.95614e+06	3.09015e+06	2.78579e+06	3.37226e+06	2.6963e+06	2.91838e+06	2.30728e+06	3.58601e+06
2548	321.063	2.7227		0	0	0	0	0	0	0	0	0	0	2.41904e+06	1.08298e+06	3.46527e+06	1.39342e+06	5573750	1.93852e+06	4.31254e+06	3.2042e+06	849918	411436	1.40307e+06	541184	3.22891e+06	1.24684e+06	3.02782e+06	1.30692e+06
1516	340.164	8.32353		0	0	0	0	0	0	0	0	0	0	3038626	3.46256e+06	3.15105e+06	3.3497e+06	548529	639941	533650	604468	0	0	0	0	3.13604e+06	3.01882e+06	2.0178e+06	1.62325e+06
452	228.196	6.53089		1.25749e+06	3.17815e+06	887732	1.93325e+06	911008	1.88956e+06	1.03903e+06	2.07966e+06	956527	2.02257e+06	971610	2.05281e+06	966809	2.11758e+06	1.01392e+06	1.98351e+06	1.02933e+06	2.03746e+06	942761	2.05111e+06	949556	1.89869e+06	990651	1.99529e+06	932234	1.9956e+06
1510	696.384	9.79712		0	0	0	0	0	0	0	0	0	0	3112536	2.62102e+06	2.55945e+06	3.73437e+06	1.15783e+06	861327	1385841	1.20194e+06	0	0	0	0	906734	952119	921195	1.12837e+06
2605	167.541	0.445702		0	0	0	0	0	0	2977122	2.01009e+06	3.11773e+06	2.22125e+06	2.95821e+06	2.26753e+06	3050657	2.27817e+06	2.76595e+06	2.16143e+06	3.23603e+06	3.14746e+06	3.08751e+06	2.432e+06	3.64886e+06	2.23271e+06	2669562	1.89856e+06	2.93226e+06	2.14976e+06
1847	272.172	0.438893		0	0	0	0	0	0	276119	203496	196599	133491	351068	307914	397030	252541	436982	309461	392285	394646	195155	66345.8	0	0	2879501	2.85955e+06	3.16574e+06	3.42042e+06
2329	232.155	10.2356		0	0	0	0	0	0	0	0	0	0	449744	461068	478740	576489	2.06724e+06	3.136e+06	1.65507e+06	1.80047e+06	0	0	0	0	114501	103456	144535	130134
1843	228.098	0.557594		0	0	0	0	0	0	0	0	0	0	429046	312465	475881	327957	350576	275525	465487	184805	410548	281116	423836	279509	3.61669e+06	2.59465e+06	3.99887e+06	3.65851e+06
1266	216.018	0.777695		0	0	0	0	0	0	1178939	4.05634e+06	1.29351e+06	5.10628e+06	1.29351e+06	2.42654e+06	1.26794e+06	2.51879e+06	1.2426e+06	3.48818e+06	1.17421e+06	3.71191e+06	1.4163e+06	2.90277e+06	1.26342e+06	4.30992e+06	1.34072e+06	3.33008e+06	1112923	3.7834e+06
1737	386.201	9.24752		0	0	0	0	0	0	0	0	0	0	1.35253e+06	3.11239e+06	1.91143e+06	2.92093e+06	1.68109e+06	2.68111e+06	1.28044e+06	2.2987e+06	0	0	0	0	2.14645e+06	2.96675e+06	1.57435e+06	2.76809e+06
1079	229.155	2.22731		0	0	0	0	0	0	2.66528e+06	3.05827e+06	2703965	3.14315e+06	406828	303553	413081	336798	373316	292453	334324	279141	64195.8	47396.9	65666.6	46464	1.18827e+06	962695	1.0949e+06	939568
203	608.385	3.9861		3.09656e+06	3.08768e+06	262142	78388.5	336692	96209.7	659604	202094	814324	370863	1.0828e+06	497960	1.0267e+06	313192	1.09389e+06	482487	1074606	482696	554235	157859	560522	153501	781471	355587	912883	421884
467	217.105	2.34901		1.1384e+06	3.08763e+06	1.08657e+06	2.3422e+06	1.13165e+06	2.36881e+06	1059402	2.22581e+06	1.03782e+06	2.31867e+06	979190	2.14065e+06	913052	2.09527e+06	961434	2.11395e+06	883179	2.00007e+06	932602	2.0778e+06	963460	2.00768e+06	847975	1.93524e+06	915415	2.02706e+06
1901	329.182	1.1544		0	0	0	0	0	0	0	0	0	0	120077	358212	118430	365718	148296	424831	145702	405986	48201.2	103531	62312	142536	1.20396e+06	4.13798e+06	1219428	2.03594e+06
1069	128.019	0.360351		695937	846208	632083	778168	617282	744046	2.9065e+06	3.36297e+06	3.13561e+06	3.5557e+06	2.53848e+06	2.9119e+06	2.31789e+06	2.72435e+06	2.3326e+06	2.79923e+06	2599225	2.75372e+06	2.22672e+06	2.70186e+06	2546092	2.76851e+06	3.18065e+06	3.8309e+06	2.90949e+06	3.25737e+06
972	531.153	0.769218	Name: Complex of 235.1189 and 297.0397 m/z;Identification method: Complex search	0	0	0	0	0	0	5584995	3.24132e+06	5656388	3.5319e+06	3.55447e+06	2.13383e+06	3.97413e+06	2.51772e+06	3.29813e+06	1.81732e+06	4.28296e+06	1.70132e+06	6.41968e+06	4.91323e+06	3147185	3.23232e+06	5.59592e+06	3.23981e+06	4.0529e+06	2.88668e+06
1023	148.06	0.421802		12564.1	9709.99	0	0	0	0	3.78797e+06	2.61337e+06	3409906	2.40402e+06	903270	618811	868990	668492	909323	733835	951815	741949	252278	203277	319533	222214	5.67072e+06	4.65305e+06	5.54917e+06	3.50707e+06
434	336.311	10.0021		1.34328e+06	3.05557e+06	471219	915476	435291	949135	473237	861792	545323	1.01919e+06	451166	779593	528552	902125	474330	935993	550115	1.03177e+06	592874	1.08936e+06	499998	955671	548290	1.06722e+06	553691	1.04071e+06
142	243.099	5.7555	Name: [M+K-H] 37.9559 m/z adduct of 205.1435 m/z;Identification method: Adduct search	4.50063e+06	20700000	1.75993e+06	2.96368e+06	1.93277e+06	4.08906e+06	1.95048e+06	3.02791e+06	2.21167e+06	3.9437e+06	1.94681e+06	3.82428e+06	2238157	4.07098e+06	2.09973e+06	3.07363e+06	2.05974e+06	3.92344e+06	1.88713e+06	3.60067e+06	1.73022e+06	3.65069e+06	1.96668e+06	3.62178e+06	1.95917e+06	3.80269e+06
989	166.053	0.423532		0	0	0	0	0	0	4875177	3.14557e+06	4.56747e+06	2.95043e+06	255490	107377	258862	86636.9	177936	67267.4	186082	67904.9	90225.8	38947.3	90369	24411.8	779776	480566	575782	232748
1452	250.08	0.557035		20258	8216.78	0	0	0	0	0	0	0	0	4377907	3.0136e+06	4.35527e+06	2.77405e+06	3.28981e+06	3.14272e+06	3.6185e+06	3.43956e+06	3.28191e+06	2.32588e+06	4184405	3.15174e+06	24500000	24700000	21200000	24000000
354	226.18	11.3362		1.72698e+06	3.0027e+06	1.6806e+06	1.93492e+06	1647857	2.01653e+06	1.4878e+06	2.02367e+06	1.87341e+06	2.22263e+06	1.58279e+06	2.49271e+06	1.63951e+06	2.43114e+06	1.79359e+06	2.05679e+06	1757769	1.94781e+06	1.47512e+06	2.38073e+06	1.48126e+06	1.77909e+06	1684569	1.92198e+06	1.41588e+06	1.83317e+06
1956	430.39	9.87067		812179	865726	1.13971e+06	1.45857e+06	1.4492e+06	2.10285e+06	1.41591e+06	1.72959e+06	1.39765e+06	1.65431e+06	1.66861e+06	1.93869e+06	2.0596e+06	2.10519e+06	1.86008e+06	2676272	1.66853e+06	1.9844e+06	3.06792e+06	2.99802e+06	2.20318e+06	2.64597e+06	1.62979e+06	1.65341e+06	1.86471e+06	2.11944e+06
772	480.157	10.4499	Name: [M+NH3] 17.0265 m/z adduct of 463.1305 m/z;Identification method: Adduct search	292708	218759	53585.3	48061.1	2682925	2.99676e+06	115043	76119	54148.3	40523.1	41930.6	18478.1	46335.9	35041.4	44822.1	34785.6	67310.9	50321.7	43010.7	31905	44187.3	31136.9	51127.8	39475	54981.9	41982.3
2143	226.155	1.08263		0	0	0	0	0	0	2.91283e+06	2.05302e+06	2.74962e+06	2.25013e+06	2.44777e+06	1.9229e+06	2.57844e+06	1.90424e+06	2.28952e+06	1.84153e+06	2.36285e+06	1.82671e+06	2373037	1.37024e+06	2712002	2.99577e+06	3.44959e+06	2.71843e+06	3463005	1.88006e+06
1909	125.986	0.00419697		3259580	1.36168e+06	0	0	2641560	1.28979e+06	5830760	2.97457e+06	2.64644e+06	1.28701e+06	0	0	6.01988e+06	2.13339e+06	2848221	1.50951e+06	2.83469e+06	1.46004e+06	5.6996e+06	3.04166e+06	2857929	1.3453e+06	2363251	1.22167e+06	5552262	2.93382e+06
764	488.111	10.4493		367653	251722	100958	85357.7	2.80681e+06	2.98754e+06	176255	112397	77914.1	63008.4	71713.8	32643.5	81841	55944.3	86425.2	71297.9	85165	70431.9	73838.6	63153.9	87573.2	61768.5	84280.3	63234.8	102037	76560
763	273.167	4.75484	Name: [M+Na-H] 21.9825 m/z adduct of 251.1851 m/z;Identification method: Adduct search	5.36082e+06	4.98285e+06	2.42081e+06	2.05026e+06	2.81294e+06	3.08778e+06	2.53651e+06	2.34942e+06	2.22777e+06	1.91292e+06	2647973	2.7904e+06	2.52026e+06	2.87045e+06	2.71286e+06	2.05963e+06	2408742	1.98017e+06	2.25161e+06	1.94176e+06	2.51061e+06	1.97486e+06	2.31921e+06	1.82587e+06	2.32885e+06	1.88575e+06
1871	436.999	0.788623	Name: [M+Na-H] 21.9825 m/z adduct of 415.0149 m/z;Identification method: Adduct search	0	0	0	0	0	0	1.12225e+06	2.01538e+06	1.25122e+06	2.26574e+06	1.40698e+06	2.43213e+06	1.26791e+06	2.23361e+06	1441802	2.63867e+06	1.67668e+06	2.49327e+06	1.35147e+06	2.48903e+06	1.36942e+06	2.64848e+06	1.70623e+06	3.45828e+06	1.40441e+06	2.16067e+06
1218	171.993	5.20604		705952	1.34843e+06	834365	1.76921e+06	830027	1.63587e+06	1099962	2.96769e+06	993849	2.00324e+06	854794	1.7816e+06	920310	1.42369e+06	907831	1.95119e+06	947729	1.96502e+06	864839	1.73698e+06	809875	1.75742e+06	893397	1.7282e+06	859113	1.78025e+06
778	577.104	11.3867		840639	597824	203232	168684	2.4832e+06	2.96656e+06	523836	385421	260720	200265	240297	189468	169365	148655	233257	190846	230215	178435	234351	183678	262928	138056	173232	127592	231965	171106
1532	414.235	2.68017		0	0	0	0	0	0	744832	649996	861573	719394	2.81176e+06	2.53253e+06	2.83211e+06	3.39525e+06	2.18367e+06	2.00498e+06	2.64098e+06	2.24913e+06	2.01388e+06	1.61963e+06	1.95539e+06	1.61232e+06	799458	602717	699804	770012
1877	695.359	9.24541	Name: [M+Na-H] 21.9825 m/z adduct of 673.3769 m/z;Identification method: Adduct search	0	0	0	0	0	0	0	0	0	0	956418	1.12618e+06	1.06327e+06	1.50738e+06	1389245	1.82861e+06	1.4407e+06	2.03403e+06	0	0	0	0	1545099	2.96382e+06	1.5624e+06	2.39343e+06
309	356.352	8.92198		2.0097e+06	2.9597e+06	434732	537028	584227	720275	538973	583189	396184	462752	358921	433504	373992	445569	351371	422350	332979	446966	372798	425126	262443	335492	269608	331774	277689	330494
2639	256.002	0.440205	Name: [M+Na-H] 21.9825 m/z adduct of 234.0197 m/z;Identification method: Adduct search	0	0	0	0	0	0	3.57748e+06	2.65043e+06	3.51599e+06	2.61492e+06	2.71189e+06	2.13335e+06	3.05759e+06	2.08863e+06	3.71251e+06	2.51175e+06	2.78669e+06	2.95886e+06	3.2203e+06	2.16125e+06	3540180	2.07078e+06	3.99212e+06	2.51029e+06	4112237	2.77309e+06
1802	244.169	6.60382	ID: 369;Name: 2-Heptyl-4-hydroxyquinoline;Molecular formula: C16H21NO;Identification method: Pseudomonas_DB_pos.csv	0	0	0	0	0	0	0	0	0	0	1.43253e+06	3.72066e+06	1.39079e+06	2.35019e+06	0	0	0	0	0	0	0	0	1.42486e+06	2.94244e+06	1.59709e+06	4.94134e+06
2559	739.533	10.2424	Name: Complex of 381.2614 and 359.2794 m/z;Identification method: Complex search	0	0	0	0	0	0	0	0	0	0	192745	87489	267029	186274	2.30223e+06	1.68809e+06	4.02426e+06	2.9408e+06	0	0	0	0	0	0	0	0
328	284.295	11.7944		1.88883e+06	2.93623e+06	1.04768e+06	1.31071e+06	1.02572e+06	1.14666e+06	942738	1.2085e+06	961912	1.14837e+06	803841	1.02833e+06	781866	1.01172e+06	1.05763e+06	1.23614e+06	935695	1.17832e+06	857337	1.12472e+06	986214	1.19381e+06	948741	1.24575e+06	909248	1.07029e+06
2761	357.213	2.37401		0	0	0	0	0	0	68171.9	25186.3	42143.9	32049.7	1.36351e+06	1.72672e+06	1.40448e+06	1.86325e+06	2.02858e+06	2.4407e+06	1.80411e+06	2.93214e+06	1.45478e+06	1.77893e+06	1.40741e+06	1.69158e+06	8.00681e+06	9.59075e+06	7.59166e+06	9.27798e+06
605	468.42	10.137		1.69885e+06	1.82991e+06	1.87828e+06	2.93095e+06	1439633	1.85773e+06	1.5752e+06	1.93116e+06	1.85679e+06	2.10743e+06	1.89528e+06	2.1814e+06	1.80192e+06	2.30738e+06	1.75865e+06	2.21976e+06	1.63197e+06	2.17843e+06	1.61288e+06	1.90902e+06	1.90918e+06	2.86905e+06	1.60099e+06	2.05728e+06	1.74371e+06	1.95311e+06
259	272.258	7.20665		2408665	2.92141e+06	991841	711420	874110	323122	1.10188e+06	717864	1.39721e+06	847327	1.09079e+06	756546	1.01487e+06	689011	1143786	789337	1.17813e+06	772692	1.0358e+06	838467	1.06839e+06	838350	987018	608198	1168390	730281
168	307.83	0.124267		3.79591e+06	2.91582e+06	0	0	0	0	0	0	0	0	0	0	0	0	0	0	0	0	0	0	0	0	0	0	0	0
232	561.398	10.1942		2.68494e+06	2.91221e+06	859816	654451	976786	408244	795828	631398	722110	575139	805914	548247	695732	557453	671159	538962	760366	570359	926862	683175	514127	423805	616400	275728	614311	503291
52	475.326	3.87528		10700000	17100000	3.01761e+06	2.99854e+06	3.87073e+06	3.32795e+06	2623812	3.20723e+06	2.34223e+06	2.73605e+06	2.64533e+06	3.18111e+06	2.95084e+06	3.12533e+06	2.51278e+06	2.00896e+06	3049856	3.41543e+06	3.0393e+06	3.07858e+06	2.54702e+06	2.51236e+06	3581338	3.35458e+06	3.05739e+06	3.52766e+06
241	482.405	10.7818		2.57734e+06	4.66074e+06	1.14163e+06	1.89884e+06	1.56194e+06	2.11895e+06	1.04671e+06	1.6817e+06	1315408	1.1518e+06	1.24668e+06	1.68581e+06	1.05121e+06	1.74631e+06	1.18105e+06	1.67528e+06	1.23613e+06	1.95963e+06	1.19027e+06	1.36492e+06	1.15635e+06	1.81188e+06	1.15707e+06	1.62527e+06	1.05495e+06	1.36458e+06
1982	157.084	6.26513		1.24087e+06	2.61361e+06	1.21494e+06	2.81034e+06	1.31861e+06	2.83596e+06	1.3087e+06	2.67314e+06	1.2719e+06	2.595e+06	1.11007e+06	2.33725e+06	1.12457e+06	2.20778e+06	1.11147e+06	2.34688e+06	1.12037e+06	2.33064e+06	1.08418e+06	2.9023e+06	1.15259e+06	1.88631e+06	988996	2.08152e+06	929291	1.83436e+06
236	309.131	6.60805		2642922	2.8938e+06	578037	476801	540610	473409	580086	507303	619364	265114	790898	587509	634542	531229	668114	570088	706031	620830	729641	608328	772455	694155	837702	590004	719256	642142
2225	312.962	0.780297	Name: [M+K-H] 37.9559 m/z adduct of 275.0074 m/z;Identification method: Adduct search	0	0	0	0	0	0	1.4503e+06	2.25214e+06	1.57709e+06	1.9063e+06	1663147	2.46964e+06	1.58595e+06	2.18487e+06	1.42526e+06	1.59914e+06	1.52294e+06	2.28849e+06	1.52968e+06	2.23936e+06	1.76214e+06	2.8909e+06	1.76185e+06	2.42173e+06	1.54004e+06	2.33141e+06
2630	862.602	0.394278		0	0	0	0	0	0	2.84377e+06	1.99829e+06	3400012	2.39334e+06	3.15225e+06	1.75637e+06	2.82395e+06	1.64371e+06	3.03007e+06	1.75804e+06	2.89795e+06	2.88419e+06	2.77988e+06	1.52519e+06	2124386	2.16819e+06	2341644	1.48749e+06	2.63225e+06	1.95225e+06
2210	325.993	0.78235		0	0	0	0	0	0	2.07332e+06	2.42471e+06	2289830	2.15521e+06	1.87256e+06	1.9523e+06	1870101	2.01703e+06	1.72739e+06	2.04059e+06	2.13306e+06	2.03504e+06	1841381	2.143e+06	1930533	2.88225e+06	1.87225e+06	2.149e+06	1845575	2.04778e+06
2509	312.566	0.445018		0	0	0	0	0	0	1.64513e+06	612257	2.07792e+06	721261	3640723	1.31497e+06	3.51499e+06	1.06803e+06	3.85433e+06	1.51531e+06	5.30652e+06	2.87254e+06	4.17878e+06	1.65241e+06	3.74348e+06	1.2931e+06	5162328	1.61448e+06	4691968	1.63105e+06
1025	130.05	0.676869		16801.5	6611.37	10991.2	9323.66	0	0	3.68496e+06	3.05804e+06	3.37269e+06	2.68366e+06	450031	225347	458740	236703	157360	54541.2	137336	62411.3	316547	115991	258772	117498	568805	192566	513652	383408
1732	205.019	0.789527		0	0	0	0	0	0	1.12412e+06	2.52854e+06	1.48763e+06	3.14641e+06	1378472	2.42413e+06	1.27744e+06	3.12229e+06	1.24539e+06	2.91815e+06	1.17693e+06	2.9471e+06	1.24783e+06	3.31289e+06	1.17649e+06	2.98206e+06	1.24572e+06	3.21607e+06	1.08157e+06	2.39222e+06
237	252.157	5.2341	Name: [M+NH3] 17.0265 m/z adduct of 235.1305 m/z;Identification method: Adduct search	2605027	2.85542e+06	444267	328774	369053	221772	432859	327050	407091	299932	388304	303629	348074	261809	473285	338911	580656	335738	438563	232633	493803	378158	380328	220603	537896	318429
436	355.282	10.7146		1.32411e+06	2.85355e+06	968788	1.56231e+06	836496	1.43889e+06	777876	1.30022e+06	756998	1.22963e+06	836841	1.36912e+06	833092	1.31006e+06	724217	1.17327e+06	783158	1.22959e+06	710938	1.204e+06	866784	1.30412e+06	781833	1.27859e+06	742560	1.24145e+06
1600	505.338	9.24986		0	0	0	0	0	0	0	0	0	0	2.22288e+06	2.89254e+06	2.71239e+06	3.44768e+06	2.61213e+06	2.33046e+06	1.5552e+06	2.31799e+06	0	0	0	0	2.16475e+06	2.84935e+06	1.82529e+06	2.05402e+06
1870	286.176	2.67907		0	0	0	0	0	0	41543.9	41821.5	44084.2	32850.8	949305	1.33286e+06	961162	1.32882e+06	694170	923619	724612	903462	1.00077e+06	1.27019e+06	1.02829e+06	1.20104e+06	1.72769e+06	2.85852e+06	1.87124e+06	2.83995e+06
398	369.125	9.74588		1.52124e+06	1.29966e+06	2.54615e+06	7.09864e+06	2.00055e+06	6.56944e+06	2113160	7.00043e+06	1.90975e+06	6.91588e+06	2.37354e+06	4.38684e+06	2.12044e+06	7.92912e+06	2369493	7.42424e+06	2.36447e+06	7.71132e+06	2054924	7.05701e+06	1.9954e+06	7.10646e+06	2.45128e+06	8.00915e+06	2.23233e+06	7.67034e+06
245	294.204	6.78032		2.52915e+06	2.84086e+06	653319	490823	742713	601577	536939	436035	563360	202243	702257	434691	719648	631633	594730	414856	723041	380209	558258	423158	613642	428207	547271	421806	439528	310000
2332	249.148	10.2349	ID: 587;Name: 2-Oxo-3-guaien-12,6-olide; (1Ã”Ã¸Î©_,5Ã”Ã¸Î©,6Ã”Ã¸Î©,10Ã”Ã¸Î©_,11Ã”Ã¸Î©)-form;Molecular formula: C15H20O3;Identification method: Pseudomonas_DB_pos.csv	0	0	0	0	0	0	0	0	0	0	492031	551773	574613	507090	1.80678e+06	2.84058e+06	1.87916e+06	2.00933e+06	0	0	0	0	44822.5	19907.9	0	0
1911	534.7	0.406583		0	0	0	0	0	0	4161570	1.20443e+06	4.16756e+06	1.30597e+06	3.94988e+06	1.59731e+06	4276569	1.41943e+06	3.04524e+06	803813	4.0308e+06	1.23243e+06	3.10749e+06	774218	3.88578e+06	1.17792e+06	5.97097e+06	1.78817e+06	4262204	2.83831e+06
1685	323.173	6.60378		0	0	0	0	0	0	0	0	0	0	1674017	2.64582e+06	2.38299e+06	2.8529e+06	0	0	0	0	0	0	0	0	2407096	2.81101e+06	2.73488e+06	3.33944e+06
2813	351.201	10.2521		0	0	0	0	0	0	0	0	0	0	1.83463e+06	2.70457e+06	1980134	3.15804e+06	1.68743e+06	2.03313e+06	1.53825e+06	2.82921e+06	0	0	0	0	1.53598e+06	2.41363e+06	1704429	1.97464e+06
2669	584.311	9.75304	Name: Complex of 292.6589 and 292.6589 m/z;Identification method: Complex search	0	0	0	0	0	0	0	0	0	0	2.54026e+06	2.80827e+06	2.21424e+06	2.78318e+06	2.05199e+06	2.14162e+06	2.44176e+06	2.82896e+06	0	0	0	0	1.6302e+06	2.06635e+06	1.74874e+06	1.37082e+06
279	427.34	11.8042		2205629	2.82681e+06	1.03975e+06	948501	1.00662e+06	899138	1.24805e+06	1.00103e+06	928924	862567	999895	833217	895509	808021	1.04319e+06	934802	1.10755e+06	926124	950974	790415	1.00102e+06	869967	925124	862007	1.079e+06	863486
1852	165.055	0.760735	ID: 588;Name: 2-Oxo-3-phenylpropanoic acid;Molecular formula: C9H8O3;Identification method: Pseudomonas_DB_pos.csv	0	0	0	0	0	0	1.2189e+06	1.18209e+06	1.05639e+06	944209	207898	157716	288847	228242	309890	285500	250999	240314	45889.6	32429.4	49277	16257.4	2.44841e+06	2.79622e+06	2.49048e+06	2.85647e+06
1555	698.4	10.2509		0	0	0	0	0	0	0	0	0	0	2570987	4.29066e+06	2.88268e+06	4.8608e+06	1.90337e+06	2.30713e+06	1827049	2.30639e+06	0	0	0	0	1.4976e+06	1.26262e+06	1.6632e+06	1.35279e+06
1568	153.127	9.79987	ID: 518;Name: p-Menth-8-en-2-one; (1R,4R)-form;Molecular formula: C10H16O;Identification method: Pseudomonas_DB_pos.csv	56435.3	55393.9	51822.3	65843.4	46358.9	53635.1	64272.4	61301	68269	67935.3	2.47662e+06	2.79885e+06	2.49366e+06	3.69627e+06	1.53053e+06	1.27107e+06	1.69671e+06	1.80474e+06	56722.3	43960.7	48768.1	40114.4	1.65707e+06	1.75115e+06	1.56525e+06	1.8311e+06
1120	156.018	0.778243		0	0	0	0	0	0	2046248	4.13574e+06	2.01137e+06	4.08896e+06	1.57204e+06	1.77656e+06	1.58031e+06	1.1725e+06	1.46685e+06	2.20886e+06	1.49242e+06	2.6368e+06	1.55235e+06	2.8321e+06	1.62959e+06	2.90548e+06	2.2343e+06	2.75866e+06	1.68272e+06	3.00414e+06
2693	265.079	1.91726		0	0	0	0	0	0	0	0	0	0	2.19641e+06	1.61596e+06	1.97565e+06	1.58271e+06	2.65715e+06	2.67451e+06	2.25368e+06	2.79194e+06	1.76148e+06	1.27739e+06	1.89653e+06	1.47732e+06	5103741	3.88589e+06	4.5503e+06	1.92978e+06
1029	288.192	3.07482		0	0	0	0	0	0	3552262	2.78449e+06	3478690	1.42819e+06	2556442	1.02974e+06	2230044	882223	2.36904e+06	915909	2.7486e+06	1.00981e+06	974480	415122	888260	426929	0	0	22984.5	10607.3
1194	233.021	0.385673		30256	50920.2	25131.5	34211	48453.5	62284.1	1.44771e+06	2.46469e+06	1.41354e+06	1.94819e+06	1.3755e+06	3.08946e+06	1.24437e+06	2.58362e+06	1.2418e+06	2.03826e+06	1.33493e+06	2.03646e+06	1245610	1.93271e+06	1.10625e+06	1.80599e+06	1.16247e+06	1.71563e+06	1.20723e+06	1.9209e+06
189	361.235	9.12651		3.32074e+06	4.81268e+06	1815849	2.06316e+06	1.46055e+06	2.00279e+06	1.65214e+06	1.99851e+06	1.556e+06	1.97659e+06	2.21308e+06	3.14363e+06	2.03364e+06	2.96253e+06	2.22268e+06	2.52247e+06	2.13542e+06	3.07659e+06	2.36307e+06	3.31627e+06	2181450	3.09974e+06	2.05949e+06	3.28562e+06	2.68797e+06	3.01508e+06
1864	196.701	7.36121		0	0	0	0	0	0	0	0	0	0	0	0	0	0	0	0	0	0	0	0	0	0	2.01863e+06	3.06697e+06	2.14417e+06	2.45366e+06
2725	438.253	10.2356		0	0	0	0	0	0	0	0	0	0	436090	476684	493573	570244	1.72689e+06	2.00644e+06	2.05946e+06	2.75834e+06	0	0	0	0	165318	190207	183827	134041
1848	440.25	2.2273		0	0	0	0	0	0	62952.2	74544.8	69003.5	80899.7	413012	325723	405195	350898	422325	329211	370535	291870	191349	178485	221646	191144	2811503	3.01329e+06	2.053e+06	2.4939e+06
1446	532.703	0.40727		0	0	0	0	0	0	5153993	1.36427e+06	4.60708e+06	1.43968e+06	4.5294e+06	2.69028e+06	5.30616e+06	2.17614e+06	3.69296e+06	883123	4566043	1.54334e+06	5247410	2.72137e+06	4575459	1.37247e+06	7.4703e+06	2.30926e+06	5513614	3.47729e+06
174	285.241	3.0703		3587824	2.71972e+06	0	0	0	0	0	0	0	0	0	0	0	0	0	0	0	0	0	0	0	0	0	0	0	0
1724	411.26	2.82433		0	0	0	0	0	0	861566	1.70728e+06	860889	2.10213e+06	1.44161e+06	3.7901e+06	1608915	2.71668e+06	1.40266e+06	1.8167e+06	1.37907e+06	2.58339e+06	681998	1.33236e+06	724922	1.3237e+06	0	0	0	0
1059	962.538	0.396333		0	0	0	0	0	0	3.06707e+06	2.91098e+06	3773020	2.56165e+06	3715296	2.71493e+06	3.66148e+06	2.64631e+06	3.32429e+06	2.9323e+06	3.14148e+06	2.88464e+06	3.46776e+06	2.54196e+06	2634765	2.73161e+06	3.3384e+06	3.22099e+06	2.78188e+06	2.70575e+06
1859	499.296	6.24574	Name: Complex of 258.1489 and 242.1539 m/z;Identification method: Complex search	0	0	0	0	0	0	0	0	0	0	1.65203e+06	1.20623e+06	2.3539e+06	1.47005e+06	0	0	0	0	0	0	0	0	2169234	2.43903e+06	2733989	2.95764e+06
1608	308.162	7.44871	Name: [M+Na-H] 21.9825 m/z adduct of 286.1802 m/z;Identification method: Adduct search	0	0	0	0	0	0	0	0	0	0	2.13033e+06	2.59453e+06	1.85658e+06	2.11057e+06	0	0	0	0	0	0	0	0	2236376	2.79539e+06	2.68255e+06	2.83108e+06
325	526.432	10.7673		1.91558e+06	2.69228e+06	930782	1.15657e+06	998175	924698	818610	714920	748853	638994	1125879	842280	803717	1.0802e+06	1.05009e+06	1.22135e+06	847812	772055	879028	1.10226e+06	1.09508e+06	1.27737e+06	1.07249e+06	817361	811759	725049
1617	280.131	6.24763	Name: [M+Na-H] 21.9825 m/z adduct of 258.1489 m/z;Identification method: Adduct search	0	0	0	0	0	0	0	0	0	0	2079819	2.31365e+06	1.85565e+06	2.10024e+06	0	0	0	0	0	0	0	0	2.84475e+06	4.36969e+06	3.09412e+06	3.05445e+06
615	428.374	9.25342		1.57004e+06	2.86092e+06	1.77678e+06	3.03198e+06	1.35877e+06	2.14662e+06	1.89729e+06	2.77877e+06	1669975	2.24272e+06	1.0352e+06	1.69688e+06	1050901	1.36718e+06	1.41453e+06	1.98131e+06	1.05005e+06	1.3636e+06	1.60407e+06	2.67413e+06	1.75501e+06	2.65741e+06	1.01708e+06	1.32106e+06	976811	1.4749e+06
1793	140.034	1.00018		0	0	0	0	0	0	0	0	0	0	1.94201e+06	1.80964e+06	1.6449e+06	1.34717e+06	1727690	1.38352e+06	1.9361e+06	1.89271e+06	1.64624e+06	1.32553e+06	1.6519e+06	1.40972e+06	3302824	2.66005e+06	3.28327e+06	3.6056e+06
1616	729.439	11.1803		0	0	0	0	0	0	0	0	0	0	2.08327e+06	2.65342e+06	2.31611e+06	3.60823e+06	1.75928e+06	2.35472e+06	1.80059e+06	2.13624e+06	0	0	0	0	1.31732e+06	1.60742e+06	1132664	1.42448e+06
283	290.209	7.66284		2.18599e+06	2.64764e+06	715589	515312	653463	483890	684945	459608	652314	516446	706662	572310	686722	462009	695633	545110	564745	431261	731729	526401	676186	527875	690948	492861	754189	581964
993	139.915	0.424332		0	0	0	0	0	0	4.75522e+06	2.59322e+06	4.40143e+06	3.8816e+06	2008247	1.41624e+06	2.07926e+06	1.43119e+06	2.05874e+06	1.38881e+06	2.05969e+06	1.45208e+06	613940	406049	554911	370398	3.69626e+06	3.30164e+06	3640401	2.64307e+06
2321	338.194	6.96113	Name: [M+Na-H] 21.9825 m/z adduct of 316.2120 m/z;Identification method: Adduct search	0	0	0	0	0	0	0	0	0	0	0	0	0	0	2317230	2.64302e+06	2.03713e+06	1.75363e+06	0	0	0	0	662792	542571	521458	435934
2535	282.816	0.409355		0	0	0	0	0	0	4.18438e+06	1.19484e+06	3650938	1.0365e+06	5.34445e+06	1.72207e+06	4514951	1.43447e+06	6.4788e+06	1.82924e+06	4706253	2.64177e+06	5.06496e+06	1.50701e+06	3.66158e+06	1523584	6019311	3.5064e+06	4.64637e+06	1.75962e+06
1580	722.469	10.7455		0	0	0	0	0	0	0	0	0	0	2.39166e+06	2.79627e+06	2083800	2.48147e+06	1.35723e+06	1.08378e+06	1.1774e+06	1.09096e+06	0	0	0	0	1.1421e+06	1.02938e+06	1.28924e+06	1.07008e+06
1074	120.081	1.74222		0	0	0	0	0	0	2.81139e+06	5.03602e+06	2762837	4.11686e+06	161569	205067	178211	278495	129863	179418	126467	158550	44092.2	46104.9	21737.7	30448.6	1366736	1.13981e+06	1.18513e+06	1.07977e+06
1857	331.248	8.27025		0	0	0	0	0	0	0	0	0	0	2.97884e+06	2.47655e+06	2711990	2.27335e+06	604556	488075	589089	503449	0	0	0	0	2285091	2.62129e+06	3.20137e+06	2.27744e+06
1486	673.377	9.3269		0	0	0	0	0	0	0	0	0	0	3.42403e+06	6.28001e+06	2.63058e+06	3.44707e+06	1427343	1.97505e+06	1.44474e+06	2.32576e+06	0	0	0	0	1.93529e+06	1.70465e+06	1.88662e+06	1.78508e+06
1873	376.19	2.67513		0	0	0	0	0	0	0	0	314704	107174	203916	65776.4	403284	341201	376186	227218	183477	120950	235347	83591.5	178251	81852.4	1.69395e+06	3.11378e+06	1.71094e+06	2.11322e+06
2861	424.363	10.3213		1.08986e+06	1.4129e+06	1.29767e+06	1.90639e+06	1.03493e+06	1.82122e+06	1.12838e+06	1.81231e+06	1.08193e+06	2.25091e+06	1.25381e+06	2.04548e+06	1.41985e+06	2.24535e+06	1.13442e+06	1.91354e+06	1.17698e+06	2.61265e+06	1.03848e+06	1.86447e+06	1.58213e+06	2.17803e+06	1.36082e+06	2.24332e+06	1.71871e+06	2.31659e+06
1927	429.981	0.787867	Name: [M+Na-H] 21.9825 m/z adduct of 407.9986 m/z;Identification method: Adduct search	0	0	0	0	0	0	1.47489e+06	1.75342e+06	1.4621e+06	2.146e+06	1.48786e+06	1.95332e+06	1.56801e+06	1.92912e+06	1.53044e+06	1.96455e+06	1.49627e+06	2.13467e+06	1.55553e+06	2.93087e+06	1.70763e+06	2.33946e+06	1.66545e+06	2.26371e+06	1540540	2.2923e+06
1552	367.188	9.79969		0	0	0	0	0	0	0	0	0	0	2587143	3.66614e+06	3.77753e+06	5.30911e+06	1.70805e+06	2.60564e+06	2.31943e+06	2.2611e+06	0	0	0	0	2.41035e+06	1.5425e+06	1.83888e+06	1.93011e+06
276	628.5	11.2442		2236126	2.59798e+06	906418	842718	987797	852573	1.13322e+06	896626	976726	825502	1.15201e+06	484589	1.27689e+06	1.04327e+06	1.38566e+06	1.0459e+06	1.26133e+06	986183	944286	439128	1.46547e+06	1.10637e+06	1.25994e+06	1.07146e+06	1.09949e+06	982051
321	422.384	11.8061		1.95063e+06	2.58777e+06	1.1791e+06	1.04662e+06	1165297	1.0005e+06	1.27894e+06	1.13426e+06	1105149	995240	1.18792e+06	1.0259e+06	1.17141e+06	1.00938e+06	1.31676e+06	1.17659e+06	1.25373e+06	1.11161e+06	1.15641e+06	963738	1.24481e+06	1.10728e+06	1.19793e+06	1.12757e+06	1.52681e+06	1.18776e+06
1875	446.953	0.78723	Name: Complex of 156.9808 and 290.9797 m/z;Identification method: Complex search	0	0	0	0	0	0	1.00305e+06	1.4769e+06	1.08436e+06	1.45202e+06	1.45582e+06	1.99537e+06	1.44621e+06	1.97936e+06	1.11587e+06	1.65065e+06	1.28417e+06	1.91768e+06	1207239	1.7084e+06	1172772	1.67869e+06	1.62369e+06	2.58172e+06	1321122	1.61009e+06
2562	220.041	0.443653	Name: [M+Na-H] 21.9825 m/z adduct of 198.0598 m/z;Identification method: Adduct search	0	0	0	0	0	0	2.74489e+06	1.07583e+06	2.40246e+06	936200	3.30155e+06	1.34937e+06	3.51736e+06	1.26246e+06	3.45307e+06	1.35586e+06	3.93079e+06	2.58049e+06	3.67103e+06	1.29318e+06	2850812	1.13916e+06	3.04055e+06	1.14435e+06	3.23697e+06	1.26564e+06
1613	243.158	6.16403		16122.9	7484.34	0	0	0	0	0	0	0	0	2.09547e+06	2.5782e+06	2279956	1.77454e+06	0	0	0	0	0	0	13874.5	5707.07	2.19962e+06	1.81331e+06	2.21062e+06	1.86386e+06
1682	268.17	7.17673		0	0	0	0	0	0	0	0	0	0	1.69236e+06	2.13792e+06	1.78917e+06	2.25153e+06	0	0	0	0	0	0	0	0	2.40527e+06	2.89757e+06	2.08658e+06	3.46295e+06
1690	149.023	9.24271		4964473	7.70773e+06	1.50347e+06	2.45738e+06	1.46665e+06	1.86291e+06	1.70919e+06	2.21416e+06	1.58223e+06	2.05288e+06	1.65408e+06	2.3946e+06	1.56344e+06	2.75437e+06	2.14306e+06	2.70415e+06	1.61016e+06	3.05739e+06	1.59192e+06	2.49857e+06	1.70871e+06	2.4886e+06	1.83334e+06	3.13028e+06	1.73932e+06	2.42905e+06
2583	964.536	0.395648		0	0	0	0	0	0	3.11927e+06	1.10838e+06	3.32412e+06	1.24403e+06	3.4233e+06	1.23221e+06	3506712	1.07509e+06	3.24825e+06	1086421	3.53912e+06	2.57275e+06	3.38542e+06	1.22298e+06	2.71484e+06	1.05182e+06	2.86103e+06	959542	2834750	1.02351e+06
2328	378.253	10.2368		0	0	0	0	0	0	0	0	0	0	131297	99133.7	81348.9	55620.7	2140836	2.57001e+06	2.17805e+06	1.67818e+06	0	0	0	0	0	0	0	0
442	186.956	0.359804		1.29853e+06	2.56544e+06	924198	945058	783231	945034	608287	674894	743056	744710	680893	569187	636379	699343	717464	868536	699908	635715	513285	594605	595410	667572	622737	666641	591008	698405
1175	257.967	0.859559		2.30748e+06	4.70786e+06	2.72967e+06	5.96186e+06	2545761	5.7187e+06	1.58277e+06	1.91699e+06	1.58755e+06	3.17177e+06	2.27463e+06	3.84829e+06	2165844	3.90693e+06	2.11907e+06	3.6447e+06	2.06349e+06	4.42792e+06	1.65577e+06	3.00006e+06	1.8665e+06	3.33965e+06	2010660	4.1611e+06	1759018	3.6255e+06
1241	158.521	0.78098		0	0	0	0	0	0	2071221	2.96324e+06	2.32484e+06	3.8181e+06	1.70219e+06	1.29215e+06	1.45199e+06	2.24529e+06	1.65339e+06	2.23382e+06	1612838	2.54572e+06	1.5042e+06	2.52893e+06	1.73949e+06	2.56221e+06	1772460	2.54171e+06	1.63097e+06	2.7685e+06
2302	183.078	4.62222		1.39192e+06	2.32048e+06	1029431	1.8554e+06	1.09168e+06	1.90864e+06	1.08355e+06	1.86079e+06	1112211	1.84639e+06	1.14034e+06	1.90802e+06	1.16734e+06	1.84049e+06	1079088	1.88146e+06	1.16738e+06	1.89443e+06	1.15323e+06	1.96175e+06	1.2426e+06	2.53282e+06	1.01406e+06	1.82452e+06	1.14277e+06	1.86724e+06
2743	172.097	1.76559	ID: 48;Name: 3-Aminodihydro-2(3H)-furanone; (S)-form, N-Butanoyl;Molecular formula: C8H13NO3;Identification method: Pseudomonas_DB_pos.csv	0	0	0	0	0	0	0	0	0	0	1287151	558111	1.26619e+06	1.07303e+06	1.89505e+06	1.61956e+06	1952772	2.53144e+06	0	0	0	0	1.49688e+06	1.29645e+06	1.29814e+06	1.14936e+06
287	251.164	8.97642		2153236	2.51591e+06	609401	249642	732283	493713	542315	412370	468833	411142	471338	407614	517705	409131	494852	430660	512261	374483	531566	432113	436185	358588	548307	441651	515015	420367
1655	662.38	9.24874		0	0	0	0	0	0	0	0	0	0	1831461	2.49761e+06	1.87049e+06	2.77911e+06	2.28646e+06	1.98925e+06	1.64917e+06	1.87359e+06	0	0	0	0	1.86899e+06	2.5353e+06	1.90134e+06	1.72557e+06
316	271.188	8.01775		1.97884e+06	2.49221e+06	576959	462467	611006	710782	568878	475126	582124	474103	664792	558533	598359	517087	488697	432030	486127	398941	520855	430964	516514	433686	507668	421889	535174	433005
1571	677.411	9.79841	Name: Complex of 385.2949 and 293.1231 m/z;Identification method: Complex search	0	0	0	0	0	0	0	0	0	0	2.45503e+06	3.21121e+06	2.34602e+06	3.61425e+06	1.4948e+06	1.76602e+06	2.20381e+06	1.92471e+06	0	0	0	0	1.32818e+06	1.66297e+06	1.49029e+06	1.2919e+06
200	525.288	3.73857		3.16664e+06	2.48365e+06	0	0	306927	79860.5	0	0	0	0	437413	103656	0	0	0	0	0	0	212753	54011.5	0	0	0	0	0	0
1599	722.469	10.55		0	0	0	0	0	0	0	0	0	0	2.22373e+06	2.62536e+06	1.76146e+06	2.32816e+06	1.18102e+06	1.01817e+06	1.30305e+06	1.47642e+06	0	0	0	0	832862	750588	1.08697e+06	1.02715e+06
2819	394.353	10.7919		2.90036e+06	3.49245e+06	1.57221e+06	1.92096e+06	1.5843e+06	1.76818e+06	1.43531e+06	1.86695e+06	1.98425e+06	2.33698e+06	1.42567e+06	1.92619e+06	1.56263e+06	1.89813e+06	1.53466e+06	1.79527e+06	1.49038e+06	2.47438e+06	1830001	1.91386e+06	1.51305e+06	1.31878e+06	1741741	1.94674e+06	1.6098e+06	1.96793e+06
509	143.997	0.0421103		1999092	24700000	6.4605e+06	2.47368e+06	2.25668e+06	21000000	6473507	21100000	1.47069e+06	20000000	1.88984e+06	19800000	6388417	21000000	1.86144e+06	19400000	1229565	18800000	5964089	2.22811e+06	1.27475e+06	20300000	1.19519e+06	18600000	6244229	19800000
2735	429.981	0.777532	Name: [M+Na-H] 21.9825 m/z adduct of 407.9986 m/z;Identification method: Adduct search	0	0	0	0	0	0	1490933	1.73786e+06	1.62708e+06	1.59718e+06	1.48786e+06	1.62579e+06	1.56801e+06	1.64277e+06	1.53044e+06	1.71503e+06	2.00215e+06	2.47185e+06	1.53283e+06	1.72031e+06	1.70763e+06	1.83837e+06	1882947	1.79072e+06	1.52341e+06	1.64734e+06
1840	233.048	0.4457		0	0	0	0	0	0	3.10819e+06	1.87166e+06	2.47611e+06	969377	3948394	2.53748e+06	3.95892e+06	2.42586e+06	3.45889e+06	2.31865e+06	3.80393e+06	2.43883e+06	3.58959e+06	2.5185e+06	3773606	2.53068e+06	3.96353e+06	2.46182e+06	4.00201e+06	2.46931e+06
2807	303.006	0.781688	Name: Complex of 162.9978 and 141.0159 m/z;Identification method: Complex search	0	0	0	0	0	0	1.20232e+06	1.89617e+06	1.16944e+06	1.64712e+06	1.29573e+06	1.9167e+06	1.24679e+06	1.89726e+06	1.17304e+06	1.85144e+06	1580380	2.46929e+06	1.24435e+06	1.74804e+06	1.28441e+06	1.81575e+06	1.39744e+06	1.91288e+06	1.28621e+06	1.79594e+06
2731	191.164	5.61019		4055879	3.16118e+06	1.80989e+06	1.5909e+06	2.02631e+06	1.7354e+06	1.73242e+06	1.47086e+06	1801095	1.58611e+06	1.86046e+06	1.57114e+06	2.13222e+06	1.71027e+06	1741146	1.47625e+06	2032253	2.45337e+06	1.96568e+06	1.63018e+06	1.97282e+06	1.49436e+06	2083143	1.7164e+06	1.95991e+06	1.68359e+06
2798	313.237	9.243		150621	65365	0	0	0	0	0	0	0	0	1.82504e+06	2.18262e+06	1.8464e+06	2.64082e+06	2.01446e+06	2.07466e+06	1625479	2.44501e+06	0	0	0	0	891548	882453	762215	765461
342	327.008	7.18739		1.79552e+06	2.4428e+06	473963	395972	463890	537709	402849	333317	411237	337899	346732	310504	403318	479679	369806	328570	330419	286887	351546	316355	361096	316778	314630	438011	325943	298310
394	282.279	11.621		1.53543e+06	2.4406e+06	889611	1.11286e+06	991448	1.12563e+06	812482	1.09752e+06	926183	1.15248e+06	785679	933985	776266	1.03673e+06	1.1432e+06	1.25439e+06	893016	1.05783e+06	927502	1.13999e+06	847395	1.09841e+06	1.07602e+06	1.20707e+06	737902	966984
2622	277.171	3.31532		0	0	0	0	0	0	84947.4	34420.9	99554.7	38508.6	3.14626e+06	1.22192e+06	3.06773e+06	1.28648e+06	2.69749e+06	1.23673e+06	3.04007e+06	2.39729e+06	2.94707e+06	1.16435e+06	2916172	1.16718e+06	1.9697e+06	923239	2.13117e+06	787711
523	182.985	0.00510897		4.64016e+06	6.1366e+06	4.88363e+06	3.43487e+06	1.32054e+06	1.70258e+06	5.13047e+06	3.36522e+06	1.39318e+06	1.89433e+06	1554345	1.96682e+06	4998268	3.34272e+06	1638882	2.0696e+06	1.36252e+06	1.87415e+06	4.344e+06	1.98565e+06	1.42517e+06	1.84147e+06	1182639	1.6942e+06	4.34056e+06	2.39506e+06
294	291.253	8.95972		2.1137e+06	2.38965e+06	920700	751965	935004	699415	933466	803226	877750	678236	1092132	885823	1023656	880425	1.10271e+06	862051	1.00759e+06	789104	1.00063e+06	832089	1099199	879966	1.00077e+06	838482	905353	815781
177	349.183	3.0979		3.50146e+06	10800000	1.48925e+06	2.47982e+06	1.6733e+06	3.07274e+06	1.83831e+06	2.68254e+06	1885107	2.34433e+06	2.20891e+06	3.17072e+06	1.96936e+06	3.002e+06	2.07434e+06	2.43354e+06	2.10803e+06	3.62449e+06	1.8073e+06	2.06444e+06	1.48628e+06	2.48495e+06	2.02702e+06	2.55107e+06	1.70616e+06	2.82294e+06
327	299.219	8.09071		1.90553e+06	2.38548e+06	697280	398884	541900	203151	549512	457380	510498	401078	720513	494307	672715	465196	678547	401160	550642	404665	526491	409122	545175	423235	654590	394204	638530	452449
2828	463.957	0.782357	Name: Complex of 174.9915 and 289.9713 m/z;Identification method: Complex search	0	0	0	0	0	0	1314239	1.81467e+06	1.34405e+06	1.59638e+06	1.35679e+06	1.932e+06	1.34064e+06	1.85471e+06	1.24675e+06	1.82139e+06	1.41535e+06	2.3835e+06	1.36395e+06	1.98426e+06	1358240	2.01219e+06	1.69154e+06	1.85824e+06	1.32043e+06	1.82212e+06
308	331.173	4.31958		2.01049e+06	2.38101e+06	478679	212348	536748	215195	444887	219470	603650	281977	356169	150978	427273	210235	359218	105748	483106	230858	400623	173673	271892	73882.5	523208	265685	531803	275821
1880	667.607	11.9212		1.54386e+06	2.21012e+06	1.63477e+06	1.7384e+06	1074233	1.54204e+06	1411484	1.74466e+06	1.6821e+06	1.86934e+06	1.29987e+06	1.50667e+06	1.39826e+06	1.8726e+06	1.77897e+06	1.4964e+06	1.50733e+06	2.43754e+06	1.28838e+06	1.80285e+06	1447972	1.17012e+06	1.50289e+06	2.42864e+06	1471015	2.3219e+06
1658	365.688	9.33234		0	0	0	0	0	0	0	0	0	0	1.82346e+06	2.3045e+06	1.8782e+06	2.44073e+06	740832	698752	813249	720754	0	0	0	0	1.30949e+06	1.52673e+06	1.02881e+06	1.01365e+06
1148	261.145	1.21887		34999.4	12169.4	0	0	0	0	1.82874e+06	2.09328e+06	1.56702e+06	1.89877e+06	2306608	2.79338e+06	2162733	2.63564e+06	1.03852e+06	1.32446e+06	1.20853e+06	1.45528e+06	310591	384101	358665	426412	44321.6	32163.6	0	0
407	395.221	11.6204		1.48728e+06	2.35546e+06	904610	987778	1.01779e+06	1.19269e+06	783172	1.02657e+06	875128	1.06291e+06	808800	962075	835316	1.13547e+06	1.1399e+06	1.25843e+06	860057	1.02848e+06	934773	1.14459e+06	939282	1.18963e+06	1065540	1.24826e+06	799500	1.01252e+06
802	464.132	10.4495		248640	174630	52208.5	41445.1	2.06056e+06	2.35279e+06	79832.4	40969.6	56934.7	16694.5	32130.5	11374.6	0	0	42905.7	14559.3	40644.5	13560.6	0	0	20090.5	8889.77	0	0	41739.2	14013.9
1614	350.194	9.79839		0	0	0	0	0	0	0	0	0	0	2.09285e+06	2.94259e+06	2779096	3.98221e+06	1.39496e+06	1.75814e+06	1.7677e+06	1.84527e+06	0	0	0	0	1981975	1.85786e+06	1.3918e+06	1.75888e+06
363	329.005	7.18676		1.68514e+06	2.34338e+06	406952	345132	447489	549570	418955	354203	378856	321402	348142	291928	369487	451814	374617	305047	312583	260101	272089	277380	352159	303326	344132	468226	332979	306641
289	236.162	5.33527		2.13982e+06	2.33168e+06	670722	371591	615578	328648	453918	238633	677919	366003	496838	333334	527295	343795	589559	369704	759928	323684	530804	194817	389690	184090	475174	247361	560890	350737
1926	695.359	9.23828	Name: [M+Na-H] 21.9825 m/z adduct of 673.3769 m/z;Identification method: Adduct search	0	0	0	0	0	0	0	0	0	0	1.26178e+06	1.50426e+06	1.06327e+06	1.92657e+06	1389245	1.12953e+06	1.4407e+06	2.55106e+06	0	0	0	0	1545099	2.65393e+06	1.5624e+06	3.52703e+06
390	186.956	0.0960346		1.57751e+06	2.31448e+06	646082	942194	677593	890343	693250	968291	793098	950691	769177	1.07444e+06	777788	979344	671552	949911	724447	897763	700438	1.00734e+06	693179	927012	735944	895184	692356	972891
366	286.311	8.76326		1.66705e+06	2.30832e+06	646235	559801	516641	511816	516672	437255	443584	361964	461283	408930	416880	351561	409812	322360	380932	359420	361204	405586	356790	257291	346180	304850	399191	350538
2755	257.101	0.749068	Name: [M+Na-H] 21.9825 m/z adduct of 235.1189 m/z;Identification method: Adduct search	0	0	0	0	0	0	1.45369e+06	1.09563e+06	1.71289e+06	1.52829e+06	1.76484e+06	1.50428e+06	2.03487e+06	1.35135e+06	2.94133e+06	1.64868e+06	1.8417e+06	2.3076e+06	1.29986e+06	1.09174e+06	1879727	1.44747e+06	2037767	1.61307e+06	2487830	1.97107e+06
1615	179.143	9.79876		19144.4	23334.7	0	0	19210.8	15582.9	0	0	16527	7128.21	2.09217e+06	2.30096e+06	1.983e+06	3.0235e+06	1.21632e+06	1.06262e+06	1.33341e+06	1.44613e+06	0	0	0	0	1.18246e+06	1.28653e+06	1.24028e+06	1.43042e+06
1769	522.364	9.81888		0	0	0	0	0	0	0	0	0	0	2.71913e+06	1.01534e+06	3743299	2.28641e+06	2.25009e+06	804388	1.19863e+06	531292	0	0	0	0	1.4185e+06	571007	2.00159e+06	806831
1973	355.282	10.5386		3.905e+06	4.58436e+06	1.81381e+06	2.05819e+06	1.79922e+06	2.24692e+06	1301191	2.21543e+06	1.55647e+06	2.33397e+06	1.41136e+06	2.25438e+06	1.58052e+06	2.29309e+06	1.26016e+06	2.75505e+06	1.66749e+06	2.46694e+06	1.40535e+06	1.8072e+06	1.18539e+06	2.21943e+06	1632439	2.17653e+06	1.52372e+06	1.84211e+06
2334	369.204	9.23573	Name: [M+K-H] 37.9559 m/z adduct of 331.2478 m/z;Identification method: Adduct search	0	0	0	0	0	0	0	0	0	0	1.35091e+06	1.3729e+06	1.57232e+06	1.34832e+06	1.72379e+06	2.28067e+06	1.68671e+06	1.54071e+06	0	0	0	0	875814	823922	593245	615235
144	399.308	10.795		4.40249e+06	9.08163e+06	1.97005e+06	2.92776e+06	1.88467e+06	3.86895e+06	1.82622e+06	2.1293e+06	2.12501e+06	2.40567e+06	1.49194e+06	3.26127e+06	1.60244e+06	3.07486e+06	1.57003e+06	1.26542e+06	1.65763e+06	3.33642e+06	1.71843e+06	2.87554e+06	1.3372e+06	2.70693e+06	1.4167e+06	1.10026e+06	1.35998e+06	3.04621e+06
326	275.258	10.1918		1.90705e+06	2.26423e+06	860936	743818	773129	333221	973153	798023	863041	695951	879726	671917	983976	717065	915818	703438	702486	619230	1.01107e+06	783660	742800	607752	911018	348725	834498	807115
1521	261.087	0.766511		0	0	0	0	0	0	0	0	0	0	3.0004e+06	2.72455e+06	3197893	2.25567e+06	119212	35833.3	65676.9	23828.8	0	0	0	0	2.13178e+06	1.5042e+06	2587070	1.44022e+06
2742	226.128	9.23472		0	0	0	0	0	0	0	0	0	0	1.48158e+06	1.11433e+06	1899647	1.56504e+06	1.7916e+06	1.33933e+06	1.95535e+06	2.23244e+06	18170.2	6616.3	0	0	927166	696784	821287	597911
304	441.262	10.9858	Name: [M+K-H] 37.9559 m/z adduct of 403.3057 m/z;Identification method: Adduct search	2.03578e+06	2.22519e+06	672129	562146	572047	393823	634110	568252	732864	514675	603441	496102	585900	479141	662519	585219	539931	436016	588457	444734	490797	382841	545585	481995	691356	499034
2331	233.15	0.85338		0	0	0	0	0	0	666485	539240	701398	559964	772243	674572	727061	648671	1.87716e+06	2.21605e+06	1979118	1.60798e+06	534337	460656	536162	486527	584634	485949	516617	268209
1679	520.349	9.34971		0	0	0	0	0	0	0	0	0	0	1.70276e+06	2.21408e+06	1811410	1.54759e+06	372561	305111	346098	355405	0	0	0	0	1089281	967847	1.05328e+06	931245
291	437.374	8.74051		2.13212e+06	2.20636e+06	340198	217835	399560	250874	249953	207109	223835	182390	201101	170566	235661	181834	162433	139954	214781	172761	211851	86975	186468	148077	167091	126150	156817	120788
1612	272.164	6.81156		0	0	0	0	0	0	0	0	0	0	2.0956e+06	1.78216e+06	1.94879e+06	1.67662e+06	0	0	0	0	0	0	0	0	2718429	3.1435e+06	2.33828e+06	2.62091e+06
1654	299.157	8.74505		0	0	0	0	0	0	0	0	0	0	1.83243e+06	2.39068e+06	1.7503e+06	2.00843e+06	306448	285870	305849	262708	0	0	0	0	952080	1.22746e+06	971883	852167
244	282.222	11.2648		2.5485e+06	2.19867e+06	481554	224443	497801	232284	334600	162820	379995	173588	353760	307215	0	0	309039	122200	363342	161252	343939	280545	289076	130877	303492	124726	276731	123784
228	345.188	4.94715		2.72825e+06	2.1897e+06	698353	243895	639748	491011	595627	232375	606369	265749	524086	183541	695281	239151	635297	246353	586846	227556	621275	202488	681323	274721	702804	268921	745109	246761
1746	259.167	7.79777		9785023	89500000	3.29848e+06	32300000	3134049	28900000	3.48592e+06	32900000	3.32479e+06	31400000	1.24105e+06	1.09444e+06	1.31484e+06	2.17981e+06	3.44651e+06	32900000	3.53876e+06	33600000	3.81364e+06	32900000	3.51034e+06	33600000	3.5792e+06	33400000	3.49455e+06	31900000
1914	472.161	0.445067	Name: Complex of 196.0639 and 277.1031 m/z;Identification method: Complex search	0	0	0	0	0	0	89218.3	29655.3	0	0	0	0	0	0	0	0	0	0	0	0	0	0	3.47214e+06	1.15203e+06	3307863	2.17549e+06
1124	360.833	0.398377		0	0	0	0	0	0	2009246	2.19101e+06	2.06655e+06	2.15614e+06	1.97785e+06	1.4676e+06	2.26931e+06	2.22673e+06	1.71067e+06	2.45011e+06	1.93617e+06	1.95211e+06	1.89418e+06	1.41589e+06	1.71176e+06	1.90517e+06	2246533	2.42339e+06	1846924	1.85085e+06
2223	311.219	9.62078		1.15226e+06	995876	1461709	1.21573e+06	1.07583e+06	1.35604e+06	1.78669e+06	1.30595e+06	1.59164e+06	1.16416e+06	1.49475e+06	1.19471e+06	1.61098e+06	1.27178e+06	1.51414e+06	1.29133e+06	1.62983e+06	1.38874e+06	1.63369e+06	1.95118e+06	1.80189e+06	2.16991e+06	1.52713e+06	1.41954e+06	1.55655e+06	1.27553e+06
261	644.495	10.1624		2.39529e+06	3.27087e+06	1.19763e+06	1.43366e+06	1.23567e+06	1.38695e+06	1.03583e+06	1.34833e+06	1597215	1.69715e+06	1.3139e+06	1.60639e+06	1.23724e+06	1.43825e+06	1.33841e+06	1.61505e+06	1472024	1.5982e+06	1.19374e+06	1.06562e+06	1.17939e+06	1.63138e+06	1.18487e+06	1.3268e+06	1.27459e+06	1.5871e+06
2136	630.689	0.397012	Name: Complex of 472.1458 and 159.5523 m/z;Identification method: Complex search	0	0	0	0	0	0	2702181	1.75732e+06	3.07699e+06	1.94621e+06	2.68095e+06	2.05257e+06	2.91924e+06	2.09302e+06	2.52116e+06	1.8675e+06	2.91957e+06	2.02866e+06	2.91292e+06	2.02211e+06	2812493	2.44972e+06	2753172	1.89878e+06	2.63572e+06	1.8016e+06
303	311.164	10.6145		2.03718e+06	2.15729e+06	834656	358457	1.12093e+06	456174	1.07259e+06	811475	926046	677725	1.047e+06	447822	1.07983e+06	456346	1.26915e+06	903759	1.06814e+06	479564	1.03758e+06	789044	1.04905e+06	857376	1.01373e+06	853358	790272	701272
1637	359.279	9.3269	ID: 404;Name: 3-Hydroxydecanoic acid; (R)-form, 3-O-(3R-Hydroxydecanoyl);Molecular formula: C20H38O5;Identification method: Pseudomonas_DB_pos.csv	0	0	0	0	0	0	0	0	0	0	1.89931e+06	2.3202e+06	1.8141e+06	2.15586e+06	876800	1.04521e+06	791963	649620	0	0	0	0	1.2205e+06	1.49111e+06	1.14224e+06	1.04666e+06
831	256.181	5.88454		2.30737e+06	2.28473e+06	1.84649e+06	2.09623e+06	1.70292e+06	1.95531e+06	2010649	2.30283e+06	1.81557e+06	2.15318e+06	1.90006e+06	2.20247e+06	1.58628e+06	1.42394e+06	1.8349e+06	2.16827e+06	1.83465e+06	2.0776e+06	1.59019e+06	1.81672e+06	1.60892e+06	1.34781e+06	1.82625e+06	2.04618e+06	1.74143e+06	1.96583e+06
1879	376.19	2.83303		0	0	0	0	0	0	0	0	0	0	228683	328990	299094	350534	391199	442166	277514	485370	190921	238297	190315	232772	1.51006e+06	1.97239e+06	1383114	2.31842e+06
350	195.174	6.24529		1.74609e+06	2.14216e+06	406399	345555	410310	344529	373508	274579	428181	340004	449603	328600	389516	301088	369757	300393	463310	373263	461614	360184	382162	318404	436566	320913	353843	298194
2342	424.363	10.3392		839381	1.01221e+06	1.1619e+06	1.53187e+06	1.02588e+06	1.37262e+06	1.12838e+06	1.35262e+06	1076693	1.40644e+06	1.15027e+06	1.59984e+06	1.41985e+06	1.72631e+06	1.22408e+06	2.14032e+06	1.03875e+06	1.47334e+06	1.03848e+06	1.35624e+06	1.26697e+06	1.50126e+06	1.36082e+06	1.5838e+06	1.23943e+06	1.72921e+06
2776	468.42	11.0816		1929092	1.54407e+06	1.49345e+06	1.34143e+06	1.4178e+06	1.22205e+06	1.87591e+06	1.50232e+06	1.79948e+06	1.56526e+06	1516472	1.34076e+06	1363065	1.2416e+06	1.71683e+06	1.37604e+06	1.72938e+06	2.13846e+06	1.62499e+06	1.5143e+06	1.58001e+06	1.36876e+06	1.70203e+06	1.54771e+06	1.45869e+06	1.27312e+06
356	297.24	10.1187		1.72423e+06	2.13511e+06	1.13119e+06	982601	883536	772031	1.07755e+06	940357	872376	713458	1085654	840151	947506	830785	1.20211e+06	1.00047e+06	967184	896514	1.18108e+06	956796	1.02683e+06	833729	1054481	937051	927873	834184
1606	298.217	8.15417	ID: 925;Name: 2-Undecyl-4(1H)-quinolinone; 1',2'-Didehydro(E-);Molecular formula: C20H27NO;Identification method: Pseudomonas_DB_pos.csv	0	0	0	0	0	0	0	0	0	0	2.17281e+06	3.43746e+06	1.68643e+06	2.16006e+06	0	0	0	0	0	0	0	0	1.79564e+06	2.10729e+06	1753810	1.4034e+06
2831	403.243	10.2369	Name: [M+Na-H] 21.9825 m/z adduct of 381.2614 m/z;Identification method: Adduct search	0	0	0	0	0	0	0	0	0	0	340646	343657	430999	436395	1.22661e+06	1.43794e+06	1.39408e+06	2.12569e+06	0	0	0	0	176145	176856	147598	121758
1854	197.129	2.928		0	0	0	0	0	0	2.39127e+06	1.83914e+06	2138380	1.02877e+06	2.00121e+06	926526	2.37144e+06	1.18366e+06	2.19352e+06	1.72218e+06	1.91864e+06	861055	2429987	1.78462e+06	2.06457e+06	1.65621e+06	2.42822e+06	2.05548e+06	2597112	2.18207e+06
1529	213.066	5.12225	ID: 608;Name: 1,6-Phenazinediol;Molecular formula: C12H8N2O2;Identification method: Pseudomonas_DB_pos.csv	0	0	0	0	0	0	0	0	0	0	2.84976e+06	3.1518e+06	2.46865e+06	2.82499e+06	251281	129013	324742	224484	0	0	0	0	1.63768e+06	1.39628e+06	1.61401e+06	1.32892e+06
1171	444.245	2.58073		0	0	0	0	0	0	1.61724e+06	2.10957e+06	1.63797e+06	1.49095e+06	1.55581e+06	1.172e+06	1.96139e+06	1.38241e+06	1.5966e+06	1.86135e+06	1542045	1.79746e+06	1305560	1.11972e+06	1.07957e+06	998606	0	0	0	0
1589	135.117	9.75135		20808.5	7459.33	11049.6	9380.4	15952.8	8057.59	17586	12472.8	16634.1	11085.3	2.29095e+06	2.448e+06	2.08127e+06	1.75459e+06	1.30906e+06	1.4168e+06	1502785	998139	15256.9	13367.1	16119.5	6799.54	878037	746047	970634	880470
843	371.101	11.3861		777568	530461	165393	138805	1578448	2.09798e+06	357118	283240	181237	148027	191186	161172	150214	121988	170579	141651	166908	141715	126545	106817	159045	94570.1	165774	101323	200799	145543
1100	864.601	0.397012		0	0	0	0	0	0	2.34707e+06	2.42522e+06	2.47433e+06	2.29045e+06	2319100	1.68392e+06	2.40858e+06	1.69795e+06	2.19079e+06	2.20125e+06	2.3964e+06	2.20585e+06	2.16747e+06	1.6352e+06	2.14889e+06	2.17682e+06	2.08781e+06	2.0829e+06	2239732	2.34971e+06
1034	315.017	0.440094		0	0	0	0	0	0	3482976	2.17175e+06	2.85921e+06	1.97076e+06	1.67562e+06	454314	1.42054e+06	445009	1.56124e+06	423123	1103753	420254	0	0	668126	172063	1.73531e+06	1.01613e+06	1.84505e+06	545328
1562	1047.61	9.75427	Name: Complex of 524.3110 and 524.3110 m/z;Identification method: Complex search	0	0	0	0	0	0	0	0	0	0	2.55247e+06	2.40423e+06	1.82846e+06	1.73224e+06	1.53569e+06	1.37402e+06	1.27017e+06	738633	0	0	0	0	710918	588115	745580	660327
352	466.411	11.7993		1.74293e+06	2.0645e+06	1.0926e+06	950521	1057564	895512	1.1082e+06	975684	1.12895e+06	949905	1.04235e+06	945200	977574	854679	1245920	1.00205e+06	1.06617e+06	897632	1.03379e+06	794060	1.06591e+06	952681	1.05189e+06	954865	1.23814e+06	931635
1669	348.274	9.24155	Name: [M+NH3] 17.0265 m/z adduct of 331.2478 m/z;Identification method: Adduct search	0	0	0	0	0	0	0	0	0	0	1.73608e+06	2.06168e+06	2161370	2960681	2.45969e+06	2.00905e+06	1.64269e+06	1.2867e+06	0	0	0	0	789012	875752	774544	825378
1850	279.134	2.33292		0	0	0	0	0	0	786145	624271	799640	667747	1069980	444849	1.02215e+06	425407	1.02e+06	458003	932669	451613	456801	201847	527630	238587	2.64926e+06	2.08846e+06	2.45013e+06	2.03168e+06
335	487.361	10.78		1.85973e+06	2.05635e+06	467544	417430	728501	598399	409683	316316	484856	393827	515618	395848	430089	369810	430508	334278	484347	433486	458913	409178	405975	345872	321935	295422	458526	377730
370	313.235	8.72249		1.65229e+06	2.0555e+06	746016	641404	750700	583134	760720	598900	587419	492669	881582	736080	831357	712817	687848	627187	652544	584082	679334	554040	760895	577378	862114	693482	962839	799146
1133	510.784	0.397008		0	0	0	0	0	0	1.92298e+06	2.07109e+06	1.80786e+06	1.33173e+06	1.63483e+06	1.75499e+06	1645717	1.81618e+06	1.69453e+06	2.41506e+06	1.40663e+06	1.58345e+06	1.73e+06	2.31879e+06	1377252	1.46998e+06	1.7365e+06	2.44328e+06	1.76485e+06	2.03947e+06
1166	244.191	11.4746		2.26368e+06	2.42688e+06	1.79521e+06	2.04648e+06	1.75445e+06	1.28916e+06	1.63864e+06	2.05012e+06	1.88542e+06	1.64533e+06	2098683	1.6379e+06	1.69353e+06	1.51777e+06	1.88054e+06	1.59592e+06	1783624	1.44694e+06	1.50148e+06	1.33753e+06	1.62672e+06	1.42439e+06	1.66717e+06	1.35289e+06	1.8599e+06	1.54364e+06
1610	254.092	2.59406	ID: 60;Name: 7-Amino-1-phenazinecarboxylic acid; N5-Me, betaine;Molecular formula: C14H11N3O2;Identification method: Pseudomonas_DB_pos.csv	0	0	0	0	0	0	0	0	0	0	2.1016e+06	2.55833e+06	1604111	1.54043e+06	0	0	0	0	0	0	0	0	206615	188112	220102	171578
1591	706.504	6.60379		0	0	0	0	0	0	0	0	0	0	2279850	1.79191e+06	1.63044e+06	1.42894e+06	0	0	0	0	0	0	0	0	2.08066e+06	2.29021e+06	2.11026e+06	2.7054e+06
2696	338.067	0.759246		0	0	0	0	0	0	1.69781e+06	652650	1.26095e+06	556640	2.43216e+06	1.65596e+06	3.02272e+06	1.97042e+06	2.05008e+06	833643	2226234	2.03562e+06	1.31528e+06	601813	1.80682e+06	776535	2.03833e+06	734586	0	0
377	268.152	4.38154		1.62926e+06	2.03113e+06	0	0	274686	78220.7	0	0	0	0	226138	56841.3	290746	83376.2	0	0	0	0	240591	64926.7	0	0	0	0	0	0
439	176.972	0.0954564		1.309e+06	2.02864e+06	696460	943144	675620	903628	669521	954746	706396	888553	692994	965053	706541	895996	649646	890070	647879	815746	700827	920695	661814	850252	721668	863857	669698	912309
1507	444.245	2.44646		0	0	0	0	0	0	0	0	0	0	3.16265e+06	2.01992e+06	2.51285e+06	706998	1.5082e+06	472839	1900431	604344	122340	46379.8	118075	44218.8	0	0	0	0
1085	258.145	0.470475		0	0	0	0	0	0	2537382	2.0129e+06	2633571	2.08235e+06	656606	302469	749398	320498	1.43392e+06	1.17725e+06	1.4403e+06	647070	479371	208141	441564	193012	574739	346271	477567	215957
1267	238.98	0.827068		0	0	0	0	0	0	1290399	1.57142e+06	1169924	2.00922e+06	541278	571085	658897	563549	714620	832900	651459	782532	982588	1.28198e+06	978532	813438	856320	1.02142e+06	1.19834e+06	1.27621e+06
1660	602.284	9.75304		0	0	0	0	0	0	0	0	0	0	1.8163e+06	2.55175e+06	1.53905e+06	1.43525e+06	1372294	1.73337e+06	1.50304e+06	1.23651e+06	0	0	0	0	1.02041e+06	1.28809e+06	1.05319e+06	1.24932e+06
1238	427.292	3.71979		0	0	0	0	0	0	2395328	859508	2.42017e+06	1.9896e+06	996884	457028	1.15622e+06	402621	758516	274800	1.04498e+06	344937	810788	336002	765179	339484	0	0	0	0
1639	240.232	6.90692		1744586	1.0131e+06	1.75278e+06	1.41156e+06	1.18731e+06	950090	1.68866e+06	1.43273e+06	1.65555e+06	1.3815e+06	1.89616e+06	1.50447e+06	1.55321e+06	1.28993e+06	2199716	1.71599e+06	2.48694e+06	1.87837e+06	2.22173e+06	1.78744e+06	2.06651e+06	2.4659e+06	2.11509e+06	1.60903e+06	1.82025e+06	1.54758e+06
1693	477.238	2.94856		0	0	0	0	0	0	768680	678194	819881	965327	1.62566e+06	1.98353e+06	1.92164e+06	2.14979e+06	1.77561e+06	1.45512e+06	1.85372e+06	1.4895e+06	686002	506509	709871	606723	135746	83487.6	116123	56550.8
1641	275.112	9.24986		0	0	0	0	0	0	0	0	0	0	1.89463e+06	1.98325e+06	2.00492e+06	2.73722e+06	1.73303e+06	1.6561e+06	1205319	1.79817e+06	0	0	0	0	1.74932e+06	2.01057e+06	1.46104e+06	1.46237e+06
281	383.204	9.31292		2193841	2.7541e+06	1.0014e+06	1.11013e+06	969567	770914	1.00573e+06	819033	787964	687163	1.38492e+06	1.09365e+06	1.05666e+06	882762	1.01252e+06	890571	1.02536e+06	917058	1.20483e+06	915793	979571	834162	1.18573e+06	937654	1294044	1.1728e+06
369	280.17	7.4346	ID: 12;Name: Pseudomonas fluorescens Alkaloid;Molecular formula: C19H21NO;Identification method: Pseudomonas_DB_pos.csv	1.66196e+06	1.96198e+06	525732	308954	465687	337614	499917	325401	441117	331401	539265	415900	550476	289192	454627	362422	452769	329766	430177	295767	480716	377307	527655	370027	361452	402975
470	302.233	7.86607		1.12439e+06	1.96103e+06	357104	467776	358647	460142	376237	452078	355536	478535	413767	522245	348621	461113	421526	533279	369272	501314	388068	480719	364023	483555	395254	499178	404274	528259
1695	181.159	10.2496		21161.9	9453.49	20190.5	16377.9	23659.1	18492.3	14729.6	13109.1	0	0	1.61461e+06	1.9542e+06	1893391	2.26075e+06	1.69684e+06	1.32215e+06	1.63183e+06	1.2212e+06	17315	14007.6	17904.9	7978.45	1.12013e+06	886146	1.22276e+06	946326
301	664.463	9.17048		2.07988e+06	1.94847e+06	651651	558763	777732	330015	805432	365194	783878	327232	660743	276613	627206	299537	772071	317506	584303	489569	684635	331474	598988	297037	657684	346398	692163	333468
2865	236.939	7.8601		1.07954e+06	1.11372e+06	948886	1.22946e+06	898394	1.17118e+06	961592	1.24794e+06	1.1143e+06	1.45382e+06	1.34898e+06	1.6611e+06	1.01582e+06	1.32162e+06	1361443	1.50035e+06	1.14375e+06	1.94523e+06	1.10947e+06	1.38866e+06	924642	1.27102e+06	1136677	1.39125e+06	1.06471e+06	1.31504e+06
1274	183.063	1.2703		1.97465e+06	2.65378e+06	1.11327e+06	1.56052e+06	1.26202e+06	1.13358e+06	984826	1.32991e+06	1.0388e+06	1.93519e+06	937967	1.28998e+06	1078847	1.35413e+06	886071	1.15054e+06	852256	1.19712e+06	1.03162e+06	1.32657e+06	950889	1.25511e+06	799774	1.10733e+06	976281	1.24635e+06
1096	780.64	0.394968		0	0	0	0	0	0	2.39854e+06	2.41667e+06	2.19547e+06	1.60754e+06	2449117	1.82031e+06	2.03648e+06	1.60316e+06	2352797	2.18912e+06	2.64871e+06	2.22407e+06	2.70471e+06	1.82751e+06	2.01937e+06	1.88265e+06	2111766	2.19794e+06	1.92761e+06	2.0389e+06
393	331.002	7.12883		1.54592e+06	1.93176e+06	234450	314804	304996	259875	258092	226002	258320	222112	231394	190683	263677	217372	280466	238428	253923	224248	259711	212773	230493	192771	240383	193235	243953	210521
1694	230.118	5.09314		0	0	0	0	0	0	0	0	0	0	1.61501e+06	1.40771e+06	1.96595e+06	1.60032e+06	0	0	0	0	0	0	0	0	3.07075e+06	3.26712e+06	2668981	2.25779e+06
406	471.366	11.7992		1.49249e+06	1.92817e+06	842389	746881	946431	716897	947354	779286	804348	703082	754430	660338	626203	572138	942579	749226	766764	654481	700233	568878	768599	679634	674981	635314	765395	596696
1546	207.113	3.41125		0	0	0	0	0	0	0	0	0	0	2.62781e+06	2.03849e+06	2.31521e+06	1.78933e+06	899554	395016	905669	385447	143307	48981.4	131827	56983.9	1.00239e+06	451720	1.12068e+06	451577
1147	215.139	1.07412		0	0	0	0	0	0	1.83008e+06	2.1877e+06	1.98832e+06	1.60543e+06	50612.7	44964	56122.6	44123.7	77673.7	62041.4	74788.2	62230.2	43866.3	15850.7	21941.3	18384.8	932225	744690	885025	651797
1786	189.149	9.79711		0	0	0	0	0	0	0	0	0	0	1777963	1.28031e+06	1.74555e+06	1.89636e+06	1.12345e+06	448634	947079	798690	0	0	0	0	1.01154e+06	771153	968456	793323
264	569.314	3.86311		2.36279e+06	1.89114e+06	0	0	233852	57506.3	0	0	0	0	0	0	0	0	0	0	175061	43818.4	230591	56303.7	0	0	0	0	127891	32575
1885	314.211	8.5276		0	0	0	0	0	0	0	0	0	0	837174	731901	898258	720750	0	0	0	0	0	0	0	0	1.4272e+06	1.72847e+06	1.80512e+06	2.02811e+06
1845	169.036	0.558588		0	0	0	0	0	0	0	0	0	0	768674	322650	676598	302323	0	0	0	0	0	0	0	0	3.07553e+06	1.89487e+06	2.63888e+06	1.85541e+06
248	277.18	9.00723		2.51513e+06	1.87473e+06	374572	172529	530009	282907	568902	279514	422610	213804	568233	290880	377052	222445	479293	222124	395340	192249	476898	248022	430469	220014	491017	225846	455044	197990
1844	431.074	0.442972	Name: Complex of 196.0639 and 236.0165 m/z;Identification method: Complex search	0	0	0	0	0	0	1.88982e+06	468755	1.56789e+06	477283	1.73819e+06	610841	1.35745e+06	554809	2.38125e+06	677268	2.07459e+06	660493	1.84586e+06	563337	1.47882e+06	443573	3.1821e+06	1.87305e+06	3.81175e+06	1.22397e+06
2822	229.141	4.51287		1.95361e+06	1.63724e+06	1.56066e+06	1.4009e+06	1.14827e+06	1.00237e+06	1.74147e+06	1.47072e+06	1.28733e+06	1.16919e+06	1446585	1.2655e+06	1.67639e+06	1.50186e+06	1.41136e+06	1.19458e+06	1476370	1.87074e+06	1.53271e+06	1.34808e+06	1.57057e+06	1.33954e+06	1.6745e+06	1.35323e+06	1.32049e+06	1.20175e+06
1185	249.182	7.57612	Name: [M+Na-H] 21.9825 m/z adduct of 227.2005 m/z;Identification method: Adduct search	6218533	5.10786e+06	1.56354e+06	1.16144e+06	1.57077e+06	1.29422e+06	1.49682e+06	1.86341e+06	1.6127e+06	1.28902e+06	1.52769e+06	1.29044e+06	1.41848e+06	1.2374e+06	1.44914e+06	1.28496e+06	1.48204e+06	1.21264e+06	1.5774e+06	1.3193e+06	1.60782e+06	1.41119e+06	1607338	1.33395e+06	1.67618e+06	1.3903e+06
1757	374.303	10.476		1.96686e+06	2.41574e+06	1333699	1.71841e+06	1.37347e+06	1.44781e+06	1.43863e+06	1.64428e+06	1.31545e+06	1.51476e+06	1.11989e+06	2.03531e+06	1.46789e+06	1.69074e+06	1.47241e+06	1.59849e+06	1.37718e+06	1.71318e+06	1.48452e+06	1.85877e+06	1.56295e+06	1.7169e+06	1.30478e+06	1.57922e+06	1155873	1.57281e+06
395	221.154	8.38165		1529781	1.85821e+06	465519	401961	467951	399769	395590	364086	449668	370832	81889.6	64309.2	90526.7	73231.7	239076	207121	253547	224654	468854	398045	438983	350896	103195	91530.3	95813.2	73316.7
403	177.055	6.73652		1.50196e+06	1.854e+06	415122	303202	451660	330692	415260	308944	376002	274698	462324	377774	402550	241081	466499	341195	442641	359945	386442	268451	391187	259014	501442	326242	401953	313878
1626	694.438	9.92292		0	0	0	0	0	0	0	0	0	0	1983577	1.70154e+06	1.60769e+06	1.99552e+06	1.37297e+06	1.1401e+06	1.18499e+06	912421	0	0	0	0	1.19374e+06	957347	1148111	441058
1619	1379.83	10.2496	Name: Complex of 701.4084 and 679.4269 m/z;Identification method: Complex search	0	0	0	0	0	0	0	0	0	0	2.05906e+06	1.5827e+06	1981423	2.10725e+06	1.36163e+06	1.01032e+06	1.61885e+06	887658	0	0	0	0	812965	574404	985955	523163
427	301.162	4.78301		1.3898e+06	1.83443e+06	338277	151323	362079	208883	357016	161155	360889	207758	319774	121979	360477	137032	342640	162299	348816	112643	256632	113454	376581	190057	348906	189228	304409	162550
1139	216.951	0.364973		117334	132429	196709	228900	253029	290434	1.88909e+06	1.60642e+06	2.18989e+06	2.32533e+06	1.98394e+06	2.10907e+06	1.78313e+06	1.49359e+06	1.87436e+06	1.45425e+06	2022236	2.07809e+06	1.91603e+06	1.48366e+06	2.02552e+06	2.39454e+06	2.42763e+06	2.05592e+06	2.7929e+06	2.934e+06
1123	316.034	0.777562	Name: Complex of 158.5207 and 158.5207 m/z;Identification method: Complex search	0	0	0	0	0	0	2014396	2.71855e+06	1.83315e+06	2.99657e+06	1.38858e+06	1.00996e+06	1.42762e+06	1.12907e+06	1.38744e+06	2.26212e+06	1.47071e+06	1.76819e+06	1.56834e+06	2.18105e+06	1.55026e+06	2.43738e+06	1.64291e+06	1.82694e+06	1531467	1.69095e+06
1596	251.078	2.07223		0	0	0	0	0	0	0	0	0	0	2.23784e+06	1.80848e+06	2.39638e+06	1.84507e+06	849628	392332	862970	374707	272585	101518	188275	84132.4	1.30123e+06	987187	1.23382e+06	519157
383	285.29	6.87567		1.61122e+06	1.82359e+06	527233	457839	571390	476760	485030	413748	524044	412624	536992	471889	506079	394458	517156	404945	620869	444847	449643	395432	484168	415528	444387	358468	426715	365492
2144	472.146	0.441903	Name: Complex of 196.0639 and 277.0897 m/z;Identification method: Complex search	0	0	0	0	0	0	0	0	0	0	1.19179e+06	463580	1.33111e+06	516164	0	0	2.48939e+06	807763	2.585e+06	1.0456e+06	2.65916e+06	1.82321e+06	0	0	0	0
114	452.395	11.0834		6150220	17600000	1.5189e+06	4.43816e+06	1.46469e+06	4.06737e+06	1.7495e+06	4.36237e+06	1.91335e+06	4.91317e+06	1.4222e+06	4.16443e+06	1.36472e+06	4.09671e+06	1.42866e+06	4.09988e+06	1.58623e+06	4.05925e+06	1.44234e+06	3.80882e+06	1.34432e+06	3.67613e+06	1342961	1.80866e+06	1.27506e+06	1.64297e+06
1856	204.102	4.24317		0	0	0	0	0	0	0	0	0	0	1.23808e+06	568057	1.29206e+06	521560	0	0	0	0	0	0	0	0	2354732	1.80186e+06	2.19852e+06	1.7964e+06
255	391.341	11.3235		2.45166e+06	2.38547e+06	1373480	1.07915e+06	1.114e+06	971272	1.20406e+06	858914	1.36053e+06	1.14203e+06	1.37889e+06	556156	1.17709e+06	914163	1.25141e+06	1.02188e+06	1.09325e+06	901986	1.36211e+06	1.13355e+06	1.10056e+06	969515	1292553	1.03322e+06	1.46154e+06	1.21039e+06
278	523.326	11.7625		2.21566e+06	1.79638e+06	0	0	0	0	0	0	17418.1	7607.88	51865.4	19928.5	49735.1	16016.5	21780.3	9227.9	0	0	19156.3	9119.68	17754.5	10344.5	17286.6	8233.66	0	0
1579	247.129	0.61402		0	0	0	0	0	0	1.46182e+06	576610	1.33093e+06	529074	2.39617e+06	1.77815e+06	2193278	994010	1.97469e+06	818818	1.77056e+06	822573	322027	151954	451593	180962	701091	299053	704343	247774
1801	515.256	8.7464		0	0	0	0	0	0	0	0	0	0	1274444	1.08339e+06	1.39864e+06	1.77066e+06	205932	197685	246928	110814	0	0	0	0	973184	722382	854365	748580
1216	253.13	2.15089		0	0	0	0	0	0	1.13546e+06	2.03466e+06	1.11113e+06	1.49947e+06	769087	1.25959e+06	676943	924903	421410	573321	485074	645953	433564	557156	414613	548278	0	0	0	0
1783	243.157	6.07835		0	0	0	0	0	0	0	0	0	0	2.30115e+06	1.82962e+06	1.85639e+06	1.57539e+06	0	0	0	0	0	0	0	0	2.22987e+06	2.44667e+06	2.03482e+06	1.75537e+06
838	371.102	10.4475		265095	198762	87785.1	65239.3	1.61529e+06	1.73881e+06	67591.9	58699.4	69963.5	53217.7	52114	23147.3	53844.4	41579.7	42065.1	30749.9	50448.7	43225.9	21858	20055.4	49370.5	40079.7	48883.1	39250.6	47133.6	39925.4
1093	340.18	2.54256		0	0	0	0	0	0	2407852	1.7674e+06	2.16031e+06	1.70809e+06	0	0	0	0	56285	24739.4	49112.1	16541.4	45629.5	14518	50126.8	15108.6	47662.4	16665.5	0	0
1851	271.975	0.437373	Name: [M+K-H] 37.9559 m/z adduct of 234.0197 m/z;Identification method: Adduct search	0	0	0	0	0	0	1807357	1.1488e+06	1.84414e+06	699681	1.3943e+06	931080	1706883	1.14451e+06	1.62735e+06	734832	1.48895e+06	1.09516e+06	1.5364e+06	583422	1.93689e+06	1.09984e+06	2.5689e+06	1.65669e+06	2643776	1.80966e+06
417	350.327	10.6174		1.42308e+06	1.72703e+06	482300	216895	548482	241062	545848	473738	607675	499178	503119	226395	672086	295411	723611	529408	612599	260767	800478	481900	472582	430982	571425	485724	550517	480906
299	407.277	10.5813		2.08754e+06	1.72061e+06	88468	33232	112730	46758.5	75804.8	33303.3	84307.2	32088.4	88268.3	39392.3	99398.6	45808.7	0	0	77239.1	35101.4	86580.5	38439.7	106544	38949	75166.1	34593.2	57336.4	27747.1
2702	247.129	0.954133		0	0	0	0	0	0	1.68646e+06	1.41325e+06	2.11812e+06	830639	1.54223e+06	630367	1.62345e+06	646154	1757542	810614	2.20373e+06	1.71903e+06	290133	111179	350349	293707	776633	301322	851117	313689
2679	240.028	0.444338	Name: [M+Na-H] 21.9825 m/z adduct of 218.0458 m/z;Identification method: Adduct search	0	0	0	0	0	0	2.31933e+06	824963	2276126	860040	2.28919e+06	871479	2.119e+06	843559	2.41945e+06	870632	2368948	1.7175e+06	1.79299e+06	692205	1.75458e+06	704783	1.49791e+06	594890	2.19595e+06	815420
295	299.183	6.80426		2.10422e+06	1.71616e+06	378472	164113	413689	172180	355462	163593	337866	146370	426981	162248	382128	159593	370186	150142	383660	151678	353481	152314	437944	163347	440393	183569	346870	151525
827	412.095	9.34559		123079	62305.3	112020	65995.5	1.77636e+06	1.70317e+06	124196	62458.8	127928	45250.1	85395.2	37708.7	143590	54421.8	86841.1	39067	0	0	115138	47502.3	59903.2	23590.5	97469.8	50066	79223.2	45726.7
338	244.227	7.9958		1.84658e+06	1.70031e+06	709340	283432	0	0	641654	309358	864087	344058	768392	316166	774448	312811	721552	336572	748249	330495	733392	357829	848830	382105	768252	342233	1.10793e+06	384867
339	161.096	8.58817		1814883	1.69662e+06	426881	234938	470217	217702	474430	215862	441717	203950	465161	209857	451962	224882	439697	189927	411711	195704	428278	381170	426166	181701	355835	176620	423260	218606
1858	261.123	2.83259	ID: 210;Name: Cyclo(prolyltyrosyl); (3S,8aS)-form;Molecular formula: C14H16N2O3;Identification method: Pseudomonas_DB_pos.csv	0	0	0	0	0	0	1.84344e+06	653397	1.49318e+06	640090	1.71745e+06	749182	1800917	816889	1.70223e+06	560074	1.78009e+06	716021	1.63963e+06	664794	1.51005e+06	630547	2.21885e+06	1.68189e+06	1914101	874868
2713	406.146	0.56024		0	0	0	0	0	0	131378	53012.5	125734	49091.7	193053	81874.2	179167	82891.5	1.81514e+06	765061	2138354	1.68033e+06	1.51262e+06	697305	1653150	657518	442493	163632	422603	322930
1876	349.189	7.36158		0	0	0	0	0	0	0	0	0	0	1.36389e+06	1.05827e+06	1.36011e+06	966917	0	0	0	0	0	0	0	0	1.5892e+06	1.85389e+06	1.81984e+06	1.5031e+06
429	270.316	8.47539		1377574	1.67133e+06	877653	773757	873698	708732	938561	783428	854189	691152	825337	698408	961553	813090	850141	774946	784317	725608	806014	645673	882984	768393	772024	676855	948576	811579
860	391.284	10.4598		0	0	0	0	1.32063e+06	1.66631e+06	0	0	0	0	0	0	0	0	0	0	0	0	0	0	0	0	0	0	0	0
1715	246.149	6.02037	ID: 385;Name: 2-Hexyl-4-hydroxyquinoline; N-Oxide;Molecular formula: C15H19NO2;Identification method: Pseudomonas_DB_pos.csv	0	0	0	0	0	0	0	0	0	0	1.49073e+06	1.25684e+06	1.38731e+06	1.16202e+06	0	0	0	0	0	0	0	0	2.25182e+06	2.6039e+06	1955687	1.66222e+06
1648	197.154	9.80228		63120.6	49194.3	58711.4	42028.1	48454.3	43817.7	56917.9	51940	54016	48423.1	1.86564e+06	1.37535e+06	1.75332e+06	1.92185e+06	1.07374e+06	871954	1.07993e+06	741610	14941.7	6911.65	40992.4	13986.8	1.11417e+06	704666	1.05952e+06	878723
1961	291.069	0.433071		0	0	0	0	0	0	0	0	0	0	1.18689e+06	411393	1.2493e+06	477760	2.22234e+06	1.65457e+06	2.05942e+06	733170	2.30973e+06	1.65083e+06	2417352	1.62382e+06	1.12584e+06	752905	1.31082e+06	454443
462	230.248	7.33867		1.21634e+06	1.63451e+06	476724	421079	527588	459692	453858	422139	498302	500085	444061	384069	555076	453578	485218	406809	564395	498221	500603	447847	527943	483112	481761	434301	538740	462924
330	282.168	4.95489		1.87943e+06	1.63376e+06	422821	160466	488221	212502	497263	162412	749310	244502	374758	118112	387638	127146	479240	161398	490542	149307	426555	133098	515682	196325	682226	234247	464380	165162
2266	438.379	10.7956		2.70293e+06	2.0561e+06	1.28807e+06	945586	992917	835694	1187830	1.12496e+06	1.75442e+06	1.25353e+06	1.13527e+06	940439	1.26704e+06	1.08974e+06	1.2506e+06	990798	1.20331e+06	920281	1.33128e+06	1.04666e+06	1.47132e+06	1.63353e+06	1.38881e+06	1.00706e+06	1.16927e+06	1.05013e+06
1200	285.944	0.822458		0	0	0	0	0	0	1.32524e+06	2.19695e+06	1.39286e+06	2.87562e+06	825278	1.04549e+06	876980	1.08354e+06	1054817	1.51521e+06	1079728	1.51117e+06	1.12067e+06	995351	1.2211e+06	1.47218e+06	920098	1.54635e+06	1.17425e+06	1.0583e+06
1609	269.056	4.59317	ID: 607;Name: 1,6-Phenazinedicarboxylic acid;Molecular formula: C14H8N2O4;Identification method: Pseudomonas_DB_pos.csv	0	0	0	0	0	0	0	0	0	0	2110694	2.39568e+06	1.88849e+06	1.65218e+06	325863	291408	325458	276317	0	0	0	0	1817085	1.59996e+06	1.94348e+06	1.54474e+06
1931	307.177	6.34077		0	0	0	0	0	0	0	0	0	0	1.27742e+06	1.05625e+06	1.35437e+06	1.11314e+06	0	0	0	0	0	0	0	0	1.42963e+06	1.0896e+06	1.33579e+06	1.62497e+06
1708	415.342	11.1816		0	0	0	0	0	0	0	0	0	0	1.54659e+06	1.88092e+06	1.4903e+06	1361274	1.13477e+06	1.03293e+06	1.07526e+06	1.00594e+06	0	0	0	0	797331	788024	783108	732338
1129	229.118	2.57668		0	0	0	0	0	0	1973933	1.53029e+06	2.10418e+06	1.70749e+06	311883	105295	362143	143086	1.29032e+06	579115	1.36422e+06	615328	120112	53736.3	138212	61041.5	133798	101138	122723	52883.5
2660	1046.5	0.394968		0	0	0	0	0	0	2065350	769369	2.15226e+06	819591	1985241	715529	2.12334e+06	697734	1.93066e+06	668444	2.52168e+06	1.61374e+06	2.39711e+06	832037	1.60072e+06	620964	1.88847e+06	583886	1645410	663656
311	453.344	3.86331		2.00105e+06	1.61267e+06	67443.1	18689.4	265781	74190.2	131415	36082.6	251288	67590.9	226622	60549.4	157258	47927	222442	56199.9	166946	47110.2	191659	53596.9	72470	20733.3	167577	42923.4	197957	49469.2
1215	231.623	0.487497		0	0	0	0	0	0	1.15415e+06	1.05167e+06	1.16981e+06	1.55294e+06	294133	333169	285003	318712	448005	571327	455506	575267	1.27523e+06	2.23502e+06	1.25111e+06	1.67054e+06	64227.3	62836.4	63433.7	72254.2
2691	714.65	0.395648		0	0	0	0	0	0	1.88164e+06	737979	2.32008e+06	897114	2.25386e+06	753416	2.13649e+06	663352	2.37949e+06	828746	2267788	1.60952e+06	2.69948e+06	886215	1.8429e+06	673101	2.04191e+06	629250	1.9659e+06	616888
1659	159.552	0.445707		0	0	0	0	0	0	2.11153e+06	1.93556e+06	2.01601e+06	1.3394e+06	1.82233e+06	1.44326e+06	2.18761e+06	1.61693e+06	2.01932e+06	1.4842e+06	2263604	1.59795e+06	2016773	1.60376e+06	2.05595e+06	2.2264e+06	2.36976e+06	2.20914e+06	2161092	1.57177e+06
1680	388.69	10.2521		0	0	0	0	0	0	0	0	0	0	1.69985e+06	3.95973e+06	1.86705e+06	3.76956e+06	1862570	1.28251e+06	1.52961e+06	2.20678e+06	0	0	0	0	1.28615e+06	1.59492e+06	1.5837e+06	1.21564e+06
2711	414.431	11.064		1.61288e+06	678208	1.47699e+06	639725	1.68963e+06	644502	1.57489e+06	643147	1.41262e+06	640479	1488739	586734	1.7094e+06	664934	1967822	754670	2.15026e+06	1.59374e+06	1.76963e+06	717536	1777394	748218	1.67448e+06	713549	1.41008e+06	552610
314	379.249	4.28174		1.99056e+06	1.59004e+06	266184	75005	276065	78730.1	321522	98943.4	381025	134350	426366	106993	573756	171700	312767	78159.3	523122	159996	412831	111252	0	0	465696	151001	489868	178623
2154	448.741	0.407955		0	0	0	0	0	0	3.50133e+06	813879	2.92187e+06	666182	3.46734e+06	1.16268e+06	3212094	1.08726e+06	4.05549e+06	1.30874e+06	3.67347e+06	1.0772e+06	3282821	1.04713e+06	2.57426e+06	1.58642e+06	4719989	1.5041e+06	3.17781e+06	1.25491e+06
310	701.494	4.41563		2.00176e+06	1.57779e+06	577282	194608	567751	254621	601302	186390	800656	307140	801346	273707	832593	294965	752294	251668	910682	316729	690106	291715	633237	240935	858876	294024	844556	281011
1598	239.091	9.24871		0	0	0	0	0	0	0	0	0	0	2.22737e+06	2.27958e+06	2.0375e+06	3.00314e+06	2.06253e+06	1.2976e+06	1.28429e+06	1.93302e+06	0	0	0	0	1.98036e+06	1.374e+06	1.41238e+06	1.57771e+06
1865	258.149	6.16218		0	0	0	0	0	0	0	0	0	0	1.23125e+06	549660	1.22134e+06	559688	0	0	0	0	0	0	0	0	1945456	1.59343e+06	1.99085e+06	1.55541e+06
1104	946.564	0.395652		0	0	0	0	0	0	2.26967e+06	1.65149e+06	2.17544e+06	1.58001e+06	2122371	1.55278e+06	2.00352e+06	1.48397e+06	2114122	1.56061e+06	2.03907e+06	1.9349e+06	1.97905e+06	1.49117e+06	1.55666e+06	1.71197e+06	1.80086e+06	1.76804e+06	1741362	2.0172e+06
1534	1048.5	0.395648		0	0	0	0	0	0	2008068	801994	2.15076e+06	875248	2777639	1.77163e+06	2.27114e+06	1.61916e+06	2.02793e+06	1.49965e+06	2.27685e+06	810846	2544756	1.79269e+06	1.71001e+06	620088	2.13001e+06	1.40305e+06	2113766	1.44078e+06
466	217.105	2.00061		1.15045e+06	1.55622e+06	624594	570964	723424	627296	690495	614306	586757	555427	608117	550738	611810	554651	590233	537222	595147	539090	581610	478873	553025	492401	576811	506573	566691	495781
1098	223.024	0.380404		0	0	0	0	0	0	2.39528e+06	1.62986e+06	2.20823e+06	1.45505e+06	0	0	0	0	0	0	0	0	0	0	0	0	613534	207902	695176	217991
2697	207.995	0.444337		0	0	0	0	0	0	1.43162e+06	586150	1.56367e+06	619859	1.55772e+06	604664	1.46343e+06	569803	2104369	739403	2.2242e+06	1.53254e+06	1.84114e+06	744974	1.77504e+06	706818	1.95757e+06	701134	1.70744e+06	664704
1575	776.475	9.74899		0	0	0	0	0	0	0	0	0	0	2.42087e+06	1.70041e+06	1.72548e+06	1.36452e+06	1.58254e+06	1.34229e+06	1.06245e+06	602808	0	0	0	0	660823	508640	525600	518646
312	401.262	4.36515		1.99858e+06	1.53148e+06	0	0	153800	40148.1	0	0	0	0	299276	82669.2	308470	91865	207739	50819.1	0	0	341489	91702.5	0	0	0	0	182415	45828.9
2856	408.369	11.0833		3.6266e+06	3.15668e+06	1.09682e+06	957815	1.16036e+06	986496	1.37908e+06	1.17035e+06	1.36429e+06	1.16679e+06	1.10065e+06	988041	1.10784e+06	976666	1187082	973114	1.24659e+06	1.52234e+06	1.29762e+06	1.14899e+06	1090822	950400	1.23907e+06	1.07817e+06	1.06269e+06	907594
1684	666.406	8.89416		0	0	0	0	0	0	0	0	0	0	1.67838e+06	1.51271e+06	2.15787e+06	1.8975e+06	518167	208895	383879	177024	0	0	0	0	1.51062e+06	1.24259e+06	1.33844e+06	566690
362	303.063	7.68149		1.692e+06	1.51217e+06	376326	164928	355277	184249	448603	179935	374486	185042	426105	196940	438942	182942	402290	191813	421557	212677	374450	174114	377390	195504	374405	174309	400619	178704
1652	323.17	8.32348		0	0	0	0	0	0	0	0	0	0	1.83612e+06	1.55939e+06	1.73073e+06	1.46135e+06	370894	301385	378484	294692	0	0	0	0	1.67315e+06	690226	1.22353e+06	1.00933e+06
1594	293.123	9.80096		0	0	0	0	0	0	0	0	0	0	2.26614e+06	1.81582e+06	2.0815e+06	2.46002e+06	1.301e+06	1.06975e+06	1.29728e+06	842124	0	0	0	0	1266440	878944	1.50878e+06	1.18646e+06
334	199.169	9.9006	ID: 289;Name: 2-Dodecenoic acid; (Z)-form;Molecular formula: C12H22O2;Identification method: Pseudomonas_DB_pos.csv	1.87116e+06	1.49983e+06	555178	234200	545284	209747	524606	239475	524424	217921	0	0	555364	256711	529220	218385	533884	241821	503139	234291	556497	254581	650879	280054	538413	237707
187	405.261	9.15591		3.35921e+06	5.19824e+06	1.09383e+06	1.33017e+06	951037	1.24378e+06	1.50145e+06	1.74375e+06	1.18567e+06	1.41524e+06	1.45827e+06	1.5028e+06	1.34477e+06	1.52907e+06	1.31351e+06	1.63806e+06	1.56225e+06	1.20667e+06	1.47293e+06	1.25615e+06	1.46398e+06	1.78941e+06	1.35607e+06	1.18826e+06	1.48692e+06	1.7406e+06
378	378.358	11.8092		1.6261e+06	1.49623e+06	1.02228e+06	484077	1.03948e+06	427080	1.00912e+06	458152	899291	386587	996660	446541	969369	421593	1.30497e+06	550007	1.08238e+06	500892	920120	409770	1120244	475277	1.07751e+06	523967	1144820	510139
341	287.269	6.64429		1.80887e+06	1.5889e+06	1.35042e+06	572372	1273553	515221	1.63458e+06	649835	1318344	589526	1.47279e+06	1.19759e+06	1.39282e+06	1.16344e+06	1.73541e+06	1.35122e+06	1.4243e+06	1.21551e+06	1.51963e+06	646049	1.40485e+06	1.20072e+06	1.83387e+06	1.39993e+06	1.33962e+06	1.17895e+06
876	217.105	2.39106		1.06069e+06	926695	1017662	908721	1.05878e+06	1.48789e+06	969274	916446	917916	858207	1.04367e+06	871588	1.05924e+06	929123	907353	852844	939006	846396	951998	882454	929092	841425	989381	856413	847670	761758
2710	164.019	0.4457		0	0	0	0	0	0	1.81976e+06	658512	1.70412e+06	634443	2.24185e+06	775398	1529982	613332	1.73811e+06	633220	2155048	1.47664e+06	1.92052e+06	783810	1.73074e+06	671649	1.99949e+06	785926	1975305	779838
1236	533.151	0.769938		0	0	0	0	0	0	2.79355e+06	1.54438e+06	2.73951e+06	1.6521e+06	1.59953e+06	468912	1.63299e+06	443949	1.08302e+06	357328	2.09802e+06	622095	2.78412e+06	1.74706e+06	1.63009e+06	576706	2.83946e+06	704254	1744026	1.27501e+06
1663	623.364	8.32218		0	0	0	0	0	0	0	0	0	0	1.79026e+06	1.46345e+06	1.74808e+06	796145	372489	150916	314441	132979	0	0	0	0	1.18291e+06	515356	1.14729e+06	450408
322	652.411	4.08904		1.94523e+06	1.46143e+06	0	0	0	0	177466	51513.1	275364	77295.3	530693	157220	294579	83229	380218	116230	459613	137035	0	0	0	0	245497	69938.6	260090	75158.3
1131	455.214	2.98988		0	0	0	0	0	0	1.96878e+06	1.62775e+06	1.66546e+06	1.45972e+06	985156	455678	1.01849e+06	813766	1.86213e+06	1.37776e+06	1.83418e+06	1.37762e+06	767448	354670	866540	355837	967387	749217	951216	382993
1692	260.165	4.201	ID: 372;Name: 2-Heptyl-4-hydroxyquinoline; N-Oxide;Molecular formula: C16H21NO2;Identification method: Pseudomonas_DB_pos.csv	0	0	0	0	0	0	0	0	0	0	1.62677e+06	1.30204e+06	1.57427e+06	1.25986e+06	0	0	0	0	0	0	0	0	1.95982e+06	1.6099e+06	1.94544e+06	886942
1863	158.092	0.70114		0	0	0	0	0	0	1.5153e+06	550753	1.60664e+06	608602	1.50182e+06	580964	1.63e+06	656404	1.5108e+06	1.18344e+06	1.59603e+06	701082	1758542	1.3577e+06	1.98706e+06	1.43654e+06	2.0594e+06	1.55391e+06	1.83166e+06	826153
1789	555.359	7.34831	Name: Complex of 286.1803 and 270.1853 m/z;Identification method: Complex search	0	0	0	0	0	0	0	0	0	0	1.67085e+06	974945	1.68618e+06	1.44229e+06	0	0	0	0	0	0	0	0	2342397	1.79533e+06	2.1188e+06	1.40928e+06
1906	158.961	8.18456		697779	621243	849160	738525	789167	705996	871676	764667	996144	921279	925720	864190	951377	853430	952156	864547	992296	891313	910864	863891	1.06015e+06	886795	1.06409e+06	1.43935e+06	992210	920999
368	400.306	9.15716		1.66364e+06	1.43841e+06	584133	276826	511775	221588	802624	381755	709977	308212	862309	340854	863084	343906	843588	390324	0	0	927677	408744	916690	420457	1.053e+06	448578	1.11072e+06	465527
1623	662.882	9.24521		0	0	0	0	0	0	0	0	0	0	2.01494e+06	1.43069e+06	1.29344e+06	528333	1.03898e+06	808539	1106060	410634	0	0	0	0	1.56001e+06	657119	1.24814e+06	439247
1677	224.082	4.91727	ID: 605;Name: 1-Phenazinecarboxylic acid; Amide;Molecular formula: C13H9N3O;Identification method: Pseudomonas_DB_pos.csv	0	0	0	0	0	0	0	0	0	0	1.70779e+06	1.34051e+06	1.71386e+06	1.51642e+06	22184.1	9393.63	47927.4	15086.1	0	0	0	0	706303	323534	685118	301931
2228	198.074	0.819798		0	0	0	0	0	0	0	0	0	0	148677	62856.7	146846	47176.5	292982	102942	241733	74588.2	1.30786e+06	472368	1.74148e+06	1.42419e+06	1.52423e+06	591342	1.3962e+06	500130
345	411.308	11.7122		1.78255e+06	1.42221e+06	1.48618e+06	591336	1.17285e+06	537789	1.0759e+06	483868	1596712	672796	1.31965e+06	630084	1.17905e+06	529578	1.33118e+06	576541	1.06992e+06	484776	975032	474773	930633	452691	1.3535e+06	600938	1.21749e+06	549658
1869	245.128	3.94922		0	0	0	0	0	0	1.48176e+06	543973	1.43554e+06	597773	1.53031e+06	661784	1.52878e+06	556631	1.60879e+06	631887	1.1897e+06	1.02045e+06	1201355	548016	1.23778e+06	544242	1.7538e+06	1.42502e+06	1.76514e+06	1.41467e+06
1868	136.076	0.762325	ID: 25;Name: 2'-Aminoacetophenone;Molecular formula: C8H9NO;Identification method: Pseudomonas_DB_pos.csv	0	0	0	0	0	0	844956	622128	782070	264836	0	0	0	0	0	0	0	0	0	0	0	0	1.76782e+06	1.32846e+06	1.81299e+06	1.46545e+06
1925	274.18	7.06308	ID: 433;Name: 4-Hydroxy-2-octylquinoline; N-Oxide;Molecular formula: C17H23NO2;Identification method: Pseudomonas_DB_pos.csv	0	0	0	0	0	0	0	0	0	0	842708	352025	753707	335924	0	0	0	0	0	0	0	0	1.64879e+06	754310	1.59192e+06	1.39622e+06
2736	252.022	0.446387		0	0	0	0	0	0	1.30988e+06	510560	1.35051e+06	462313	1.60852e+06	633121	1.83204e+06	674280	1.57163e+06	631366	1.99841e+06	1.39468e+06	1.36513e+06	551102	1.76042e+06	693159	1545542	577978	1667687	624980
367	357.236	4.18901		1.66367e+06	1.39031e+06	0	0	199207	52162.9	388853	110405	380038	125019	281223	66960.5	449604	131758	644986	214486	768025	257423	411490	108803	462035	130746	401409	129767	399728	136041
1109	251.031	0.404612		0	0	0	0	0	0	2.16805e+06	1.38347e+06	1.63976e+06	645299	0	0	0	0	0	0	0	0	0	0	0	0	517309	190416	556788	158635
1723	387.682	9.80337		0	0	0	0	0	0	0	0	0	0	1.44219e+06	1.17798e+06	1.23858e+06	1.58761e+06	946641	732918	917218	723458	0	0	0	0	893279	618050	994088	761247
1688	325.199	8.14699		52526.7	18037.8	19476	7857.03	0	0	39478	11692.8	0	0	1.66359e+06	1.37078e+06	1.61344e+06	1.39348e+06	526003	217843	568822	254196	40318.7	13301.1	35508.1	13174.1	909938	389460	979202	450221
1672	182.042	5.53803		0	0	0	0	0	0	0	0	0	0	1.72624e+06	1.36451e+06	1.64463e+06	1.37637e+06	77716.2	62855.7	68918.6	26702.4	0	0	0	0	916117	380923	774024	619015
1893	366.166	2.21928	Name: [M+Na-H] 21.9825 m/z adduct of 344.1817 m/z;Identification method: Adduct search	0	0	0	0	0	0	0	0	0	0	474978	400789	425049	375944	499636	436893	422145	367934	192495	172563	172520	155061	1.3174e+06	1.10628e+06	1.29771e+06	1.61786e+06
374	308.28	8.95913	Name: [M+NH3] 17.0265 m/z adduct of 291.2530 m/z;Identification method: Adduct search	1.63687e+06	1.35781e+06	693395	310733	594127	263236	657127	283014	672518	291471	850910	382896	657184	300847	777886	345709	761310	333380	839171	356400	788049	341261	710458	329007	701524	321427
2777	229.118	0.953357		0	0	0	0	0	0	1.32106e+06	1.09971e+06	1.81029e+06	692769	1.21154e+06	502108	1.29016e+06	514148	1.46459e+06	669765	1.72771e+06	1.35624e+06	215454	80679.6	258269	214636	710586	270019	624478	234644
2796	345.275	6.75811		0	0	958445	392152	961025	401667	1.29125e+06	544166	1760407	635753	1.34601e+06	609810	1.41904e+06	651631	1.43089e+06	635043	1.63102e+06	1.35603e+06	1517402	598088	1.52311e+06	729699	1.56506e+06	657450	1.75111e+06	674232
344	407.337	10.2264		1.789e+06	1.35537e+06	616448	256028	724836	327588	974065	335342	791598	330595	752581	297888	546272	221687	804014	540739	861333	308926	794064	307141	788360	341592	650389	270979	1.04355e+06	389537
2202	576.136	0.442371	Name: Complex of 196.0639 and 381.0795 m/z;Identification method: Complex search	0	0	0	0	0	0	834406	246624	843473	243688	0	0	446231	142843	105700	42532.5	0	0	2.39723e+06	748065	2.00705e+06	1.35184e+06	643487	194488	1.13286e+06	344740
2773	250.939	0.365555		0	0	206609	82942.2	186286	79026.7	1.5376e+06	621244	1.73476e+06	673587	1.73148e+06	686865	1.5416e+06	612582	1.68581e+06	671725	1733904	1.34895e+06	1.56709e+06	645991	1.43161e+06	583104	0	0	1.71968e+06	704006
340	251.047	10.3748		1.81244e+06	1.57003e+06	1.00498e+06	890081	1.36342e+06	558654	1.01161e+06	462814	1.20853e+06	537421	1.01473e+06	461109	1.20553e+06	530203	1058385	477447	1.29448e+06	571532	1.28661e+06	1.12549e+06	1313608	1.07682e+06	1.25384e+06	545400	1.14115e+06	513362
388	494.566	11.8603		1.59607e+06	1.3466e+06	932426	377625	1056641	410391	889080	399234	1.17213e+06	417313	804307	377907	753041	325759	856250	362950	962645	431954	710955	330720	1.20903e+06	437962	894592	399682	925360	447962
1158	948.562	0.392915		0	0	0	0	0	0	1.70313e+06	1.21872e+06	2.02497e+06	1.4101e+06	1.89781e+06	1.50878e+06	2.18776e+06	1.53549e+06	1.54291e+06	1.15874e+06	1.26178e+06	971997	1.84886e+06	1.2827e+06	1.41768e+06	1.06496e+06	1.56111e+06	1.15896e+06	1617943	1.60241e+06
385	427.246	10.6513		1.60961e+06	1.34436e+06	731309	336082	706918	284126	651749	299202	673930	311267	797892	361051	827138	305504	847511	382699	595702	262698	827934	380544	858914	403682	739372	323316	822023	374412
375	227.201	7.5773		1.63489e+06	1.34259e+06	412675	184851	404517	185448	398278	184727	413636	190028	417072	184544	410509	185700	394808	183444	409781	176777	0	0	474286	201749	484301	210491	449369	183032
1169	491.287	3.82552		0	0	0	0	0	0	1.62424e+06	1.378e+06	1.54592e+06	1.29009e+06	52329.1	31254.7	46502.6	19235.1	121557	50726.5	141487	57626.9	733642	293746	680032	281035	0	0	0	0
836	556.175	11.3873		679018	277142	142780	59059	1634401	1.33185e+06	296410	138945	138885	60317.1	158950	73357.7	127352	52634.5	133249	65244	148365	64302.9	149537	70158.5	172953	61998.1	119393	54515.8	136952	51775
1918	341.219	0.445317		0	0	0	0	0	0	0	0	0	0	0	0	0	0	0	0	0	0	0	0	0	0	1.71486e+06	684614	1.89513e+06	1.32787e+06
2771	125.986	0.823201		2.82116e+06	1.22475e+06	2.52928e+06	1.19884e+06	2.59827e+06	1.24965e+06	869240	347066	779441	303333	1.88306e+06	820371	1.77086e+06	776624	1.42873e+06	622416	1.73936e+06	1.32658e+06	1.05746e+06	426966	1.08425e+06	442810	1.047e+06	468935	1.15962e+06	469462
1164	229.155	2.44616		0	0	0	0	0	0	1.65873e+06	1.35173e+06	1.48239e+06	1.29988e+06	0	0	143600	56472.6	166636	139396	164593	133668	66023.2	28652.3	83749.2	36507.5	437569	177293	438492	167172
360	613.341	3.97962		1.69574e+06	1.32527e+06	0	0	0	0	0	0	172670	45836	281083	69315	0	0	0	0	191336	47307.2	0	0	0	0	0	0	0	0
331	605.424	10.1822		1.8789e+06	1.32446e+06	458015	204967	411469	185231	486655	225017	396233	188767	316702	141255	454440	206294	319177	135672	473885	189252	396142	173647	557562	194509	398469	172678	409512	236052
1673	270.185	6.89477	ID: 421;Name: 4-Hydroxy-2-nonylquinoline; 1',2'-Didehydro(E-);Molecular formula: C18H23NO;Identification method: Pseudomonas_DB_pos.csv	0	0	0	0	0	0	0	0	0	0	1.72016e+06	1.32367e+06	1.40036e+06	635584	0	0	0	0	0	0	0	0	1.68199e+06	1.35184e+06	1.59327e+06	1.31519e+06
1642	257.102	9.24985		0	0	0	0	0	0	0	0	0	0	1.8912e+06	1.47737e+06	1.87235e+06	2.01532e+06	1.50977e+06	1.3915e+06	1.13e+06	1.25277e+06	0	0	0	0	1.62167e+06	1.16908e+06	1.24821e+06	961058
1666	344.182	2.43313		0	0	0	0	0	0	1.88913e+06	911943	2.13314e+06	1.60851e+06	1.75485e+06	1.35303e+06	1.6305e+06	1.28622e+06	1.55057e+06	705597	1.69893e+06	1.32048e+06	2093894	1.60694e+06	2.20261e+06	1.65841e+06	1783687	1.27234e+06	1.86381e+06	1.44128e+06
1260	337.679	3.13088		0	0	0	0	0	0	1.46237e+06	652046	1.4627e+06	1.31384e+06	0	0	0	0	0	0	0	0	656135	265710	0	0	0	0	0	0
1710	340.164	8.26902		0	0	0	0	0	0	0	0	0	0	1517090	1.31032e+06	1.42052e+06	630720	246343	119546	270898	110191	0	0	0	0	1.3315e+06	539919	1.7796e+06	589389
412	253.075	5.28238	Name: [M+Na-H] 21.9825 m/z adduct of 231.0933 m/z;Identification method: Adduct search	1.45606e+06	1.30587e+06	368133	121652	352860	115503	290057	90341.9	377967	137122	388441	117896	296819	102540	359508	129139	357007	99990	353410	105766	337571	177592	318285	96364.7	394518	122337
397	217.105	2.24374		1.52515e+06	1.30478e+06	975307	424410	987633	449171	1.16863e+06	499159	998018	463560	1.20197e+06	481067	1.20697e+06	500258	1323142	541636	1.25001e+06	500727	1.05232e+06	457975	938853	426045	1.129e+06	483662	1071800	473010
1179	234.085	1.04127		0	0	0	0	0	0	1.55999e+06	1.29536e+06	1.87718e+06	1.40361e+06	1.48091e+06	1.53043e+06	1.49515e+06	1.28127e+06	1.2936e+06	1.36439e+06	1281006	1.57779e+06	1.2179e+06	1.09558e+06	1.31497e+06	1.50772e+06	1.71615e+06	1.53844e+06	2.14128e+06	1.7084e+06
1250	183.092	3.53459		0	0	0	0	0	0	1.4936e+06	627457	1.71697e+06	1.33163e+06	1.58739e+06	1.28289e+06	1.57983e+06	665717	1.76669e+06	762315	1.71445e+06	751599	1.54387e+06	1.25351e+06	1.52594e+06	647748	1.83582e+06	845239	1.81786e+06	792877
1156	361.172	0.83302		0	0	0	0	0	0	1.71149e+06	1.31265e+06	1489096	1.26963e+06	685158	612874	786394	465049	779514	309590	802296	658772	1.08655e+06	369662	1.12245e+06	510890	0	0	25494.6	11124.3
399	280.163	9.24502		1.52018e+06	1.28744e+06	338306	150327	373499	161830	409417	184878	388043	175304	364377	116132	247654	90340.2	453876	159642	273949	118779	346172	155097	386796	171594	443631	190177	485424	164991
1683	322.159	9.75305		0	0	0	0	0	0	0	0	0	0	1.69204e+06	1.8848e+06	1.32442e+06	1.28166e+06	1534068	1.08288e+06	1.11737e+06	792101	0	0	0	0	1069527	785431	871837	676250
191	365.136	8.9957		3282783	16700000	1.02875e+06	5.02868e+06	1.16949e+06	5.7526e+06	1.22761e+06	5.6377e+06	1.10443e+06	1.05072e+06	1.2491e+06	5.93637e+06	1.14137e+06	5.91644e+06	1.23197e+06	6.03675e+06	1.26037e+06	5.81252e+06	1.32104e+06	6.05399e+06	1.23293e+06	5.77505e+06	1.33354e+06	1.28039e+06	1.37181e+06	5.93165e+06
1799	159.067	6.60192		0	0	0	0	0	0	0	0	0	0	1.63234e+06	1.31731e+06	1.50979e+06	1.26329e+06	0	0	0	0	0	0	0	0	1.52809e+06	568650	1.52206e+06	1.28687e+06
1781	443.148	2.50108	Name: Complex of 211.0867 and 233.0685 m/z;Identification method: Complex search	0	0	0	0	0	0	0	0	0	0	0	0	1.93315e+06	1.27431e+06	0	0	0	0	0	0	0	0	1.37563e+06	528405	675082	286435
414	163.133	7.92897		1.45272e+06	1.27306e+06	575893	244679	606697	223773	534574	308773	581436	243371	618886	291798	589564	285830	690582	283347	615461	254778	638670	273810	565080	255030	0	0	548709	263757
382	179.07	10.748		1.61962e+06	1.26938e+06	932698	377076	948538	418594	826469	386882	840909	354267	1.03665e+06	478482	1015727	370998	880088	326505	828048	353082	801397	338280	871376	319751	936042	393423	727979	306235
392	597.084	9.92299		1554305	1.56413e+06	1.38889e+06	1.1343e+06	1.2571e+06	631789	1.36259e+06	1.02322e+06	1.37472e+06	1.24885e+06	1632824	1.31532e+06	1.32522e+06	586651	1381491	649746	1.29108e+06	1.17127e+06	1452755	1.24096e+06	1.42512e+06	1.17391e+06	1.51686e+06	1.2875e+06	1.82188e+06	1.02295e+06
1804	159.067	6.33706		0	0	0	0	0	0	0	0	0	0	1.18029e+06	964741	1.37171e+06	1.17205e+06	0	0	0	0	0	0	0	0	1.70795e+06	1.26754e+06	1.64656e+06	1.29921e+06
389	421.224	10.0247		1.57882e+06	1.26282e+06	223953	89061.3	238079	110505	198016	79130.5	160026	71768	188390	76075.7	208032	96365.8	206736	89391	208363	77545.8	202854	91494.6	214613	90530.4	206109	91165.6	190887	80655.1
1210	604.298	3.27333		0	0	0	0	0	0	1.24286e+06	1.61785e+06	1.35196e+06	1.10239e+06	1.25209e+06	1.09031e+06	1.41008e+06	1.14284e+06	1.24455e+06	1.02982e+06	1.31022e+06	968080	1.12912e+06	994289	1.34525e+06	1.12659e+06	1568360	1.26475e+06	1.44418e+06	1.26028e+06
1920	501.311	6.33515	Name: Complex of 244.1696 and 258.1487 m/z;Identification method: Complex search	0	0	0	0	0	0	0	0	0	0	831599	379666	1.38177e+06	573665	0	0	0	0	0	0	0	0	1.31344e+06	523585	1.80965e+06	1.26106e+06
411	276.193	7.11745		1.46476e+06	1.25877e+06	424107	185498	414853	157000	480884	165425	367381	161846	476977	166134	523610	208648	507769	195825	405111	163973	404788	167838	430108	165751	499416	213450	413838	172645
1178	189.123	1.44416		0	0	0	0	0	0	1.56164e+06	1.26703e+06	1.62915e+06	1.24649e+06	136668	102796	107481	97101.7	109171	47651.8	112830	96419.2	21917	9261.87	44899.3	27946.9	10581.6	4517.47	0	0
396	144.982	0.0227244		1.52732e+06	1.25652e+06	492255	212387	356034	156759	519733	223658	407491	186938	422708	193462	406549	181117	436935	201792	419515	193951	444145	196782	429710	190678	478211	208800	453773	192850
2337	659.34	4.16896		0	0	0	0	0	0	56204.8	19616.9	0	0	1.23705e+06	548836	1.23312e+06	452830	1.47083e+06	1.25511e+06	1443364	540955	428050	188757	560905	236280	826744	352603	737189	336841
428	289.141	8.00909		1.38468e+06	1.25113e+06	636933	304627	579022	262538	562464	259505	714540	326094	627090	288228	682323	297833	606119	316619	635454	325720	604534	270573	731399	336128	723901	284171	670080	284755
1881	162.055	3.62685		0	0	0	0	0	0	0	0	0	0	1130911	495467	1.1424e+06	494085	0	0	0	0	0	0	0	0	1.49978e+06	1.25032e+06	1.40864e+06	641254
1883	286.176	2.48917		0	0	0	0	0	0	71788.6	50595.2	61767.1	52096.6	292530	245257	332389	269739	124627	57213.9	151730	127648	73954.9	33290.3	63824.6	29400	1.45294e+06	1.22071e+06	1.63366e+06	1.2779e+06
1697	798.612	0.39565		0	0	0	0	0	0	1.85404e+06	719338	1.71042e+06	663535	1.59581e+06	1.23947e+06	1743193	1.24906e+06	1.51944e+06	1.06587e+06	1.60841e+06	549625	1.81452e+06	1.35364e+06	1.29664e+06	523104	1.40119e+06	501172	1.44857e+06	1.00485e+06
1968	360.15	0.439864		79057.8	36157.2	22731.6	10229.2	56386.6	17150.1	1.02626e+06	425917	856531	353966	270540	81016.6	303627	90846.7	0	0	0	0	1.70628e+06	1.23794e+06	1.75387e+06	659272	475735	179652	452241	154443
410	469.314	10.8813		1467052	1.23398e+06	689731	319927	979926	349325	1.03339e+06	375160	749080	339790	754544	323894	868399	398841	805731	328053	667174	323386	763551	354474	823400	338780	709758	347564	661576	307240
272	350.327	10.7901	Name: [M+NH3] 17.0265 m/z adduct of 333.3000 m/z;Identification method: Adduct search	2.2673e+06	3.1773e+06	1.18314e+06	1.49366e+06	1.2991e+06	1.49297e+06	1.11665e+06	1.37303e+06	1.5e+06	1.23317e+06	1.09574e+06	1.39081e+06	1.20002e+06	1.54754e+06	1266484	1.46603e+06	1.29885e+06	1.58251e+06	1.15e+06	997179	1.46748e+06	1.65223e+06	1416221	1.44184e+06	1.41217e+06	1.14831e+06
1866	1339.74	9.24628	Name: Complex of 689.3466 and 651.3954 m/z;Identification method: Complex search	0	0	0	0	0	0	0	0	0	0	1295060	442279	1.2905e+06	458407	1.48286e+06	504099	1.1635e+06	451121	0	0	0	0	1.84936e+06	1.23268e+06	962742	363874
1632	882.573	0.394968		0	0	0	0	0	0	1.51212e+06	582871	1.58912e+06	576602	1.94042e+06	1.30356e+06	1.62566e+06	1.23868e+06	1.74005e+06	1.23216e+06	1.78578e+06	607551	1.66123e+06	1.21019e+06	1.23063e+06	479733	1.50731e+06	503020	1302134	1.05804e+06
401	333.3	10.7883		1.51232e+06	1.23091e+06	840997	385557	975094	366596	704927	288498	1.02855e+06	430662	790103	357152	768715	354729	787608	341460	908084	392123	764051	311095	915510	356591	964194	343723	680623	309204
1887	232.097	8.18331		0	0	0	0	0	0	0	0	0	0	953649	398987	1.12397e+06	451161	0	0	0	0	0	0	0	0	1.41717e+06	1.17863e+06	1.48062e+06	1.27609e+06
2271	425.288	11.0541		1.6255e+06	685679	1.52593e+06	571135	1.49422e+06	605260	1357596	538808	973366	438090	1.51985e+06	605419	0	0	1027797	474469	1.30383e+06	590968	1.24172e+06	568761	1.44425e+06	1.22551e+06	1.24982e+06	513491	1.33027e+06	585734
1702	326.18	10.311		0	0	0	0	0	0	0	0	0	0	1.58876e+06	1.26408e+06	1399896	1.22164e+06	1113489	988023	1.50116e+06	1.07756e+06	0	0	19257.4	7865.44	591444	509554	814446	667203
2336	571.321	10.7533		0	0	0	0	0	0	0	0	0	0	1.26103e+06	544126	974174	391785	1.48703e+06	1.21743e+06	1.36061e+06	649228	0	0	0	0	705583	286044	549567	233545
1891	214.123	4.94578	ID: 436;Name: 4-Hydroxy-2-pentylquinoline; 1',2'-Didehydro(E-);Molecular formula: C14H15NO;Identification method: Pseudomonas_DB_pos.csv	0	0	0	0	0	0	0	0	0	0	1.15782e+06	522974	1.45118e+06	635808	0	0	0	0	0	0	0	0	1.34565e+06	1.15253e+06	1.59162e+06	1.2797e+06
1674	210.882	0.397693		0	0	0	0	0	0	1.7259e+06	661622	1.83943e+06	650661	1.71379e+06	1.2944e+06	1537339	1.14299e+06	1.49101e+06	1.09603e+06	1.589e+06	595871	2.03102e+06	1.30905e+06	1.79245e+06	635716	1.7376e+06	674144	1.87178e+06	1.28485e+06
1811	1053.63	9.75543	Name: [M+Na-H] 21.9825 m/z adduct of 1031.6483 m/z;Identification method: Adduct search	0	0	0	0	0	0	0	0	0	0	2.21689e+06	1.5322e+06	1.31582e+06	1.213e+06	1305642	799861	609651	269465	0	0	0	0	518993	222248	525933	240711
850	207.985	0.340559		1.12774e+06	558572	788836	381744	1.46856e+06	1.20978e+06	428374	186962	435492	185411	312265	150169	393490	188770	664575	251413	409215	185090	690299	257858	395455	201350	361399	155632	478285	171836
437	273.183	7.99718		1.323e+06	1.20239e+06	451430	190055	0	0	407352	197615	489138	200995	385806	175297	421014	184519	409283	189585	466944	200452	432437	210574	474344	211539	359570	169286	447245	188748
153	235.167	6.24411		4.04383e+06	7.06999e+06	1.26225e+06	1.37828e+06	1.26368e+06	1.87619e+06	1.27261e+06	1.11114e+06	1501340	1.20137e+06	1.34067e+06	2.06709e+06	1.34092e+06	1.68421e+06	1317868	1.8063e+06	1550092	2.01921e+06	1.48441e+06	1.90839e+06	1.30758e+06	1.7309e+06	1.23946e+06	1.61748e+06	1098662	1.52443e+06
409	708.49	9.16137		1.46808e+06	1.198e+06	444585	195998	453686	196232	704053	291686	507711	223451	488460	205742	371138	172976	459083	222281	467012	215124	500544	197243	516338	220709	574027	231900	536330	236804
1750	320.199	7.98863	Name: [M+Na-H] 21.9825 m/z adduct of 298.2167 m/z;Identification method: Adduct search	0	0	0	0	0	0	0	0	0	0	1.18366e+06	1.05184e+06	1.69579e+06	1.33618e+06	0	0	0	0	0	0	0	0	1440097	1.1973e+06	1.56431e+06	1.21379e+06
1698	1321.26	9.24637		0	0	0	0	0	0	0	0	0	0	1592666	1.27538e+06	1905311	1.19693e+06	1.13072e+06	804179	1.25325e+06	957610	0	0	0	0	1.54598e+06	1.02547e+06	1.17189e+06	913550
852	562.13	11.3861		477024	212523	131258	53555.2	1.45542e+06	1.19629e+06	277283	121093	144654	53966.5	127632	54862.4	93553	39968.8	111468	53997.7	131026	60381.4	108752	52240.7	145769	51118.9	96985.1	43939.5	146332	45930.1
440	182.19	3.99929		1306709	1.19149e+06	190977	85261.9	180515	76261.4	231843	104626	269201	114142	221043	96831.9	223876	101819	227722	104503	256646	110874	205361	97164.7	259756	109915	267791	112560	225970	97542.7
1966	1132.46	0.395648		0	0	0	0	0	0	1.51515e+06	509176	1.84188e+06	573903	1.61565e+06	546940	1.48705e+06	598968	1.77524e+06	558033	1386514	516505	1.78816e+06	1.18719e+06	1.24161e+06	429960	1.27002e+06	487823	1.39945e+06	468959
1689	175.527	0.445018		0	0	0	0	0	0	1.85369e+06	1.16253e+06	1.51474e+06	566317	1.65853e+06	1.25428e+06	1881957	1.29203e+06	1.54672e+06	1.16863e+06	1659710	1.16802e+06	1.42146e+06	1.08708e+06	1.57819e+06	1.19308e+06	1.55656e+06	1.18405e+06	1.46557e+06	1.13184e+06
1797	1030.53	0.39565		0	0	0	0	0	0	1.28639e+06	524714	1.51896e+06	525557	1.39444e+06	470658	1.53203e+06	1.17726e+06	1.3224e+06	434040	1.06254e+06	430468	1.2965e+06	478047	950430	374197	1.38053e+06	484241	1.37627e+06	440864
424	436.34	10.5989		1.3949e+06	1.17668e+06	645593	569085	704592	307161	617043	337465	674243	345317	876217	376766	902101	441415	814931	310457	875457	349522	792624	328974	609592	295092	975338	384390	830698	331669
404	357.24	10.2066	Name: [M+K-H] 37.9559 m/z adduct of 319.2844 m/z;Identification method: Adduct search	1.49766e+06	1.17127e+06	654480	279283	673882	293420	1.04919e+06	365138	714378	308939	833053	300766	624768	272377	641154	280189	935375	352548	0	0	754318	307214	967062	332532	736839	300865
419	234.162	7.81049		1.40317e+06	1.166e+06	202583	81658	180877	75625.1	158646	73548.1	188829	63669.5	149476	65445.9	137743	57188.4	106793	44743.1	92956.2	42779.8	104757	42823.1	94035.8	41803.5	93089.5	40712	90682.1	37315.3
1264	234.955	0.365545		3033736	1.25791e+06	2.58728e+06	1.14289e+06	3.39021e+06	1.35447e+06	1.26686e+06	1.0433e+06	1.3221e+06	1.08236e+06	1.2414e+06	530924	1.16034e+06	509204	1340006	580339	1.29631e+06	1.11099e+06	1.23068e+06	532896	1.42268e+06	1.13454e+06	1.50676e+06	1.24566e+06	1.40804e+06	599245
1699	196.703	7.35428		0	0	0	0	0	0	0	0	0	0	1.59112e+06	1.27169e+06	1.30602e+06	1.05576e+06	0	0	0	0	0	0	0	0	0	0	0	0
422	387.162	8.49107		1.3981e+06	1.16181e+06	523917	247542	531232	237803	586089	253076	677490	244128	464434	215880	495424	206300	577066	246110	586534	234199	496501	219381	507909	215594	540721	223824	555750	233688
421	299.183	7.08551		1.39849e+06	1.15707e+06	429827	195650	472555	225005	0	0	416512	200172	444519	190293	452053	204214	472642	204819	461520	201708	520937	207390	446572	207126	488622	210075	487303	199811
430	261.131	2.61863		1.37589e+06	1.1532e+06	1.01192e+06	436587	928638	804082	999448	420233	913994	413354	1.07008e+06	488680	913713	406323	948270	407317	873696	391512	903666	417075	964349	414730	983676	844274	922345	420658
443	201.643	10.9526		1.29105e+06	1.15223e+06	295235	120332	304234	126922	243123	98107.9	276916	120616	311263	147568	301789	113009	254492	116672	291652	124675	220542	100972	244866	109289	307059	114970	279796	109112
1791	435.085	0.443653	Name: [M+Na-H] 21.9825 m/z adduct of 413.1026 m/z;Identification method: Adduct search	0	0	0	0	0	0	1.73477e+06	551706	1.56257e+06	511093	1.56412e+06	451714	1.66249e+06	1.14945e+06	1.87342e+06	633860	1942868	644348	1.08632e+06	422904	1.17707e+06	444576	1.19188e+06	413603	1.56502e+06	610090
1894	286.18	7.57547		0	0	0	0	0	0	0	0	0	0	586772	271272	654499	297739	0	0	0	0	0	0	0	0	1.31354e+06	1.14915e+06	1.29386e+06	559232
420	313.162	8.73152		1.40091e+06	1.14578e+06	684813	308940	691827	303086	645799	277746	530225	221031	595364	251817	543249	236381	662952	275064	581097	263774	613001	263553	567436	256978	503460	211054	511095	216540
1742	217.047	0.433056		4.33924e+06	3.75358e+06	3.52541e+06	3.41397e+06	3.85876e+06	3.69674e+06	624008	484057	515966	410176	1.28748e+06	1.08638e+06	1.22575e+06	579584	1.10135e+06	951607	1.26944e+06	536442	1.41772e+06	1.17612e+06	1587612	1.20356e+06	803902	645139	781175	639635
1814	671.361	8.89285		0	0	0	0	0	0	0	0	0	0	1059421	484824	1.25538e+06	1.13788e+06	268514	117835	222284	102361	0	0	0	0	954554	367533	835800	346354
2808	165.038	0.445018		0	0	0	0	0	0	1303308	530109	1.32905e+06	515991	1.90973e+06	652313	1.45252e+06	491206	1.49517e+06	537038	1572358	1.13764e+06	1.4652e+06	592284	1784717	619851	1.48285e+06	562590	1494056	510023
416	381.727	4.28215		1.44324e+06	1.13455e+06	97537.5	25873.9	162234	46818.5	225386	65199.3	204413	65394.8	174720	46133.9	304418	82997.3	0	0	324759	103188	222165	56984	0	0	242668	77284.3	250082	92800.8
1895	690.509	6.33915		0	0	0	0	0	0	0	0	0	0	978029	837588	1.0235e+06	906630	0	0	0	0	0	0	0	0	1.29105e+06	1.13354e+06	1.32503e+06	1.12573e+06
1199	428.251	2.61875		0	0	0	0	0	0	1.32898e+06	1.17299e+06	1.26492e+06	1.08563e+06	1.17911e+06	483828	842971	359263	772913	299917	640030	286164	816793	365962	865353	392924	0	0	0	0
450	305.172	7.25572		1.26393e+06	1.12185e+06	412363	187379	449095	204274	445175	197406	430995	185273	391796	173615	370864	179153	375481	166507	423492	184837	353906	162759	381271	168196	367884	158053	365394	153600
461	217.105	2.19996		1.2198e+06	1.11996e+06	791896	361623	811586	349540	779541	354562	776648	343479	707140	327522	736098	328047	673420	313375	711066	312452	775817	332671	679600	306926	688921	330486	698236	320441
2290	229.975	0.498158		0	0	0	0	0	0	0	0	0	0	24122	8449.2	24670.1	10612.6	75517.5	32062.7	85688.3	36907.6	1.32017e+06	613787	1.3332e+06	1.11858e+06	0	0	0	0
1800	217.18	10.2496		0	0	0	0	0	0	0	0	0	0	1.30831e+06	525528	1.40035e+06	1.11801e+06	1.3278e+06	508635	1.05863e+06	458467	0	0	0	0	712116	324663	848485	354444
451	192.138	6.07819		1.26113e+06	1.11611e+06	304044	101018	327791	116475	216322	67314.1	258362	83409.6	202831	52162	312551	104300	164910	56387.9	280534	98167.4	300689	94691.5	204623	61192.3	273046	92535.7	270830	93428.9
1896	496.421	11.0737		10400000	4.37061e+06	1.49813e+06	684027	1.99355e+06	841011	1.54375e+06	689178	1634588	666441	1.39132e+06	1.20707e+06	1.10534e+06	506251	1.11286e+06	519613	1.23976e+06	1.07275e+06	1.32305e+06	1.17581e+06	981575	461467	1282251	1.05593e+06	965550	860505
1886	235.092	0.43304	ID: 38;Name: 2-Amino-2-deoxygalacturonic acid; D-form, N-Ac, amide;Molecular formula: C8H14N2O6;Identification method: Pseudomonas_DB_pos.csv	0	0	0	0	0	0	860591	328195	833168	347160	984293	772980	933868	752280	1.0098e+06	482637	977856	763465	822442	372640	794664	324143	1.42004e+06	1.09239e+06	1.3721e+06	1.13857e+06
1201	513.287	4.61801		0	0	0	0	0	0	1.32117e+06	1.11478e+06	1.09361e+06	473535	0	0	0	0	0	0	0	0	0	0	0	0	0	0	0	0
196	205.086	9.31288		3.22554e+06	5.72325e+06	1.2163e+06	2.12417e+06	1.22097e+06	1.87226e+06	1.33035e+06	1.83019e+06	1.03097e+06	1.70417e+06	1.26512e+06	1.98972e+06	1.11666e+06	1.81347e+06	1.26466e+06	1.0714e+06	1.20772e+06	1.80985e+06	1.18615e+06	1.81653e+06	1292846	1.77958e+06	1.23411e+06	1.67595e+06	1308287	1.11145e+06
1890	311.597	6.3376		0	0	0	0	0	0	0	0	0	0	0	0	0	0	0	0	0	0	0	0	0	0	1.34929e+06	1.10721e+06	1.36559e+06	1.11274e+06
1967	293.063	0.448756		0	0	0	0	0	0	0	0	0	0	538315	363917	686046	492933	887508	348539	1.49827e+06	757471	1.77596e+06	1.09468e+06	1.80768e+06	1.1152e+06	468054	156128	415651	263231
1214	255.006	0.776878		0	0	0	0	0	0	1.16346e+06	1.34426e+06	1.20974e+06	1.01917e+06	1.15065e+06	835465	1.02416e+06	797613	967041	1.06745e+06	893051	706986	886815	686398	897024	1.01128e+06	1.16245e+06	862255	936110	677086
432	481.4	4.86956	Name: Complex of 241.2036 and 241.2036 m/z;Identification method: Complex search	1.35285e+06	1.0979e+06	141479	43407.5	302621	93622.8	0	0	191218	56768.2	0	0	0	0	206574	53690.2	128033	32996.1	0	0	219950	59041.1	196263	49826.7	118111	38091.3
431	416.268	10.0247		1.36744e+06	1.0947e+06	158566	72464.9	253558	104785	158240	67344.2	184264	86034.5	198180	84013.7	207103	87931	210745	82202.4	221595	73860.7	202894	93926	177469	75224	210780	89064.7	184227	85012.7
1205	140.962	0.362072		1.33803e+06	506786	422057	137890	486388	160773	1.29327e+06	1.07649e+06	1.34006e+06	1.10123e+06	1.0196e+06	459223	1.10114e+06	453092	798082	358283	896062	733895	692444	309493	885008	731179	1.27683e+06	522079	1.25719e+06	532948
418	161.06	10.7468		1.41839e+06	1.08849e+06	921069	395388	927695	411041	643899	314827	746882	317402	854045	394659	774813	294809	856994	316411	685188	309823	746769	324992	824714	295691	838283	358346	634902	282463
2855	400.379	9.94039		920492	388374	1.04578e+06	468693	1.26074e+06	472353	1.15775e+06	975969	1.16581e+06	515929	1.15947e+06	513270	1060417	492242	1.09009e+06	458449	1.24982e+06	1.08846e+06	1.09553e+06	506519	1.17662e+06	509368	1.08068e+06	436204	1.05778e+06	480625
2300	414.431	10.9702		551585	208413	1.28897e+06	603998	1.17332e+06	451216	1360585	624033	1.65592e+06	634955	1.64878e+06	1.19416e+06	1264051	1.0278e+06	1.21625e+06	966202	1500717	666201	1.48094e+06	607682	1.2525e+06	1.08362e+06	1.29867e+06	528533	1.30569e+06	585375
448	403.305	10.9853		1.27577e+06	1.08278e+06	298144	127142	304559	140341	381113	151076	352533	160422	252363	110968	277765	109948	365210	162221	291029	114175	311791	122079	231223	101853	235656	113667	317333	115418
1937	401.203	2.16828		0	0	0	0	0	0	19203.8	7875.59	0	0	964659	383468	891305	376038	620636	277449	549306	241492	105706	44115.6	89580.1	40807.8	1.36292e+06	628916	1.199e+06	1.08091e+06
1817	371.715	10.2509		0	0	0	0	0	0	0	0	0	0	1.20674e+06	490642	1.223e+06	1.08007e+06	778161	329587	909564	381253	0	0	0	0	797038	338260	874233	345307
453	570.458	10.7462		1.25325e+06	1.07797e+06	688341	310260	702307	290595	586090	275183	756584	287678	701261	311966	536747	222885	658570	268676	694027	271535	685816	312217	698033	280930	655402	277934	610449	276775
2858	241.105	5.04158		1.27032e+06	503231	1.19039e+06	489773	1.1868e+06	546718	1.13636e+06	514897	1.18694e+06	528289	1.25753e+06	557878	1.16385e+06	522602	1.13356e+06	503674	1.23462e+06	1.07603e+06	1.18973e+06	547976	1.22461e+06	522909	1.16876e+06	536188	1236446	559435
465	204.138	8.57251		1.16374e+06	1.07365e+06	370478	144791	312132	143881	299549	139126	251600	114180	276276	128351	236461	109502	261039	123108	336568	131534	249155	107945	246290	108111	221108	100596	238150	103697
1727	679.354	9.2534		0	0	0	0	0	0	0	0	0	0	1.42318e+06	1.07234e+06	1.78407e+06	1.29171e+06	1.46339e+06	1.06901e+06	1.29015e+06	1.31516e+06	0	0	0	0	1.17471e+06	1.2425e+06	1.24255e+06	754830
1816	569.304	10.3041		0	0	0	0	0	0	0	0	0	0	1.11425e+06	484847	1.23162e+06	1.06812e+06	1060606	467943	1.21486e+06	448747	0	0	0	0	655517	260598	1.05761e+06	358259
1191	205.118	0.791736		0	0	0	0	0	0	1.45513e+06	1.06248e+06	0	0	318094	132431	345541	129602	414160	127509	267771	111925	0	0	0	0	83699.3	24143.4	0	0
1728	379.044	0.782347		0	0	0	0	0	0	3218720	1.23929e+06	2.75011e+06	1.09572e+06	1.41991e+06	1.0606e+06	1.75238e+06	628350	2.02594e+06	820937	1598358	647290	2.03552e+06	827015	2.46754e+06	891736	2.42465e+06	936206	2339825	899389
874	122.547	11.6598		1.23413e+06	571038	1.00806e+06	417537	1.11909e+06	1.05464e+06	1.44721e+06	567180	819802	372749	1.07526e+06	485046	966644	448718	879236	371984	589727	252427	742722	343985	680132	326547	1.07297e+06	242433	671982	318312
2840	327.188	10.7482		0	0	0	0	0	0	0	0	0	0	1.28144e+06	529586	1.03597e+06	429074	1.38839e+06	511216	1.36215e+06	1.05074e+06	0	0	0	0	492468	224748	498960	201127
1752	489.271	3.65973		0	0	0	0	0	0	206140	100285	0	0	1.16861e+06	1.02995e+06	1.13301e+06	506945	1064539	485810	914294	377319	672195	262352	591457	280538	586550	267629	651485	294042
1822	234.952	0.366171		3033736	1.25791e+06	0	0	3.39021e+06	1.35447e+06	1.26686e+06	542490	1.05956e+06	457273	1.2414e+06	440168	1.16034e+06	1.02866e+06	1340006	580339	1.29631e+06	539513	1.12409e+06	460457	1.42268e+06	594724	932912	420656	935945	415471
1939	372.136	8.53898		1.99852e+06	909320	1.23832e+06	522685	816064	366421	984969	426501	1.12114e+06	437725	1.14231e+06	469394	921528	426360	1.05674e+06	447352	989072	411619	1.33119e+06	546925	1.19913e+06	521775	1.14116e+06	474929	1.17399e+06	1.0285e+06
2866	228.196	11.5282		1.12718e+06	535589	1.02687e+06	437243	1.03882e+06	409891	1.12289e+06	500609	945890	423357	1.16263e+06	485627	936067	448223	962001	436192	1.13425e+06	1.02399e+06	1.08402e+06	453574	971465	439657	967888	442388	978292	457804
445	140.962	0.101359		1.28872e+06	1.02351e+06	117060	49106	109333	37949.5	106134	47741.7	94044.6	38218.3	116280	49133.5	93384.1	42219.7	86140.8	38058.1	92621.5	39696	105800	42467.6	85370.9	36948.9	94164	41865.8	91681.5	42190.7
463	205.086	9.24389		1187628	1.02117e+06	344339	141292	314571	125485	370684	172573	328393	141319	291596	95736.6	147267	59977.5	552313	167043	323836	97616	299224	132338	341474	157577	296756	95507.1	298820	109227
1929	966.535	0.39633		0	0	0	0	0	0	1.21756e+06	438461	1225037	436721	1.28907e+06	442729	1.42789e+06	522715	1.28825e+06	452181	1.26604e+06	480058	1.44833e+06	1.02995e+06	930053	358501	1274158	437108	1.42764e+06	1.00312e+06
468	357.261	8.99815		1.13412e+06	1.00843e+06	488326	213824	588462	251047	522403	228074	429629	194937	515971	247514	548095	232672	504334	220711	378057	180587	417253	194526	599238	238264	474085	216880	532643	225500
446	149.953	0.102514		1.28523e+06	1.00511e+06	61315.5	25434.1	94034.1	36958.7	44060.6	15163.6	44454.9	14884.5	21226.6	9439.4	26168.7	11146.6	21544.6	9574.64	25284.3	8895.06	21361.4	9270.68	54987.2	16494.7	70274	28325.6	76628.2	26302.4
473	672.526	11.2178		1.07638e+06	1.00298e+06	839947	393746	1.0823e+06	411488	671819	314941	747930	346092	851583	369604	709690	330523	899518	407087	820695	348391	704064	310353	689367	300236	629034	302813	729266	313914
1824	154.99	8.8061		1241934	491962	750858	319726	987685	382783	837238	388790	1.01818e+06	395476	997593	449766	1.14777e+06	1.00084e+06	940387	421386	1097129	451540	845662	386090	996653	447172	1.07699e+06	489429	995263	443079
2299	200.044	0.445924		55855.6	24984.5	0	0	0	0	415348	164689	419821	152388	0	0	0	0	0	0	0	0	1207154	465371	1.25308e+06	999890	380506	125497	124656	50704.1
472	358.368	9.94217		1.07917e+06	998738	656278	261985	713578	283204	691077	249417	725259	289439	815810	311464	705669	271761	695770	238471	747175	268072	604113	230936	693868	257215	492505	202814	732401	297068
2345	522.364	9.24757	Name: [M+NH3] 17.0265 m/z adduct of 505.3376 m/z;Identification method: Adduct search	0	0	0	0	0	0	0	0	0	0	1.78262e+06	657232	1.60051e+06	618735	1.19117e+06	998367	850646	275068	0	0	0	0	1.0434e+06	350596	805578	324812
2309	562.483	10.6367		241859	99933.4	465958	200461	463227	184691	661030	266533	1.07789e+06	411348	1.09588e+06	479311	829201	375237	1.12087e+06	524047	1120056	433567	861803	397735	1.10139e+06	998276	969585	380697	983275	465595
1946	184.075	7.43152		0	0	0	0	0	0	0	0	0	0	948536	372299	1.09177e+06	409950	0	0	0	0	0	0	0	0	1.19623e+06	668658	1.04614e+06	989757
1945	260.164	7.53731	ID: 372;Name: 2-Heptyl-4-hydroxyquinoline; N-Oxide;Molecular formula: C16H21NO2;Identification method: Pseudomonas_DB_pos.csv	0	0	0	0	0	0	0	0	0	0	820009	375686	937854	438712	101955	44778.5	0	0	0	0	0	0	767631	359871	1.06405e+06	984135
1272	131.534	8.89271		1512220	688800	1.02896e+06	470646	1.31603e+06	592465	997084	444780	1.10383e+06	976020	907645	387161	0	0	0	0	770791	355380	754156	342023	777774	346252	784784	357048	729087	282789
1821	400.217	10.2524		106744	45036.7	65979.8	24589	51135.1	24303.9	56819.8	26587.6	29638	13121.1	1.05344e+06	458701	1.16241e+06	965483	1.02217e+06	422058	827316	320594	0	0	63122.4	28483.2	769508	296775	843793	304765
877	229.141	3.99269		2.63908e+06	1.13054e+06	927873	429064	1.04693e+06	960003	892156	413383	984735	446893	948391	415677	951238	429991	1.08289e+06	470322	915162	406482	867942	398770	801105	379783	897027	409623	974149	436284
1826	182.985	11.6641		467566	212765	672823	286444	592898	257332	683779	311197	756953	363063	953002	466216	1.04232e+06	959396	1.06351e+06	498621	929034	422849	1060935	496990	988904	489428	1.22971e+06	352160	1.20937e+06	548590
2354	257.967	5.08771		1.12661e+06	504797	1.0246e+06	443538	1.25351e+06	506985	957084	489403	987590	440207	840995	382397	983021	451891	1.06044e+06	955924	975443	411317	884616	406993	998230	441939	1.06245e+06	495463	884420	400209
2851	548.727	0.39633	Name: [M+Mg-2H] 21.9694 m/z adduct of 526.7574 m/z;Identification method: Adduct search	0	0	0	0	0	0	1.153e+06	458302	1.12354e+06	453305	974551	344990	1121288	336578	1.24859e+06	383048	1.27963e+06	946985	1577221	480232	1.26329e+06	469397	872761	290691	1.00989e+06	348993
1733	530.754	0.397013		0	0	0	0	0	0	1.33315e+06	926749	1.49981e+06	1.02819e+06	1.37752e+06	981578	1.24301e+06	921875	1.36665e+06	1.01635e+06	1.20939e+06	755163	1774799	1.12582e+06	1.05068e+06	764624	1.25241e+06	908129	1.5059e+06	1.05932e+06
1219	426.822	0.398375		0	0	0	0	0	0	1.08683e+06	854398	1340549	934927	1.20455e+06	920542	1.00167e+06	751642	1.13915e+06	799934	1.04382e+06	788553	1.27773e+06	840806	1.01891e+06	780890	1.21561e+06	839239	1.10326e+06	743257
1905	263.087	0.443655		0	0	0	0	0	0	823236	280828	613570	243323	653218	231432	583975	236516	673811	268206	832822	274958	735682	255830	662610	232185	1.13086e+06	890694	1.07221e+06	421213
1944	298.027	0.447072		0	0	0	0	0	0	1.11184e+06	396442	985349	355552	1.31642e+06	491473	1.32539e+06	533800	1.27911e+06	476459	1.60044e+06	600373	1.25771e+06	497055	1.41971e+06	533407	1.14231e+06	457287	1.11473e+06	886760
1190	300.056	0.779612		0	0	0	0	0	0	1.46025e+06	1.56002e+06	1165373	1.25172e+06	1.05854e+06	803060	1.09526e+06	807238	1.03449e+06	1.08718e+06	1.04729e+06	813904	1.07902e+06	854836	1.20104e+06	1.33609e+06	1.11634e+06	883646	1.1588e+06	847101

## Sheet: MS-MS analysis 2
	List of features detected by MS/MS in Pseudomonas extract PAO1, ∆ambE,and AMBox.
	Aligned peaklist established after appropriate data treatment of UHPLC-HRMS2 data acquired on extracts resuspended in water from strains releasing (PAO1 WT and AMBox) or not releasing a GRA (PAO1 ∆ambE).
	Metabolite annotation was made by confrontation with a subset of the Dictionary of Natural Products database restricted to metabolites reported in the Pseudomonas genus (with a 3 ppm mass tolerance).
	AMB detection (row ID194) is highlighted in red.
				QC (control solvant)						Blank (control)				MOCK extract						PAO1 extract						∆ambE extract						AMBox extract
				Replicat 1		Replicat 2		Replicat 3		Replicat 1		Replicat 2		Replicat 1		Replicat 2		Replicat 3		Replicat 1		Replicat 2		Replicat 3		Replicat 1		Replicat 2		Replicat 3		Replicat 1		Replicat 2		Replicat 3
row ID	row m/z	row retention time	row identity (main ID + details)	Peak height	Peak area	Peak height	Peak area	Peak height	Peak area	Peak height	Peak area	Peak height	Peak area	Peak height	Peak area	Peak height	Peak area	Peak height	Peak area	Peak height	Peak area	Peak height	Peak area	Peak height	Peak area	Peak height	Peak area	Peak height	Peak area	Peak height	Peak area	Peak height	Peak area	Peak height	Peak area	Peak height	Peak area
1	234.02	0.463672	Name: [M+K-H] 37.9559 m/z adduct of 196.0639 m/z;Identification method: Adduct search	985572288	2.42926e+09	829209856	2.35611e+09	511568384	1.64352e+09	0	0	20292.2	23105.3	728513408	2.20576e+09	683524160	2.14201e+09	680381760	2.13502e+09	766800256	2.32463e+09	779483264	2.55666e+09	792376768	2.38046e+09	738059904	2.32521e+09	821292352	2.49145e+09	824479552	2.46768e+09	820486464	2.37321e+09	699713536	2.24804e+09	808913152	2.43322e+09
2	196.064	0.45665		489472128	1.37496e+09	423425856	1.35508e+09	356770624	1.18441e+09	0	0	486543	687529	433668864	1.41069e+09	402812832	1.3629e+09	412722464	1.36077e+09	395833440	1.26969e+09	392114080	1.36057e+09	387892128	1.32879e+09	323646368	1.26525e+09	367493536	1.28979e+09	412439712	1.37324e+09	419769408	1.33783e+09	369252128	1.29964e+09	421424832	1.34305e+09
4	260.164	8.85215	ID: 372;Name: 2-Heptyl-4-hydroxyquinoline; N-Oxide;Molecular formula: C16H21NO2;Identification method: Pseudomonas_DB_pos.csv	400608224	6.83032e+08	422888704	7.24713e+08	289932064	4.84378e+08	0	0	553676	4.9164e+06	310121	1.64569e+06	827874	1.33096e+07	838286	1.30671e+07	288583104	5.05882e+08	268819616	5.04123e+08	298748064	5.25892e+08	531557536	8.74235e+08	396666464	7.91008e+08	604452736	1.0099e+09	877076800	1.58592e+09	802330496	1.46271e+09	907700864	1.56883e+09
3	166.086	1.80912	ID: 617;Name: Phenylacetohydroxamic acid; N-Me;Molecular formula: C9H11NO2;Identification method: Pseudomonas_DB_pos.csv	273875968	9.10266e+08	299959968	9.64266e+08	189189536	6.21413e+08	28826.5	55053	25699.3	95501	853599168	3.20703e+09	901293376	3.30249e+09	913428096	3.16032e+09	21145072	6.97091e+07	19501736	6.39051e+07	20487958	6.55628e+07	19710566	6.4327e+07	19712138	6.42177e+07	21742722	6.75735e+07	20764996	6.79447e+07	19921380	6.46614e+07	20462778	7.11949e+07
5	235.119	0.785391		209393248	5.96324e+08	199563344	5.95774e+08	129194280	3.94923e+08	0	0	0	0	265277152	6.93376e+08	307978880	7.05402e+08	273313728	6.88828e+08	143282576	4.71517e+08	161014640	5.04082e+08	155294992	4.88228e+08	178668448	5.00747e+08	142279792	4.8484e+08	147337328	4.78152e+08	165598576	5.23663e+08	151948224	4.88771e+08	151584464	4.91402e+08
6	429.076	0.460319		320386144	5.02899e+08	237210112	4.30211e+08	164096304	3.2907e+08	0	0	0	0	210367920	3.49962e+08	174018336	3.38928e+08	187958320	3.6398e+08	189195472	4.13518e+08	227759216	4.86599e+08	230790352	4.63591e+08	227795600	4.44457e+08	253678080	4.65625e+08	238401696	4.74785e+08	265492240	4.57013e+08	192318832	3.99029e+08	250612176	4.67564e+08
9	211.088	3.83209		74064472	3.7335e+08	56042532	3.51736e+08	39415052	2.46922e+08	32050	585968	58845.9	630895	123576	489015	45783.9	355739	136096	384920	50016604	2.89705e+08	52080744	2.67956e+08	54233092	2.81644e+08	67314312	4.51976e+08	71766888	4.59088e+08	88833696	5.94896e+08	91575344	5.61365e+08	84146112	5.18986e+08	88101160	4.23405e+08
1314	318.165	4.45946		75646872	3.79491e+08	73131928	3.5914e+08	47741496	2.42621e+08	0	0	0	0	2.19722e+06	9.94753e+06	1.92732e+06	1.0033e+07	1.9693e+06	9.67512e+06	78934232	4.0361e+08	76301576	4.03212e+08	80158792	3.91488e+08	81481496	3.79726e+08	80523544	4.01812e+08	66957984	3.65288e+08	85756168	4.29003e+08	76013184	3.67708e+08	82528136	4.16994e+08
1008	182.081	0.786018		43364476	1.02245e+08	42587160	1.07266e+08	29297906	6.80368e+07	0	0	0	0	161745040	3.69223e+08	185295584	3.71222e+08	155351648	3.59987e+08	10382994	2.33737e+07	10563548	2.3562e+07	10936470	2.6057e+07	14324331	3.07014e+07	14191300	3.24911e+07	13235851	2.89565e+07	14607243	3.35426e+07	13327068	3.07553e+07	13351639	3.32568e+07
1009	326.705	5.56806		190474	303316	185926	316070	98087.9	180058	0	0	0	0	160968320	3.6607e+08	152612816	3.8273e+08	160132176	3.683e+08	0	0	0	0	0	0	0	0	0	0	31201	14699.6	0	0	0	0	0	0
10	254.161	1.6018	ID: 196;Name: Cyclo(arginylprolyl); (3S,8aR)-form;Molecular formula: C11H19N5O2;Identification method: Pseudomonas_DB_pos.csv	83102488	3.38622e+08	97157504	3.34888e+08	63094112	1.47579e+08	0	0	0	0	103229776	3.48857e+08	87387960	3.40447e+08	101626984	3.41114e+08	83090448	3.07908e+08	91480448	3.36396e+08	79242056	3.08973e+08	86872440	3.26615e+08	79337328	3.23153e+08	92236728	3.18573e+08	85973048	3.29042e+08	88441936	2.97693e+08	84035160	3.13549e+08
955	254.161	1.6018	ID: 196;Name: Cyclo(arginylprolyl); (3S,8aR)-form;Molecular formula: C11H19N5O2;Identification method: Pseudomonas_DB_pos.csv	83102488	3.32118e+08	97157504	3.28272e+08	63094112	1.83638e+08	0	0	0	0	103229776	3.42045e+08	87387960	3.33994e+08	101626984	3.36294e+08	83090448	3.07229e+08	91480448	3.41326e+08	79242056	2.99592e+08	86872440	3.251e+08	79337328	3.19211e+08	92236728	3.21741e+08	85973048	3.21673e+08	88441936	2.92262e+08	84035160	3.06128e+08
12	288.196	8.96033	ID: 423;Name: 4-Hydroxy-2-nonylquinoline; N-Oxide;Molecular formula: C18H25NO2;Identification method: Pseudomonas_DB_pos.csv	157449920	2.50597e+08	153146704	2.62655e+08	110353384	1.81497e+08	0	0	491153	2.96718e+06	368082	1.02403e+06	763864	5.99404e+06	841160	6.09333e+06	135611168	2.18951e+08	125897608	2.07018e+08	155302912	2.41313e+08	201857648	3.49779e+08	181430688	2.88646e+08	209536800	3.56276e+08	242936016	4.68106e+08	261464304	5.11906e+08	300611424	4.93265e+08
743	167.013	0.369391		130108616	2.4879e+08	120910984	2.36766e+08	116359000	2.18534e+08	211359	733592	226533	718091	129750584	2.59704e+08	131121952	2.62106e+08	122423728	2.69973e+08	122568160	2.35843e+08	107313120	2.31184e+08	116630160	2.29754e+08	117859120	2.39496e+08	109330488	2.3418e+08	121527344	2.29339e+08	125075080	2.24781e+08	108962976	2.07154e+08	117209816	2.30808e+08
742	151.035	0.369708		128859296	2.56531e+08	123952648	2.42733e+08	113956848	2.18582e+08	518778	2.42473e+06	634995	2.4551e+06	118283792	2.3664e+08	116098624	2.35207e+08	113000208	2.44215e+08	122006104	2.42171e+08	112468568	2.43152e+08	116697736	2.38665e+08	126679608	2.58167e+08	115787800	2.49592e+08	128394088	2.5382e+08	133325616	2.49009e+08	117199992	2.34662e+08	123487632	2.458e+08
14	236.017	0.459116		100157856	2.46077e+08	83281320	2.37148e+08	52195384	1.61046e+08	0	0	0	0	75966712	2.21872e+08	67802144	2.12316e+08	70290248	2.07332e+08	75565728	2.30655e+08	79691536	2.55976e+08	77854256	2.38368e+08	72360144	2.31622e+08	83379664	2.46436e+08	79575432	2.43369e+08	81057984	2.34219e+08	72163872	2.22877e+08	80730096	2.3765e+08
659	223.064	8.64175		19431748	2.36759e+08	17240698	2.16592e+08	14392176	2.11625e+08	17113630	2.42325e+08	15829915	2.28927e+08	16768199	2.3759e+08	16506943	2.34583e+08	17337832	2.22953e+08	14663376	2.17814e+08	16808152	2.44389e+08	15748250	2.23531e+08	16125676	2.33426e+08	16522942	2.29246e+08	16973250	2.29048e+08	17415968	2.29561e+08	16517581	2.36736e+08	16578731	2.34751e+08
16	225.064	8.01994		61941852	2.14826e+08	60011016	2.14722e+08	39816108	1.3999e+08	2.09329e+06	4.07743e+07	1.8925e+06	3.60024e+07	2.08618e+06	3.75866e+07	1.99799e+06	3.74057e+07	1.93514e+06	3.5126e+07	42064768	1.49288e+08	38689284	1.34684e+08	39218636	1.39951e+08	70329024	2.39478e+08	63588360	2.44893e+08	69223984	2.65689e+08	117948568	4.59006e+08	106783496	3.9689e+08	101953816	3.83958e+08
17	286.18	8.91024		105207472	2.01955e+08	104399520	1.99522e+08	66853232	1.43838e+08	0	0	453793	2.47214e+06	293811	639146	651175	4.02212e+06	692327	4.34864e+06	58270160	1.29142e+08	59084812	1.24639e+08	61430604	1.31326e+08	110746304	2.2767e+08	111550824	2.23197e+08	123133784	2.62261e+08	180510128	3.85691e+08	190371408	3.91843e+08	216435504	4.01904e+08
44	288.679	5.83153		17078460	9.14801e+07	17925468	9.11354e+07	11320838	5.79582e+07	0	0	15849.4	9710.48	69958592	3.61381e+08	74207664	3.77302e+08	61699100	3.5323e+08	220064	1.36235e+06	260938	1.55917e+06	301776	1.87619e+06	203721	1.24099e+06	239552	1.38371e+06	221740	1.41346e+06	306467	1.6556e+06	241074	1.34695e+06	215264	1.36925e+06
19	348.07	0.618093		30689876	1.7664e+08	35983864	1.77371e+08	28154090	1.36366e+08	0	0	0	0	615233	1.68558e+06	951261	2.04146e+06	830804	1.68035e+06	39910992	2.11307e+08	46448552	2.26424e+08	43055636	2.14324e+08	48622080	2.40769e+08	48893176	2.22569e+08	48863596	2.55586e+08	48913984	2.19536e+08	45083084	2.22422e+08	49945088	2.12735e+08
1010	268.104	0.929122		573478	944971	167948	305880	72372	37238.4	0	0	0	0	79488536	1.97806e+08	85988984	2.11178e+08	74433456	1.95765e+08	71062.1	67278	49057.3	26046.1	75348.8	55503.2	81504	121173	45126	52571.7	100856	118885	126635	180090	86117.3	87592	99009.9	140729
26	162.055	5.64789		21133778	1.36022e+08	21907082	1.38401e+08	14734915	9.10804e+07	12329.1	13991.2	15896.6	28210.5	26424.3	28931.4	23485.2	24254.8	20670.7	59453.4	12541363	7.26431e+07	12225566	6.42476e+07	12111830	6.35061e+07	32996784	1.98722e+08	29028602	1.92485e+08	32029690	2.0183e+08	49315060	3.22596e+08	46714556	2.77703e+08	40865408	2.84721e+08
15	391.12	0.45911		141624624	2.21397e+08	103350104	1.90321e+08	76602512	1.5469e+08	0	0	0	0	98791592	1.71271e+08	81171304	1.65318e+08	85250464	1.76275e+08	79205368	1.68812e+08	92575368	1.95865e+08	89284592	1.91452e+08	82404232	1.79256e+08	94181296	1.84592e+08	89900616	1.90772e+08	112826016	1.98956e+08	83326312	1.74304e+08	104042400	1.95015e+08
1011	382.686	4.62125		1.24779e+06	4.82647e+06	1.17818e+06	4.54107e+06	791610	2.96717e+06	0	0	0	0	45899232	1.8291e+08	48628084	1.92568e+08	48346500	1.86379e+08	1.04796e+06	3.90883e+06	1.10053e+06	4.34135e+06	1.03029e+06	3.8417e+06	778542	3.32447e+06	874462	3.07641e+06	774885	3.51232e+06	521663	2.17626e+06	654857	2.40427e+06	564075	2.2251e+06
747	271.976	0.45309	Name: [M+K-H] 37.9559 m/z adduct of 234.0197 m/z;Identification method: Adduct search	76109376	1.77535e+08	63455224	1.81077e+08	48321996	1.15703e+08	0	0	0	0	58409564	1.74349e+08	55684680	1.75262e+08	61197656	1.80501e+08	65297488	1.73964e+08	74862656	1.96253e+08	59912212	1.77175e+08	57914764	1.7316e+08	64661608	1.86922e+08	72835200	1.87853e+08	59998956	1.77908e+08	64201532	1.71346e+08	63259876	1.81601e+08
536	348.07	0.618093		30689876	1.73427e+08	35983864	1.80945e+08	28154090	1.34501e+08	0	0	0	0	615233	1.68558e+06	951261	2.04146e+06	830804	1.68035e+06	39910992	2.11981e+08	46448552	2.24558e+08	43055636	2.13717e+08	48622080	2.37963e+08	48893176	2.21939e+08	48863596	2.51928e+08	48913984	2.17102e+08	45083084	2.21712e+08	49945088	2.12134e+08
1235	219.134	0.790469		9396663	5.73898e+07	11001174	5.89052e+07	6.98452e+06	3.67244e+07	0	0	0	0	34988396	1.69106e+08	34740256	1.77548e+08	38125096	1.6413e+08	3.03218e+06	8.27912e+06	3216163	1.04781e+07	3812207	1.02943e+07	3.02375e+06	8.59361e+06	2.95488e+06	8.60117e+06	2861099	8.21777e+06	3.0859e+06	8.33378e+06	2658358	7.7888e+06	2717122	7.99973e+06
746	326.207	3.90712		9097424	1.49768e+08	9625136	1.56262e+08	6.11512e+06	9.87636e+07	0	0	0	0	0	0	0	0	0	0	11487005	1.66825e+08	11421512	1.81862e+08	10304012	1.64789e+08	11030982	1.74415e+08	10470671	1.70927e+08	11637802	1.72235e+08	11054251	1.8161e+08	10419172	1.63732e+08	10845859	1.77528e+08
91	243.158	1.23407		18045318	4.77367e+07	19705564	4.84851e+07	4.54966e+06	4.80091e+06	0	0	0	0	65126264	1.74232e+08	59577772	1.70906e+08	63713144	1.71082e+08	1.65927e+06	3.15607e+06	1.26994e+06	1.71532e+06	1.36253e+06	3.7749e+06	368160	657194	460504	1.18699e+06	330182	440066	144289	259651	104306	212995	193350	375907
22	326.207	3.90712		9097424	1.51245e+08	9625136	1.56262e+08	6.11512e+06	9.56332e+07	0	0	0	0	0	0	0	0	0	0	11487005	1.68643e+08	11421512	1.8341e+08	10304012	1.67107e+08	11030982	1.75696e+08	10470671	1.72377e+08	11637802	1.73911e+08	11054251	1.83115e+08	10419172	1.65127e+08	10845859	1.78252e+08
710	172.977	0.781172		766300	9.45758e+06	597342	8.15497e+06	641417	8.86768e+06	23748420	2.00561e+08	14348842	1.30228e+08	802545	8.88039e+06	678530	7.65217e+06	736156	7.47187e+06	729805	1.08792e+07	792564	1.13181e+07	636318	1.01746e+07	758144	1.11161e+07	686950	1.04791e+07	636589	1.07273e+07	822932	1.14951e+07	678115	1.01544e+07	806523	1.09268e+07
20	139.915	0.422554		86665536	1.65827e+08	77848952	1.55803e+08	60739460	1.10846e+08	0	0	0	0	87727872	1.78098e+08	85439904	1.6217e+08	77936800	1.67472e+08	84208928	1.5463e+08	80947944	1.64202e+08	77524672	1.55293e+08	76248624	1.56681e+08	81788640	1.58688e+08	77962560	1.59332e+08	88837872	1.70842e+08	80807096	1.65782e+08	79790872	1.63022e+08
27	357.213	3.66621		36056456	1.35766e+08	35010832	1.35533e+08	25960336	8.63658e+07	0	0	0	0	653208	2.03021e+06	715382	1.97433e+06	617519	1.93472e+06	51878280	1.94695e+08	49599236	2.13694e+08	54481404	1.88254e+08	39114548	1.6332e+08	40357172	1.63403e+08	35229308	1.41092e+08	43948736	1.59909e+08	30777198	1.18384e+08	44295436	1.69763e+08
1013	337.679	4.91274		2.32266e+06	6.68587e+06	1176287	3.35028e+06	388049	1.04222e+06	0	0	0	0	53760108	1.58519e+08	58547188	1.64623e+08	52045292	1.54272e+08	0	0	0	0	0	0	0	0	0	0	0	0	0	0	0	0	0	0
1012	407.999	0.814767		24873346	9.43107e+07	22098194	7.85366e+07	20687328	6.36434e+07	0	0	0	0	33563204	1.636e+08	28001470	1.45646e+08	28383440	1.32296e+08	0	0	0	0	0	0	0	0	0	0	0	0	0	0	0	0	0	0
21	197.129	4.43962		69549904	1.56342e+08	66104520	1.48047e+08	40349348	1.02257e+08	0	0	14005.2	8849.3	69000032	1.50783e+08	66978760	1.49254e+08	64365676	1.41835e+08	68813280	1.55811e+08	68295632	1.52104e+08	56635936	1.49333e+08	64267260	1.50051e+08	69728080	1.55491e+08	64244180	1.55621e+08	70105712	1.58912e+08	68453248	1.55949e+08	70712080	1.53407e+08
956	344.182	2.95461		11677792	1.08829e+08	12005854	1.07805e+08	7024656	7.19476e+07	0	0	0	0	30620.1	16889.6	0	0	0	0	13900470	1.50631e+08	16969120	1.68759e+08	14519505	1.43084e+08	13933874	1.39653e+08	13960603	1.35235e+08	15157832	1.42046e+08	15288265	1.42164e+08	13101541	1.26738e+08	15063269	1.37195e+08
1269	334.684	6.08067		6.93879e+06	2.2133e+07	5378063	1.65315e+07	2.66342e+06	9.30307e+06	0	0	0	0	58453504	1.50761e+08	60916132	1.57937e+08	66892804	1.49908e+08	1.84032e+06	5.09121e+06	1.91138e+06	5.64777e+06	1.85667e+06	4.8399e+06	1.86027e+06	4.59442e+06	1.85152e+06	4.6561e+06	1.87207e+06	4.26255e+06	2.13417e+06	4.80894e+06	1.8252e+06	4.07319e+06	1.96287e+06	3.78416e+06
7	132.102	0.992229		152652752	3.97826e+08	124565944	3.4349e+08	96203168	2.49962e+08	27792.9	52683.1	17860.8	42095.9	427228288	1.20683e+09	302885184	9.34128e+08	392461120	1.45252e+09	19926116	6.17039e+07	19476244	4.41547e+07	16067372	6.26707e+07	12589570	4.25529e+07	13165872	4.35805e+07	11150250	2.63504e+07	15245472	3.98945e+07	15245271	3.66625e+07	14505540	4.56986e+07
749	344.182	2.95461		11677792	1.15627e+08	12005854	1.13939e+08	7024656	6.20595e+07	0	0	0	0	30620.1	16889.6	0	0	0	0	13900470	1.48873e+08	16969120	1.54259e+08	14519505	1.4964e+08	13933874	1.41767e+08	13960603	1.40111e+08	15157832	1.22949e+08	15288265	1.51241e+08	13101541	1.32834e+08	15063269	1.44645e+08
24	228.196	8.81188		52343436	1.41804e+08	56165052	1.42515e+08	54970268	1.36749e+08	49385700	1.43364e+08	55177064	1.40006e+08	55272360	1.49085e+08	56444896	1.43373e+08	54989668	1.42411e+08	52411592	1.35869e+08	48780776	1.37911e+08	50612740	1.37364e+08	54982020	1.43721e+08	54422308	1.37131e+08	46424656	1.35706e+08	48999356	1.40457e+08	50049052	1.34035e+08	55506828	1.46432e+08
25	218.046	0.458913	Name: [M+Na-H] 21.9825 m/z adduct of 196.0639 m/z;Identification method: Adduct search	51907712	1.36176e+08	40161132	1.29727e+08	28238700	9.72538e+07	0	0	105098	74714.7	34167992	1.2169e+08	34825012	1.13548e+08	34149776	1.1857e+08	39497400	1.32264e+08	40489200	1.45969e+08	40687968	1.36107e+08	37440064	1.34765e+08	43516144	1.41273e+08	43714624	1.422e+08	42344924	1.3536e+08	36103832	1.24447e+08	43411576	1.38508e+08
1321	277.171	5.76991		49936080	1.21861e+08	45681756	1.22128e+08	37848120	8.49515e+07	0	0	0	0	6.11385e+06	1.62644e+07	6.15845e+06	1.60634e+07	6.40066e+06	1.5507e+07	55012280	1.33066e+08	56494660	1.41992e+08	55822612	1.30193e+08	52918980	1.28709e+08	55424240	1.35738e+08	48001460	1.23373e+08	55869576	1.39811e+08	47886548	1.15929e+08	59872356	1.40874e+08
751	316.187	3.1314		23978024	1.17452e+08	25339440	1.14804e+08	13746611	4.36741e+07	0	0	0	0	646286	2.89803e+06	563195	2.86515e+06	514655	2.73478e+06	22590460	1.26977e+08	28950584	1.23554e+08	26825780	1.33353e+08	27903856	1.34078e+08	27392950	1.29884e+08	21283352	7.53472e+07	25841088	1.36253e+08	21186352	1.06494e+08	29839688	1.32456e+08
1322	376.19	4.30036		7025057	9.46363e+07	7362959	9.36578e+07	4639268	5.84753e+07	0	0	0	0	7808094	2.14548e+07	7.14208e+06	2.16743e+07	6.68195e+06	2.003e+07	9739585	1.31679e+08	11149819	1.39991e+08	10963115	1.27049e+08	8800378	1.10198e+08	10012580	1.15948e+08	7.74014e+06	9.92435e+07	9930792	1.15343e+08	7.06692e+06	8.85229e+07	9479137	1.13784e+08
251	379.708	6.64344		6345075	1.88208e+07	5.42213e+06	1.53431e+07	2.7938e+06	8.24027e+06	0	0	0	0	41230128	1.32186e+08	43354988	1.31774e+08	41348008	1.31598e+08	0	0	0	0	0	0	0	0	0	0	0	0	0	0	0	0	0	0
69	175.119	0.422908		32730972	6.03494e+07	38399676	6.27703e+07	45834268	5.58898e+07	79985.8	110446	63472.1	92647.7	122236512	2.22638e+08	128678688	2.27415e+08	106382752	1.99876e+08	9896740	1.12363e+07	6190412	8.23693e+06	5648973	8.07676e+06	6.65018e+06	8.12132e+06	4309411	8.84311e+06	6.15918e+06	1.0089e+07	5882969	8.80927e+06	5717130	9.2643e+06	5.41566e+06	7.19742e+06
101	385.245	5.11612		19460572	4.46513e+07	15661099	3.91543e+07	9850721	2.2327e+07	0	0	0	0	96325240	2.26811e+08	86620000	2.2303e+08	90363912	2.16044e+08	492486	1.67197e+06	488107	1.9853e+06	448895	1.64659e+06	461183	1.60893e+06	294775	1.04649e+06	611587	1.86672e+06	253903	755568	333376	1.30098e+06	205675	740147
28	183.611	2.78739		6432457	1.27938e+08	6.41118e+06	1.24689e+08	3.88489e+06	7.15028e+07	0	0	0	0	27398950	5.03968e+08	28833496	5.1809e+08	27064868	4.99882e+08	260868	1.66699e+06	125010	1.77523e+06	628559	4.06953e+06	535963	2.95677e+06	497473	3.64068e+06	129849	1.58736e+06	608737	4.08385e+06	467888	3.39139e+06	511849	4.24175e+06
1014	562.821	7.37128		21235.5	12805.7	15948.6	8943.92	0	0	0	0	0	0	40763928	1.27768e+08	43471992	1.33643e+08	36886932	1.1929e+08	0	0	0	0	0	0	0	0	0	0	0	0	0	0	0	0	0	0
539	316.187	3.1314		23978024	1.08401e+08	25339440	1.11052e+08	13746611	7.40481e+07	0	0	0	0	646286	2.77465e+06	563195	2.66465e+06	514655	2.66901e+06	22590460	1.31289e+08	28950584	1.53868e+08	26825780	1.27409e+08	27903856	1.32282e+08	27392950	1.25794e+08	21283352	1.23361e+08	25841088	1.25504e+08	21186352	1.02024e+08	29839688	1.25699e+08
66	189.123	1.36156		13347957	6.19272e+07	12765454	6.23553e+07	7696324	2.49926e+07	0	0	0	0	41431512	1.26605e+08	44204944	1.33702e+08	45141760	1.27129e+08	4276929	1.15863e+07	4498409	1.64715e+07	4362094	1.6644e+07	3.55927e+06	1.56565e+07	4.16337e+06	1.79957e+07	3.66166e+06	1.37295e+07	3.00147e+06	1.57902e+07	3.08661e+06	1.52651e+07	3.27295e+06	1.62112e+07
31	240.866	0.425728		71121768	1.21102e+08	75758360	1.26185e+08	60462404	8.7532e+07	0	0	0	0	81164320	1.36332e+08	81520192	1.30849e+08	66270840	1.284e+08	85563032	1.13379e+08	74687072	1.21695e+08	64704584	1.15672e+08	83005488	1.17239e+08	69062920	1.16337e+08	72695952	1.2256e+08	76364856	1.25463e+08	71722208	1.22534e+08	81125144	1.31634e+08
514	348.07	0.646713		30689876	1.75787e+08	1.8507e+06	9.60095e+06	28154090	1.34368e+08	0	0	0	0	719889	2.47272e+06	951261	2.93434e+06	830804	2.45939e+06	39910992	2.13423e+08	46448552	2.30284e+08	43055636	2.18527e+08	48622080	2.39465e+08	48893176	2.25261e+08	48863596	2.57781e+08	48913984	2.23073e+08	45083084	2.27231e+08	49945088	2.17529e+08
1016	259.092	0.829577		13103851	3.97964e+07	12246792	3.95916e+07	10418094	2.773e+07	0	0	0	0	27864546	1.19175e+08	27360954	1.21626e+08	24935914	1.12069e+08	8855896	2.1144e+07	8.06489e+06	2.00967e+07	7784055	2.03883e+07	5418997	1.47409e+07	5670364	1.45283e+07	6.30524e+06	1.62059e+07	6.38694e+06	1.68181e+07	8.15381e+06	1.87826e+07	6865542	1.66871e+07
1015	311.128	0.451639		28927804	4.79755e+07	19917664	4.30942e+07	21281436	3.70084e+07	143957	381582	129010	383668	55677344	1.22137e+08	47471960	1.14412e+08	50086136	1.1932e+08	2.24092e+06	3.82651e+06	2.85064e+06	4.42878e+06	2270640	4.39089e+06	7.1397e+06	1.43759e+07	10718434	1.9993e+07	8785631	1.37361e+07	9094555	1.72924e+07	5.56314e+06	1.11728e+07	8984756	1.86062e+07
1324	254.161	1.2298	ID: 196;Name: Cyclo(arginylprolyl); (3S,8aR)-form;Molecular formula: C11H19N5O2;Identification method: Pseudomonas_DB_pos.csv	48106200	1.17673e+08	41781092	1.13682e+08	35019268	4.05037e+07	0	0	0	0	38065132	1.02705e+08	37537128	9.95064e+07	37610756	1.00064e+08	48164664	1.19288e+08	41598600	1.14692e+08	39513924	1.07857e+08	42460120	1.13442e+08	38032304	1.14054e+08	46434064	1.13339e+08	45248332	1.16762e+08	40320684	1.15042e+08	42140784	1.16372e+08
1325	244.17	8.79844	ID: 369;Name: 2-Heptyl-4-hydroxyquinoline;Molecular formula: C16H21NO;Identification method: Pseudomonas_DB_pos.csv	50930796	9.39709e+07	57642524	9.87954e+07	39506956	6.87841e+07	0	0	31627.7	14932.8	30212	29923.9	98382.2	170777	44439.6	62252.4	57986080	1.1383e+08	41249448	7.30173e+07	57810328	1.0156e+08	70881456	1.13517e+08	99973368	1.55989e+08	49856692	8.09463e+07	123250080	1.8423e+08	78353920	1.35187e+08	113469496	1.89847e+08
1018	513.289	6.91142		303367	389985	405514	455548	159704	131591	0	0	0	0	33831644	1.09911e+08	36115404	1.13822e+08	29686292	1.05271e+08	241262	294770	374580	427710	450840	482911	643332	674523	336521	354139	1.08739e+06	1.03552e+06	317972	412075	91217.1	105714	321406	358526
1326	439.292	5.98728		12594523	1.00567e+08	12288269	1.05495e+08	9032065	6.93775e+07	0	0	0	0	2699503	2.29078e+07	3.03952e+06	2.33011e+07	2.62724e+06	2.2632e+07	13839042	1.09549e+08	13507923	1.1315e+08	13152352	1.05785e+08	12784818	1.06341e+08	14249745	1.06435e+08	13019988	1.00841e+08	13943637	1.10238e+08	12441024	9.72498e+07	13079737	1.08129e+08
1017	384.537	4.39154		70264.4	151464	78529.9	128320	30784.6	42088.9	0	0	0	0	12296427	1.12555e+08	13649807	9.92875e+07	12931489	1.07502e+08	0	0	26705.7	15062.4	32185.7	31795.1	0	0	0	0	0	0	33213.5	18321.7	0	0	0	0
686	211.087	3.9751	ID: 698;Name: Pyocyanine;Molecular formula: C13H10N2O;Identification method: Pseudomonas_DB_pos.csv	6457324	4.50952e+07	6490701	5.62126e+07	4588083	3.62035e+07	0	0	0	0	0	0	0	0	0	0	5.39263e+06	4.49898e+07	4.31145e+06	3.43185e+07	5025616	4.10573e+07	10128697	8.13763e+07	9061448	8.23947e+07	11086091	1.05486e+08	11167296	9.50411e+07	10948973	1.02157e+08	12514186	1.07261e+08
1327	272.16	2.31764		8947160	7.83501e+07	8556786	8.03193e+07	6080863	5.36082e+07	0	0	0	0	1.3679e+06	1.2487e+07	1.40136e+06	1.29869e+07	1541838	1.22936e+07	11140162	1.03232e+08	12132283	1.05446e+08	10538620	9.2787e+07	9252967	8.32142e+07	9267316	8.00736e+07	8708506	8.08014e+07	8583016	7.60952e+07	8068709	7.08449e+07	8866737	8.0266e+07
1328	261.123	4.31516	ID: 210;Name: Cyclo(prolyltyrosyl); (3S,8aS)-form;Molecular formula: C14H16N2O3;Identification method: Pseudomonas_DB_pos.csv	41149108	1.04261e+08	41740408	1.05216e+08	27627568	6.97571e+07	0	0	0	0	41620552	1.00561e+08	43266608	1.00987e+08	40564260	1.0238e+08	39447972	1.02706e+08	44853200	1.06133e+08	38998800	9.67162e+07	41457680	1.02747e+08	42064984	1.02617e+08	44489400	9.93723e+07	45812812	1.04298e+08	40590784	1.02402e+08	42579500	1.01272e+08
54	332.075	0.602608		32300616	7.61777e+07	37886452	8.10481e+07	22696520	5.44946e+07	0	0	0	0	0	0	0	0	0	0	44678100	9.32151e+07	37456600	9.10908e+07	44078352	9.6356e+07	42792424	9.56123e+07	48152640	1.01998e+08	58404024	1.19462e+08	49176880	1.1003e+08	47491064	1.144e+08	46115004	1.02591e+08
1019	214.918	0.373376		49312124	8.70968e+07	48273440	8.69594e+07	43545624	7.90614e+07	0	0	0	0	52229176	1.01304e+08	57334752	1.04524e+08	56950360	1.04262e+08	46136392	8.64017e+07	40423468	7.96398e+07	45696260	7.84551e+07	45739780	8.14248e+07	46384588	8.29565e+07	45877884	7.68361e+07	45153528	8.14939e+07	38951588	7.08222e+07	43709172	7.57748e+07
39	376.19	4.30036		7025057	9.58543e+07	7362959	9.43564e+07	4639268	5.88191e+07	0	0	0	0	7808094	2.13852e+07	7.14208e+06	2.15093e+07	6.68195e+06	2.003e+07	9739585	1.30248e+08	11149819	1.4016e+08	10963115	1.25763e+08	8800378	1.12401e+08	10012580	1.19172e+08	7.74014e+06	1.01246e+08	9930792	1.15875e+08	7.06692e+06	9.05591e+07	9479137	1.15001e+08
1020	340.18	4.05292		1.82166e+06	3.3564e+06	1.6992e+06	3.73409e+06	1.18404e+06	2.14297e+06	0	0	0	0	43798660	1.01181e+08	43268360	1.05009e+08	41935192	9.46578e+07	1.60032e+06	2.55221e+06	1.94697e+06	3.72978e+06	1.99012e+06	3.5557e+06	1.75628e+06	2.67172e+06	1.71542e+06	2.65671e+06	1.67979e+06	2.31658e+06	1.62873e+06	3.60001e+06	1651073	3.4991e+06	1806462	3.68377e+06
687	329.182	1.16092		5.98137e+06	7.20885e+07	5.84585e+06	7.0776e+07	4.6113e+06	4.496e+07	0	0	0	0	60925.7	65291.6	79287.5	185770	57571.3	154036	7774237	9.6868e+07	9351035	1.01043e+08	8020580	9.26181e+07	7.0032e+06	8.43027e+07	8232165	9.20138e+07	6918746	7.59854e+07	8874474	9.70056e+07	5.65579e+06	6.98444e+07	8.2316e+06	1.00763e+08
113	260.161	0.834439		15225303	3.99107e+07	16240492	4.11712e+07	11791005	2.64897e+07	0	0	0	0	64511244	1.60089e+08	68468600	1.69716e+08	63538420	1.53548e+08	1.33103e+06	3.75119e+06	1.37177e+06	4.03265e+06	1.48918e+06	3.71219e+06	1.35223e+06	3.5886e+06	1.49789e+06	3.71506e+06	1.24618e+06	3.34701e+06	1.13137e+06	2.86656e+06	1135014	3.06954e+06	1.30481e+06	3.03269e+06
1021	261.144	1.22403		12600040	3.6171e+07	11892898	3.56271e+07	9875821	2.15967e+07	0	0	0	0	32549894	9.86234e+07	33476398	9.48256e+07	34836752	9.47319e+07	2.34204e+06	6.30697e+06	1.79811e+06	5.02789e+06	2162203	6.71944e+06	2125488	5.96635e+06	2.2376e+06	6.76261e+06	2.33176e+06	5.47665e+06	2.13977e+06	5.95454e+06	1.68509e+06	5.35579e+06	1854667	6.13828e+06
1330	277.172	5.16065		75929880	1.44e+08	63385612	1.39239e+08	46323428	9.3077e+07	62582.4	278253	60781.3	236805	4600091	9.61508e+06	4323770	9.18654e+06	4.74437e+06	9.35599e+06	42469400	9.63231e+07	49574756	1.06454e+08	41738620	8.88276e+07	39976732	8.29664e+07	45228080	9.28992e+07	29843992	6.77223e+07	43350488	9.77456e+07	26903528	6.00114e+07	48048668	1.06232e+08
36	132.102	0.947118		55940120	1.0296e+08	49575452	8.76875e+07	96203168	3.06943e+08	22619.9	27392.4	17509	9827.75	165783360	3.19957e+08	302885184	1.10476e+09	392461120	1.36026e+09	19926116	4.28746e+07	19476244	6.0193e+07	16067372	5.95793e+07	12589570	4.24176e+07	13165872	4.40543e+07	11150250	3.64947e+07	15245472	5.62979e+07	15245271	5.19844e+07	14505540	4.57975e+07
1331	223.064	8.81134		9730207	9.18686e+07	9667610	9.05331e+07	10071391	8.26012e+07	10896994	9.4262e+07	10148353	8.79898e+07	9962033	9.46377e+07	9834818	9.06718e+07	10464543	8.93261e+07	9908554	9.48515e+07	10566093	9.42509e+07	8754647	8.72857e+07	10261584	9.68597e+07	9570755	9.12037e+07	11436209	9.33169e+07	10241438	9.15532e+07	9625765	9.58111e+07	10125935	9.68557e+07
41	158.154	8.80214		39056256	9.37229e+07	40268372	9.54378e+07	36477224	9.42519e+07	33997364	9.78537e+07	39620444	9.59484e+07	35685352	9.66932e+07	40208072	9.72386e+07	36462880	9.69521e+07	35727868	9.15951e+07	31674700	9.07498e+07	35228108	9.24968e+07	35317100	9.4238e+07	34212996	9.34057e+07	36107864	9.0964e+07	35787528	9.41918e+07	33719320	9.08709e+07	34657056	9.7001e+07
1332	245.129	5.9142		39718756	9.10488e+07	43073616	9.43065e+07	25750354	6.12499e+07	0	0	0	0	38307836	8.63012e+07	33969504	8.32691e+07	31904036	8.01178e+07	39150032	9.40566e+07	42556688	1.01492e+08	40972000	9.28721e+07	35097824	8.96897e+07	38249840	9.13516e+07	38886792	9.18865e+07	40825692	9.33856e+07	40926036	9.03434e+07	37931896	9.35078e+07
373	342.7	5.83566		4.84511e+06	1.0459e+07	3.82957e+06	8.40552e+06	1582011	4.29757e+06	0	0	0	0	41256228	9.94495e+07	50174204	1.04569e+08	39806556	9.3778e+07	0	0	0	0	0	0	0	0	0	0	0	0	0	0	0	0	0	0
1236	184.112	2.85088		1.18393e+06	2.25338e+07	1.28237e+06	2.26967e+07	775155	1.25589e+07	0	0	0	0	5.17452e+06	9.08881e+07	5.43761e+06	9.37398e+07	4990832	9.01098e+07	30630.7	139426	45841.6	130477	119186	415545	32661.8	90158.7	41644.2	216761	39274.9	215431	140988	445977	131717	229565	71168.1	299549
756	329.182	1.16092		5.98137e+06	7.13736e+07	5.84585e+06	7.00217e+07	4.6113e+06	4.67234e+07	0	0	0	0	60925.7	65291.6	79287.5	203487	57571.3	154036	7774237	9.70014e+07	9351035	1.0481e+08	8020580	9.07317e+07	7.0032e+06	8.44525e+07	8232165	9.2897e+07	6918746	7.76489e+07	8874474	9.58543e+07	5.65579e+06	6.9059e+07	8.2316e+06	9.88032e+07
43	261.144	1.08094		20522688	9.18154e+07	21294326	8.97444e+07	14654600	5.92479e+07	0	0	0	0	81627336	2.06737e+08	71194584	1.91132e+08	64379436	2.74088e+08	3.45109e+06	1.57164e+07	3.64399e+06	1.5598e+07	3214064	1.56062e+07	3.0811e+06	1.41355e+07	3161786	1.55179e+07	2.69809e+06	1.27599e+07	3.38579e+06	1.48473e+07	2.28047e+06	1.20372e+07	3778739	9.03152e+06
1022	147.113	0.376374		9970510	2.62937e+07	9769905	2.57817e+07	9608758	2.09522e+07	0	0	0	0	32980606	8.96497e+07	34944560	9.05646e+07	33180002	8.9619e+07	683350	2.45157e+06	571579	2.67827e+06	619503	2.62582e+06	680812	2.04044e+06	877337	2.47549e+06	795849	2.26597e+06	685318	1.91821e+06	885074	2.14752e+06	681615	2.06977e+06
1336	190.107	1.78107		20963734	5.94742e+07	23242444	6.20659e+07	15566372	4.24369e+07	0	0	0	0	108071	241852	88383	81797.5	78806.4	185766	27343806	8.52243e+07	29915272	8.81045e+07	28064174	7.59067e+07	27129158	8.30579e+07	26098818	7.98485e+07	28764664	8.75133e+07	33331162	9.32997e+07	31610502	9.22327e+07	32793190	8.94582e+07
118	188.071	3.65484		12988711	3.77321e+07	13367080	3.72698e+07	7490551	2.38104e+07	0	0	0	0	40588360	1.35291e+08	46412868	1.44693e+08	43538940	1.39049e+08	1429920	4.75225e+06	1.42366e+06	4.24411e+06	1550405	4.37874e+06	1.62231e+06	4.73562e+06	1598730	4.62274e+06	1.43025e+06	4.55002e+06	1.46338e+06	4.56739e+06	1.35342e+06	4.19877e+06	1.78238e+06	4.98721e+06
1023	330.174	5.79083		0	0	0	0	0	0	0	0	0	0	23062746	8.602e+07	23490900	8.87083e+07	23068356	8.43547e+07	0	0	0	0	0	0	0	0	0	0	0	0	0	0	0	0	0	0
1335	255.944	0.37278		49995128	8.19609e+07	46135004	8.27384e+07	40707244	7.10776e+07	0	0	0	0	52386048	9.45262e+07	51264548	9.63333e+07	56845128	9.91379e+07	44006108	8.55068e+07	42385164	7.58866e+07	40726220	7.35116e+07	45080636	7.71226e+07	50458648	8.18852e+07	45038036	7.52786e+07	42842132	7.33367e+07	35912032	6.44922e+07	47205308	8.15263e+07
593	263.139	4.92163		2875319	6.49101e+07	2.84836e+06	6.47008e+07	1.89998e+06	4.18298e+07	0	0	0	0	3.43572e+06	2.82188e+07	3.41469e+06	2.88362e+07	3073935	2.69991e+07	4254600	9.4383e+07	4.29412e+06	9.58867e+07	4.16997e+06	9.41683e+07	3.0967e+06	6.65374e+07	2.14173e+06	4.89527e+07	3.92221e+06	8.60212e+07	2.83172e+06	5.26738e+07	3.67227e+06	8.19893e+07	1991850	4.55178e+07
58	233.15	0.859701		33203966	7.0969e+07	34993988	7.24429e+07	22770178	4.90496e+07	0	0	0	0	19893464	9.17236e+07	23371844	9.23118e+07	20871736	9.03106e+07	2864937	7.94914e+06	2.78132e+06	8.14474e+06	2.756e+06	7.7824e+06	2.92189e+06	8.53625e+06	3.02627e+06	8.06282e+06	3.00872e+06	7.66928e+06	2617839	6.38796e+06	2.48248e+06	6.40693e+06	2.67356e+06	6.42401e+06
1024	313.143	0.539928		12746070	3.34147e+07	12414562	3.22959e+07	10254201	2.11351e+07	0	0	0	0	31581772	8.47221e+07	33168338	8.24614e+07	29720142	7.7731e+07	2.58312e+06	6.14017e+06	2629314	6.45491e+06	2690697	6.29234e+06	2.16317e+06	5.72624e+06	2.36678e+06	5.87935e+06	2.28023e+06	5.72218e+06	2.41146e+06	6.37163e+06	2.27092e+06	5.90167e+06	2603675	6.83563e+06
126	246.145	0.674863		10469182	3.60528e+07	13399765	3.78122e+07	8662423	2.39885e+07	0	0	0	0	36265144	1.27932e+08	35981632	1.28931e+08	34146784	1.20489e+08	2.50751e+06	6.54968e+06	2762996	7.17747e+06	2.7598e+06	7.24381e+06	2.26818e+06	6.65714e+06	2.5835e+06	6.59102e+06	2.39905e+06	6.12952e+06	2.27656e+06	5.27524e+06	1.93081e+06	4.86671e+06	2266482	5.30289e+06
591	211.087	4.2444	ID: 698;Name: Pyocyanine;Molecular formula: C13H10N2O;Identification method: Pseudomonas_DB_pos.csv	1.71478e+06	2.53059e+07	2292197	4.00453e+07	1.34237e+06	2.19947e+07	0	0	0	0	0	0	0	0	0	0	1.99923e+06	3.37123e+07	1441995	2.30563e+07	1.54253e+06	2.68124e+07	3.58576e+06	6.51194e+07	3.7838e+06	7.47257e+07	4893772	9.3377e+07	4.3484e+06	7.86203e+07	4.63505e+06	9.62995e+07	4765058	9.20413e+07
537	183.611	2.73306		6432457	9.34885e+07	6.41118e+06	9.39329e+07	3.88489e+06	7.64901e+07	0	0	0	0	27144210	3.66055e+08	26645906	3.67593e+08	27064868	3.71107e+08	750768	4.25619e+06	816932	3.87036e+06	628559	3.74502e+06	676578	4.18328e+06	497473	4.05269e+06	664202	3.03973e+06	608737	3.74901e+06	467888	3.23128e+06	511849	3.75251e+06
760	239.967	0.37218		45365588	7.26e+07	42606048	7.58446e+07	36365352	6.43703e+07	0	0	0	0	41081020	7.58392e+07	40951596	7.93051e+07	43055260	7.95742e+07	40945548	7.61898e+07	37356960	6.81049e+07	37866576	6.80612e+07	41851764	7.49146e+07	43376040	7.71653e+07	43309160	7.57298e+07	41700144	7.3234e+07	36279424	6.78978e+07	42748516	7.44681e+07
689	263.139	4.92016		2875319	6.49101e+07	2.84836e+06	6.41292e+07	1.89998e+06	4.15658e+07	0	0	0	0	3.43572e+06	2.79668e+07	2.7241e+06	2.63605e+07	3073935	2.69612e+07	4254600	9.36994e+07	4.29412e+06	9.67883e+07	4.16997e+06	9.33827e+07	3.0967e+06	6.53766e+07	2.14173e+06	4.89527e+07	3.92221e+06	8.62446e+07	2.83172e+06	5.40291e+07	3.67227e+06	8.19893e+07	1991850	4.18482e+07
1557	343.198	1.34207	ID: 342;Name: Glidobactamine;Molecular formula: C15H26N4O5;Identification method: Pseudomonas_DB_pos.csv	4908840	5.52818e+07	5.13505e+06	5.55344e+07	5646193	2.78199e+07	0	0	0	0	497179	4.51695e+06	529337	4.93106e+06	456182	4.60322e+06	6723111	7.11357e+07	7066170	7.55487e+07	6.81539e+06	6.48426e+07	6.69704e+06	6.82439e+07	5677908	6.22921e+07	6843826	7.23027e+07	6046935	6.14969e+07	5926722	6.14596e+07	5746328	5.99107e+07
759	237.087	1.01601		10231756	7.50809e+07	10538054	7.31071e+07	7.49346e+06	4.9972e+07	0	0	0	0	17224546	7.47342e+07	15929607	7.40236e+07	14283465	6.92306e+07	9816445	7.10023e+07	11358382	7.85658e+07	9525140	6.97983e+07	9386009	7.4942e+07	8977258	7.22353e+07	9642790	7.11679e+07	9747463	7.3869e+07	9342032	7.03555e+07	9146323	7.18105e+07
761	197.068	0.455509		32797650	8.02981e+07	26907474	7.74114e+07	22810424	6.70339e+07	0	0	0	0	26766762	8.13974e+07	25896434	8.05653e+07	25885042	8.08582e+07	23217968	7.31735e+07	24453618	7.65297e+07	24924270	7.79192e+07	21427840	7.44563e+07	22520438	7.32941e+07	25624536	7.95157e+07	26209236	7.70242e+07	23235266	7.30626e+07	25836306	7.61383e+07
47	431.074	0.459113		54027596	8.35398e+07	38894140	6.88201e+07	26350402	5.24451e+07	0	0	0	0	36166708	5.76547e+07	29532742	5.54694e+07	30127356	5.99231e+07	32231810	6.83054e+07	38105176	7.80313e+07	39928156	7.59116e+07	35414268	7.03363e+07	40425764	7.45557e+07	39065628	7.54601e+07	43611716	7.33199e+07	31607724	6.40983e+07	43682364	7.66646e+07
276	205.118	0.812939		8392671	1.62318e+07	9452033	1.83742e+07	6.70391e+06	1.1697e+07	0	0	0	0	36648284	7.37387e+07	34650488	7.59472e+07	39466496	7.40803e+07	525654	852728	487324	616500	450467	947113	469030	681491	453581	604991	492270	747575	575717	1.0364e+06	693202	1.32694e+06	769133	1.32809e+06
56	250.178	8.81252	Name: [M+Na-H] 21.9825 m/z adduct of 228.1959 m/z;Identification method: Adduct search	24009700	7.1869e+07	29102582	7.6173e+07	26822616	7.31297e+07	27068546	8.34447e+07	30038304	8.31614e+07	29744932	8.63309e+07	30706712	8.40612e+07	29941474	8.20499e+07	27098830	7.34047e+07	23003036	6.92546e+07	25052672	7.04348e+07	24363736	7.20218e+07	27077744	7.16397e+07	21734434	6.76393e+07	23416696	6.81213e+07	25408184	6.98563e+07	28350928	7.68757e+07
51	372.927	0.450092	Name: [M+K-H] 37.9559 m/z adduct of 334.9715 m/z;Identification method: Adduct search	30108146	7.66612e+07	29469136	7.30415e+07	20700160	4.79302e+07	0	0	0	0	28254706	7.30602e+07	25289560	7.03942e+07	31043604	7.30289e+07	26580292	6.85175e+07	31952892	7.85412e+07	24224164	6.77628e+07	27213244	7.03611e+07	27803488	7.66072e+07	32324190	7.4859e+07	23943672	7.18278e+07	29084998	7.18722e+07	26041984	7.3487e+07
59	341.818	0.428281		43463344	6.88158e+07	51946212	7.2456e+07	36513592	5.07272e+07	0	0	0	0	48866676	7.76212e+07	48271256	7.52438e+07	43818780	7.28032e+07	56617428	6.61244e+07	48878840	6.96093e+07	42049272	6.35678e+07	55429760	6.39283e+07	39523780	6.31998e+07	48695696	6.7607e+07	45333100	7.1662e+07	47415060	7.21291e+07	52804428	7.16719e+07
1025	419.727	6.20485		199604	791026	200416	810913	120996	413334	0	0	0	0	20899094	6.98169e+07	19365580	7.21224e+07	17241364	6.59934e+07	0	0	0	0	0	0	0	0	0	0	0	0	0	0	0	0	0	0
540	344.182	2.95461		11677792	8.24689e+07	12005854	8.42587e+07	7024656	6.98761e+07	0	0	0	0	30620.1	16889.6	0	0	0	0	13900470	1.36898e+08	16969120	1.61678e+08	14519505	1.04902e+08	13933874	1.14934e+08	13960603	1.07568e+08	15157832	1.37925e+08	15288265	1.01593e+08	13101541	9.47773e+07	15063269	1.01622e+08
1026	652.404	5.56484		24823.5	29004.7	24580.7	28643.4	15741.9	9353.84	0	0	0	0	33040328	6.9386e+07	31956342	7.04226e+07	27551912	6.58622e+07	0	0	0	0	0	0	0	0	0	0	0	0	0	0	0	0	0	0
764	543.127	0.511437		21889940	4.55092e+07	23641060	4.59767e+07	24742458	4.04022e+07	0	0	0	0	0	0	0	0	0	0	30259158	6.25517e+07	30976458	6.54113e+07	24541516	5.63178e+07	34874520	6.859e+07	28582612	5.7324e+07	36867080	7.40903e+07	22452364	4.59327e+07	24754622	5.21983e+07	25327636	5.07829e+07
937	343.198	1.34279	ID: 342;Name: Glidobactamine;Molecular formula: C15H26N4O5;Identification method: Pseudomonas_DB_pos.csv	4908840	5.70823e+07	5.13505e+06	5.7449e+07	4568325	2.49131e+07	0	0	0	0	497179	4.68037e+06	529337	5.08102e+06	456182	4.75466e+06	6723111	7.18304e+07	7066170	7.62105e+07	6.81539e+06	6.84628e+07	6.69704e+06	6.95435e+07	5677908	6.45659e+07	6843826	7.38374e+07	6046935	6.47786e+07	5926722	6.43761e+07	5746328	6.20317e+07
487	196.121	3.76539		3664150	5.75848e+07	3.48611e+06	5.45366e+07	2.54525e+06	3.13014e+07	0	0	0	0	189717	2.34367e+06	173518	2.10283e+06	132566	2.01111e+06	3952924	6.25081e+07	4.16919e+06	6.45879e+07	3.81382e+06	6.21659e+07	4336657	7.18869e+07	4261011	6.75904e+07	5.54202e+06	8.32953e+07	5.2881e+06	7.973e+07	5.32604e+06	9.04755e+07	4.63154e+06	7.14144e+07
74	343.198	1.34351	ID: 342;Name: Glidobactamine;Molecular formula: C15H26N4O5;Identification method: Pseudomonas_DB_pos.csv	4908840	5.82128e+07	5.13505e+06	5.94371e+07	3.41789e+06	2.27673e+07	0	0	0	0	497179	4.82651e+06	529337	5.20012e+06	456182	4.90368e+06	6723111	7.34666e+07	7066170	7.57993e+07	6.81539e+06	7.07479e+07	6.69704e+06	6.88755e+07	5677908	6.60628e+07	6843826	7.50781e+07	6046935	6.6103e+07	5926722	6.63483e+07	5746328	6.43156e+07
1029	384.871	4.42739		68117.1	122310	33989.6	49627.7	15078.8	9424.24	0	0	18094.2	9711.34	7917691	6.45549e+07	9314070	6.99692e+07	8589081	6.70929e+07	0	0	0	0	0	0	0	0	0	0	0	0	32802.4	18581.2	0	0	0	0
592	299.08	3.24138		7999614	7.40562e+07	8.18026e+06	7.56298e+07	5.86074e+06	6.87628e+07	3165315	6.27477e+07	3.31292e+06	6.39488e+07	4.77199e+06	6.42256e+07	4.47833e+06	6.65037e+07	4.86041e+06	6.66456e+07	7.25271e+06	7.54707e+07	7282852	7.01552e+07	8561750	7.8963e+07	8.22437e+06	7.91242e+07	9218445	7.92493e+07	7230710	6.62918e+07	9998798	5.29349e+07	9420726	8.11402e+07	8620394	7.77809e+07
1027	540.309	6.35899		43918.1	162837	25855.8	76599.2	0	0	0	0	0	0	10732450	6.66159e+07	12064281	6.96655e+07	9407716	6.45498e+07	0	0	0	0	0	0	0	0	0	0	0	0	0	0	0	0	0	0
89	141.016	0.811231		14285323	4.88043e+07	13040941	4.53721e+07	12430912	3.6936e+07	0	0	0	0	20598264	8.38029e+07	21572562	8.78525e+07	25356590	9.06952e+07	0	0	0	0	0	0	0	0	0	0	0	0	0	0	0	0	0	0
86	138.055	4.69414		16037439	4.94796e+07	15843846	4.76435e+07	10152128	3.20922e+07	37454.6	135500	20632.8	109406	147011	456988	124798	380522	136632	441597	19084700	6.00263e+07	18561474	6.29342e+07	18773852	5.77859e+07	20043270	6.65003e+07	15837576	5.05922e+07	21023602	7.03313e+07	22037668	7.3544e+07	28524156	9.45788e+07	19232860	6.61726e+07
1341	286.176	4.086		13752112	4.92954e+07	11817781	4.95559e+07	8092565	3.23171e+07	0	0	0	0	482422	2.16982e+06	519572	2.12213e+06	499451	2.07747e+06	16384505	6.54545e+07	16465230	6.71831e+07	15959372	6.25154e+07	14676220	5.99814e+07	13673732	5.60073e+07	15736870	5.95381e+07	16056573	6.14668e+07	12810866	5.41529e+07	15156417	6.11088e+07
1028	263.635	3.86831		608260	1.40229e+06	368036	831179	116525	190849	0	0	0	0	29921802	6.52273e+07	30524880	6.57203e+07	27056352	6.37463e+07	0	0	0	0	0	0	0	0	0	0	0	0	0	0	0	0	0	0
200	189.123	0.863947		11953160	2.53116e+07	11784291	2.41257e+07	7829350	1.5685e+07	0	0	0	0	54318344	1.07243e+08	49443820	1.08605e+08	52775284	1.05023e+08	263591	663824	329763	735866	369636	694739	317246	656750	313521	617539	276082	643256	305573	578167	314333	459749	263052	580272
1342	302.161	4.68973		23526512	7.62026e+07	25720922	7.82503e+07	17809888	5.43283e+07	0	0	0	0	1.19944e+06	2.98077e+06	1.06215e+06	3.17909e+06	1.08243e+06	2.86368e+06	21439652	6.45653e+07	20744456	6.75777e+07	21580244	6.22757e+07	18742822	5.53024e+07	19338064	6.01267e+07	14686752	4.59347e+07	19050624	6.30687e+07	14318681	4.21243e+07	20862506	6.46456e+07
62	491.217	4.42337		18980840	6.57308e+07	18358690	6.50434e+07	12017861	4.15945e+07	0	0	0	0	24525106	8.37161e+07	27810998	8.87909e+07	24680730	8.42802e+07	15536387	5.1624e+07	15512951	5.39515e+07	16052725	5.01471e+07	16172556	5.36401e+07	15942676	5.92177e+07	17909246	6.02952e+07	19551080	6.93185e+07	18025470	6.30862e+07	18912190	6.39089e+07
816	229.155	4.08978		5.61872e+06	5.36042e+07	4930694	5.36163e+07	3390340	3.40711e+07	0	0	0	0	7097293	9.64402e+07	6.94137e+06	9.90108e+07	6.67529e+06	9.40887e+07	5539855	4.68342e+07	4.8011e+06	4.18624e+07	5048165	3.40774e+07	3.43297e+06	2.1724e+07	3.18005e+06	3.11764e+07	3401806	3.0139e+07	5.10771e+06	4.15818e+07	3.30555e+06	2.97531e+07	5.52104e+06	4.62629e+07
186	288.192	4.77201		13249825	2.72161e+07	13059110	2.87309e+07	8913440	1.8161e+07	0	0	0	0	44177860	9.8675e+07	51131424	1.09905e+08	43039696	1.00939e+08	775143	1.46276e+06	840154	1.61112e+06	735542	1.5058e+06	606706	1.29118e+06	722590	1.42037e+06	543215	1.03266e+06	741801	1.44616e+06	572739	1.19718e+06	721120	1.49817e+06
957	227.103	2.55334		12332595	4.96021e+07	13513750	5.2524e+07	8054485	3.79899e+07	0	0	0	0	11513830	4.6177e+07	13766537	5.02151e+07	12324931	4.8267e+07	12730076	5.87669e+07	13742999	6.40896e+07	12826080	4.95036e+07	13698826	5.53489e+07	13249111	5.28074e+07	12964450	6.25626e+07	14128655	5.39548e+07	12786788	4.94569e+07	12316601	4.91778e+07
766	364.065	0.564296		10039940	4.20835e+07	11083029	4.43494e+07	9088805	3.33841e+07	0	0	0	0	433742	863745	509099	950884	408248	844402	16812708	5.86186e+07	18333644	6.65787e+07	18866806	6.0057e+07	15024437	6.20765e+07	15201724	5.49879e+07	17169998	6.35227e+07	10880585	4.10716e+07	11162570	4.33583e+07	8967010	3.84584e+07
1030	231.623	0.533894		5.39537e+06	2.02814e+07	5347155	2.11024e+07	3567925	1.34783e+07	0	0	0	0	14211841	6.28403e+07	15475846	6.179e+07	15114248	6.09797e+07	1.72878e+06	6.90068e+06	1.70805e+06	7.06737e+06	1818796	6.80413e+06	345161	1.06835e+06	312063	1.02068e+06	363990	1.09307e+06	0	0	51264.2	56132.2	0	0
1345	279.159	9.19905		31027668	5.90532e+07	35322528	6.08477e+07	44439540	6.86656e+07	42476328	6.32699e+07	33126796	6.03702e+07	37135324	6.55394e+07	33078166	5.72345e+07	39358272	6.24632e+07	32381110	6.02716e+07	28975338	5.62042e+07	37330532	6.32234e+07	29952322	5.73292e+07	31632552	5.8373e+07	41848556	6.44712e+07	30890936	5.99026e+07	32701398	5.70821e+07	38533764	6.58867e+07
65	229.155	2.69082		13344895	6.25028e+07	13513553	6.23294e+07	8882216	2.92466e+07	0	0	0	0	17825392	8.62503e+07	17986090	8.69685e+07	18033730	8.49089e+07	8884546	3.96605e+07	8420576	3.12425e+07	9954257	4.02187e+07	13556532	6.66826e+07	13435436	6.02408e+07	15080927	4.88632e+07	12054305	5.63092e+07	12358592	5.86386e+07	12527335	5.46244e+07
67	227.103	2.55406		12332595	6.10857e+07	13513750	6.2752e+07	7861845	2.15825e+07	0	0	0	0	11513830	5.57361e+07	13766537	5.94317e+07	12324931	5.55971e+07	12730076	6.03752e+07	13742999	4.1804e+07	12826080	6.17116e+07	13698826	6.24525e+07	13249111	6.17551e+07	12964450	3.82002e+07	14128655	6.71885e+07	12786788	6.03426e+07	12316601	6.0289e+07
1344	459.26	5.91929		6.60841e+06	4.90075e+07	7.51585e+06	5.00308e+07	4.12692e+06	3.25355e+07	0	0	0	0	322458	1.8576e+06	246504	1.89139e+06	244683	1.72332e+06	7.52157e+06	6.10605e+07	9760799	6.55858e+07	7.47511e+06	5.90687e+07	7.46647e+06	5.64573e+07	7.29207e+06	5.94109e+07	7013438	5.08988e+07	8002976	6.28689e+07	6780573	4.73022e+07	8273760	6.48446e+07
1558	401.203	3.16164		7.55435e+06	3.96976e+07	7.34482e+06	4.03894e+07	3.65569e+06	2.90616e+07	0	0	0	0	261634	1.28516e+06	304752	1.35027e+06	258771	1.16124e+06	7.40835e+06	5.3177e+07	7895925	6.08588e+07	8281122	4.35752e+07	8406134	5.08367e+07	7.95795e+06	4.77045e+07	6073915	4.91106e+07	9615306	4.49864e+07	7904144	3.85983e+07	9767453	4.65782e+07
[truncated: 920 more rows]
