# Supplementary material for: The plant pathogen Pseudomonas aeruginosa triggers a DELLA-dependent seed germination arrest in Arabidopsis
Source: eLife. 2018 Aug 28;7:e37082. doi: 10.7554/eLife.37082 (PMC6128175; doi:10.7554/eLife.37082)
Supplement: Supplementary file 4. [file elife-37082-supp4.xlsx]

## Sheet: OPLSDA_loadings_analysis 1
List of most discriminant features determined by OPLSDA in active (PAO1, ΔpqsA) vs non-active (ΔambE, ΔlasIΔrhlI) extracts.
Each feature were annotated according to their mass and their retention time (m/z @ RT).
AMB (rank #5) is one of the most discriminant feature between active and non-active extracts.
Ranking	Features	Loading values
#1	260.1645@8.85	-0.519222
#2	286.1802@8.91	-0.250051
#3	288.1958@8.96	-0.225875
#4	270.1852@8.93	-0.203074
#5	327.122@0.46	-0.192452
#6	225.0641@8.02	-0.179687
#7	272.202@8.96	-0.140091
#8	274.1801@8.9	-0.128019
#9	258.1489@8.78	-0.125035
#10	150.0584@0.63	-0.123962
#11	196.0639@0.46	-0.120967
#12	244.1699@8.8	-0.119913
#13	162.055@5.65	-0.103857
#14	160.0757@4.41	-0.0926366
#15	292.1543@9.11	-0.085567
#16	136.0758@6.48	-0.081202
#17	211.0884@3.83	-0.0807484
#18	314.2114@9.01	-0.074055
#19	668.4217@9.18	-0.0737449
#20	359.2792@9.18	-0.0697615
#21	176.0707@5.03	-0.0695435
#22	391.1204@0.46	-0.0667155
#23	291.1702@8.94	-0.0649194
#24	190.1074@1.78	-0.063472
#25	298.2167@9.05	-0.0625678
#26	414.2348@4.21	-0.0603882
#27	313.1523@8.94	-0.0589078
#28	251.0775@2.4	-0.0583439
#29	247.0478@8.02	-0.0557357
#30	232.1333@7.96	-0.0533882
#31	254.0924@4.07	-0.0518038
#32	162.0549@5.38	-0.0514203
#33	246.1489@8.72	-0.0505367
#34	207.6211@4.21	-0.0489701
#35	279.134@3.53	-0.0489375
#36	242.154@8.78	-0.0486532
#37	178.0499@5.65	-0.0469106
#38	138.055@4.69	-0.0451252
#39	197.1285@4.44	-0.043642
#40	139.9147@0.42	-0.0433967
#41	132.102@0.99	-0.0429498
#42	132.102@0.95	-0.0429498
#43	673.3767@9.18	-0.0420143
#44	265.0794@2	-0.0415409
#45	300.1958@8.95	-0.0414271
#46	180.0656@5.37	-0.0409195
#47	318.1648@4.46	-0.0397021
#48	213.0659@7.49	-0.0396189
#49	440.2505@4.63	-0.03961
#50	522.364@9.27	-0.0394792
#51	228.0972@0.57	-0.0390252
#52	273.0594@2.41	-0.0388054
#53	148.0604@0.48	-0.0386155
#54	148.0604@0.52	-0.0386155
#55	491.2172@4.42	-0.0381393
#56	216.1384@7.45	-0.0377455
#57	170.1175@5.33	-0.0375351
#58	305.0227@5.17	-0.0373422
#59	290.1384@8.98	-0.0358223
#60	245.1285@5.91	-0.034884
#61	152.0707@4.25	-0.0329758
#62	330.1735@6.33	-0.0329191
#63	188.1283@5.33	-0.0326096
#64	553.3346@5.77	-0.032581
#65	243.0976@2.01	-0.0324751
#66	207.0552@8.02	-0.0315543
#67	212.0894@1.79	-0.031009
#68	260.1646@9.16	-0.0309049
#69	210.1104@5.33	-0.0297183
#70	211.0866@3.98	-0.0291161
#71	401.2031@3.17	-0.0290251
#72	212.0899@3.75	-0.0288337
#73	407.1926@3.33	-0.0287207
#74	401.2031@3.16	-0.0286748
#75	197.0676@0.46	-0.0286335
#76	259.0925@0.83	-0.0285802
#77	530.2975@6.75	-0.0281352
#78	560.2929@4.82	-0.0281293
#79	527.3193@9.27	-0.0274634
#80	286.1802@9.15	-0.0274321
#81	493.1777@0.61	-0.0271202
#82	229.1547@4.09	-0.0270267
#83	247.1289@2.27	-0.0269864
#84	196.0945@4.42	-0.026342
#85	344.1817@3.32	-0.025493
#86	504.9879@0.46	-0.0252817
#87	265.0794@1.99	-0.0251211
#88	224.0819@7.23	-0.025113
#89	379.1901@4.8	-0.0250482
#90	501.2583@6.7	-0.0250245
#91	586.177@0.46	-0.0248237
#92	260.1646@9.19	-0.0246795
#93	286.1802@9.2	-0.0244854
#94	503.1209@0.49	-0.0241204
#95	459.245@4.42	-0.0236357
#96	344.1817@3.7	-0.0236224
#97	411.2602@5.36	-0.0229891
#98	299.0801@3.24	-0.0227697
#99	166.0533@0.43	-0.0226989
#100	172.0968@1.8	-0.0225354
#101	277.1709@5.77	-0.0224877
#102	280.65@4.82	-0.0222958
#103	486.256@4.38	-0.0221595
#104	417.1981@2.86	-0.0219621
#105	378.1329@1.03	-0.0219414
#106	245.077@0.65	-0.0215438
#107	156.102@4.42	-0.0207597
#108	389.1667@0.73	-0.0207126
#109	635.3224@4.44	-0.0205405
#110	294.2064@9.13	-0.0203528
#111	260.1646@9.46	-0.0199712
#112	659.3399@6.33	-0.0199624
#113	307.0793@3	-0.0199062
#114	212.8424@0.39	-0.0195998
#115	552.0103@0.46	-0.0190589
#116	393.1157@0.46	-0.018903
#117	278.1423@4.85	-0.0188071
#118	455.2139@4.65	-0.0183873
#119	319.6494@1.58	-0.0183377
#120	440.2506@3.31	-0.01807
#121	346.0548@0.77	-0.0178013
#122	245.1285@5.7	-0.0177773
#123	355.1976@1.25	-0.017668
#124	477.2193@3.57	-0.0176245
#125	376.2231@6.19	-0.0173832
#126	405.1982@0.97	-0.0167719
#127	250.1778@8.81	-0.0166127
#128	288.1449@4.76	-0.0159976
#129	366.166@3.35	-0.0158009
#130	455.2138@5.08	-0.0157937
#131	223.9888@0.37	-0.0156596
#132	193.0973@4.75	-0.0155136
#133	700.0446@0.46	-0.0154236
#134	276.1597@8.93	-0.0154124
#135	204.0093@0.43	-0.0150526
#136	182.9852@0.93	-0.0148878
#137	240.8662@0.43	-0.014867
#138	265.6523@6.75	-0.0148237
#139	567.9839@0.46	-0.0147026
#140	211.0866@4.24	-0.0146327
#141	527.1324@0.6	-0.0145743
#142	211.0866@4.51	-0.0145636
#143	201.0871@0.89	-0.0144489
#144	201.0871@0.87	-0.0144489
#145	156.0768@0.43	-0.0144292
#146	211.0865@5.03	-0.0144078
#147	307.0793@2.8	-0.01431
#148	302.6526@5.11	-0.0141872
#149	141.9129@0.42	-0.0141261
#150	477.2381@4.57	-0.0141122
#151	530.2976@6.34	-0.0140276
#152	179.1104@3.67	-0.0137183
#153	211.0866@4.49	-0.0135847
#154	212.103@1.03	-0.013548
#155	252.6263@3.78	-0.0135093
#156	546.2408@3.75	-0.0134108
#157	530.0279@0.46	-0.0133641
#158	199.1077@1.06	-0.0133026
#159	174.8904@0.4	-0.0130742
#160	174.8916@0.4	-0.0130742
#161	234.085@1.03	-0.0130586
#162	273.6239@3.75	-0.0130222
#163	253.1294@0.45	-0.012998
#164	356.1453@2.82	-0.0129302
#165	231.1704@3.44	-0.0128081
#166	140.0343@1	-0.0127623
#167	344.2436@8.95	-0.0127432
#168	371.2402@1.24	-0.0126627
#169	319.166@4.45	-0.0125686
#170	416.2141@0.79	-0.0125241
#171	473.276@6.56	-0.012346
#172	205.0818@0.45	-0.0122946
#173	357.2132@3.67	-0.012244
#174	211.0865@4.96	-0.0122094
#175	205.1185@0.81	-0.0121611
#176	247.1289@0.63	-0.0121609
#177	211.1442@5.29	-0.012141
#178	431.0736@0.46	-0.01213
#179	136.1121@8.92	-0.0120264
#180	504.2454@3.78	-0.0118359
#181	459.2603@5.92	-0.0117859
#182	298.1414@8.93	-0.0115722
#183	274.2739@8.8	-0.0115317
#184	198.0598@0.46	-0.0115279
#185	323.0639@0.76	-0.0114549
#186	404.1601@0.46	-0.0112315
#187	361.1099@0.45	-0.0112156
#188	196.1207@3.77	-0.0109063
#189	439.2917@6.25	-0.0108724
#190	560.2717@5.36	-0.0107723
#191	150.1278@8.91	-0.0106267
#192	243.134@4.7	-0.0105251
#193	243.134@4.7_1	-0.0105251
#194	140.9617@0.37	-0.010437
#195	489.271@5.63	-0.0103353
#196	140.0682@2	-0.0103196
#197	231.6227@0.78	-0.0102043
#198	288.2896@8.82	-0.0101944
#199	312.1918@3.02	-0.010134
#200	207.074@1	-0.0101261
#201	139.9879@8.83	-0.0101155
#202	139.9879@8.81	-0.0101155
#203	371.702@6.08	-0.0101101
#204	201.0083@1.29	-0.0100874
#205	198.0612@0.37	-0.0100638
#206	171.993@1.23	-0.010048
#207	141.9834@8.84	-0.00984449
#208	222.6265@4.06	-0.00976996
#209	220.629@3.3	-0.00968529
#210	258.1447@0.49	-0.00953417
#211	326.6869@4.84	-0.00940264
#212	223.0637@8.64	-0.00937917
#213	428.2142@0.75	-0.00911278
#214	348.1765@1.42	-0.00909703
#215	444.2455@4.06	-0.00906925
#216	345.1852@2.96	-0.0089369
#217	231.1705@0.97	-0.0087635
#218	167.0928@0.51	-0.00869505
#219	342.2389@5.52	-0.0085418
#220	399.2603@5.34	-0.00850974
#221	297.0825@8.82	-0.00850004
#222	242.1499@4.13	-0.00841399
#223	171.0992@4.78	-0.00840916
#224	341.818@0.43	-0.0084069
#225	371.2402@1.61	-0.0084068
#226	313.1427@0.54	-0.0084039
#227	245.186@4.89	-0.0083458
#228	328.2231@5.09	-0.00834506
#229	140.0682@5.91	-0.00819229
#230	280.6395@5.36	-0.00818042
#231	549.2437@4.98	-0.00814908
#232	156.0421@0.4	-0.00809486
#233	171.9929@0.81	-0.00804779
#234	257.6472@5.06	-0.00798412
#235	173.0921@0.57	-0.00785623
#236	635.34@5.63	-0.00780145
#237	328.2231@4.95	-0.00776891
#238	207.0176@8.86	-0.0076026
#239	228.2323@9.22	-0.00758395
#240	167.0129@0.37	-0.00753615
#241	243.1338@2.88	-0.00751205
#242	151.0353@0.37	-0.00747847
#243	327.1585@0.95	-0.00741344
#244	156.9907@8.81	-0.00740741
#245	184.1123@2.85	-0.0072735
#246	196.1697@8.79	-0.00726638
#247	312.1918@3.29	-0.00722643
#248	251.1001@3.81	-0.00714973
#249	213.0748@0.41	-0.00709188
#250	233.1499@2.69	-0.00705909
#251	153.0329@0.37	-0.00694896
#252	183.6105@2.79	-0.00694667
#253	334.6843@6.08	-0.00692537
#254	209.1034@0.46	-0.00689546
#255	451.0585@0.46	-0.00674669
#256	343.1175@0.45	-0.00670458
#257	312.1918@3.17	-0.0066954
#258	401.2033@4.27	-0.00666202
#259	143.9969@0.37	-0.00653528
#260	346.0207@0.5	-0.00652636
#261	228.1565@1.98	-0.00652112
#262	214.0896@8.81	-0.00651499
#263	144.1384@6.54	-0.00646017
#264	171.993@1.29	-0.00644143
#265	293.1658@5.04	-0.00643223
#266	236.9387@0.15	-0.0063416
#267	326.687@5.05	-0.00632791
#268	227.1025@0.72	-0.00632495
#269	175.1078@0.92	-0.00616974
#270	257.6472@5.66	-0.00615226
#271	152.036@0.37	-0.00608806
#272	145.1336@5.54	-0.00603972
#273	603.3139@4.69	-0.00597937
#274	226.9515@9.48	-0.00596197
#275	331.1184@0.51	-0.00595575
#276	213.8473@0.42	-0.0059381
#277	467.0323@0.46	-0.00587021
#278	182.9852@10.21	-0.00585874
#279	302.1607@4.69	-0.00584961
#280	235.119@0.79	-0.00584527
#281	277.172@5.16	-0.0058089
#282	172.9771@0.78	-0.0057207
#283	236.9387@0.11	-0.00561246
#284	244.0929@0.54	-0.00540955
#285	316.2119@8.9	-0.0053961
#286	145.1336@5.69	-0.00536419
#287	371.2004@6.07	-0.00535097
#288	233.1499@2.26	-0.00533488
#289	141.9587@7.78	-0.00531859
#290	286.1764@2.83	-0.00526019
#291	191.1642@8.1	-0.0052485
#292	242.1863@3.49	-0.00517706
#293	196.6224@3.76	-0.00516696
#294	265.0157@0.37	-0.00506139
#295	184.9856@3.72	-0.00504061
#296	294.679@6.03	-0.00499172
#297	160.1332@0.53	-0.00496973
#298	408.1767@3.77	-0.00496082
#299	652.3666@4.84	-0.00489318
#300	411.2602@4.46	-0.00482899
#301	228.1343@3.14	-0.00481551
#302	261.1234@4.32	-0.00480927
#303	207.0317@2.6	-0.00477361
#304	344.1817@3.3	-0.00477297
#305	184.9856@8.55	-0.00476302
#306	254.1611@1.23	-0.00472743
#307	154.0838@0.97	-0.00469769
#308	145.1336@5.83	-0.00465938
#309	261.1445@1.08	-0.00465118
#310	491.2497@5.64	-0.0046438
#311	174.055@0.95	-0.004531
#312	442.7692@0.43	-0.00450481
#313	288.6789@5.6	-0.00444143
#314	741.3927@6.12	-0.00437937
#315	171.992@0.36	-0.00433118
#316	159.5522@0.47	-0.004287
#317	171.993@1.13	-0.00420898
#318	169.9774@8.57	-0.00403434
#319	444.2455@4.32	-0.00397153
#320	327.1876@4.86	-0.00392286
#321	327.1875@4.85	-0.00392286
#322	403.1824@1	-0.0039083
#323	245.1132@0.51	-0.0038211
#324	577.2466@1.21	-0.00379643
#325	251.1504@1.59	-0.00379349
#326	261.1445@2.87	-0.00379159
#327	246.1122@4.42	-0.00379002
#328	145.1336@5.58	-0.00376281
#329	268.104@0.93	-0.00372652
#330	304.8943@10.74	-0.0037006
#331	319.6659@4.46	-0.00361944
#332	189.1231@2.26	-0.0035959
#333	288.1918@4.77	-0.00357174
#334	236.1501@1.18	-0.00353627
#335	182.9852@10.15	-0.00348478
#336	288.6789@5.83	-0.00347408
#337	237.087@1.02	-0.00345382
#338	149.0233@8.88	-0.00344336
#339	130.9665@8.52	-0.00341974
#340	466.2277@4.06	-0.00340434
#341	300.0798@3.75	-0.00338623
#342	390.187@2.97	-0.00335217
#343	242.8641@0.43	-0.00334667
#344	130.05@0.69	-0.00334333
#345	344.1817@2.95	-0.00331608
#346	275.8486@0.43	-0.00329532
#347	146.0924@0.55	-0.00324659
#348	329.182@1.16	-0.00321944
#349	552.2303@4.02	-0.00318753
#350	141.9587@6.03	-0.00315379
#351	199.988@0.2	-0.0031363
#352	218.0458@0.72	-0.00312435
#353	299.0801@6.1	-0.00303502
#354	364.6011@4.12	-0.00301011
#355	326.2075@4.65	-0.00295865
#356	674.3492@4.9	-0.00295105
#357	270.9196@0.37	-0.00294859
#358	217.0821@0.58	-0.002936
#359	130.9666@0.19	-0.00289504
#360	462.1657@0.48	-0.00284768
#361	236.9387@2.99	-0.00283777
#362	289.1269@1.2	-0.0027719
#363	437.2031@3.55	-0.00275541
#364	140.0682@4.31	-0.00275262
#365	254.1611@1.6	-0.00272326
#366	171.993@0.16	-0.00265979
#367	171.993@0.15	-0.00265979
#368	662.0888@0.46	-0.00265658
#369	201.0083@0.14	-0.00256426
#370	585.3245@5.07	-0.0025611
#371	130.9666@0.2	-0.00243393
#372	431.214@4.05	-0.00242671
#373	289.6464@4.76	-0.00242193
#374	188.0684@1.78	-0.0023934
#375	376.1868@6.44	-0.00237302
#376	483.2872@6.4	-0.00237223
#377	439.1861@0.46	-0.00237081
#378	181.9882@0.37	-0.0023665
#379	199.1134@2.78	-0.00228904
#380	231.0978@0.84	-0.00227952
#381	277.0855@0.72	-0.00219407
#382	222.6264@4.31	-0.00216308
#383	136.0758@0.79	-0.0021524
#384	152.0332@0.7	-0.00211598
#385	189.1232@2.6	-0.00211087
#386	347.1925@2.5	-0.00209913
#387	231.0977@0.57	-0.00206861
#388	387.224@3.36	-0.0020073
#389	140.0682@5.3	-0.00199303
#390	294.939@10.97	-0.00199058
#391	384.5366@4.39	-0.00197065
#392	384.871@4.43	-0.00195842
#393	402.2347@4.15	-0.00193743
#394	130.9665@8.06	-0.00186194
#395	232.1256@0.81	-0.00181877
#396	149.0597@1.79	-0.00179474
#397	145.1336@5.5	-0.00169107
#398	221.0915@1.15	-0.00167412
#399	273.1493@4.18	-0.00166536
#400	430.1756@0.77	-0.00166535
#401	373.1719@0.65	-0.00166255
#402	250.1163@3.14	-0.00153614
#403	207.0316@0.16	-0.00153178
#404	300.202@4.51	-0.00152201
#405	345.6872@4.03	-0.00151808
#406	166.0863@1.81	-0.00151174
#407	285.1142@0.44	-0.00147964
#408	347.1924@1.26	-0.00146186
#409	170.0965@9.22	-0.00139737
#410	139.9879@8.57	-0.00139421
#411	201.0083@0.06	-0.00137786
#412	172.9771@0.08	-0.00124046
#413	145.1336@8.78	-0.00122526
#414	320.1819@2.18	-0.0011808
#415	428.7246@5.45	-0.00113015
#416	263.0874@0.47	-0.00111952
#417	198.94@0.37	-0.0010761
#418	236.9387@2.37	-0.00106688
#419	419.949@0.45	-0.00105422
#420	215.1392@2.03	-0.000911872
#421	199.9714@0.37	-0.000867339
#422	499.2588@5.18	-0.000864999
#423	172.1206@0.78	-0.000837742
#424	514.2874@5.66	-0.000806318
#425	178.1227@2.01	-0.00076382
#426	230.1582@2.7	-0.000753266
#427	318.6384@5.61	-0.000742535
#428	245.0785@8.88	-0.000714281
#429	171.993@1.4	-0.000704498
#430	286.1762@4.09	-0.000686531
#431	196.0639@1	-0.000682011
#432	553.3346@6.13	-0.000670478
#433	184.9856@9.61	-0.000628033
#434	199.988@0.17	-0.000516357
#435	376.8023@0.41	-0.000496618
#436	376.8055@0.41	-0.000496618
#437	169.0761@5.02	-0.000479245
#438	256.0016@0.45	-0.000425445
#439	175.119@0.42	-0.000352846
#440	184.9856@8.83	-0.000313436
#441	578.2856@4.76	-0.000259414
#442	264.1319@4.11	-0.000190723
#443	282.9104@9.12	-0.000179659
#444	328.2232@4.7	-0.000177342
#445	205.0972@3.65	-0.000160973
#446	141.9587@8.33	-9.96672e-05
#447	203.1389@2.04	-9.55436e-05
#448	338.1455@4.12	-8.19594e-05
#449	241.9996@0.37	-6.35923e-05
#450	199.988@0.14	0.000153596
#451	214.0032@0.55	0.000163434
#452	316.1868@3.13	0.000172745
#453	314.1787@6.55	0.000213158
#454	377.1936@4.39	0.000218246
#455	628.3303@5.28	0.000251481
#456	339.6641@4.3	0.000339725
#457	251.1504@1.68	0.00034552
#458	213.0183@0.37	0.000376815
#459	249.0846@2.56	0.000428478
#460	545.2937@4.16	0.000462486
#461	627.35@6.56	0.0005958
#462	203.139@2.54	0.000677837
#463	266.0169@0.37	0.000733002
#464	314.6686@5.28	0.000750206
#465	469.0303@0.46	0.0007593
#466	506.9865@0.46	0.00076132
#467	341.2185@0.48	0.000883367
#468	318.1468@5.43	0.000984945
#469	188.0706@3.65	0.00100133
#470	178.1227@1.61	0.00101127
#471	178.1227@1.11	0.00108667
#472	246.145@2.26	0.00110025
#473	199.988@0.76	0.00110271
#474	215.1392@1.83	0.00115549
#475	431.2139@2.91	0.00116421
#476	189.1234@0.86	0.00119827
#477	229.1547@3.43	0.00122871
#478	332.218@4.95	0.00124191
#479	199.1693@9.02	0.00127382
#480	327.2109@3.91	0.00133743
#481	150.1278@8.82	0.00135405
#482	376.1901@4.3	0.00135697
#483	277.1703@6.13	0.00137114
#484	286.1763@1.68	0.0013822
#485	318.1662@3.99	0.00146583
#486	213.1462@8.1	0.00153096
#487	361.6627@5.36	0.0016007
#488	186.9563@0.15	0.00167636
#489	523.2554@6.24	0.00168817
#490	340.1799@4.05	0.0017304
#491	249.0846@2.55	0.00176832
#492	229.1184@3.81	0.00182983
#493	229.1184@3.78	0.00182983
#494	326.7051@5.57	0.00183887
#495	279.1708@5.59	0.00184223
#496	243.1339@4.88	0.00184827
#497	184.9856@0.14	0.00187217
#498	184.9856@0.17	0.00188046
#499	178.1226@0.53	0.00188597
#500	185.0235@0.37	0.0019595
#501	427.2915@5.68	0.00207986
#502	205.0172@9.2	0.00208588
#503	168.0072@0.7	0.00209305
#504	194.1177@0.49	0.00212368
#505	139.9879@9.22	0.00212508
#506	262.1397@0.66	0.00212649
#507	317.1345@4.78	0.00214147
#508	293.098@0.48	0.00223628
#509	141.9587@7.67	0.00224691
#510	245.1862@4.53	0.00226684
#511	276.6187@4	0.0022906
#512	334.161@0.69	0.00230286
#513	207.0316@0.18	0.00241422
#514	260.1969@0.86	0.0024501
#515	343.8162@0.43	0.00245992
#516	163.9906@9.05	0.00247263
#517	491.2503@5.9	0.00247305
#518	147.1128@0.38	0.00247404
#519	279.1592@9.2	0.00248699
#520	168.092@1.78	0.0025238
#521	175.119@0.6	0.00260745
#522	211.1441@5.4	0.00264901
#523	267.109@0.48	0.00280447
#524	149.0233@9.2	0.00282714
#525	343.2341@0.79	0.00283088
#526	332.1817@3.56	0.00284198
#527	237.087@0.99	0.0028558
#528	154.9902@9	0.00289434
#529	605.9395@0.45	0.00305314
#530	226.9515@9.79	0.00309868
#531	370.1758@0.44	0.00311444
#532	145.1336@4.49	0.00314288
#533	265.1545@1.78	0.00323201
#534	283.0327@0.65	0.00327841
#535	303.1662@1.27	0.00332406
#536	376.1715@4.1	0.00334163
#537	185.0921@1	0.00339788
#538	156.0768@0.53	0.00346633
#539	571.3085@4.74	0.00348465
#540	160.0758@1.68	0.00349625
#541	178.1227@0.21	0.00352543
#542	158.5357@0.47	0.00356321
#543	314.171@1.01	0.0035775
#544	519.23@3.81	0.00362982
#545	246.145@2	0.00365235
#546	158.0029@0.93	0.00379527
#547	347.1925@1.05	0.00382535
#548	145.1336@5.86	0.00388808
#549	223.1064@3.01	0.00391274
#550	237.1301@0.87	0.00402152
#551	176.9719@0.78	0.00407567
#552	514.2874@5.07	0.00410346
#553	182.0813@0.79	0.00413116
#554	140.0682@1.95	0.00414016
#555	167.5409@0.46	0.00418133
#556	219.1342@1.87	0.0042032
#557	147.5161@0.37	0.00422046
#558	182.0293@0.53	0.00423768
#559	281.0507@0.04	0.00424199
#560	299.0801@5.9	0.00426816
#561	199.1078@1.61	0.00428638
#562	244.1908@8.44	0.00429316
#563	298.0829@8.32	0.00440525
#564	263.1391@4.92	0.00442044
#565	263.1389@4.92	0.00442044
#566	226.155@0.79	0.00448822
#567	385.2446@4.72	0.00454291
#568	231.1705@3.73	0.00458807
#569	307.0793@2.96	0.00459333
#570	171.1128@3.78	0.00459373
#571	195.1232@0.7	0.00466021
#572	318.1737@5.63	0.004686
#573	346.1977@3.96	0.00473999
#574	242.1@2.78	0.00482418
#575	397.9584@0.45	0.00492038
#576	299.0801@5.76	0.00492513
#577	675.2827@4.12	0.00493388
#578	269.1609@0.76	0.00494687
#579	225.0599@8.43	0.00499319
#580	172.9771@2.98	0.00503069
#581	279.6681@6.41	0.00508407
#582	263.1061@0.7	0.00508991
#583	224.0632@8.81	0.00510759
#584	201.1234@2.48	0.00514009
#585	226.9515@9.78	0.00517831
#586	136.0617@0.52	0.00519473
#587	361.1719@1.4	0.00520285
#588	223.096@8.88	0.00525805
#589	442.2662@3.99	0.00532923
#590	183.0918@5.38	0.0054158
#591	183.6105@2.73	0.00553355
#592	286.1585@4.74	0.00554684
#593	177.0547@8.88	0.00563475
#594	345.1769@0.65	0.00564397
#595	338.0331@0.45	0.00570287
#596	243.9969@0.37	0.00574953
#597	433.2445@5.65	0.0057611
#598	244.6289@4.82	0.00576361
#599	244.6289@4.83	0.00576361
#600	228.1959@8.81	0.00577162
#601	356.9534@0.45	0.00580969
#602	297.0825@8.67	0.00583352
#603	244.1293@0.48	0.00584383
#604	225.0599@8.38	0.00592186
#605	187.1075@0.5	0.00592514
#606	336.9688@0.45	0.00595492
#607	439.2917@5.99	0.00596698
#608	218.9837@0.37	0.00604662
#609	165.0547@0.79	0.00607404
#610	236.0166@0.46	0.00608448
#611	392.1816@4.71	0.00618053
#612	219.1342@2.17	0.00618931
#613	227.1026@2.55	0.00623219
#614	755.3932@5.99	0.00631019
#615	558.3287@6.41	0.00632558
#616	135.0842@0.53	0.00632905
#617	299.0801@6.46	0.0064576
#618	219.1341@0.79	0.00652613
#619	429.1982@1.47_1	0.00664329
#620	428.2585@4.34	0.00667483
#621	226.1549@1.06	0.00684687
#622	604.2978@5.11	0.00691164
#623	294.145@1.67	0.00693777
#624	361.1718@0.84	0.00705023
#625	288.2028@1.07	0.00706969
#626	245.611@1.38	0.00726059
#627	283.1054@4.31	0.00727211
#628	553.3346@5.16	0.00733058
#629	170.0965@9.01	0.00743157
#630	310.1393@0.73	0.00743483
#631	343.1977@4.11	0.00748411
#632	220.1375@0.82	0.00754873
#633	276.1344@4.17	0.00761616
#634	258.1086@0.63	0.00762583
#635	244.1292@0.64	0.00764705
#636	358.1973@4.05	0.00770616
#637	326.2075@3.91	0.00778389
#638	258.9787@0.37	0.00780121
#639	360.1919@5.23	0.00789904
#640	260.197@0.96	0.00792136
#641	624.1325@0.46	0.00794578
#642	247.1289@0.95	0.0079828
#643	137.1325@8.86	0.00798723
#644	382.1651@0.5	0.0080026
#645	316.7965@0.42	0.00806769
#646	302.1711@1.43	0.00814287
#647	184.0031@0.43	0.00816708
#648	536.8745@0.45	0.00829672
#649	218.9478@0.37	0.00829824
#650	497.272@4.58	0.00843275
#651	229.1183@0.95	0.00852194
#652	427.2553@4.33	0.00859286
#653	372.2244@0.44	0.00873991
#654	608.1589@0.46	0.00874508
#655	224.0634@8.67	0.00875779
#656	211.1442@5.5	0.0088564
#657	267.0774@2.25	0.00890265
#658	274.1397@0.57	0.00892116
#659	269.1612@0.53	0.00912725
#660	171.1129@0.48	0.00913845
#661	397.2384@9.82	0.00932328
#662	364.1615@1.39	0.00934099
#663	158.154@8.8	0.00934839
#664	240.968@0.37	0.00934891
#665	413.1025@0.46	0.00940699
#666	241.9637@0.37	0.00945784
#667	173.0122@0.37	0.00957106
#668	241.1215@0.49	0.00981045
#669	392.1816@5.04	0.00984476
#670	252.6369@1.37	0.00993578
#671	229.1546@3.87	0.00994609
#672	385.2446@5.12	0.0099922
#673	260.6254@0.63	0.0100483
#674	429.1982@1.47	0.0100634
#675	260.1606@0.83	0.0100858
#676	321.6584@4.96	0.0102259
#677	213.0905@0.46	0.01045
#678	259.9742@0.37	0.0104502
#679	223.9884@8.99	0.0104742
#680	209.0922@1.63	0.0104791
#681	507.2275@5.46	0.0105297
#682	184.0282@0.37	0.0105353
#683	187.1077@0.65	0.0105401
#684	431.2139@2.89	0.0106398
#685	223.0637@8.81	0.0106468
#686	297.0825@8.71	0.0106504
#687	245.0955@2.26	0.0107045
#688	156.0341@0.44	0.0107347
#689	156.034@0.44	0.0107347
#690	476.199@0.78	0.0107729
#691	371.2402@1.6	0.0107881
#692	234.0197@0.85	0.0109747
#693	331.0537@0.47	0.011021
#694	193.6236@0.55	0.0110876
#695	218.0458@0.46	0.0111923
#696	217.1547@1.6	0.0111981
#697	198.1853@8.78	0.0112024
#698	203.139@1.2	0.0118504
#699	246.1449@0.67	0.0120168
#700	318.1661@0.82	0.0121532
#701	247.1289@2.68	0.0123954
#702	376.1882@4.17	0.0124033
#703	235.0924@0.48	0.0124166
#704	460.2754@5.63	0.0124522
#705	243.0008@0.37	0.0125601
#706	417.2133@5.59	0.0125921
#707	228.1706@1.43	0.0126877
#708	249.1396@4.58	0.0127488
#709	224.043@0.46	0.0128918
#710	501.1691@2.55	0.0129583
#711	382.6862@4.62	0.0130844
#712	253.1183@1.48	0.013169
#713	265.1549@4.73	0.0132398
#714	416.2493@5.41	0.0134153
#715	416.2554@5.4	0.0134153
#716	243.1578@1.23	0.013522
#717	348.0703@0.62	0.0135419
#718	348.0704@0.62	0.0135419
#719	348.0704@0.65	0.0135419
#720	377.1937@4.14	0.0136395
#721	298.116@4.18	0.0137401
#722	196.0639@0.82	0.0139454
#723	308.0642@0.5	0.0140662
#724	343.1977@1.34	0.0140781
#725	152.0567@0.64	0.0143163
#726	261.1445@1.22	0.014377
#727	219.1341@0.57	0.0146194
#728	142.9765@0.43	0.0146329
#729	330.0595@0.68	0.0146747
#730	203.139@1.37	0.0147672
#731	300.1918@3.96	0.0149837
#732	171.1492@0	0.0149952
#733	473.879@0.45	0.01506
#734	245.1132@0.7	0.0152238
#735	513.2895@6.91	0.0152331
#736	381.0794@0.44	0.0152521
#737	490.2146@1.38	0.0152723
#738	307.0793@2.61	0.0154795
#739	234.9612@0.37	0.015588
#740	452.2491@8.04	0.0157915
#741	179.1285@1.95	0.0159633
#742	231.6226@0.53	0.0159678
#743	155.0815@1.16	0.0160355
#744	301.1411@9.2	0.0161386
#745	307.0793@2.74	0.0161871
#746	435.923@0.45	0.0162466
#747	302.1711@1.42	0.0163535
#748	376.1714@3.89	0.0163613
#749	233.1498@0.98	0.0163674
#750	383.2289@4.77	0.0164718
#751	344.228@4.83	0.0165579
#752	328.8977@0.37	0.0165862
#753	311.128@0.45	0.0166306
#754	158.0929@0.72	0.0166896
#755	147.0276@0.47	0.0167818
#756	334.0494@1.88	0.0168114
#757	243.1577@1.21	0.0169422
#758	349.1834@4.83	0.0170587
#759	272.1604@1.46	0.0170757
#760	286.1763@3.54	0.0172525
#761	286.1762@3.52	0.0172525
#762	374.9252@0.45	0.0173237
#763	318.9976@0.45	0.0173334
#764	233.1497@0.86	0.0173783
#765	188.1156@0.88	0.0175019
#766	277.1031@0.47	0.0175812
#767	440.1696@0.5	0.0175834
#768	328.2231@5.08	0.0176279
#769	356.1453@2.8	0.0177864
#770	296.9709@0.37	0.017867
#771	272.1604@2.32	0.0180532
#772	334.9715@0.45	0.0180606
#773	536.2752@0.48	0.0181461
#774	324.059@0.45	0.0181576
#775	170.6026@1.61	0.0181708
#776	273.9548@0.37	0.0181793
#777	169.0972@1.96	0.0185367
#778	169.0972@1.97	0.0185367
#779	229.1006@4.81	0.0185511
#780	279.1341@1.75	0.0185809
#781	250.9388@0.37	0.0187583
#782	429.0764@0.46	0.0188144
#783	258.1448@0.7	0.0189458
#784	332.0755@0.6	0.0191902
#785	372.2282@5.15	0.0193305
#786	372.2284@5.15	0.0193305
#787	372.2273@5.15	0.0193305
#788	372.2307@5.15	0.0193305
#789	215.1391@1.08	0.0196555
#790	376.1711@4.01	0.0197424
#791	231.1704@4.15	0.0199841
#792	138.055@1.9	0.0201618
#793	261.1445@2.31	0.0202038
#794	179.1285@1.94	0.0204201
#795	628.3539@8.45	0.0209915
#796	386.0262@0.52	0.0210152
#797	273.973@0.45	0.0212367
#798	540.3016@8.26	0.0218425
#799	196.1041@0.58	0.0218481
#800	189.1233@1.36	0.0219298
#801	189.1233@1.29	0.0219298
#802	247.1289@0.84	0.0220615
#803	496.2754@8.16	0.0224239
#804	371.2277@5.11	0.0224571
#805	170.6026@1.58	0.0224606
#806	344.8754@0.38	0.0226387
#807	242.1@2.77	0.0229631
#808	501.1692@2.54	0.0230529
#809	437.9212@0.45	0.0231252
#810	378.2004@5.98	0.0232335
#811	357.2357@6.35	0.0235757
#812	271.9755@0.45	0.0236321
#813	569.3145@5.91	0.0236529
#814	584.3277@8.36	0.0238228
#815	393.2095@5.1	0.023909
#816	417.1981@2.78	0.0246712
#817	462.238@0.52	0.0250829
#818	357.2133@3.98	0.0257779
#819	286.1762@3.84	0.0261756
#820	189.1234@0.65	0.0264055
#821	280.9933@0.37	0.0266759
#822	257.9761@0.37	0.0268668
#823	504.3016@5.83	0.0271035
#824	369.9247@0.37	0.027157
#825	440.2506@4.01	0.0275692
#826	479.1874@2.55	0.0276337
#827	547.3325@5.91	0.028225
#828	359.7134@6.36	0.0283512
#829	315.2026@0.46	0.0285611
#830	251.0774@2.37	0.028724
#831	172.0403@1.76	0.0288174
#832	340.2094@6.36	0.0295935
#833	245.0954@1.54	0.0299896
#834	364.1615@1.31	0.0304043
#835	325.0675@8.65	0.0306644
#836	385.9021@0.38	0.0310208
#837	212.0588@0.53	0.0312012
#838	276.108@1.83	0.0317524
#839	415.2537@5.34	0.0319123
#840	250.0147@0.53	0.0319769
#841	216.9507@0.37	0.0320715
#842	398.2386@6.32	0.0322842
#843	326.7092@6.22	0.032292
#844	402.0213@0.54	0.0322964
#845	337.7003@6.22	0.0323196
#846	315.6873@6.07	0.0327036
#847	227.1025@2.06	0.0328553
#848	296.1831@6.07	0.0330714
#849	229.1547@2.69	0.0332326
#850	201.1234@2.45	0.0333008
#851	372.9271@0.45	0.0333906
#852	239.9666@0.37	0.0339989
#853	652.4112@6.22	0.0344736
#854	263.1392@4.24	0.0346112
#855	459.2801@5.55	0.0347122
#856	313.2096@6.07	0.0347265
#857	479.1874@2.54	0.0351175
#858	437.2359@5.34	0.035247
#859	441.2344@4.13	0.0352659
#860	347.1924@2.46	0.0359036
#861	481.2621@5.55	0.0359426
#862	189.1232@1.44	0.0363171
#863	503.3064@5.74	0.0372551
#864	318.1961@6.22	0.0377074
#865	341.1821@0.7	0.0378693
#866	525.2883@5.74	0.0384155
#867	220.1181@2.77	0.0386403
#868	220.118@2.77	0.0386403
#869	319.6493@1.52	0.0389952
#870	175.1077@0.48	0.0398664
#871	530.3179@6.87	0.0399437
#872	283.1322@0.44	0.0400126
#873	442.2648@6.53	0.0410601
#874	388.2542@5.1	0.0416072
#875	574.3436@7.02	0.0421963
#876	244.6471@4.18	0.042212
#877	214.9176@0.37	0.0427301
#878	564.3592@5.91	0.0438139
#879	335.2226@6.22	0.0441523
#880	330.2024@4.03	0.0441577
#881	379.2489@6.48	0.0459108
#882	520.333@5.74	0.0472616
#883	255.9441@0.37	0.0475302
#884	176.0918@0.84	0.0497167
#885	608.3854@6.07	0.0500661
#886	232.9282@0.37	0.0506498
#887	486.2911@6.71	0.0516686
#888	234.0197@0.46	0.0541285
#889	364.0653@0.56	0.063777
#890	476.3068@5.55	0.0645864
#891	251.1504@1.57	0.0655489
#892	432.2805@5.34	0.0714335
#893	199.1077@1.59	0.0723943
#894	543.1271@0.51	0.0786083
#895	135.0441@0.66	0.110174
#896	152.0706@0.66	0.127715

## Sheet: OPLSDA_loadings_analysis 2
List of most discriminant features determined by OPLSDA in active (AMBox) vs non-active (ΔambE) extracts.
Each feature were annotated according to their mass and their retention time (m/z @ RT).
AMB (rank #3) is one of the most discriminant feature between active and non-active extracts.
Ranking	Features	Loading values
#1	227.13@5.76	-0.18841
#2	211.09@2.43	-0.181989
#3	327.12@0.44	-0.16483
#4	225.07@5.54	-0.157874
#5	233.09@2.44	-0.157798
#6	193.1@3.12	-0.131715
#7	233.09@2.24	-0.126379
#8	220.12@2.19	-0.106684
#9	212.09@2.43_1	-0.0985084
#10	442.27@2.53	-0.096686
#11	212.09@2.43	-0.0898424
#12	272.2@7.5	-0.0885892
#13	213.15@5.63	-0.0797648
#14	242.1@2.18	-0.0793502
#15	215.11@3.13	-0.0789819
#16	261.14@1.09	-0.0774453
#17	215.13@3.18	-0.0737237
#18	211.09@2.65	-0.0696686
#19	443.15@2.43	-0.0687023
#20	444.25@2.45	-0.0680255
#21	218.05@0.44	-0.0672788
#22	212.09@1.77	-0.0654913
#23	231.17@2.39	-0.0654343
#24	288.19@3.07	-0.0652998
#25	233.09@2.16	-0.0646719
#26	212.09@2.57	-0.0641388
#27	640.39@8.32	-0.0611842
#28	194.08@2.44	-0.0610785
#29	211.09@2.5	-0.0595561
#30	174.99@0.86	-0.0578557
#31	247.13@0.61	-0.0577602
#32	413.34@7.91	-0.0557266
#33	439.29@4.13	-0.0552744
#34	477.24@2.95	-0.0544016
#35	261.14@1.22	-0.0543987
#36	163.04@5.32	-0.0515557
#37	321.06@2.72	-0.0505671
#38	190.11@1.77	-0.0505252
#39	247.13@0.95	-0.0503935
#40	261.05@0.42	-0.0498762
#41	476.31@3.61	-0.0491967
#42	316.21@6.96	-0.0479881
#43	411.26@2.82	-0.0474408
#44	414.23@2.68	-0.0473897
#45	645.35@8.32	-0.0473861
#46	273.06@2.07	-0.0465326
#47	247.05@5.54	-0.0458997
#48	229.12@0.95	-0.0448202
#49	388.25@3.29	-0.0442778
#50	432.28@3.46	-0.0438272
#51	494.33@8.75	-0.0432807
#52	207.06@5.54	-0.0432649
#53	444.25@2.58	-0.0428563
#54	878.58@0.4	-0.0414814
#55	209.1@0.43	-0.0409053
#56	338.07@0.76	-0.0408662
#57	254.81@6.6_1	-0.0408575
#58	520.33@3.75	-0.0404542
#59	207.11@3.41	-0.039667
#60	499.29@8.75	-0.0385508
#61	659.34@4.17	-0.0384806
#62	212.09@2.65	-0.0374201
#63	712.65@0.4	-0.036788
#64	312.2@7.95	-0.0365003
#65	125.99@0.82	-0.0362008
#66	185.11@4.21	-0.0358623
#67	185.11@4.22	-0.0358623
#68	172.1@1.77	-0.035776
#69	211.09@2.96	-0.0353336
#70	233.15@0.85	-0.0351148
#71	710.65@0.4	-0.0345673
#72	387.32@7.66	-0.0342696
#73	278.64@8.74	-0.0340857
#74	227.13@5.97	-0.0340652
#75	229.12@2.58	-0.0334606
#76	240.09@2.6	-0.0333068
#77	141.96@0.35	-0.0325013
#78	351.67@8.32	-0.0324137
#79	251.08@2.07	-0.0320917
#80	183.61@2.15	-0.0313497
#81	157.08@0.9	-0.0313314
#82	435.08@0.44	-0.0310536
#83	254.09@2.59	-0.0310271
#84	427.29@3.72	-0.0308708
#85	258.14@0.47	-0.0308414
#86	489.27@3.66	-0.0307196
#87	196.7@7.35	-0.0305714
#88	393.21@3.29	-0.0304954
#89	553.33@3.76	-0.0302442
#90	211.09@3.83	-0.0300684
#91	564.36@3.87	-0.0299155
#92	862.6@0.39	-0.0299091
#93	240.03@0.44	-0.0298524
#94	240.09@2.27	-0.0296726
#95	260.16@0.82	-0.0295258
#96	964.54@0.4	-0.0287881
#97	240.09@2.24	-0.0284812
#98	455.21@2.99	-0.028214
#99	338.19@6.96	-0.0279111
#100	212.09@2.8	-0.0278646
#101	268.1@0.95	-0.0275217
#102	626.69@0.4	-0.0272423
#103	246.14@0.66	-0.0270344
#104	344.23@3.09	-0.0267868
#105	344.23@3.1	-0.0267868
#106	331.25@8.32	-0.0267785
#107	608.39@3.99	-0.0267372
#108	343.3@6.91	-0.0265194
#109	205.14@5.76	-0.026449
#110	331.25@8.75	-0.0263938
#111	325.2@8.15	-0.0263929
#112	277.17@3.32	-0.0260328
#113	213.1@2.46	-0.0259292
#114	157.08@0.69	-0.0259281
#115	205.12@0.79	-0.0258669
#116	219.17@8.67	-0.0257398
#117	794.61@0.4	-0.0256949
#118	313.24@8.96	-0.0255401
#119	257.97@0.86	-0.0248265
#120	253.13@2.15	-0.0247596
#121	796.61@0.4	-0.0245005
#122	882.57@0.39	-0.024295
#123	661.31@8.32	-0.0234693
#124	250.94@0.37	-0.0233826
#125	428.25@2.62	-0.0233588
#126	349.18@3.1	-0.0232614
#127	946.56@0.4	-0.0230068
#128	299.16@8.75	-0.0229435
#129	652.41@4.09	-0.0229321
#130	212.09@2.87	-0.0226151
#131	280.82@0.41	-0.0225127
#132	254.16@1.25	-0.021844
#133	962.54@0.4	-0.0218188
#134	213.07@5.12	-0.0213922
#135	696.68@0.4	-0.0211147
#136	224.08@4.92	-0.0211097
#137	612.72@0.4	-0.0209632
#138	220.04@0.44	-0.020884
#139	122.55@5.17	-0.0208456
#140	307.19@7.88	-0.0206028
#141	307.19@7.89	-0.0206028
#142	227.13@5.93	-0.0205439
#143	543.39@7.5	-0.0203748
#144	205.06@4.46	-0.020122
#145	228.2@6.37	-0.0200513
#146	194.08@2.3	-0.0200122
#147	233.1@6.13	-0.0199748
#148	167.01@2.79	-0.0197626
#149	217.1@2.24	-0.0192837
#150	546.73@0.4	-0.0191556
#151	187.01@0.79	-0.0191397
#152	623.36@8.32	-0.0190065
#153	182.03@0.79	-0.0189288
#154	157.08@0.25	-0.0188269
#155	229.13@5.76	-0.0187373
#156	273.17@4.75	-0.0186808
#157	279.09@6.46	-0.0186675
#158	182.04@5.54	-0.0184167
#159	241.18@7.93	-0.01829
#160	294.18@7.51	-0.0181702
#161	880.57@0.39	-0.0181012
#162	227.08@2.81	-0.0178777
#163	483.09@2.43	-0.0178145
#164	666.41@8.89	-0.0177885
#165	243.1@5.76	-0.0176602
#166	444.79@0.4	-0.0176151
#167	491.22@2.84	-0.0174888
#168	301.08@6.46	-0.017257
#169	864.6@0.4	-0.0172566
#170	154.99@3.1	-0.0172105
#171	159.97@0.35	-0.0170761
#172	213.15@5.71	-0.0168106
#173	182.03@0.79_1	-0.0167156
#174	235.17@8.63	-0.0166542
#175	175.53@0.45	-0.0166364
#176	233.07@2.43	-0.0164701
#177	315.02@0.44	-0.0164376
#178	481.26@3.61	-0.0162043
#179	174.99@0.79	-0.0160476
#180	182.99@0.35	-0.0159967
#181	294.2@6.78	-0.0159613
#182	227.13@5.87	-0.0159389
#183	778.64@0.39	-0.0158327
#184	349.18@3.09	-0.0156133
#185	257.97@0.73	-0.0155659
#186	186.12@4.2	-0.015554
#187	1046.5@0.39	-0.0155397
#188	151.57@5.75	-0.0154384
#189	553.33@3.32	-0.0151141
#190	359.24@7.9	-0.015028
#191	173.08@0.62	-0.0149043
#192	340.16@8.32	-0.0148518
#193	199.99@5.26	-0.0148416
#194	515.26@8.75	-0.0147696
#195	163.13@7.93	-0.0145417
#196	189.12@1.44	-0.0144746
#197	254.95@0.21	-0.0144166
#198	640.39@8.27	-0.0143498
#199	187.01@0.79_1	-0.0143464
#200	213.1@2.65	-0.0143277
#201	242.28@7.16	-0.0142157
#202	257.97@4.7	-0.0141635
#203	233.02@0.39	-0.0141453
#204	249.18@8.59	-0.0140874
#205	694.68@0.39	-0.013952
#206	236.94@7.86	-0.0138552
#207	439.29@3.93	-0.0138093
#208	186.96@0.36	-0.0137613
#209	252.02@0.45	-0.0137276
#210	282.82@0.41	-0.0137205
#211	212.1@3.63	-0.0136691
#212	459.36@8.74	-0.0135787
#213	323.17@8.32	-0.0135344
#214	298.03@0.45	-0.0132528
#215	285.29@6.88	-0.0131529
#216	225.11@2.77	-0.0131194
#217	1048.5@0.4	-0.0130232
#218	212.09@3.08	-0.0129712
#219	645.35@8.27	-0.0129342
#220	234.95@0.37	-0.0128159
#221	272.16@2.06	-0.0127973
#222	285.2@7.61	-0.0127882
#223	213.1@2.6	-0.0127187
#224	613.34@3.98	-0.0125166
#225	141.96@2.04	-0.0125124
#226	257.97@4.81	-0.0125084
#227	234.95@2.02	-0.0123495
#228	157.08@5.63	-0.0123199
#229	198@6.46	-0.0122977
#230	671.36@8.89	-0.0122152
#231	167.01@2.49	-0.0122123
#232	430.98@0.8	-0.0120828
#233	261.09@0.77	-0.0120028
#234	217.05@2.32	-0.0119398
#235	205.08@0.43	-0.0117533
#236	167.01@2.47	-0.0117285
#237	157.08@5.67	-0.0116148
#238	780.64@0.39	-0.0113902
#239	141.96@3.35	-0.0113739
#240	208.94@0.15	-0.0113573
#241	236.16@5.34	-0.0112671
#242	158.96@0.37	-0.0112012
#243	244.19@5.77	-0.0111103
#244	361.17@0.83	-0.0108741
#245	485.09@2.43	-0.0107883
#246	122.55@5.05	-0.0107687
#247	331.25@8.27	-0.0106569
#248	229.14@3.99	-0.0106466
#249	257.1@0.75	-0.0106394
#250	158.96@7.48	-0.010626
#251	125.99@0.86	-0.0105852
#252	327.08@8.63	-0.0105388
#253	242.28@7.52	-0.0105195
#254	213.15@5.61	-0.010449
#255	798.61@0.4	-0.0104375
#256	357.24@4.19	-0.0103988
#257	1132.46@0.4	-0.0103344
#258	195.07@5.32	-0.0102721
#259	227.08@2.44	-0.0102145
#260	219.17@7.81	-0.0101394
#261	200.04@0.79_1	-0.0101151
#262	344.18@2.24_1	-0.0100782
#263	212.09@3.44	-0.0100492
#264	139.99@6.92	-0.00998651
#265	485.09@2.49	-0.00997266
#266	122.55@4.53	-0.00997149
#267	226.95@0.14	-0.0098141
#268	235.17@6.24	-0.00973543
#269	257.97@4.73	-0.00967794
#270	157.08@6.27	-0.00965263
#271	154.99@3.27	-0.00964233
#272	257.97@4.89	-0.00962867
#273	217.05@2.57	-0.00956863
#274	379.25@4.28	-0.00956267
#275	157.08@5.9	-0.00947732
#276	483.09@2.49	-0.00946542
#277	256.18@5.88	-0.00941634
#278	205.02@0.79_1	-0.00926839
#279	356.35@8.92	-0.00923391
#280	344.18@2.24	-0.0092175
#281	286.31@8.76	-0.00920402
#282	122.55@4.25	-0.00919221
#283	686.17@2.43	-0.00912222
#284	219.2@7.93	-0.00906325
#285	217.05@2.56	-0.00900961
#286	303.06@7.68	-0.00894234
#287	154.99@3.46	-0.00891576
#288	207.97@0.78	-0.00882445
#289	167.01@2.77	-0.00877384
#290	205.02@0.79	-0.00871837
#291	542.73@0.4	-0.00867609
#292	226.95@0.16	-0.00862995
#293	226.95@0.18	-0.00862995
#294	226.95@0.2	-0.00862995
#295	216.2@5.36	-0.00849948
#296	154.99@8.54	-0.00844427
#297	171.99@5.21	-0.00834777
#298	269.21@8.91	-0.00828902
#299	528.76@0.4	-0.00820463
#300	299.22@8.09	-0.0081116
#301	269.06@4.59	-0.00791447
#302	331.16@8.31	-0.0078464
#303	245.08@6.74	-0.00783947
#304	714.65@0.4	-0.00782009
#305	250.18@6.93	-0.00781391
#306	200.04@0.79	-0.00779823
#307	701.49@4.42	-0.00779363
#308	182.99@0.6	-0.00776363
#309	429.24@0.4	-0.00776211
#310	250.18@6.74	-0.00773095
#311	217.1@2	-0.00772128
#312	278.21@7.53	-0.00768599
#313	228.2@6.53	-0.00765975
#314	208.94@0.18	-0.00765589
#315	154.99@8.81	-0.007594
#316	289.1@5.76	-0.00751624
#317	208.94@0.08	-0.00748412
#318	274.27@6.88	-0.00746668
#319	122.55@4.74	-0.00744695
#320	214.25@7.24	-0.00733579
#321	217.1@2.39	-0.00732925
#322	204.14@8.57	-0.00732903
#323	177.16@6.24	-0.00730044
#324	215.13@2.78	-0.00723837
#325	217.05@2.44	-0.00718068
#326	291.25@8.96	-0.00714012
#327	172.98@0.17	-0.00702458
#328	250.18@6.79	-0.00699121
#329	313.16@8.73	-0.00693886
#330	163.13@4.2	-0.0068093
#331	948.56@0.39	-0.00677506
#332	536.17@3.8	-0.00670188
#333	253.14@7.68	-0.00660355
#334	161.1@8.59	-0.00657961
#335	233.1@5.88	-0.0065714
#336	280.17@7.43	-0.00648109
#337	268.15@4.38	-0.00647594
#338	401.26@4.37	-0.00646497
#339	158.96@0.08	-0.00637444
#340	234.95@2.05	-0.00635168
#341	213.15@5.51	-0.00633626
#342	173.08@6.24	-0.00632472
#343	234.95@2.11	-0.00631667
#344	200.2@8.35	-0.00617477
#345	261.11@5.92	-0.0061427
#346	144.98@2.73	-0.0061201
#347	276.19@7.12	-0.00608428
#348	150.09@0	-0.00604018
#349	171.15@3.04	-0.00601298
#350	217.05@2.91	-0.00600048
#351	234.16@7.81	-0.00598095
#352	448.74@0.41	-0.00590126
#353	272.26@7.21	-0.00582058
#354	1030.53@0.4	-0.00574314
#355	255.16@5.21	-0.00568697
#356	305.17@7.26	-0.00568162
#357	217.05@2.52	-0.00560536
#358	271.19@8.02	-0.00558007
#359	453.34@3.86	-0.00556173
#360	250.18@6.89	-0.00544245
#361	309.17@4.35	-0.00541518
#362	186.96@0.1	-0.00533839
#363	236.94@0.35	-0.00524162
#364	249.18@8.65	-0.00505624
#365	242.15@6.13	-0.00504141
#366	227.2@7.58	-0.00503695
#367	167.01@2.41	-0.00500696
#368	610.72@0.4	-0.00499249
#369	217.05@0.43	-0.00496483
#370	327.01@7.19	-0.00492406
#371	525.29@3.74	-0.00488126
#372	329.01@7.19	-0.00482327
#373	437.37@8.74	-0.00474766
#374	238.18@5.36	-0.00466669
#375	185.11@4.36	-0.00466281
#376	139.99@7.29	-0.00462393
#377	198@6.56	-0.00461724
#378	165.04@0.45	-0.00456489
#379	217.05@2.35	-0.00456322
#380	174.6@6.36	-0.00448191
#381	158@0.2	-0.00448077
#382	228.27@7.31	-0.00447694
#383	236.22@7.93	-0.00446796
#384	305.16@2.88	-0.00442096
#385	462.77@0.4	-0.00414613
#386	249.08@5.87	-0.00413218
#387	381.13@7.9	-0.00409808
#388	198@6.75	-0.00406274
#389	966.53@0.4	-0.00398932
#390	215.13@3.23	-0.00395784
#391	191.1@4.98	-0.00386584
#392	149.02@6.74	-0.00379579
#393	301.16@4.78	-0.00375684
#394	177.05@6.74	-0.00368418
#395	340.16@8.27	-0.00365346
#396	251.18@4.75	-0.00362468
#397	251.19@4.75	-0.00362468
#398	255.01@0.78	-0.00358964
#399	224.04@0.45	-0.00358605
#400	331@7.13	-0.00350746
#401	328.22@3.3	-0.00347238
#402	248.97@0.16	-0.00344829
#403	325.99@0.78	-0.00331135
#404	360.83@0.4	-0.00328709
#405	217.1@2.35	-0.0032633
#406	401.2@2.17	-0.00323465
#407	233.07@2.49	-0.00321276
#408	207.99@2.37	-0.00319394
#409	271.19@6.46	-0.00317001
#410	406.15@0.56	-0.00299428
#411	296.2@8.01	-0.00290709
#412	236.94@7.96	-0.00283943
#413	250.18@6.84	-0.00279392
#414	164.04@5.32	-0.00276405
#415	298.22@8.15	-0.00268935
#416	277.1@4.88	-0.00265262
#417	236.94@0.1	-0.00263641
#418	288.68@3.8	-0.00260328
#419	276.16@7.1	-0.00252741
#420	214.18@5.75	-0.0024378
#421	167.01@2.21	-0.00242812
#422	144.98@2.44	-0.00242141
#423	381.73@4.28	-0.00236111
#424	303.01@0.78	-0.00232963
#425	248.97@0.5	-0.00225261
#426	231.09@5.29	-0.0022335
#427	237.18@7.84	-0.00220529
#428	233.08@4.62	-0.0021071
#429	236.94@7.79	-0.00204985
#430	159.97@0.09	-0.00204499
#431	256.23@7.52	-0.00197252
#432	184.99@8.38	-0.00170541
#433	273.25@6.37	-0.00169672
#434	139.99@7.26	-0.00162836
#435	195.17@6.25	-0.00151929
#436	124.92@0.4	-0.0013901
#437	628.69@0.4	-0.00138739
#438	174.98@0.73	-0.00137824
#439	263.13@5.37	-0.00137073
#440	195.1@8.93	-0.00135535
#441	231.99@0.78	-0.00122484
#442	193@0.79	-0.00119448
#443	222.17@5.76	-0.00116421
#444	260.16@7.43	-0.00110756
#445	294.84@0.4	-0.00110376
#446	164.02@0.45	-0.0010716
#447	235.13@5.27	-0.00104766
#448	208@0.44	-0.00102602
#449	261.13@2.62	-0.00100092
#450	327.01@7.13	-0.000997376
#451	140.96@0.1	-0.000976336
#452	387.16@8.49	-0.000975318
#453	256.99@0.8	-0.000958369
#454	159.07@6.6	-0.000861045
#455	298.14@7.1	-0.000761643
#456	260.16@7.14	-0.000744332
#457	260.16@7.13	-0.000670035
#458	260.16@7.41	-0.000641413
#459	270.32@8.48	-0.000578276
#460	312.15@6.37	-0.000561428
#461	257.97@5.09	-0.00052366
#462	159.97@0.01	-0.000510269
#463	260.16@7.54	-0.000459631
#464	183.08@4.62	-0.000435545
#465	167.01@2.37	-0.000399826
#466	185.11@7.57	-0.000378321
#467	308.28@8.96	-0.000292137
#468	329.01@7.13	-0.000285581
#469	201.16@7.83	-0.000236528
#470	230.25@7.34	-0.000208187
#471	253.08@5.28	-0.000134495
#472	183.06@1.27	-4.33493e-05
#473	302.23@7.87	-2.05571e-05
#474	198@6.59	-1.05137e-05
#475	243.16@6.16	0.000433135
#476	273.17@4.03	0.000489165
#477	213.15@5.8	0.000650649
#478	446.95@0.79	0.000690847
#479	217.1@2.2	0.000698268
#480	299.18@6.8	0.000813252
#481	241.1@5.04	0.000856806
#482	243.16@6.08	0.000939547
#483	437@0.79	0.000939772
#484	227.13@4.79	0.000975768
#485	273.18@8	0.00101841
#486	472.15@0.44	0.0010272
#487	155.05@4.14	0.00103641
#488	429.98@0.78	0.0011217
#489	320.2@7.99	0.00123653
#490	201.01@0.7	0.00125528
#491	252.16@5.23	0.00140393
#492	307.18@6.34	0.00144684
#493	240.23@6.91	0.00144776
#494	270.19@6.89	0.00147749
#495	630.69@0.4	0.00153097
#496	193.16@6.37	0.00154573
#497	182.19@4	0.00172879
#498	251.16@8.98	0.0017541
#499	548.73@0.4	0.00177722
#500	443.15@2.5	0.00179277
#501	268.19@6.37	0.00179357
#502	326.71@3.61	0.00182829
#503	207.14@5.65	0.00186727
#504	244.17@6.6	0.00187534
#505	183.09@3.53	0.00191502
#506	158@0.12	0.00196325
#507	245.13@3.95	0.00207043
#508	282.15@6.6	0.00210117
#509	340.18@2.54	0.00218814
#510	706.5@6.6	0.00226812
#511	184.99@8.4	0.00228679
#512	287.27@6.64	0.00230906
#513	185.11@4.39	0.00243038
#514	184.07@7.43	0.00243865
#515	374.81@0.4	0.00245792
#516	139.91@0.42	0.00247587
#517	207.99@2.2	0.00251209
#518	208.94@0.38	0.00253129
#519	229.14@4.51	0.00259304
#520	244.17@6.57	0.00266161
#521	233.08@0.45	0.00273362
#522	233.05@0.45	0.00273362
#523	141.96@0.07	0.00274483
#524	331.17@4.32	0.00286946
#525	358.83@0.4	0.00290846
#526	293.17@7.25	0.00297
#527	229.14@4	0.00304919
#528	176.97@0.1	0.00314629
#529	331.16@8.31_1	0.00317946
#530	214.12@4.95	0.00321452
#531	192.14@6.08	0.0032589
#532	191.1@4.86	0.00327969
#533	337.1@7.86	0.00331497
#534	330.34@8.72	0.00340826
#535	183.08@4.67	0.00347371
#536	354.29@7.9	0.00355675
#537	207.99@0.34	0.00359406
#538	249.11@4.81	0.00362183
#539	167.01@0.36	0.00373488
#540	331.21@4.67	0.00376722
#541	289.97@0.78	0.00381239
#542	351.12@0.44	0.00403703
#543	167.54@0.45	0.00450099
#544	569.31@3.86	0.00484374
#545	286.18@7.13	0.00484975
#546	216.02@0.78	0.00486411
#547	156.03@0.44	0.0049059
#548	211.17@6.37	0.00492338
#549	222.15@5.09	0.00492801
#550	183.08@4.59	0.00506096
#551	291.07@0.43	0.00506921
#552	241.2@4.88	0.0050827
#553	230.25@6.92	0.00511687
#554	298.22@7.99	0.00520072
#555	191.16@5.61	0.00526133
#556	313.24@8.72	0.00534156
#557	292.17@7.43	0.00537934
#558	510.78@0.4	0.00543438
#559	140.96@0.36	0.0055102
#560	217.05@5.31	0.00559204
#561	217.05@5.32	0.00559204
#562	300.23@8.62	0.00559405
#563	261.12@2.83	0.00562527
#564	481.4@4.87	0.00566214
#565	365.28@6.91	0.00575605
#566	228.15@6.13	0.00586172
#567	158.52@0.78	0.00595603
#568	198.06@0.44	0.0060879
#569	299.18@7.09	0.0061233
#570	260.16@4.2	0.00625748
#571	216.02@0.79	0.00635799
#572	604.3@3.27	0.00639868
#573	349.19@7.36	0.00641534
#574	293.17@4.8	0.00645452
#575	260.16@6.82	0.00645852
#576	426.82@0.4	0.00647139
#577	236.16@5.74	0.00648154
#578	175.15@6.37	0.00659954
#579	162.05@3.63	0.00663522
#580	159.55@0.45	0.0066442
#581	207.99@2.5	0.00670335
#582	690.51@6.34	0.00672601
#583	290.27@6.97	0.00675169
#584	382.69@2.93	0.00679633
#585	415.02@0.79	0.0068499
#586	499.3@6.25	0.00688692
#587	289.14@8.01	0.00694869
#588	261.02@0.78	0.00705933
#589	144.98@0.02	0.00706567
#590	308.16@7.45	0.00715399
#591	149.95@0.1	0.00720668
#592	144@0.36	0.00720731
#593	530.75@0.4	0.00721699
#594	290.21@7.66	0.00737894
#595	266.17@5.77	0.00739718
#596	158.96@8.18	0.00743866
#597	312.24@4.94	0.0075339
#598	159.07@6.34	0.00782532
#599	272.16@6.81	0.00806013
#600	326.25@8.95	0.00811541
#601	256.99@0.82	0.00814156
#602	154.99@4.46	0.00814827
#603	155.05@4.46	0.00814827
#604	317.19@4.94	0.00830549
#605	323.17@6.6	0.00832878
#606	268.17@7.18	0.00857644
#607	232.1@8.18	0.0085982
#608	294.19@8.14	0.00870809
#609	213.98@0.78	0.00873123
#610	213.94@0.83	0.00873123
#611	266.15@6.36	0.00877286
#612	309.13@6.61	0.00880078
#613	501.31@6.34	0.00887392
#614	293.17@5.06	0.00892426
#615	256.3@8.3	0.00894542
#616	310.18@7.71	0.00896145
#617	208.94@1.33	0.00904829
#618	235.09@0.43	0.0091027
#619	544.73@0.4	0.00912904
#620	463.96@0.78	0.00923552
#621	463.96@0.79	0.00923552
#622	279.16@6.59	0.00932565
#623	555.36@7.35	0.00938819
#624	293.06@0.45	0.0093987
#625	221.15@8.38	0.0096005
#626	268.21@4.75	0.00961726
#627	300.2@7.63	0.00963876
#628	130.05@0.68	0.00983223
#629	312.96@0.78	0.00996465
#630	226.18@5.77	0.0100179
#631	242.15@6.24	0.0100396
#632	345.19@4.95	0.0100429
#633	282.17@4.95	0.0102266
#634	244.23@8	0.0103415
#635	250.18@6.55	0.0104335
#636	349.06@8.54	0.0108097
#637	316.23@8.8	0.0108713
#638	182.99@0.01	0.0113363
#639	300.06@0.78	0.0113849
#640	228.15@5.88	0.0115742
#641	166.05@0.42	0.0116677
#642	246.15@6.02	0.0117657
#643	229.15@2.45	0.0118136
#644	229.15@2.23	0.0118668
#645	337.68@3.13	0.0119798
#646	284.16@8.38	0.0119803
#647	190.91@0.4	0.0120059
#648	216.14@5.07	0.0120339
#649	186.22@6.95	0.0121227
#650	399.36@8.95	0.0121297
#651	429.98@0.79	0.0121656
#652	308.16@7.36	0.0122457
#653	345.27@6.76	0.0123771
#654	271.19@7.26	0.0125586
#655	234.08@1.04	0.0127616
#656	172.98@0.51	0.0129456
#657	260.16@5.09	0.0129775
#658	437.24@3.45	0.013087
#659	163.04@0.01	0.0131825
#660	285.94@0.82	0.0133026
#661	530.3@4.49	0.0133692
#662	259.17@7.82	0.0135294
#663	258.15@6.16	0.0135594
#664	234.96@0.37	0.0135764
#665	182.99@0.05	0.0136978
#666	290.98@0.78	0.0138141
#667	274.18@7.16	0.0142173
#668	171.15@0	0.0144608
#669	307.98@0.78	0.0145051
#670	231.62@0.49	0.0145645
#671	280.13@6.25	0.0147091
#672	312.57@0.45	0.0147919
#673	366.17@2.22	0.0149678
#674	314.21@8.53	0.0150157
#675	286.18@7.58	0.0156357
#676	270.19@7.53	0.0156877
#677	475.33@3.88	0.0158329
#678	270.19@7.19	0.0159115
#679	243.16@1.27	0.015957
#680	286.18@7.53	0.0160444
#681	128.02@0.36	0.0163405
#682	263.09@0.44	0.0163932
#683	258.15@6.33	0.0164508
#684	491.29@3.83	0.0165061
#685	230.12@5.09	0.0165101
#686	156.98@0.78	0.016805
#687	156.98@0.8	0.016805
#688	156.98@0.82	0.016805
#689	274.18@7.06	0.016852
#690	249.18@7.58	0.0169635
#691	162.05@3.76	0.017024
#692	284.16@7.06	0.0172636
#693	204.1@4.24	0.0174391
#694	256.17@6.85	0.0174511
#695	327.08@8.67	0.0176596
#696	144@0.04	0.0177046
#697	316.03@0.78	0.0177274
#698	156.02@0.78	0.0177369
#699	372.14@8.54	0.01779
#700	534.7@0.41	0.0179324
#701	151.04@0.36	0.0181448
#702	197.13@2.93	0.018466
#703	158.15@6.3	0.0186061
#704	251.03@0.4	0.0186229
#705	131.53@8.89	0.0189444
#706	296.99@0.79	0.0190601
#707	336.19@8.18	0.0191503
#708	232.93@0.36	0.0193508
#709	279.13@2.33	0.0195629
#710	327.08@8.54	0.0200363
#711	327.08@8.55	0.0200363
#712	138.01@0.78	0.0200608
#713	223.02@0.38	0.0205113
#714	324.23@8.89	0.0205234
#715	288.2@6.29	0.0209991
#716	555.36@7.44	0.0214275
#717	526.76@0.4	0.0218107
#718	216.95@0.36	0.0219066
#719	385.24@3.31	0.0219861
#720	298.22@8.55	0.0221156
#721	210.88@0.4	0.0222553
#722	539.36@7.43	0.0223159
#723	215.14@1.07	0.0224007
#724	141.02@0.78	0.0224467
#725	250.18@6.37	0.0224981
#726	250.18@6.39	0.0224981
#727	460.77@0.4	0.022949
#728	175.12@0.42	0.0231378
#729	122.92@0.4	0.0234763
#730	212.05@8.44	0.0234781
#731	344.18@2.43	0.0236842
#732	458.77@0.4	0.0237766
#733	120.08@1.74	0.0238675
#734	442.8@0.4	0.0239459
#735	329.18@1.15	0.0242155
#736	376.19@2.83	0.0243627
#737	336.84@0.38	0.0245226
#738	276.16@5.49	0.0247177
#739	267.08@2.03	0.0249575
#740	286.18@2.49	0.0249984
#741	278.04@0.78	0.0251323
#742	260.03@0.78	0.0255245
#743	259.09@0.45	0.025596
#744	431.07@0.44	0.0256828
#745	328.23@8.68	0.0260679
#746	179.01@0.78	0.0262289
#747	158.09@0.7	0.0264376
#748	238.98@0.83	0.0264978
#749	140.03@1	0.0267703
#750	318.16@2.81	0.0270207
#751	284.2@7.49	0.027138
#752	229.97@0.5	0.0273141
#753	299.13@0.44	0.02742
#754	144@0.12	0.027791
#755	230.15@5.72	0.0278181
#756	304.3@8.26	0.0279422
#757	575.38@7.71	0.0279604
#758	376.19@2.68	0.028151
#759	413.1@0.44	0.0282798
#760	125.99@0	0.0283904
#761	244.15@0.44	0.0283959
#762	297.04@0.78	0.0287673
#763	226.15@1.08	0.0289173
#764	533.15@0.77	0.0290037
#765	312.23@8.49	0.0291766
#766	311.6@6.34	0.0296685
#767	276.16@4.53	0.0296747
#768	276.87@0.4	0.0296908
#769	214.92@0.36	0.0297427
#770	340.23@8.79	0.0297612
#771	270.19@7.32	0.0298052
#772	286.18@2.68	0.0299443
#773	125.99@0.36	0.0300796
#774	236.02@0.44	0.0302547
#775	253.13@0.44	0.0305154
#776	271.98@0.44	0.0306368
#777	376.81@0.4	0.0306506
#778	256@0.44	0.0312135
#779	173.08@0.01	0.0320417
#780	440.25@2.23	0.0322234
#781	265.08@1.92	0.0325963
#782	487.33@6.34	0.0331311
#783	169.04@0.56	0.0331727
#784	314.21@8.42	0.0334061
#785	165.05@0.76	0.0335004
#786	183.08@4.46	0.0338738
#787	183.08@4.47	0.0338738
#788	531.15@0.77	0.0339968
#789	136.08@0.76	0.0340597
#790	341.22@0.45	0.0341045
#791	200.04@0.45	0.0348763
#792	288.2@7.72	0.0350324
#793	515.29@6.25	0.0353464
#794	274.87@0.4	0.0355541
#795	279.03@0.78	0.0356635
#796	272.17@0.44	0.0357519
#797	243.14@8.38	0.0357622
#798	627.42@8.18	0.0359633
#799	196.7@7.36	0.0366804
#800	379.04@0.78	0.0377623
#801	270.19@7.43	0.0380448
#802	311.13@0.44	0.0392334
#803	360.15@0.44	0.0392502
#804	532.7@0.41	0.039379
#805	293.02@0.78	0.0398438
#806	174.99@0.93	0.0401027
#807	136.02@4.8	0.0406371
#808	229.15@2.64	0.040676
#809	259.17@7.8	0.0408173
#810	205.1@2.52	0.0411593
#811	136.02@0.14	0.0417804
#812	254.81@6.6	0.0439271
#813	218.97@0.78	0.0452392
#814	150.09@0.63	0.0462172
#815	228.1@0.56	0.0463792
#816	148.06@0.42	0.0467555
#817	519.32@6.6	0.0468841
#818	472.16@0.45	0.0469512
#819	312.2@8.06	0.047164
#820	208.88@0.4	0.0472457
#821	377.06@0.78	0.0478233
#822	277.1@0.45	0.0485298
#823	188.07@2.52	0.0486281
#824	277.1@0.45_1	0.0488519
#825	301.14@0.44	0.0490284
#826	302.18@6.81	0.0490959
#827	160.08@2.89	0.0492183
#828	163.03@0.78	0.0499671
#829	163.02@0.78	0.0499671
#830	576.14@0.44	0.0505177
#831	157.08@0.01	0.0512245
#832	304.19@6.63	0.051823
#833	286.18@7.31	0.0523044
#834	259.03@0.78	0.0524919
#835	608.16@0.44	0.0525076
#836	198.07@0.82	0.0532333
#837	232.13@5.43	0.054207
#838	316.19@2.24	0.054348
#839	196.06@0.44	0.0550135
#840	277.04@0.78	0.0556025
#841	258.19@6.93	0.0571981
#842	260.16@6.6	0.059327
#843	288.57@0.45	0.0596881
#844	391.12@0.44	0.0598625
#845	357.21@2.37	0.0606033
#846	371.33@7.94	0.0620687
#847	182.08@0.76	0.0635946
#848	429.08@0.44	0.063943
#849	408@0.78	0.0666258
#850	266.05@0.56	0.0679486
#851	286.18@7.45	0.0692145
#852	147.01@0.78	0.0722002
#853	166.09@1.74	0.0735316
#854	455.19@0.56	0.0743803
#855	241.12@0.44	0.0747618
#856	235.12@0.77	0.0797361
#857	314.21@8.18	0.0798359
#858	477.17@0.56	0.0807341
#859	244.17@6.34	0.0862557
#860	132.1@0.89	0.0881849
#861	571.35@7.36	0.0883383
#862	292.85@0.4	0.0904871
#863	234.02@0.44	0.092372
#864	206.89@0.4	0.0926491
#865	254.16@1.6	0.0967275
#866	258.15@6.25	0.0995859
#867	393.03@0.78	0.102937
#868	381.08@0.43	0.104599
#869	132.1@0.97	0.106086
#870	250.08@0.56	0.109735
#871	560.16@0.44	0.109841
#872	176.07@3.29	0.115591
#873	365.11@0.44	0.116477
#874	275.01@0.78	0.143057
#875	275.01@0.81	0.143057
#876	290.85@0.4	0.149263
#877	286.18@7.36	0.163415
