# Supplementary material for: The plant pathogen Pseudomonas aeruginosa triggers a DELLA-dependent seed germination arrest in Arabidopsis
Source: eLife. 2018 Aug 28;7:e37082. doi: 10.7554/eLife.37082 (PMC6128175; doi:10.7554/eLife.37082)
Supplement: Supplementary file 5. [file elife-37082-supp5.xlsx]

## Sheet: Supplementary File 5
	Bacterial strains and oligonucleotides
	Bacteria strains
	Name	Relevant characteristic	Source	Reference
	Pseudomonas aeruginosa strain
	PAO1	Wild type	Cornelia Reimman/Stephan Hebb	Lee et al., 2010
	PAO6691	ΔambA	Cornelia Reimman/Stephan Hebb
	PAO6694	ΔambB	Cornelia Reimman/Stephan Hebb
	PAO6697	ΔambC	Cornelia Reimman/Stephan Hebb
	PAO6692	ΔambD	Cornelia Reimman/Stephan Hebb
	PAO6665	ΔambE	Cornelia Reimman/Stephan Hebb
	PAO1/pME9618	AMBox	Cornelia Reimman/Stephan Hebb	Lee et al., 2013
	PAO1/ΔpqsA	ΔpqsA	Miguel Camara	Fletcher et al., 2007
	PAO1/ΔpqsH	ΔpqsH	Miguel Camara
	PAO-JP2	ΔlasI ΔrhlI	Karl Perron	Pearson et al., 1997
	PA14	--	Cornelia Reimman/Stephan Hebb	Lee et al., 2010
	Others
	Pseudomonas fluorescens strain CHA0	No AMB operon	Cornelia Reimman/Stephan Hebb	Lee et al., 2013
	Pseudomonas syringae	No GRA	Karl Perron, laboratory collection	--
	Pseudomonas putida strain KT2440	No AMB operon	Karl Perron	--
	Escherichia coli strain DH5α	No AMB operon	Laboratory collection	--
	Oligonucleotides
	Gene	Used	Primer F (5'-3')	Primer F (5'-3')	Reference
	RGL2	qRT-PCR	GTTGTGTGGATAGATCCGAATACG	TTCCTCGTCAAAGACTTCCTCTTC	Lee et al., 2012
	ABI5	qRT-PCR	AAGAGGAAGCAACAGTATTTTGAGAGT	CGCAATCTCCCGTTCGATT	Lee et al., 2012
	EM1	qRT-PCR	TCAAATGGTATGCGGTTATGT	TATCACAAGTAAGACACGAAG	Liu et al., 2016
	NCED6	qRT-PCR	TTGAGTCCTCTATCGTTATTCCTATGG	GGAGCGAAGTTACCTGATAATTGAA	Lee et al., 2012
	PP2A	qRT-PCR	GGACCGGAGCCAACTAGGA	GCTATCCGAACTTCTGCCTCATT	Lee et al., 2012
	PQSA	Genotyping	CAATGCCGGACCTACATTCT	GAGAAATCGTCGAGCAAAGG	This study
	PQSH	Genotyping	GTCTCCATCGTGCAGATCCT	CTTCAGGGTCGCGTAGACAT	This study
	LASI	Genotyping	GGCTGGGACGTTAGTGTCAT	CTGGGTCTTGGCATTGAGTT	This study
	RHLI	Genotyping	CTCTCTGAATCGCTGGAAGG	GACGTCCTTGAGCAGGTAGG	This study
	AMBA	Genotyping	GCTCCATCCCGCACATCCTC	CAGGTACAGCAGGTACGCCG	This study
	AMBB	Genotyping	CAGCACTATGCCGCCGAAGA	TTTTCCACCAGGTGCAGCGT	This study
	AMBC	Genotyping	CGGTGGACCAGCCGATCTTC	GCTGTCGGTCTGGAACGCTT	This study
	AMBD	Genotyping	CACCGGGTGTTCACCTCCAC	CGACTGTCGGTCTGGAAGCC	This study
	AMBE	Genotyping	ATGCGGCCTACATGATCTTC	CGGAGAGCAACTGGAGAATC	This study
	References:
	Fletcher MP, Diggle SP, Crusz S a, Chhabra SR, Cámara M & Williams P (2007) A dual biosensor for 2-alkyl-4-quinolone quorum-sensing signal molecules. Environ. Microbiol. 9: 2683–93
	Lee KP, Piskurewicz U, Turečková V, Carat S, Chappuis R, Strnad M, Fankhauser C & Lopez-Molina L (2012) Spatially and genetically distinct control of seed germination by phytochromes A and B. Genes Dev. 26: 1984–1996
	Lee X, Azevedo MD, Armstrong DJ, Banowetz GM & Reimmann C (2013) The Pseudomonas aeruginosa antimetabolite L-2-amino-4-methoxy-trans-3-butenoic acid inhibits growth of Erwinia amylovora and acts as a seed germination-arrest factor. Environ. Microbiol. Rep. 5: 83–89
	Lee X, Fox Á, Sufrin J, Henry H, Majcherczyk P, Haas D & Reimmann C (2010) Identification of the biosynthetic gene cluster for the Pseudomonas aeruginosa antimetabolite L-2-amino-4-methoxy-trans-3-butenoic acid. J. Bacteriol. 192: 4251–4255
	Liu X, Hu P, Huang M, Tang Y, Li Y, Li L & Hou X (2016) The NF-YC-RGL2 module integrates GA and ABA signalling to regulate seed germination in Arabidopsis. Nat. Commun. 7: 1–14
	Pearson JP, Pesci EC & Iglewski BH (1997) Roles of Pseudomonas aeruginosa las and rhl quorum-sensing systems in control of elastase and rhamnolipid biosynthesis genes. J. Bacteriol. 179: 5756–67
	Wang M, Carver JJ, Phelan V V, Sanchez LM, Garg N, Peng Y, Nguyen DD, Watrous J, Kapono CA, Luzzatto-Knaan T, Porto C, Bouslimani A, Melnik A V, Meehan MJ, Liu W-T, Crusemann M, Boudreau PD, Esquenazi E, Sandoval-Calderon M, Kersten RD, et al (2016) Sharing and community curation of mass spectrometry data with Global Natural Products Social Molecular Networking. Nat. Biotechnol. 34: 828–837
