# Supplementary material for: The plant pathogen Pseudomonas aeruginosa triggers a DELLA-dependent seed germination arrest in Arabidopsis
Source: eLife. 2018 Aug 28;7:e37082. doi: 10.7554/eLife.37082 (PMC6128175; doi:10.7554/eLife.37082)
Supplement: Supplementary file 6. [file elife-37082-supp6.txt]

<?xml version="1.0" encoding="UTF-8"?>
<configuration>
    <preferences>
        <parameter name="m/z value format">#0.0000</parameter>
        <parameter name="Retention time value format">#0.0</parameter>
        <parameter name="Intensity format">0.0E0</parameter>
        <parameter isautomatic="false" name="Number of concurrently running tasks">1</parameter>
        <parameter name="Use proxy" selected="false">
            <parameter name="Proxy adress"/>
            <parameter name="Proxy port"/>
        </parameter>
        <parameter name="R executable path">C:\Program Files\R\R-3.3.2\bin\R.exe</parameter>
        <parameter name="Send anonymous statistics">true</parameter>
        <parameter name="Window state">
            <position>112:183</position>
            <size>1000:700</size>
            <maximized>true</maximized>
        </parameter>
    </preferences>
    <modules>
        <module class="net.sf.mzmine.modules.peaklistmethods.dataanalysis.rtmzplots.cvplot.CVPlotModule">
            <parameters>
                <parameter name="Peak lists" type="GUI_SELECTED_PEAKLISTS"/>
                <parameter name="Data files"/>
                <parameter name="Peak measurement type">Peak height</parameter>
            </parameters>
        </module>
        <module class="net.sf.mzmine.modules.peaklistmethods.dataanalysis.projectionplots.PCAPlotModule">
            <parameters>
                <parameter name="Peak lists" type="GUI_SELECTED_PEAKLISTS"/>
                <parameter name="Raw data files" type="SPECIFIC_FILES"/>
                <parameter name="Coloring type">Color by file</parameter>
                <parameter name="Peak measurement type">Peak height</parameter>
                <parameter name="X-axis component">1</parameter>
                <parameter name="Y-axis component">2</parameter>
            </parameters>
        </module>
        <module class="net.sf.mzmine.modules.peaklistmethods.gapfilling.peakfinder.PeakFinderModule">
            <parameters>
                <parameter name="Peak lists" type="GUI_SELECTED_PEAKLISTS"/>
                <parameter name="Name suffix">gap-filled</parameter>
                <parameter name="Intensity tolerance">0.2</parameter>
                <parameter name="m/z tolerance">
                    <absolutetolerance>0.001</absolutetolerance>
                    <ppmtolerance>5.0</ppmtolerance>
                </parameter>
                <parameter name="Retention time tolerance" type="absolute">0.05</parameter>
                <parameter name="RT correction">true</parameter>
                <parameter name="Remove original peak list">false</parameter>
            </parameters>
        </module>
        <module class="net.sf.mzmine.modules.peaklistmethods.io.xmlexport.XMLExportModule">
            <parameters>
                <parameter name="Peak lists" type="GUI_SELECTED_PEAKLISTS"/>
                <parameter name="Filename">/Users/pma/Documents/Postdoc_UNIGE/Projets/quentin/SS_neg_stillnoteedited.mpl</parameter>
                <parameter name="Compressed file">false</parameter>
            </parameters>
        </module>
        <module class="net.sf.mzmine.modules.peaklistmethods.identification.formulaprediction.FormulaPredictionModule">
            <parameters>
                <parameter name="Neutral mass"/>
                <parameter name="m/z tolerance">
                    <absolutetolerance>0.001</absolutetolerance>
                    <ppmtolerance>5.0</ppmtolerance>
                </parameter>
                <parameter name="Elements">O[0-20]H[0-100]P[0-0]C[0-60]N[0-20]S[0-5]</parameter>
                <parameter name="Element count heuristics" selected="true">
                    <parameter name="H/C ratio">true</parameter>
                    <parameter name="NOPS/C ratios">true</parameter>
                    <parameter name="Multiple element counts">true</parameter>
                </parameter>
                <parameter name="RDBE restrictions" selected="true">
                    <parameter name="RDBE range">
                        <min>-1.0</min>
                        <max>20.0</max>
                    </parameter>
                    <parameter name="RDBE must be an integer">true</parameter>
                </parameter>
                <parameter name="Isotope pattern filter" selected="true">
                    <parameter name="Isotope m/z tolerance">
                        <absolutetolerance>0.001</absolutetolerance>
                        <ppmtolerance>5.0</ppmtolerance>
                    </parameter>
                    <parameter name="Minimum absolute intensity">1000000.0</parameter>
                    <parameter name="Minimum score">0.8</parameter>
                </parameter>
                <parameter name="MS/MS filter" selected="false">
                    <parameter name="Mass list"/>
                    <parameter name="MS/MS m/z tolerance">
                        <absolutetolerance>0.001</absolutetolerance>
                        <ppmtolerance>5.0</ppmtolerance>
                    </parameter>
                    <parameter name="MS/MS score threshold">0.8</parameter>
                </parameter>
            </parameters>
        </module>
        <module class="net.sf.mzmine.modules.rawdatamethods.filtering.cropper.CropFilterModule">
            <parameters>
                <parameter name="Raw data files" type="GUI_SELECTED_FILES"/>
                <parameter name="Scans">
                    <retention_time>
                        <min>0.0</min>
                        <max>12.0</max>
                    </retention_time>
                    <scan_definition/>
                </parameter>
                <parameter name="m/z">
                    <min>49.9988</min>
                    <max>2588.4629</max>
                </parameter>
                <parameter name="Suffix">filtered</parameter>
                <parameter name="Remove source file after filtering">true</parameter>
            </parameters>
        </module>
        <module class="net.sf.mzmine.modules.peaklistmethods.filtering.duplicatefilter.DuplicateFilterModule">
            <parameters>
                <parameter name="Peak lists" type="GUI_SELECTED_PEAKLISTS"/>
                <parameter name="Name suffix">filtered</parameter>
                <parameter name="m/z tolerance">
                    <absolutetolerance>0.0</absolutetolerance>
                    <ppmtolerance>5.0</ppmtolerance>
                </parameter>
                <parameter name="RT tolerance" type="absolute">0.03</parameter>
                <parameter name="Require same identification">false</parameter>
                <parameter name="Remove original peaklist">false</parameter>
            </parameters>
        </module>
        <module class="net.sf.mzmine.modules.peaklistmethods.io.siriusexport.SiriusExportModule">
            <parameters>
                <parameter name="Peak lists" type="GUI_SELECTED_PEAKLISTS"/>
                <parameter name="Filename">/Users/pma/Dropbox/Postdoc_UNIGE/Projets/Medihealth/Data/170526_AC_MZ2SIRIUS_spectra.mgf</parameter>
                <parameter name="Merge mode">Merge consecutive scans</parameter>
                <parameter name="Mass list">masses</parameter>
            </parameters>
        </module>
        <module class="net.sf.mzmine.modules.tools.mzrangecalculator.MzRangeFormulaCalculatorModule">
            <parameters>
                <parameter name="Formula"/>
                <parameter name="Ionization type">[M+Na]+</parameter>
                <parameter name="Charge">1</parameter>
                <parameter name="m/z tolerance">
                    <absolutetolerance>0.001</absolutetolerance>
                    <ppmtolerance>5.0</ppmtolerance>
                </parameter>
            </parameters>
        </module>
        <module class="net.sf.mzmine.modules.rawdatamethods.peakpicking.gridmass.GridMassModule">
            <parameters>
                <parameter name="Raw data files" type="GUI_SELECTED_FILES"/>
                <parameter name="Scans">
                    <ms_level>1</ms_level>
                </parameter>
                <parameter name="Suffix">chromatograms</parameter>
                <parameter name="Minimum height">100000.0</parameter>
                <parameter name="M/Z Tolerance">0.05</parameter>
                <parameter name="Min-max width time (min)">
                    <min>0.03</min>
                    <max>0.8</max>
                </parameter>
                <parameter name="Smoothing time (min)">0.0</parameter>
                <parameter name="Smoothing m/z">0.05</parameter>
                <parameter name="False+: Intensity similarity ratio">0.5</parameter>
                <parameter name="False+: Ignore times">0-0</parameter>
                <parameter name="Debugging level">No debug</parameter>
            </parameters>
        </module>
        <module class="net.sf.mzmine.modules.peaklistmethods.gapfilling.samerange.SameRangeGapFillerModule">
            <parameters>
                <parameter name="Peak lists" type="GUI_SELECTED_PEAKLISTS"/>
                <parameter name="Name suffix">gap-filled</parameter>
                <parameter name="m/z tolerance">
                    <absolutetolerance>0.0</absolutetolerance>
                    <ppmtolerance>5.0</ppmtolerance>
                </parameter>
                <parameter name="Remove original peak list">false</parameter>
            </parameters>
        </module>
        <module class="net.sf.mzmine.modules.peaklistmethods.io.casmiimport.CasmiImportModule">
            <parameters>
                <parameter name="Name">CASMI problem #1</parameter>
                <parameter name="MS spectrum"/>
                <parameter name="MS/MS spectrum"/>
                <parameter name="Polarity"/>
            </parameters>
        </module>
        <module class="net.sf.mzmine.modules.peaklistmethods.io.metaboanalystexport.MetaboAnalystExportModule">
            <parameters>
                <parameter name="Peak lists" type="GUI_SELECTED_PEAKLISTS"/>
                <parameter name="Filename"/>
                <parameter name="Grouping parameter"/>
            </parameters>
        </module>
        <module class="net.sf.mzmine.modules.peaklistmethods.io.mztabexport.MzTabExportModule">
            <parameters>
                <parameter name="Peak lists" type="GUI_SELECTED_PEAKLISTS"/>
                <parameter name="Filename">/Users/pma/PF_posmztabed.mzTab</parameter>
                <parameter name="Include all peaks">true</parameter>
            </parameters>
        </module>
        <module class="net.sf.mzmine.modules.peaklistmethods.io.sqlexport.SQLExportModule">
            <parameters>
                <parameter name="Peak lists" type="GUI_SELECTED_PEAKLISTS"/>
                <parameter name="JDBC connection string"/>
                <parameter name="Database table"/>
                <parameter name="Export columns"/>
                <parameter name="Export empty peak list">false</parameter>
            </parameters>
        </module>
        <module class="net.sf.mzmine.modules.peaklistmethods.dataanalysis.heatmaps.HeatMapModule">
            <parameters>
                <parameter name="Peak lists" type="GUI_SELECTED_PEAKLISTS"/>
                <parameter name="Output name">testit</parameter>
                <parameter name="Output file type">pdf</parameter>
                <parameter name="Sample parameter"/>
                <parameter name="Group of reference"/>
                <parameter name="Only identified rows">false</parameter>
                <parameter name="Use peak area">true</parameter>
                <parameter name="Scaling">true</parameter>
                <parameter name="Log">true</parameter>
                <parameter name="Show control samples">true</parameter>
                <parameter name="P-value legend">true</parameter>
                <parameter name="Size p-value legend">5</parameter>
                <parameter name="Height">10</parameter>
                <parameter name="Width">10</parameter>
                <parameter name="Column margin">10</parameter>
                <parameter name="Row margin">10</parameter>
                <parameter name="R engine">RCaller</parameter>
            </parameters>
        </module>
        <module class="net.sf.mzmine.modules.peaklistmethods.isotopes.deisotoper.IsotopeGrouperModule">
            <parameters>
                <parameter name="Peak lists" type="GUI_SELECTED_PEAKLISTS"/>
                <parameter name="Name suffix">deisotoped</parameter>
                <parameter name="m/z tolerance">
                    <absolutetolerance>0.0</absolutetolerance>
                    <ppmtolerance>5.0</ppmtolerance>
                </parameter>
                <parameter name="Retention time tolerance" type="absolute">0.05</parameter>
                <parameter name="Monotonic shape">true</parameter>
                <parameter name="Maximum charge">2</parameter>
                <parameter name="Representative isotope">Lowest m/z</parameter>
                <parameter name="Remove original peaklist">false</parameter>
            </parameters>
        </module>
        <module class="net.sf.mzmine.modules.peaklistmethods.io.mspexport.MSPExportModule">
            <parameters>
                <parameter name="Peak lists" type="GUI_SELECTED_PEAKLISTS"/>
                <parameter name="Filename">/Users/pma/Dropbox/Postdoc_UNIGE/Projets/Medihealth/Data/170526_AC_MZ2MSP_spectra.msp</parameter>
                <parameter name="Fractional m/z values">false</parameter>
                <parameter name="Merging Mode">Maximum</parameter>
            </parameters>
        </module>
        <module class="net.sf.mzmine.modules.tools.mzrangecalculator.MzRangeMassCalculatorModule">
            <parameters>
                <parameter name="m/z">152.07</parameter>
                <parameter name="m/z tolerance">
                    <absolutetolerance>0.001</absolutetolerance>
                    <ppmtolerance>5.0</ppmtolerance>
                </parameter>
            </parameters>
        </module>
        <module class="net.sf.mzmine.modules.visualization.kendrickmassplot.KendrickMassPlotModule">
            <parameters>
                <parameter name="Peak lists" type="GUI_SELECTED_PEAKLISTS"/>
                <parameter name="Raw data files" type="GUI_SELECTED_FILES"/>
                <parameter name="Peaks"/>
                <parameter name="Y-Axis"/>
                <parameter name="X-Axis"/>
                <parameter name="Z-Axis"/>
                <parameter name="Window state">
                    <maximized>false</maximized>
                </parameter>
            </parameters>
        </module>
        <module class="net.sf.mzmine.modules.peaklistmethods.io.xmlimport.XMLImportModule">
            <parameters>
                <parameter name="Filename"/>
            </parameters>
        </module>
        <module class="net.sf.mzmine.modules.peaklistmethods.peakpicking.adap3decompositionV1_5.ADAP3DecompositionV1_5Module">
            <parameters>
                <parameter name="Peak lists" type="GUI_SELECTED_PEAKLISTS"/>
                <parameter name="Min cluster distance (min)">0.01</parameter>
                <parameter name="Min cluster size">2</parameter>
                <parameter name="Min cluster intensity">500.0</parameter>
                <parameter name="Find shared peaks">false</parameter>
                <parameter name="Min edge-to-height ratio">0.3</parameter>
                <parameter name="Min delta-to-height ratio">0.2</parameter>
                <parameter name="Min sharpness">10.0</parameter>
                <parameter name="Shape-similarity tolerance (0..90)">18.0</parameter>
                <parameter name="Choice of Model Peak based on">M/z value</parameter>
                <parameter name="Exclude m/z-values"/>
                <parameter name="Suffix">ADAP-GC 3 Peak Decomposition</parameter>
                <parameter name="Remove original peak list">false</parameter>
            </parameters>
        </module>
        <module class="net.sf.mzmine.modules.visualization.histogram.HistogramVisualizerModule">
            <parameters>
                <parameter name="Peak lists" type="GUI_SELECTED_PEAKLISTS"/>
                <parameter name="Raw data files"/>
                <parameter name="Plotted data" selected="MASS">
                    <min>356.0</min>
                    <max>357.0</max>
                </parameter>
                <parameter name="Number of bins">10</parameter>
                <parameter name="Window state">
                    <position>4:22</position>
                    <size>694:456</size>
                    <maximized>false</maximized>
                </parameter>
            </parameters>
        </module>
        <module class="net.sf.mzmine.modules.peaklistmethods.alignment.join.JoinAlignerModule">
            <parameters>
                <parameter name="Peak lists" type="GUI_SELECTED_PEAKLISTS"/>
                <parameter name="Peak list name">Aligned peak list</parameter>
                <parameter name="m/z tolerance">
                    <absolutetolerance>0.005</absolutetolerance>
                    <ppmtolerance>50.0</ppmtolerance>
                </parameter>
                <parameter name="Weight for m/z">30.0</parameter>
                <parameter name="Retention time tolerance" type="absolute">0.2</parameter>
                <parameter name="Weight for RT">35.0</parameter>
                <parameter name="Require same charge state">false</parameter>
                <parameter name="Require same ID">false</parameter>
                <parameter name="Compare isotope pattern" selected="false">
                    <parameter name="Isotope m/z tolerance">
                        <absolutetolerance>0.001</absolutetolerance>
                        <ppmtolerance>5.0</ppmtolerance>
                    </parameter>
                    <parameter name="Minimum absolute intensity">1000000.0</parameter>
                    <parameter name="Minimum score">0.8</parameter>
                </parameter>
            </parameters>
        </module>
        <module class="net.sf.mzmine.modules.peaklistmethods.peakpicking.shapemodeler.ShapeModelerModule">
            <parameters>
                <parameter name="Peak lists" type="GUI_SELECTED_PEAKLISTS"/>
                <parameter name="Suffix">shaped peaks</parameter>
                <parameter name="Mass resolution">1.0</parameter>
                <parameter name="Shape model">Gaussian</parameter>
                <parameter name="Remove original peak list">false</parameter>
            </parameters>
        </module>
        <module class="net.sf.mzmine.modules.peaklistmethods.io.gnpsexport.GNPSExportModule">
            <parameters>
                <parameter name="Peak lists" type="GUI_SELECTED_PEAKLISTS"/>
                <parameter name="Filename">/Users/pma/Dropbox/Postdoc_UNIGE/Projets/Medihealth/Data/170526_AC_MZ2MN_spectra.mgf</parameter>
                <parameter name="Mass list">masses</parameter>
            </parameters>
        </module>
        <module class="net.sf.mzmine.modules.visualization.tic.TICVisualizerModule">
            <parameters>
                <parameter name="Raw data files" type="SPECIFIC_FILES">
                    <specific_file>160907_PMA_HC_dlasI_drhlI_01.mzXML filtered</specific_file>
                </parameter>
                <parameter name="Scans">
                    <retention_time>
                        <min>0.0020166666666666666</min>
                        <max>11.998633333333334</max>
                    </retention_time>
                    <ms_level>1</ms_level>
                </parameter>
                <parameter name="Plot type">Base peak intensity</parameter>
                <parameter name="m/z">
                    <min>120.0009</min>
                    <max>1499.9485</max>
                </parameter>
                <parameter name="Peaks">
                    <item>290.8473 m/z @0.4 [160907_PMA_HC_dlasI_drhlI_01.mzXML filtered]</item>
                    <item>227.1254 m/z @5.8 [160907_PMA_HC_dlasI_drhlI_01.mzXML filtered]</item>
                    <item>234.0198 m/z @0.4 [160907_PMA_HC_dlasI_drhlI_01.mzXML filtered]</item>
                    <item>206.8860 m/z @0.4 [160907_PMA_HC_dlasI_drhlI_01.mzXML filtered]</item>
                    <item>196.0639 m/z @0.4 [160907_PMA_HC_dlasI_drhlI_01.mzXML filtered]</item>
                    <item>275.0074 m/z @0.8 [160907_PMA_HC_dlasI_drhlI_01.mzXML filtered]</item>
                    <item>542.7317 m/z @0.4 [160907_PMA_HC_dlasI_drhlI_01.mzXML filtered]</item>
                    <item>218.0458 m/z @0.4 [160907_PMA_HC_dlasI_drhlI_01.mzXML filtered]</item>
                    <item>458.7701 m/z @0.4 [160907_PMA_HC_dlasI_drhlI_01.mzXML filtered]</item>
                    <item>292.8452 m/z @0.4 [160907_PMA_HC_dlasI_drhlI_01.mzXML filtered]</item>
                    <item>544.7300 m/z @0.4 [160907_PMA_HC_dlasI_drhlI_01.mzXML filtered]</item>
                    <item>250.1777 m/z @6.4 [160907_PMA_HC_dlasI_drhlI_01.mzXML filtered]</item>
                    <item>393.0340 m/z @0.8 [160907_PMA_HC_dlasI_drhlI_01.mzXML filtered]</item>
                    <item>235.1189 m/z @0.8 [160907_PMA_HC_dlasI_drhlI_01.mzXML filtered]</item>
                    <item>213.1461 m/z @5.6 [160907_PMA_HC_dlasI_drhlI_01.mzXML filtered]</item>
                    <item>122.9246 m/z @0.4 [160907_PMA_HC_dlasI_drhlI_01.mzXML filtered]</item>
                    <item>460.7684 m/z @0.4 [160907_PMA_HC_dlasI_drhlI_01.mzXML filtered]</item>
                    <item>185.1149 m/z @4.2 [160907_PMA_HC_dlasI_drhlI_01.mzXML filtered]</item>
                    <item>274.2740 m/z @6.9 [160907_PMA_HC_dlasI_drhlI_01.mzXML filtered]</item>
                    <item>230.2478 m/z @6.9 [160907_PMA_HC_dlasI_drhlI_01.mzXML filtered]</item>
                    <item>254.1611 m/z @1.6 [160907_PMA_HC_dlasI_drhlI_01.mzXML filtered]</item>
                    <item>208.8839 m/z @0.4 [160907_PMA_HC_dlasI_drhlI_01.mzXML filtered]</item>
                    <item>343.2956 m/z @6.9 [160907_PMA_HC_dlasI_drhlI_01.mzXML filtered]</item>
                    <item>274.8733 m/z @0.4 [160907_PMA_HC_dlasI_drhlI_01.mzXML filtered]</item>
                    <item>341.2664 m/z @10.2 [160907_PMA_HC_dlasI_drhlI_01.mzXML filtered]</item>
                    <item>626.6930 m/z @0.4 [160907_PMA_HC_dlasI_drhlI_01.mzXML filtered]</item>
                    <item>374.8087 m/z @0.4 [160907_PMA_HC_dlasI_drhlI_01.mzXML filtered]</item>
                    <item>228.1287 m/z @5.8 [160907_PMA_HC_dlasI_drhlI_01.mzXML filtered]</item>
                    <item>413.1026 m/z @0.4 [160907_PMA_HC_dlasI_drhlI_01.mzXML filtered]</item>
                    <item>205.1435 m/z @5.8 [160907_PMA_HC_dlasI_drhlI_01.mzXML filtered]</item>
                    <item>365.1056 m/z @0.4 [160907_PMA_HC_dlasI_drhlI_01.mzXML filtered]</item>
                    <item>526.7579 m/z @0.4 [160907_PMA_HC_dlasI_drhlI_01.mzXML filtered]</item>
                    <item>183.0782 m/z @4.5 [160907_PMA_HC_dlasI_drhlI_01.mzXML filtered]</item>
                    <item>259.0299 m/z @0.8 [160907_PMA_HC_dlasI_drhlI_01.mzXML filtered]</item>
                    <item>163.0390 m/z @5.3 [160907_PMA_HC_dlasI_drhlI_01.mzXML filtered]</item>
                    <item>560.1625 m/z @0.4 [160907_PMA_HC_dlasI_drhlI_01.mzXML filtered]</item>
                    <item>228.1958 m/z @6.4 [160907_PMA_HC_dlasI_drhlI_01.mzXML filtered]</item>
                    <item>277.0405 m/z @0.8 [160907_PMA_HC_dlasI_drhlI_01.mzXML filtered]</item>
                    <item>381.0795 m/z @0.4 [160907_PMA_HC_dlasI_drhlI_01.mzXML filtered]</item>
                    <item>442.7963 m/z @0.4 [160907_PMA_HC_dlasI_drhlI_01.mzXML filtered]</item>
                    <item>147.0127 m/z @0.8 [160907_PMA_HC_dlasI_drhlI_01.mzXML filtered]</item>
                    <item>407.9987 m/z @0.8 [160907_PMA_HC_dlasI_drhlI_01.mzXML filtered]</item>
                    <item>327.0781 m/z @8.5 [160907_PMA_HC_dlasI_drhlI_01.mzXML filtered]</item>
                    <item>163.0389 m/z @0.0 [160907_PMA_HC_dlasI_drhlI_01.mzXML filtered]</item>
                    <item>236.0166 m/z @0.4 [160907_PMA_HC_dlasI_drhlI_01.mzXML filtered]</item>
                    <item>628.6913 m/z @0.4 [160907_PMA_HC_dlasI_drhlI_01.mzXML filtered]</item>
                    <item>233.1049 m/z @5.9 [160907_PMA_HC_dlasI_drhlI_01.mzXML filtered]</item>
                    <item>546.4885 m/z @11.0 [160907_PMA_HC_dlasI_drhlI_01.mzXML filtered]</item>
                    <item>125.9864 m/z @0.4 [160907_PMA_HC_dlasI_drhlI_01.mzXML filtered]</item>
                    <item>710.6544 m/z @0.4 [160907_PMA_HC_dlasI_drhlI_01.mzXML filtered]</item>
                    <item>425.2875 m/z @11.0 [160907_PMA_HC_dlasI_drhlI_01.mzXML filtered]</item>
                    <item>293.0180 m/z @0.8 [160907_PMA_HC_dlasI_drhlI_01.mzXML filtered]</item>
                    <item>307.9825 m/z @0.8 [160907_PMA_HC_dlasI_drhlI_01.mzXML filtered]</item>
                    <item>219.1955 m/z @7.9 [160907_PMA_HC_dlasI_drhlI_01.mzXML filtered]</item>
                    <item>371.3269 m/z @7.9 [160907_PMA_HC_dlasI_drhlI_01.mzXML filtered]</item>
                    <item>163.0389 m/z @0.8 [160907_PMA_HC_dlasI_drhlI_01.mzXML filtered]</item>
                    <item>309.2037 m/z @9.9 [160907_PMA_HC_dlasI_drhlI_01.mzXML filtered]</item>
                    <item>546.7284 m/z @0.4 [160907_PMA_HC_dlasI_drhlI_01.mzXML filtered]</item>
                    <item>640.5879 m/z @11.9 [160907_PMA_HC_dlasI_drhlI_01.mzXML filtered]</item>
                    <item>429.0765 m/z @0.4 [160907_PMA_HC_dlasI_drhlI_01.mzXML filtered]</item>
                    <item>227.1253 m/z @5.9 [160907_PMA_HC_dlasI_drhlI_01.mzXML filtered]</item>
                    <item>385.2925 m/z @10.2 [160907_PMA_HC_dlasI_drhlI_01.mzXML filtered]</item>
                    <item>241.1774 m/z @7.9 [160907_PMA_HC_dlasI_drhlI_01.mzXML filtered]</item>
                    <item>391.1205 m/z @0.4 [160907_PMA_HC_dlasI_drhlI_01.mzXML filtered]</item>
                    <item>376.8069 m/z @0.4 [160907_PMA_HC_dlasI_drhlI_01.mzXML filtered]</item>
                    <item>205.0601 m/z @4.5 [160907_PMA_HC_dlasI_drhlI_01.mzXML filtered]</item>
                    <item>213.9797 m/z @0.8 [160907_PMA_HC_dlasI_drhlI_01.mzXML filtered]</item>
                    <item>266.1726 m/z @5.8 [160907_PMA_HC_dlasI_drhlI_01.mzXML filtered]</item>
                    <item>282.2793 m/z @10.9 [160907_PMA_HC_dlasI_drhlI_01.mzXML filtered]</item>
                    <item>235.0233 m/z @0.4 [160907_PMA_HC_dlasI_drhlI_01.mzXML filtered]</item>
                    <item>276.0109 m/z @0.8 [160907_PMA_HC_dlasI_drhlI_01.mzXML filtered]</item>
                    <item>280.8186 m/z @0.4 [160907_PMA_HC_dlasI_drhlI_01.mzXML filtered]</item>
                    <item>291.8506 m/z @0.4 [160907_PMA_HC_dlasI_drhlI_01.mzXML filtered]</item>
                    <item>186.2217 m/z @6.9 [160907_PMA_HC_dlasI_drhlI_01.mzXML filtered]</item>
                    <item>380.3372 m/z @10.2 [160907_PMA_HC_dlasI_drhlI_01.mzXML filtered]</item>
                    <item>228.1495 m/z @5.9 [160907_PMA_HC_dlasI_drhlI_01.mzXML filtered]</item>
                    <item>712.6530 m/z @0.4 [160907_PMA_HC_dlasI_drhlI_01.mzXML filtered]</item>
                    <item>528.7562 m/z @0.4 [160907_PMA_HC_dlasI_drhlI_01.mzXML filtered]</item>
                    <item>336.8438 m/z @0.4 [160907_PMA_HC_dlasI_drhlI_01.mzXML filtered]</item>
                    <item>424.3634 m/z @10.2 [160907_PMA_HC_dlasI_drhlI_01.mzXML filtered]</item>
                    <item>297.2402 m/z @10.2 [160907_PMA_HC_dlasI_drhlI_01.mzXML filtered]</item>
                    <item>369.2976 m/z @11.3 [160907_PMA_HC_dlasI_drhlI_01.mzXML filtered]</item>
                    <item>610.7189 m/z @0.4 [160907_PMA_HC_dlasI_drhlI_01.mzXML filtered]</item>
                    <item>254.1611 m/z @1.3 [160907_PMA_HC_dlasI_drhlI_01.mzXML filtered]</item>
                    <item>794.6154 m/z @0.4 [160907_PMA_HC_dlasI_drhlI_01.mzXML filtered]</item>
                    <item>156.0329 m/z @0.4 [160907_PMA_HC_dlasI_drhlI_01.mzXML filtered]</item>
                    <item>402.3579 m/z @9.1 [160907_PMA_HC_dlasI_drhlI_01.mzXML filtered]</item>
                    <item>358.8347 m/z @0.4 [160907_PMA_HC_dlasI_drhlI_01.mzXML filtered]</item>
                    <item>173.0784 m/z @0.0 [160907_PMA_HC_dlasI_drhlI_01.mzXML filtered]</item>
                    <item>124.9228 m/z @0.4 [160907_PMA_HC_dlasI_drhlI_01.mzXML filtered]</item>
                    <item>174.9915 m/z @0.8 [160907_PMA_HC_dlasI_drhlI_01.mzXML filtered]</item>
                    <item>468.4202 m/z @11.2 [160907_PMA_HC_dlasI_drhlI_01.mzXML filtered]</item>
                    <item>254.2478 m/z @10.2 [160907_PMA_HC_dlasI_drhlI_01.mzXML filtered]</item>
                    <item>197.0676 m/z @0.4 [160907_PMA_HC_dlasI_drhlI_01.mzXML filtered]</item>
                    <item>294.8432 m/z @0.4 [160907_PMA_HC_dlasI_drhlI_01.mzXML filtered]</item>
                    <item>531.1527 m/z @0.8 [160907_PMA_HC_dlasI_drhlI_01.mzXML filtered]</item>
                    <item>377.0566 m/z @0.8 [160907_PMA_HC_dlasI_drhlI_01.mzXML filtered]</item>
                    <item>279.0277 m/z @0.8 [160907_PMA_HC_dlasI_drhlI_01.mzXML filtered]</item>
                    <item>468.3901 m/z @10.2 [160907_PMA_HC_dlasI_drhlI_01.mzXML filtered]</item>
                    <item>430.3894 m/z @9.8 [160907_PMA_HC_dlasI_drhlI_01.mzXML filtered]</item>
                    <item>158.1540 m/z @6.3 [160907_PMA_HC_dlasI_drhlI_01.mzXML filtered]</item>
                    <item>143.9969 m/z @0.0 [160907_PMA_HC_dlasI_drhlI_01.mzXML filtered]</item>
                    <item>251.1811 m/z @6.4 [160907_PMA_HC_dlasI_drhlI_01.mzXML filtered]</item>
                    <item>429.3189 m/z @10.2 [160907_PMA_HC_dlasI_drhlI_01.mzXML filtered]</item>
                    <item>414.4308 m/z @11.0 [160907_PMA_HC_dlasI_drhlI_01.mzXML filtered]</item>
                    <item>226.1803 m/z @5.8 [160907_PMA_HC_dlasI_drhlI_01.mzXML filtered]</item>
                    <item>543.7350 m/z @0.4 [160907_PMA_HC_dlasI_drhlI_01.mzXML filtered]</item>
                    <item>681.5780 m/z @11.8 [160907_PMA_HC_dlasI_drhlI_01.mzXML filtered]</item>
                    <item>297.0398 m/z @0.8 [160907_PMA_HC_dlasI_drhlI_01.mzXML filtered]</item>
                    <item>878.5767 m/z @0.4 [160907_PMA_HC_dlasI_drhlI_01.mzXML filtered]</item>
                    <item>125.9864 m/z @0.0 [160907_PMA_HC_dlasI_drhlI_01.mzXML filtered]</item>
                    <item>512.4163 m/z @10.2 [160907_PMA_HC_dlasI_drhlI_01.mzXML filtered]</item>
                    <item>338.3418 m/z @11.6 [160907_PMA_HC_dlasI_drhlI_01.mzXML filtered]</item>
                    <item>156.9808 m/z @0.8 [160907_PMA_HC_dlasI_drhlI_01.mzXML filtered]</item>
                    <item>220.1179 m/z @2.2 [160907_PMA_HC_dlasI_drhlI_01.mzXML filtered]</item>
                    <item>219.0493 m/z @0.4 [160907_PMA_HC_dlasI_drhlI_01.mzXML filtered]</item>
                    <item>880.5753 m/z @0.4 [160907_PMA_HC_dlasI_drhlI_01.mzXML filtered]</item>
                    <item>462.7668 m/z @0.4 [160907_PMA_HC_dlasI_drhlI_01.mzXML filtered]</item>
                    <item>270.2792 m/z @10.9 [160907_PMA_HC_dlasI_drhlI_01.mzXML filtered]</item>
                    <item>532.7031 m/z @0.4 [160907_PMA_HC_dlasI_drhlI_01.mzXML filtered]</item>
                    <item>232.9281 m/z @0.4 [160907_PMA_HC_dlasI_drhlI_01.mzXML filtered]</item>
                    <item>304.2999 m/z @8.3 [160907_PMA_HC_dlasI_drhlI_01.mzXML filtered]</item>
                    <item>224.0426 m/z @0.4 [160907_PMA_HC_dlasI_drhlI_01.mzXML filtered]</item>
                    <item>243.1355 m/z @8.4 [160907_PMA_HC_dlasI_drhlI_01.mzXML filtered]</item>
                    <item>310.3106 m/z @11.8 [160907_PMA_HC_dlasI_drhlI_01.mzXML filtered]</item>
                    <item>336.3109 m/z @10.2 [160907_PMA_HC_dlasI_drhlI_01.mzXML filtered]</item>
                    <item>452.3947 m/z @11.3 [160907_PMA_HC_dlasI_drhlI_01.mzXML filtered]</item>
                    <item>796.6140 m/z @0.4 [160907_PMA_HC_dlasI_drhlI_01.mzXML filtered]</item>
                    <item>326.3782 m/z @9.4 [160907_PMA_HC_dlasI_drhlI_01.mzXML filtered]</item>
                    <item>275.2775 m/z @6.9 [160907_PMA_HC_dlasI_drhlI_01.mzXML filtered]</item>
                    <item>553.3347 m/z @3.3 [160907_PMA_HC_dlasI_drhlI_01.mzXML filtered]</item>
                    <item>241.1215 m/z @0.4 [160907_PMA_HC_dlasI_drhlI_01.mzXML filtered]</item>
                    <item>399.3584 m/z @9.0 [160907_PMA_HC_dlasI_drhlI_01.mzXML filtered]</item>
                    <item>344.2990 m/z @6.9 [160907_PMA_HC_dlasI_drhlI_01.mzXML filtered]</item>
                    <item>233.1049 m/z @6.1 [160907_PMA_HC_dlasI_drhlI_01.mzXML filtered]</item>
                    <item>408.3684 m/z @11.3 [160907_PMA_HC_dlasI_drhlI_01.mzXML filtered]</item>
                    <item>694.6803 m/z @0.4 [160907_PMA_HC_dlasI_drhlI_01.mzXML filtered]</item>
                    <item>214.9175 m/z @0.4 [160907_PMA_HC_dlasI_drhlI_01.mzXML filtered]</item>
                    <item>279.0934 m/z @6.5 [160907_PMA_HC_dlasI_drhlI_01.mzXML filtered]</item>
                    <item>336.3267 m/z @12.0 [160907_PMA_HC_dlasI_drhlI_01.mzXML filtered]</item>
                    <item>394.0377 m/z @0.8 [160907_PMA_HC_dlasI_drhlI_01.mzXML filtered]</item>
                    <item>444.7947 m/z @0.4 [160907_PMA_HC_dlasI_drhlI_01.mzXML filtered]</item>
                    <item>319.2844 m/z @10.2 [160907_PMA_HC_dlasI_drhlI_01.mzXML filtered]</item>
                    <item>276.8713 m/z @0.4 [160907_PMA_HC_dlasI_drhlI_01.mzXML filtered]</item>
                    <item>318.1647 m/z @2.8 [160907_PMA_HC_dlasI_drhlI_01.mzXML filtered]</item>
                    <item>665.5832 m/z @12.0 [160907_PMA_HC_dlasI_drhlI_01.mzXML filtered]</item>
                    <item>547.4919 m/z @11.0 [160907_PMA_HC_dlasI_drhlI_01.mzXML filtered]</item>
                    <item>413.3238 m/z @11.3 [160907_PMA_HC_dlasI_drhlI_01.mzXML filtered]</item>
                    <item>288.5671 m/z @0.4 [160907_PMA_HC_dlasI_drhlI_01.mzXML filtered]</item>
                    <item>641.5915 m/z @11.9 [160907_PMA_HC_dlasI_drhlI_01.mzXML filtered]</item>
                    <item>287.2218 m/z @9.9 [160907_PMA_HC_dlasI_drhlI_01.mzXML filtered]</item>
                    <item>222.1701 m/z @5.8 [160907_PMA_HC_dlasI_drhlI_01.mzXML filtered]</item>
                    <item>143.9969 m/z @0.4 [160907_PMA_HC_dlasI_drhlI_01.mzXML filtered]</item>
                    <item>301.1411 m/z @9.3 [160907_PMA_HC_dlasI_drhlI_01.mzXML filtered]</item>
                    <item>249.1097 m/z @4.8 [160907_PMA_HC_dlasI_drhlI_01.mzXML filtered]</item>
                    <item>556.4423 m/z @10.2 [160907_PMA_HC_dlasI_drhlI_01.mzXML filtered]</item>
                    <item>355.2819 m/z @10.8 [160907_PMA_HC_dlasI_drhlI_01.mzXML filtered]</item>
                    <item>198.0597 m/z @0.4 [160907_PMA_HC_dlasI_drhlI_01.mzXML filtered]</item>
                    <item>182.9852 m/z @0.0 [160907_PMA_HC_dlasI_drhlI_01.mzXML filtered]</item>
                    <item>342.2698 m/z @10.2 [160907_PMA_HC_dlasI_drhlI_01.mzXML filtered]</item>
                    <item>284.2949 m/z @11.7 [160907_PMA_HC_dlasI_drhlI_01.mzXML filtered]</item>
                    <item>312.5657 m/z @0.4 [160907_PMA_HC_dlasI_drhlI_01.mzXML filtered]</item>
                    <item>349.0601 m/z @8.5 [160907_PMA_HC_dlasI_drhlI_01.mzXML filtered]</item>
                    <item>236.1227 m/z @0.8 [160907_PMA_HC_dlasI_drhlI_01.mzXML filtered]</item>
                    <item>236.2220 m/z @7.9 [160907_PMA_HC_dlasI_drhlI_01.mzXML filtered]</item>
                    <item>290.9798 m/z @0.8 [160907_PMA_HC_dlasI_drhlI_01.mzXML filtered]</item>
                    <item>496.4210 m/z @11.3 [160907_PMA_HC_dlasI_drhlI_01.mzXML filtered]</item>
                    <item>241.2036 m/z @4.9 [160907_PMA_HC_dlasI_drhlI_01.mzXML filtered]</item>
                    <item>296.9894 m/z @0.8 [160907_PMA_HC_dlasI_drhlI_01.mzXML filtered]</item>
                    <item>190.9120 m/z @0.4 [160907_PMA_HC_dlasI_drhlI_01.mzXML filtered]</item>
                    <item>214.1494 m/z @5.6 [160907_PMA_HC_dlasI_drhlI_01.mzXML filtered]</item>
                    <item>259.1669 m/z @7.8 [160907_PMA_HC_dlasI_drhlI_01.mzXML filtered]</item>
                    <item>231.2513 m/z @6.9 [160907_PMA_HC_dlasI_drhlI_01.mzXML filtered]</item>
                    <item>457.3500 m/z @11.3 [160907_PMA_HC_dlasI_drhlI_01.mzXML filtered]</item>
                    <item>459.7737 m/z @0.4 [160907_PMA_HC_dlasI_drhlI_01.mzXML filtered]</item>
                    <item>220.0415 m/z @0.4 [160907_PMA_HC_dlasI_drhlI_01.mzXML filtered]</item>
                    <item>427.3898 m/z @10.0 [160907_PMA_HC_dlasI_drhlI_01.mzXML filtered]</item>
                    <item>261.0185 m/z @0.8 [160907_PMA_HC_dlasI_drhlI_01.mzXML filtered]</item>
                    <item>778.6411 m/z @0.4 [160907_PMA_HC_dlasI_drhlI_01.mzXML filtered]</item>
                    <item>233.0480 m/z @0.4 [160907_PMA_HC_dlasI_drhlI_01.mzXML filtered]</item>
                    <item>279.1591 m/z @9.3 [160907_PMA_HC_dlasI_drhlI_01.mzXML filtered]</item>
                    <item>244.1908 m/z @5.8 [160907_PMA_HC_dlasI_drhlI_01.mzXML filtered]</item>
                    <item>612.7178 m/z @0.4 [160907_PMA_HC_dlasI_drhlI_01.mzXML filtered]</item>
                    <item>962.5378 m/z @0.4 [160907_PMA_HC_dlasI_drhlI_01.mzXML filtered]</item>
                    <item>149.0234 m/z @9.3 [160907_PMA_HC_dlasI_drhlI_01.mzXML filtered]</item>
                    <item>363.3106 m/z @10.2 [160907_PMA_HC_dlasI_drhlI_01.mzXML filtered]</item>
                    <item>358.3680 m/z @9.5 [160907_PMA_HC_dlasI_drhlI_01.mzXML filtered]</item>
                    <item>157.0836 m/z @0.2 [160907_PMA_HC_dlasI_drhlI_01.mzXML filtered]</item>
                    <item>313.2350 m/z @9.0 [160907_PMA_HC_dlasI_drhlI_01.mzXML filtered]</item>
                    <item>964.5365 m/z @0.4 [160907_PMA_HC_dlasI_drhlI_01.mzXML filtered]</item>
                    <item>540.4473 m/z @11.3 [160907_PMA_HC_dlasI_drhlI_01.mzXML filtered]</item>
                    <item>386.3993 m/z @10.5 [160907_PMA_HC_dlasI_drhlI_01.mzXML filtered]</item>
                    <item>242.0997 m/z @2.2 [160907_PMA_HC_dlasI_drhlI_01.mzXML filtered]</item>
                    <item>296.9895 m/z @0.8 [160907_PMA_HC_dlasI_drhlI_01.mzXML filtered]</item>
                    <item>260.0318 m/z @0.8 [160907_PMA_HC_dlasI_drhlI_01.mzXML filtered]</item>
                    <item>249.1849 m/z @8.6 [160907_PMA_HC_dlasI_drhlI_01.mzXML filtered]</item>
                    <item>250.0797 m/z @0.6 [160907_PMA_HC_dlasI_drhlI_01.mzXML filtered]</item>
                    <item>289.9715 m/z @0.8 [160907_PMA_HC_dlasI_drhlI_01.mzXML filtered]</item>
                    <item>530.2976 m/z @4.5 [160907_PMA_HC_dlasI_drhlI_01.mzXML filtered]</item>
                    <item>185.1149 m/z @4.4 [160907_PMA_HC_dlasI_drhlI_01.mzXML filtered]</item>
                    <item>256.0016 m/z @0.4 [160907_PMA_HC_dlasI_drhlI_01.mzXML filtered]</item>
                    <item>163.1329 m/z @4.2 [160907_PMA_HC_dlasI_drhlI_01.mzXML filtered]</item>
                    <item>179.0132 m/z @0.8 [160907_PMA_HC_dlasI_drhlI_01.mzXML filtered]</item>
                    <item>545.7338 m/z @0.4 [160907_PMA_HC_dlasI_drhlI_01.mzXML filtered]</item>
                    <item>250.1777 m/z @6.5 [160907_PMA_HC_dlasI_drhlI_01.mzXML filtered]</item>
                    <item>301.1429 m/z @0.4 [160907_PMA_HC_dlasI_drhlI_01.mzXML filtered]</item>
                    <item>167.5409 m/z @0.4 [160907_PMA_HC_dlasI_drhlI_01.mzXML filtered]</item>
                    <item>430.3896 m/z @9.9 [160907_PMA_HC_dlasI_drhlI_01.mzXML filtered]</item>
                    <item>218.9588 m/z @0.8 [160907_PMA_HC_dlasI_drhlI_01.mzXML filtered]</item>
                    <item>364.3420 m/z @11.3 [160907_PMA_HC_dlasI_drhlI_01.mzXML filtered]</item>
                    <item>475.3257 m/z @3.9 [160907_PMA_HC_dlasI_drhlI_01.mzXML filtered]</item>
                    <item>213.1461 m/z @5.5 [160907_PMA_HC_dlasI_drhlI_01.mzXML filtered]</item>
                    <item>344.2279 m/z @3.1 [160907_PMA_HC_dlasI_drhlI_01.mzXML filtered]</item>
                    <item>426.2909 m/z @11.0 [160907_PMA_HC_dlasI_drhlI_01.mzXML filtered]</item>
                    <item>388.2541 m/z @3.3 [160907_PMA_HC_dlasI_drhlI_01.mzXML filtered]</item>
                    <item>666.6032 m/z @11.9 [160907_PMA_HC_dlasI_drhlI_01.mzXML filtered]</item>
                    <item>277.1032 m/z @0.5 [160907_PMA_HC_dlasI_drhlI_01.mzXML filtered]</item>
                    <item>243.1578 m/z @1.3 [160907_PMA_HC_dlasI_drhlI_01.mzXML filtered]</item>
                    <item>365.2776 m/z @6.9 [160907_PMA_HC_dlasI_drhlI_01.mzXML filtered]</item>
                    <item>277.1708 m/z @3.3 [160907_PMA_HC_dlasI_drhlI_01.mzXML filtered]</item>
                    <item>368.4253 m/z @11.0 [160907_PMA_HC_dlasI_drhlI_01.mzXML filtered]</item>
                    <item>307.1880 m/z @7.9 [160907_PMA_HC_dlasI_drhlI_01.mzXML filtered]</item>
                    <item>228.1959 m/z @11.5 [160907_PMA_HC_dlasI_drhlI_01.mzXML filtered]</item>
                    <item>630.6898 m/z @0.4 [160907_PMA_HC_dlasI_drhlI_01.mzXML filtered]</item>
                    <item>696.6791 m/z @0.4 [160907_PMA_HC_dlasI_drhlI_01.mzXML filtered]</item>
                    <item>255.1650 m/z @1.6 [160907_PMA_HC_dlasI_drhlI_01.mzXML filtered]</item>
                    <item>151.0353 m/z @0.4 [160907_PMA_HC_dlasI_drhlI_01.mzXML filtered]</item>
                    <item>420.3322 m/z @11.0 [160907_PMA_HC_dlasI_drhlI_01.mzXML filtered]</item>
                    <item>157.0836 m/z @0.7 [160907_PMA_HC_dlasI_drhlI_01.mzXML filtered]</item>
                    <item>332.3311 m/z @9.1 [160907_PMA_HC_dlasI_drhlI_01.mzXML filtered]</item>
                    <item>438.3792 m/z @10.6 [160907_PMA_HC_dlasI_drhlI_01.mzXML filtered]</item>
                    <item>355.2819 m/z @10.6 [160907_PMA_HC_dlasI_drhlI_01.mzXML filtered]</item>
                    <item>278.0423 m/z @0.8 [160907_PMA_HC_dlasI_drhlI_01.mzXML filtered]</item>
                    <item>862.6027 m/z @0.4 [160907_PMA_HC_dlasI_drhlI_01.mzXML filtered]</item>
                    <item>354.2851 m/z @7.9 [160907_PMA_HC_dlasI_drhlI_01.mzXML filtered]</item>
                    <item>366.1090 m/z @0.4 [160907_PMA_HC_dlasI_drhlI_01.mzXML filtered]</item>
                    <item>242.2841 m/z @7.5 [160907_PMA_HC_dlasI_drhlI_01.mzXML filtered]</item>
                    <item>394.3529 m/z @10.6 [160907_PMA_HC_dlasI_drhlI_01.mzXML filtered]</item>
                    <item>191.1043 m/z @4.9 [160907_PMA_HC_dlasI_drhlI_01.mzXML filtered]</item>
                    <item>430.9811 m/z @0.8 [160907_PMA_HC_dlasI_drhlI_01.mzXML filtered]</item>
                    <item>780.6404 m/z @0.4 [160907_PMA_HC_dlasI_drhlI_01.mzXML filtered]</item>
                    <item>281.1724 m/z @9.1 [160907_PMA_HC_dlasI_drhlI_01.mzXML filtered]</item>
                    <item>714.6514 m/z @0.4 [160907_PMA_HC_dlasI_drhlI_01.mzXML filtered]</item>
                    <item>372.3302 m/z @7.9 [160907_PMA_HC_dlasI_drhlI_01.mzXML filtered]</item>
                    <item>473.3454 m/z @10.2 [160907_PMA_HC_dlasI_drhlI_01.mzXML filtered]</item>
                    <item>682.5813 m/z @11.8 [160907_PMA_HC_dlasI_drhlI_01.mzXML filtered]</item>
                    <item>231.9904 m/z @0.8 [160907_PMA_HC_dlasI_drhlI_01.mzXML filtered]</item>
                    <item>432.2806 m/z @3.5 [160907_PMA_HC_dlasI_drhlI_01.mzXML filtered]</item>
                    <item>330.3366 m/z @8.7 [160907_PMA_HC_dlasI_drhlI_01.mzXML filtered]</item>
                    <item>155.0468 m/z @4.5 [160907_PMA_HC_dlasI_drhlI_01.mzXML filtered]</item>
                    <item>1048.4974 m/z @0.4 [160907_PMA_HC_dlasI_drhlI_01.mzXML filtered]</item>
                    <item>186.1181 m/z @4.2 [160907_PMA_HC_dlasI_drhlI_01.mzXML filtered]</item>
                    <item>167.0128 m/z @0.4 [160907_PMA_HC_dlasI_drhlI_01.mzXML filtered]</item>
                    <item>328.0815 m/z @8.5 [160907_PMA_HC_dlasI_drhlI_01.mzXML filtered]</item>
                    <item>267.0773 m/z @2.0 [160907_PMA_HC_dlasI_drhlI_01.mzXML filtered]</item>
                    <item>207.8894 m/z @0.4 [160907_PMA_HC_dlasI_drhlI_01.mzXML filtered]</item>
                    <item>268.1883 m/z @6.4 [160907_PMA_HC_dlasI_drhlI_01.mzXML filtered]</item>
                    <item>197.1285 m/z @2.9 [160907_PMA_HC_dlasI_drhlI_01.mzXML filtered]</item>
                    <item>251.1851 m/z @4.8 [160907_PMA_HC_dlasI_drhlI_01.mzXML filtered]</item>
                    <item>212.0528 m/z @8.4 [160907_PMA_HC_dlasI_drhlI_01.mzXML filtered]</item>
                    <item>328.2231 m/z @3.3 [160907_PMA_HC_dlasI_drhlI_01.mzXML filtered]</item>
                    <item>1046.5013 m/z @0.4 [160907_PMA_HC_dlasI_drhlI_01.mzXML filtered]</item>
                    <item>226.1550 m/z @1.1 [160907_PMA_HC_dlasI_drhlI_01.mzXML filtered]</item>
                    <item>361.2350 m/z @9.1 [160907_PMA_HC_dlasI_drhlI_01.mzXML filtered]</item>
                    <item>217.0472 m/z @5.3 [160907_PMA_HC_dlasI_drhlI_01.mzXML filtered]</item>
                    <item>213.1462 m/z @5.7 [160907_PMA_HC_dlasI_drhlI_01.mzXML filtered]</item>
                    <item>291.0687 m/z @0.4 [160907_PMA_HC_dlasI_drhlI_01.mzXML filtered]</item>
                    <item>269.2087 m/z @8.9 [160907_PMA_HC_dlasI_drhlI_01.mzXML filtered]</item>
                    <item>301.0753 m/z @6.5 [160907_PMA_HC_dlasI_drhlI_01.mzXML filtered]</item>
                    <item>337.1046 m/z @7.9 [160907_PMA_HC_dlasI_drhlI_01.mzXML filtered]</item>
                    <item>311.2557 m/z @10.8 [160907_PMA_HC_dlasI_drhlI_01.mzXML filtered]</item>
                    <item>167.0128 m/z @2.8 [160907_PMA_HC_dlasI_drhlI_01.mzXML filtered]</item>
                    <item>415.0190 m/z @0.8 [160907_PMA_HC_dlasI_drhlI_01.mzXML filtered]</item>
                    <item>273.1672 m/z @4.8 [160907_PMA_HC_dlasI_drhlI_01.mzXML filtered]</item>
                    <item>469.4237 m/z @11.2 [160907_PMA_HC_dlasI_drhlI_01.mzXML filtered]</item>
                    <item>429.2406 m/z @0.4 [160907_PMA_HC_dlasI_drhlI_01.mzXML filtered]</item>
                    <item>408.3087 m/z @11.5 [160907_PMA_HC_dlasI_drhlI_01.mzXML filtered]</item>
                    <item>128.0194 m/z @0.4 [160907_PMA_HC_dlasI_drhlI_01.mzXML filtered]</item>
                    <item>240.2321 m/z @6.9 [160907_PMA_HC_dlasI_drhlI_01.mzXML filtered]</item>
                    <item>409.0017 m/z @0.8 [160907_PMA_HC_dlasI_drhlI_01.mzXML filtered]</item>
                    <item>236.1620 m/z @5.7 [160907_PMA_HC_dlasI_drhlI_01.mzXML filtered]</item>
                    <item>864.6022 m/z @0.4 [160907_PMA_HC_dlasI_drhlI_01.mzXML filtered]</item>
                    <item>229.1992 m/z @6.4 [160907_PMA_HC_dlasI_drhlI_01.mzXML filtered]</item>
                    <item>341.2664 m/z @10.4 [160907_PMA_HC_dlasI_drhlI_01.mzXML filtered]</item>
                    <item>476.3067 m/z @3.6 [160907_PMA_HC_dlasI_drhlI_01.mzXML filtered]</item>
                    <item>182.0298 m/z @0.8 [160907_PMA_HC_dlasI_drhlI_01.mzXML filtered]</item>
                    <item>400.4150 m/z @10.8 [160907_PMA_HC_dlasI_drhlI_01.mzXML filtered]</item>
                    <item>138.0074 m/z @0.8 [160907_PMA_HC_dlasI_drhlI_01.mzXML filtered]</item>
                    <item>215.1255 m/z @3.2 [160907_PMA_HC_dlasI_drhlI_01.mzXML filtered]</item>
                    <item>795.6171 m/z @0.4 [160907_PMA_HC_dlasI_drhlI_01.mzXML filtered]</item>
                    <item>369.1251 m/z @9.7 [160907_PMA_HC_dlasI_drhlI_01.mzXML filtered]</item>
                    <item>584.4736 m/z @11.3 [160907_PMA_HC_dlasI_drhlI_01.mzXML filtered]</item>
                    <item>382.0829 m/z @0.4 [160907_PMA_HC_dlasI_drhlI_01.mzXML filtered]</item>
                    <item>442.3683 m/z @11.2 [160907_PMA_HC_dlasI_drhlI_01.mzXML filtered]</item>
                    <item>200.0405 m/z @0.8 [160907_PMA_HC_dlasI_drhlI_01.mzXML filtered]</item>
                    <item>379.0440 m/z @0.8 [160907_PMA_HC_dlasI_drhlI_01.mzXML filtered]</item>
                    <item>159.5523 m/z @0.5 [160907_PMA_HC_dlasI_drhlI_01.mzXML filtered]</item>
                    <item>253.1410 m/z @7.7 [160907_PMA_HC_dlasI_drhlI_01.mzXML filtered]</item>
                    <item>399.3082 m/z @10.6 [160907_PMA_HC_dlasI_drhlI_01.mzXML filtered]</item>
                    <item>414.2348 m/z @2.7 [160907_PMA_HC_dlasI_drhlI_01.mzXML filtered]</item>
                    <item>229.1304 m/z @5.8 [160907_PMA_HC_dlasI_drhlI_01.mzXML filtered]</item>
                    <item>443.3345 m/z @10.6 [160907_PMA_HC_dlasI_drhlI_01.mzXML filtered]</item>
                    <item>256.9904 m/z @0.8 [160907_PMA_HC_dlasI_drhlI_01.mzXML filtered]</item>
                    <item>141.0159 m/z @0.8 [160907_PMA_HC_dlasI_drhlI_01.mzXML filtered]</item>
                    <item>256.2998 m/z @8.3 [160907_PMA_HC_dlasI_drhlI_01.mzXML filtered]</item>
                    <item>293.8484 m/z @0.4 [160907_PMA_HC_dlasI_drhlI_01.mzXML filtered]</item>
                    <item>946.5639 m/z @0.4 [160907_PMA_HC_dlasI_drhlI_01.mzXML filtered]</item>
                    <item>408.3090 m/z @11.3 [160907_PMA_HC_dlasI_drhlI_01.mzXML filtered]</item>
                    <item>386.2959 m/z @10.2 [160907_PMA_HC_dlasI_drhlI_01.mzXML filtered]</item>
                    <item>191.1642 m/z @5.6 [160907_PMA_HC_dlasI_drhlI_01.mzXML filtered]</item>
                    <item>600.4683 m/z @10.2 [160907_PMA_HC_dlasI_drhlI_01.mzXML filtered]</item>
                    <item>425.3668 m/z @10.2 [160907_PMA_HC_dlasI_drhlI_01.mzXML filtered]</item>
                    <item>193.0021 m/z @0.8 [160907_PMA_HC_dlasI_drhlI_01.mzXML filtered]</item>
                    <item>164.0190 m/z @0.4 [160907_PMA_HC_dlasI_drhlI_01.mzXML filtered]</item>
                    <item>482.4055 m/z @10.6 [160907_PMA_HC_dlasI_drhlI_01.mzXML filtered]</item>
                    <item>374.3052 m/z @11.2 [160907_PMA_HC_dlasI_drhlI_01.mzXML filtered]</item>
                    <item>216.9507 m/z @0.4 [160907_PMA_HC_dlasI_drhlI_01.mzXML filtered]</item>
                    <item>491.2172 m/z @2.8 [160907_PMA_HC_dlasI_drhlI_01.mzXML filtered]</item>
                    <item>381.3407 m/z @10.2 [160907_PMA_HC_dlasI_drhlI_01.mzXML filtered]</item>
                    <item>206.1469 m/z @5.8 [160907_PMA_HC_dlasI_drhlI_01.mzXML filtered]</item>
                    <item>360.8331 m/z @0.4 [160907_PMA_HC_dlasI_drhlI_01.mzXML filtered]</item>
                    <item>243.0992 m/z @5.8 [160907_PMA_HC_dlasI_drhlI_01.mzXML filtered]</item>
                    <item>310.2072 m/z @9.9 [160907_PMA_HC_dlasI_drhlI_01.mzXML filtered]</item>
                    <item>306.2429 m/z @11.2 [160907_PMA_HC_dlasI_drhlI_01.mzXML filtered]</item>
                    <item>948.5619 m/z @0.4 [160907_PMA_HC_dlasI_drhlI_01.mzXML filtered]</item>
                    <item>325.9932 m/z @0.8 [160907_PMA_HC_dlasI_drhlI_01.mzXML filtered]</item>
                    <item>207.9953 m/z @0.4 [160907_PMA_HC_dlasI_drhlI_01.mzXML filtered]</item>
                    <item>234.1084 m/z @5.9 [160907_PMA_HC_dlasI_drhlI_01.mzXML filtered]</item>
                    <item>394.3529 m/z @10.8 [160907_PMA_HC_dlasI_drhlI_01.mzXML filtered]</item>
                    <item>207.9666 m/z @0.8 [160907_PMA_HC_dlasI_drhlI_01.mzXML filtered]</item>
                    <item>798.6135 m/z @0.4 [160907_PMA_HC_dlasI_drhlI_01.mzXML filtered]</item>
                    <item>403.3612 m/z @9.1 [160907_PMA_HC_dlasI_drhlI_01.mzXML filtered]</item>
                    <item>349.1833 m/z @3.1 [160907_PMA_HC_dlasI_drhlI_01.mzXML filtered]</item>
                    <item>240.0277 m/z @0.4 [160907_PMA_HC_dlasI_drhlI_01.mzXML filtered]</item>
                    <item>1132.4600 m/z @0.4 [160907_PMA_HC_dlasI_drhlI_01.mzXML filtered]</item>
                    <item>167.0129 m/z @11.5 [160907_PMA_HC_dlasI_drhlI_01.mzXML filtered]</item>
                    <item>293.0631 m/z @0.4 [160907_PMA_HC_dlasI_drhlI_01.mzXML filtered]</item>
                    <item>265.0795 m/z @1.9 [160907_PMA_HC_dlasI_drhlI_01.mzXML filtered]</item>
                    <item>158.0923 m/z @0.7 [160907_PMA_HC_dlasI_drhlI_01.mzXML filtered]</item>
                    <item>187.0089 m/z @0.8 [160907_PMA_HC_dlasI_drhlI_01.mzXML filtered]</item>
                    <item>415.4341 m/z @11.0 [160907_PMA_HC_dlasI_drhlI_01.mzXML filtered]</item>
                    <item>256.2635 m/z @10.7 [160907_PMA_HC_dlasI_drhlI_01.mzXML filtered]</item>
                    <item>370.3009 m/z @11.3 [160907_PMA_HC_dlasI_drhlI_01.mzXML filtered]</item>
                    <item>510.7839 m/z @0.4 [160907_PMA_HC_dlasI_drhlI_01.mzXML filtered]</item>
                    <item>226.1802 m/z @11.5 [160907_PMA_HC_dlasI_drhlI_01.mzXML filtered]</item>
                    <item>399.3082 m/z @10.8 [160907_PMA_HC_dlasI_drhlI_01.mzXML filtered]</item>
                    <item>360.1503 m/z @0.4 [160907_PMA_HC_dlasI_drhlI_01.mzXML filtered]</item>
                    <item>469.3934 m/z @10.2 [160907_PMA_HC_dlasI_drhlI_01.mzXML filtered]</item>
                    <item>174.9915 m/z @0.9 [160907_PMA_HC_dlasI_drhlI_01.mzXML filtered]</item>
                    <item>228.1959 m/z @11.3 [160907_PMA_HC_dlasI_drhlI_01.mzXML filtered]</item>
                    <item>882.5740 m/z @0.4 [160907_PMA_HC_dlasI_drhlI_01.mzXML filtered]</item>
                    <item>431.3927 m/z @9.8 [160907_PMA_HC_dlasI_drhlI_01.mzXML filtered]</item>
                    <item>513.4197 m/z @10.2 [160907_PMA_HC_dlasI_drhlI_01.mzXML filtered]</item>
                    <item>217.0472 m/z @2.4 [160907_PMA_HC_dlasI_drhlI_01.mzXML filtered]</item>
                    <item>501.3763 m/z @11.3 [160907_PMA_HC_dlasI_drhlI_01.mzXML filtered]</item>
                    <item>122.5473 m/z @11.3 [160907_PMA_HC_dlasI_drhlI_01.mzXML filtered]</item>
                    <item>283.2827 m/z @11.0 [160907_PMA_HC_dlasI_drhlI_01.mzXML filtered]</item>
                    <item>316.1868 m/z @2.2 [160907_PMA_HC_dlasI_drhlI_01.mzXML filtered]</item>
                    <item>318.6663 m/z @2.8 [160907_PMA_HC_dlasI_drhlI_01.mzXML filtered]</item>
                    <item>311.2193 m/z @9.6 [160907_PMA_HC_dlasI_drhlI_01.mzXML filtered]</item>
                    <item>468.4205 m/z @11.1 [160907_PMA_HC_dlasI_drhlI_01.mzXML filtered]</item>
                    <item>468.4202 m/z @10.1 [160907_PMA_HC_dlasI_drhlI_01.mzXML filtered]</item>
                    <item>242.2841 m/z @7.2 [160907_PMA_HC_dlasI_drhlI_01.mzXML filtered]</item>
                    <item>428.3737 m/z @9.3 [160907_PMA_HC_dlasI_drhlI_01.mzXML filtered]</item>
                    <item>496.4211 m/z @11.1 [160907_PMA_HC_dlasI_drhlI_01.mzXML filtered]</item>
                    <item>149.0234 m/z @9.3 [160907_PMA_HC_dlasI_drhlI_01.mzXML filtered]</item>
                    <item>256.1807 m/z @5.9 [160907_PMA_HC_dlasI_drhlI_01.mzXML filtered]</item>
                    <item>225.1097 m/z @2.7 [160907_PMA_HC_dlasI_drhlI_01.mzXML filtered]</item>
                    <item>249.1825 m/z @7.6 [160907_PMA_HC_dlasI_drhlI_01.mzXML filtered]</item>
                    <item>341.2664 m/z @10.0 [160907_PMA_HC_dlasI_drhlI_01.mzXML filtered]</item>
                    <item>325.2713 m/z @11.3 [160907_PMA_HC_dlasI_drhlI_01.mzXML filtered]</item>
                    <item>316.0342 m/z @0.8 [160907_PMA_HC_dlasI_drhlI_01.mzXML filtered]</item>
                    <item>383.3133 m/z @11.8 [160907_PMA_HC_dlasI_drhlI_01.mzXML filtered]</item>
                    <item>250.9387 m/z @0.4 [160907_PMA_HC_dlasI_drhlI_01.mzXML filtered]</item>
                    <item>429.9809 m/z @0.8 [160907_PMA_HC_dlasI_drhlI_01.mzXML filtered]</item>
                </parameter>
                <parameter name="Window state">
                    <position>0:23</position>
                    <size>1664:1017</size>
                    <maximized>true</maximized>
                </parameter>
            </parameters>
        </module>
        <module class="net.sf.mzmine.modules.peaklistmethods.identification.customdbsearch.CustomDBSearchModule">
            <parameters>
                <parameter name="Peak lists" type="GUI_SELECTED_PEAKLISTS"/>
                <parameter name="Database file">/Users/pma/Documents/Postdoc_UNIGE/Database/Pseudomonas_DB_pos.csv</parameter>
                <parameter name="Field separator">,</parameter>
                <parameter name="Field order">
                    <item>ID</item>
                    <item>m/z</item>
                    <item>Retention time (min)</item>
                    <item>Identity</item>
                    <item>Formula</item>
                </parameter>
                <parameter name="Ignore first line">true</parameter>
                <parameter name="m/z tolerance">
                    <absolutetolerance>0.0</absolutetolerance>
                    <ppmtolerance>5.0</ppmtolerance>
                </parameter>
                <parameter name="Retention time tolerance" type="absolute">1000.0</parameter>
            </parameters>
        </module>
        <module class="net.sf.mzmine.modules.visualization.peaklisttable.export.IsotopePatternExportModule">
            <parameters>
                <parameter name="Output file">C:\Users\alfattan\Desktop\fung4posExport</parameter>
            </parameters>
        </module>
        <module class="net.sf.mzmine.modules.masslistmethods.shoulderpeaksfilter.ShoulderPeaksFilterModule">
            <parameters>
                <parameter name="Raw data files" type="GUI_SELECTED_FILES"/>
                <parameter name="Mass list"/>
                <parameter name="Mass resolution">60000.0</parameter>
                <parameter name="Peak model function">Lorentzian extended</parameter>
                <parameter name="Suffix">filtered</parameter>
                <parameter name="Remove original mass list">false</parameter>
            </parameters>
        </module>
        <module class="net.sf.mzmine.modules.peaklistmethods.filtering.peakfilter.PeakFilterModule">
            <parameters>
                <parameter name="Peak lists" type="GUI_SELECTED_PEAKLISTS"/>
                <parameter name="Name suffix">filtered</parameter>
                <parameter name="Duration" selected="false">
                    <min>0.0</min>
                    <max>10.0</max>
                </parameter>
                <parameter name="Area" selected="false">
                    <min>0.0</min>
                    <max>1.0E7</max>
                </parameter>
                <parameter name="Height" selected="false">
                    <min>0.0</min>
                    <max>1.0E7</max>
                </parameter>
                <parameter name="# data points" selected="false">
                    <min>8</min>
                    <max>30</max>
                </parameter>
                <parameter name="FWHM" selected="false">
                    <min>0.0</min>
                    <max>2.0</max>
                </parameter>
                <parameter name="Tailing factor" selected="false">
                    <min>0.5</min>
                    <max>2.0</max>
                </parameter>
                <parameter name="Asymmetry factor" selected="false">
                    <min>0.5</min>
                    <max>2.0</max>
                </parameter>
                <parameter name="Keep only features with MS/MS scan">true</parameter>
                <parameter name="Remove source peak list after filtering">false</parameter>
            </parameters>
        </module>
        <module class="net.sf.mzmine.modules.visualization.infovisualizer.InfoVisualizerModule">
            <parameters>
                <parameter name="Window state">
                    <position>484:338</position>
                    <size>366:374</size>
                    <maximized>false</maximized>
                </parameter>
            </parameters>
        </module>
        <module class="net.sf.mzmine.modules.peaklistmethods.dataanalysis.projectionplots.CDAPlotModule">
            <parameters>
                <parameter name="Peak lists" type="GUI_SELECTED_PEAKLISTS"/>
                <parameter name="Raw data files" type="SPECIFIC_FILES"/>
                <parameter name="Coloring type">Color by file</parameter>
                <parameter name="Peak measurement type">Peak height</parameter>
                <parameter name="X-axis component">1</parameter>
                <parameter name="Y-axis component">2</parameter>
            </parameters>
        </module>
        <module class="net.sf.mzmine.modules.peaklistmethods.filtering.rowsfilter.RowsFilterModule">
            <parameters>
                <parameter name="Peak lists" type="GUI_SELECTED_PEAKLISTS"/>
                <parameter name="Name suffix">filtered</parameter>
                <parameter name="Minimum peaks in a row" selected="false">1.0</parameter>
                <parameter name="Minimum peaks in an isotope pattern" selected="false">2</parameter>
                <parameter name="m/z" selected="false">
                    <min>99.9845</min>
                    <max>1200.0758</max>
                </parameter>
                <parameter name="Retention time" selected="false">
                    <min>0.0</min>
                    <max>10.0</max>
                </parameter>
                <parameter name="Peak duration range" selected="false">
                    <min>0.0</min>
                    <max>10.0</max>
                </parameter>
                <parameter name="Chromatographic FWHM" selected="false">
                    <min>0.0</min>
                    <max>1.0</max>
                </parameter>
                <parameter name="Parameter"/>
                <parameter name="Only identified?">false</parameter>
                <parameter name="Text in identity" selected="false"/>
                <parameter name="Text in comment" selected="false"/>
                <parameter name="Keep or remove rows">Keep rows that match all criteria</parameter>
                <parameter name="Keep only peaks with MS2 scan (GNPS)">true</parameter>
                <parameter name="Reset the peak number ID">true</parameter>
                <parameter name="Remove source peak list after filtering">false</parameter>
            </parameters>
        </module>
        <module class="net.sf.mzmine.modules.peaklistmethods.peakpicking.adap3decompositionV2.ADAP3DecompositionV2Module">
            <parameters>
                <parameter name="Peak lists" type="GUI_SELECTED_PEAKLISTS"/>
                <parameter name="Min distance between analytes (min)">0.01</parameter>
                <parameter name="Min cluster size">5</parameter>
                <parameter name="Peak-Similarity tolerance">0.17</parameter>
                <parameter name="Suffix">ADAP-GC Spectral Deconvolution</parameter>
                <parameter name="Remove original peak list"/>
            </parameters>
        </module>
        <module class="net.sf.mzmine.modules.peaklistmethods.dataanalysis.rtmzplots.logratioplot.LogratioPlotModule">
            <parameters>
                <parameter name="Peak lists" type="GUI_SELECTED_PEAKLISTS"/>
                <parameter name="Group one"/>
                <parameter name="Group two"/>
                <parameter name="Peak measurement type">Peak height</parameter>
            </parameters>
        </module>
        <module class="net.sf.mzmine.modules.rawdatamethods.peakpicking.manual.ManualPeakPickerModule">
            <parameters>
                <parameter name="Retention time">
                    <min>2.0</min>
                    <max>2.3</max>
                </parameter>
                <parameter name="m/z range">
                    <min>234.0</min>
                    <max>235.0</max>
                </parameter>
            </parameters>
        </module>
        <module class="net.sf.mzmine.modules.peaklistmethods.normalization.rtnormalizer.RTNormalizerModule">
            <parameters>
                <parameter name="Peak lists" type="GUI_SELECTED_PEAKLISTS"/>
                <parameter name="Name suffix">normalized</parameter>
                <parameter name="m/z tolerance">
                    <absolutetolerance>0.001</absolutetolerance>
                    <ppmtolerance>5.0</ppmtolerance>
                </parameter>
                <parameter name="Retention time tolerance" type="absolute">0.05</parameter>
                <parameter name="Minimum standard intensity">1000.0</parameter>
                <parameter name="Remove original peak list">false</parameter>
            </parameters>
        </module>
        <module class="net.sf.mzmine.modules.masslistmethods.chromatogrambuilder.ChromatogramBuilderModule">
            <parameters>
                <parameter name="Raw data files" type="GUI_SELECTED_FILES"/>
                <parameter name="Scans">
                    <ms_level>1</ms_level>
                </parameter>
                <parameter name="Mass list">masses</parameter>
                <parameter name="Min time span (min)">0.0</parameter>
                <parameter name="Min height">1000000.0</parameter>
                <parameter name="m/z tolerance">
                    <absolutetolerance>0.0</absolutetolerance>
                    <ppmtolerance>5.0</ppmtolerance>
                </parameter>
                <parameter name="Suffix">chromatograms</parameter>
            </parameters>
        </module>
        <module class="net.sf.mzmine.modules.peaklistmethods.io.mgfexport.MGFExportModule">
            <parameters>
                <parameter name="Peak lists" type="GUI_SELECTED_PEAKLISTS"/>
                <parameter name="Filename">/Users/Sophie/Documents/NETWORKING/Work_06_12/G4_nonfiltered_MZ2MN_spectra.mgf</parameter>
                <parameter name="Fractional m/z values">false</parameter>
                <parameter name="Merging Mode">Maximum</parameter>
            </parameters>
        </module>
        <module class="net.sf.mzmine.modules.visualization.scatterplot.ScatterPlotVisualizerModule">
            <parameters>
                <parameter name="Peak lists" type="GUI_SELECTED_PEAKLISTS"/>
                <parameter name="Window state">
                    <position>20:20</position>
                    <size>731:651</size>
                    <maximized>false</maximized>
                </parameter>
            </parameters>
        </module>
        <module class="net.sf.mzmine.modules.projectmethods.projectclose.ProjectCloseModule">
            <parameters/>
        </module>
        <module class="net.sf.mzmine.modules.peaklistmethods.normalization.linear.LinearNormalizerModule">
            <parameters>
                <parameter name="Peak lists" type="GUI_SELECTED_PEAKLISTS"/>
                <parameter name="Name suffix">normalized</parameter>
                <parameter name="Normalization type">Average squared intensity</parameter>
                <parameter name="Peak measurement type">Peak area</parameter>
                <parameter name="Remove original peak list">false</parameter>
            </parameters>
        </module>
        <module class="net.sf.mzmine.modules.peaklistmethods.isotopes.isotopeprediction.IsotopePatternCalculator">
            <parameters>
                <parameter name="Formula"/>
                <parameter name="Charge">1</parameter>
                <parameter name="Polarity"/>
                <parameter name="Minimum abundance">0.001</parameter>
            </parameters>
        </module>
        <module class="net.sf.mzmine.modules.projectmethods.projectload.ProjectLoadModule">
            <parameters>
                <parameter name="Project file">/Volumes/PMA_Data/MzMine_Projects/PMA_EM_Pclav_scale_up_pos.mzmine</parameter>
            </parameters>
        </module>
        <module class="net.sf.mzmine.modules.rawdatamethods.peakpicking.targetedpeakdetection.TargetedPeakDetectionModule">
            <parameters>
                <parameter name="Raw data files" type="GUI_SELECTED_FILES"/>
                <parameter name="Name suffix">detectedPeak</parameter>
                <parameter name="Peak list file"/>
                <parameter name="Field separator">,</parameter>
                <parameter name="Ignore first line"/>
                <parameter name="Intensity tolerance"/>
                <parameter name="Noise level"/>
                <parameter name="m/z tolerance">
                    <absolutetolerance>0.001</absolutetolerance>
                    <ppmtolerance>5.0</ppmtolerance>
                </parameter>
                <parameter name="Retention time tolerance"/>
            </parameters>
        </module>
        <module class="net.sf.mzmine.modules.peaklistmethods.identification.glycerophospholipidsearch.GPLipidSearchModule">
            <parameters>
                <parameter name="Peak lists" type="GUI_SELECTED_PEAKLISTS"/>
                <parameter name="Type of lipids"/>
                <parameter name="Minimum fatty acid length"/>
                <parameter name="Maximum fatty acid length"/>
                <parameter name="Maximum number of double bonds"/>
                <parameter name="m/z tolerance">
                    <absolutetolerance>0.001</absolutetolerance>
                    <ppmtolerance>5.0</ppmtolerance>
                </parameter>
                <parameter name="Ionization method"/>
            </parameters>
        </module>
        <module class="net.sf.mzmine.modules.batchmode.BatchModeModule">
            <parameters>
                <parameter name="Batch queue">
                    <batchstep method="net.sf.mzmine.modules.peaklistmethods.normalization.rtnormalizer.RTNormalizerModule">
                        <parameter name="Peak lists" type="GUI_SELECTED_PEAKLISTS"/>
                        <parameter name="Name suffix">normalized</parameter>
                        <parameter name="m/z tolerance">
                            <absolutetolerance>0.0</absolutetolerance>
                            <ppmtolerance>5.0</ppmtolerance>
                        </parameter>
                        <parameter name="Retention time tolerance" type="absolute">0.05</parameter>
                        <parameter name="Minimum standard intensity">3.0E7</parameter>
                        <parameter name="Remove original peak list">false</parameter>
                    </batchstep>
                    <batchstep method="net.sf.mzmine.modules.peaklistmethods.alignment.ransac.RansacAlignerModule">
                        <parameter name="Peak lists" type="GUI_SELECTED_PEAKLISTS"/>
                        <parameter name="Peak list name">Aligned peak list</parameter>
                        <parameter name="m/z tolerance">
                            <absolutetolerance>0.0</absolutetolerance>
                            <ppmtolerance>5.0</ppmtolerance>
                        </parameter>
                        <parameter name="RT tolerance" type="absolute">0.1</parameter>
                        <parameter name="RT tolerance after correction" type="absolute">0.02</parameter>
                        <parameter name="RANSAC iterations">0</parameter>
                        <parameter name="Minimum number of points">0.6</parameter>
                        <parameter name="Threshold value">0.02</parameter>
                        <parameter name="Linear model">false</parameter>
                        <parameter name="Require same charge state">false</parameter>
                    </batchstep>
                    <batchstep method="net.sf.mzmine.modules.peaklistmethods.gapfilling.samerange.SameRangeGapFillerModule">
                        <parameter name="Peak lists" type="GUI_SELECTED_PEAKLISTS"/>
                        <parameter name="Name suffix">gap-filled</parameter>
                        <parameter name="m/z tolerance">
                            <absolutetolerance>0.001</absolutetolerance>
                            <ppmtolerance>5.0</ppmtolerance>
                        </parameter>
                        <parameter name="Remove original peak list">false</parameter>
                    </batchstep>
                    <batchstep method="net.sf.mzmine.modules.peaklistmethods.filtering.duplicatefilter.DuplicateFilterModule">
                        <parameter name="Peak lists" type="GUI_SELECTED_PEAKLISTS"/>
                        <parameter name="Name suffix">filtered</parameter>
                        <parameter name="m/z tolerance">
                            <absolutetolerance>0.001</absolutetolerance>
                            <ppmtolerance>5.0</ppmtolerance>
                        </parameter>
                        <parameter name="RT tolerance" type="absolute">0.05</parameter>
                        <parameter name="Require same identification">false</parameter>
                        <parameter name="Remove original peaklist">false</parameter>
                    </batchstep>
                </parameter>
            </parameters>
        </module>
        <module class="net.sf.mzmine.modules.rawdatamethods.orderdatafiles.OrderDataFilesModule">
            <parameters>
                <parameter name="Raw data files" type="SPECIFIC_FILES"/>
            </parameters>
        </module>
        <module class="net.sf.mzmine.modules.rawdatamethods.peakpicking.massdetection.MassDetectionModule">
            <parameters>
                <parameter name="Raw data files" type="GUI_SELECTED_FILES"/>
                <parameter name="Scans">
                    <ms_level>1</ms_level>
                </parameter>
                <parameter name="Mass detector" selected="Centroid">
                    <module name="Centroid">
                        <parameter name="Noise level">1000000.0</parameter>
                    </module>
                    <module name="Exact mass">
                        <parameter name="Noise level">1000.0</parameter>
                    </module>
                    <module name="Local maxima">
                        <parameter name="Noise level">10000.0</parameter>
                    </module>
                    <module name="Recursive threshold">
                        <parameter name="Noise level"/>
                        <parameter name="Min m/z peak width"/>
                        <parameter name="Max m/z peak width"/>
                    </module>
                    <module name="Wavelet transform">
                        <parameter name="Noise level">100.0</parameter>
                        <parameter name="Scale level">5</parameter>
                        <parameter name="Wavelet window size (%)">0.3</parameter>
                    </module>
                </parameter>
                <parameter name="Mass list name">masses</parameter>
                <parameter name="CDF Filename (optional)" selected="false"/>
            </parameters>
        </module>
        <module class="net.sf.mzmine.modules.peaklistmethods.peakpicking.smoothing.SmoothingModule">
            <parameters>
                <parameter name="Peak lists" type="GUI_SELECTED_PEAKLISTS"/>
                <parameter name="Filename suffix">smoothed</parameter>
                <parameter name="Filter width">5</parameter>
                <parameter name="Remove original peak list">false</parameter>
            </parameters>
        </module>
        <module class="net.sf.mzmine.modules.visualization.intensityplot.IntensityPlotModule">
            <parameters>
                <parameter name="Peak lists" type="GUI_SELECTED_PEAKLISTS"/>
                <parameter name="Raw data files"/>
                <parameter name="X axis value">Raw data file</parameter>
                <parameter name="Y axis value">Peak height</parameter>
                <parameter name="Peaks">
                    <selection>
                        <id>
                            <min>66</min>
                            <max>66</max>
                        </id>
                    </selection>
                </parameter>
                <parameter name="Window state">
                    <position>64:82</position>
                    <size>726:442</size>
                    <maximized>false</maximized>
                </parameter>
            </parameters>
        </module>
        <module class="net.sf.mzmine.modules.rawdatamethods.filtering.alignscans.AlignScansModule">
            <parameters>
                <parameter name="Raw data files" type="GUI_SELECTED_FILES"/>
                <parameter name="Suffix">align</parameter>
                <parameter name="Horizontal Scans">5</parameter>
                <parameter name="Max Vertical Alignment">1</parameter>
                <parameter name="Minimum height">1000.0</parameter>
                <parameter name="Correlation in Log">false</parameter>
                <parameter name="Remove prev files">false</parameter>
            </parameters>
        </module>
        <module class="net.sf.mzmine.modules.projectmethods.projectsave.ProjectSaveModule">
            <parameters>
                <parameter name="Project file">/Users/pma/Documents/Postdoc_UNIGE/MzMine_Projects/160909_HC_PAO_meta.mzmine</parameter>
            </parameters>
        </module>
        <module class="net.sf.mzmine.modules.rawdatamethods.rawdataimport.RawDataImportModule">
            <parameters>
                <parameter name="Raw data file names">
                    <file>/Users/pma/Desktop/160907_PMA_HC_PAO/converted/POS/160907_PMA_HC_dambE_01.mzXML</file>
                    <file>/Users/pma/Desktop/160907_PMA_HC_PAO/converted/POS/160907_PMA_HC_dambE_02.mzXML</file>
                    <file>/Users/pma/Desktop/160907_PMA_HC_PAO/converted/POS/160907_PMA_HC_dlasI_drhlI_01.mzXML</file>
                    <file>/Users/pma/Desktop/160907_PMA_HC_PAO/converted/POS/160907_PMA_HC_dlasI_drhlI_02.mzXML</file>
                    <file>/Users/pma/Desktop/160907_PMA_HC_PAO/converted/POS/160907_PMA_HC_dpqsA_01.mzXML</file>
                    <file>/Users/pma/Desktop/160907_PMA_HC_PAO/converted/POS/160907_PMA_HC_dpqsA_02.mzXML</file>
                    <file>/Users/pma/Desktop/160907_PMA_HC_PAO/converted/POS/160907_PMA_HC_H2O.mzXML</file>
                    <file>/Users/pma/Desktop/160907_PMA_HC_PAO/converted/POS/160907_PMA_HC_H2O_2.mzXML</file>
                    <file>/Users/pma/Desktop/160907_PMA_HC_PAO/converted/POS/160907_PMA_HC_MeOH_H2073.mzXML</file>
                    <file>/Users/pma/Desktop/160907_PMA_HC_PAO/converted/POS/160907_PMA_HC_Mock_01.mzXML</file>
                    <file>/Users/pma/Desktop/160907_PMA_HC_PAO/converted/POS/160907_PMA_HC_Mock_02.mzXML</file>
                    <file>/Users/pma/Desktop/160907_PMA_HC_PAO/converted/POS/160907_PMA_HC_PAO_01.mzXML</file>
                    <file>/Users/pma/Desktop/160907_PMA_HC_PAO/converted/POS/160907_PMA_HC_PAO_02.mzXML</file>
                </parameter>
            </parameters>
        </module>
        <module class="net.sf.mzmine.modules.peaklistmethods.identification.nist.NistMsSearchModule">
            <parameters>
                <parameter name="Peak lists" type="GUI_SELECTED_PEAKLISTS"/>
                <parameter name="NIST MS Search directory">/Users/Sophie/Desktop/SWGDRUG 3.2/SWGDRUG 3.2</parameter>
                <parameter name="Ionization method">[M+H]+</parameter>
                <parameter name="Spectrum RT tolerance"/>
                <parameter name="Max. peaks per spectrum">10</parameter>
                <parameter name="Must have same identities">true</parameter>
                <parameter name="Min. match factor">800</parameter>
                <parameter name="Min. reverse match factor">800</parameter>
            </parameters>
        </module>
        <module class="net.sf.mzmine.modules.peaklistmethods.identification.ms2search.Ms2SearchModule">
            <parameters>
                <parameter name="Peak List 1" type="GUI_SELECTED_PEAKLISTS"/>
                <parameter name="Peak List 2" type="GUI_SELECTED_PEAKLISTS"/>
                <parameter name="Mass list"/>
                <parameter name="m/z tolerance">
                    <absolutetolerance>0.001</absolutetolerance>
                    <ppmtolerance>5.0</ppmtolerance>
                </parameter>
                <parameter name="Minimum ion intensity to consider in MS2 comparison">1.0E7</parameter>
                <parameter name="Minimum ion(s) matched per MS2 comparison"/>
                <parameter name="Minimum spectral match score to report"/>
            </parameters>
        </module>
        <module class="net.sf.mzmine.modules.peaklistmethods.identification.complexsearch.ComplexSearchModule">
            <parameters>
                <parameter name="Peak lists" type="GUI_SELECTED_PEAKLISTS"/>
                <parameter name="Ionization method">[M+H]+</parameter>
                <parameter name="Retention time tolerance" type="absolute">0.05</parameter>
                <parameter name="m/z tolerance">
                    <absolutetolerance>0.001</absolutetolerance>
                    <ppmtolerance>5.0</ppmtolerance>
                </parameter>
                <parameter name="Max complex peak height">2.0</parameter>
            </parameters>
        </module>
        <module class="net.sf.mzmine.modules.peaklistmethods.orderpeaklists.OrderPeakListsModule">
            <parameters>
                <parameter name="Peak lists" type="SPECIFIC_PEAKLISTS"/>
            </parameters>
        </module>
        <module class="net.sf.mzmine.modules.visualization.msms.MsMsVisualizerModule">
            <parameters>
                <parameter name="Raw data files" type="GUI_SELECTED_FILES"/>
                <parameter name="Retention time">
                    <min>0.0</min>
                    <max>27.0</max>
                </parameter>
                <parameter name="m/z">
                    <min>290.0</min>
                    <max>300.0</max>
                </parameter>
                <parameter name="Intensity">Total intensity in MS/MS scan</parameter>
                <parameter name="Normalize by">All data points</parameter>
                <parameter name="Min. MS/MS peak intensity">1000.0</parameter>
                <parameter name="Peak threshold settings">
                    <mode>ALL_PEAKS</mode>
                    <intensityThreshold>0.0</intensityThreshold>
                    <topPeaksThreshold>0</topPeaksThreshold>
                </parameter>
                <parameter name="Window state">
                    <position>210:23</position>
                    <size>1070:777</size>
                    <maximized>false</maximized>
                </parameter>
            </parameters>
        </module>
        <module class="net.sf.mzmine.modules.peaklistmethods.identification.fragmentsearch.FragmentSearchModule">
            <parameters>
                <parameter name="Peak lists" type="GUI_SELECTED_PEAKLISTS"/>
                <parameter name="Retention time tolerance" type="absolute">0.03</parameter>
                <parameter name="m/z tolerance of MS2 data">
                    <absolutetolerance>0.001</absolutetolerance>
                    <ppmtolerance>5.0</ppmtolerance>
                </parameter>
                <parameter name="Max fragment peak height">0.5</parameter>
                <parameter name="Min MS2 peak height">10000.0</parameter>
            </parameters>
        </module>
        <module class="net.sf.mzmine.modules.peaklistmethods.peakpicking.deconvolution.DeconvolutionModule">
            <parameters>
                <parameter name="Peak lists" type="GUI_SELECTED_PEAKLISTS"/>
                <parameter name="Suffix">deconvoluted_XCMS</parameter>
                <parameter name="Algorithm" selected="Wavelets (XCMS)">
                    <module name="Baseline cut-off">
                        <parameter name="Min peak height">1000.0</parameter>
                        <parameter name="Peak duration range (min)">
                            <min>0.0</min>
                            <max>10.0</max>
                        </parameter>
                        <parameter name="Baseline level">500.0</parameter>
                    </module>
                    <module name="Noise amplitude">
                        <parameter name="Min peak height">3.0E7</parameter>
                        <parameter name="Peak duration range (min)">
                            <min>0.02</min>
                            <max>0.9</max>
                        </parameter>
                        <parameter name="Amplitude of noise">3.0E7</parameter>
                    </module>
                    <module name="Savitzky-Golay">
                        <parameter name="Min peak height">1800000.0</parameter>
                        <parameter name="Peak duration range (min)">
                            <min>0.0</min>
                            <max>10.0</max>
                        </parameter>
                        <parameter name="Derivative threshold level">0.1</parameter>
                    </module>
                    <module name="Local minimum search">
                        <parameter name="Chromatographic threshold">0.6</parameter>
                        <parameter name="Search minimum in RT range (min)">0.2</parameter>
                        <parameter name="Minimum relative height">0.05</parameter>
                        <parameter name="Minimum absolute height">1.0E7</parameter>
                        <parameter name="Min ratio of peak top/edge">0.05</parameter>
                        <parameter name="Peak duration range (min)">
                            <min>0.0</min>
                            <max>0.2</max>
                        </parameter>
                    </module>
                    <module name="Wavelets (XCMS)">
                        <parameter name="S/N threshold">5.0</parameter>
                        <parameter name="Wavelet scales">
                            <min>0.03</min>
                            <max>0.3</max>
                        </parameter>
                        <parameter name="Peak duration range">
                            <min>0.0</min>
                            <max>0.5</max>
                        </parameter>
                        <parameter name="Peak integration method">Use raw data</parameter>
                        <parameter name="R engine">RCaller</parameter>
                    </module>
                    <module name="Wavelets (ADAP)">
                        <parameter name="S/N threshold">60.0</parameter>
                        <parameter name="S/N estimator" selected="Intensity window SN">
                            <module name="Intensity window SN"/>
                            <module name="Wavelet Coeff. SN">
                                <parameter name="Peak width mult.">3.0</parameter>
                                <parameter name="abs(wavelet coeffs.)">true</parameter>
                            </module>
                        </parameter>
                        <parameter name="min feature height">10000.0</parameter>
                        <parameter name="coefficient/area threshold">80.0</parameter>
                        <parameter name="Peak duration range">
                            <min>0.02</min>
                            <max>1.0</max>
                        </parameter>
                        <parameter name="RT wavelet range">
                            <min>0.01</min>
                            <max>0.3</max>
                        </parameter>
                    </module>
                </parameter>
                <parameter name="m/z range for MS2 scan pairing (Da)" selected="true">0.03</parameter>
                <parameter name="RT range for MS2 scan pairing (min)" selected="true">0.3</parameter>
                <parameter name="Remove original peak list">false</parameter>
            </parameters>
        </module>
        <module class="net.sf.mzmine.modules.peaklistmethods.filtering.clearannotations.PeaklistClearAnnotationsModule">
            <parameters>
                <parameter name="Peak lists" type="GUI_SELECTED_PEAKLISTS"/>
                <parameter name="Clear identities?"/>
                <parameter name="Clear comments?"/>
            </parameters>
        </module>
        <module class="net.sf.mzmine.modules.rawdatamethods.filtering.scansmoothing.ScanSmoothingModule">
            <parameters>
                <parameter name="Raw data files" type="GUI_SELECTED_FILES"/>
                <parameter name="Suffix">smooth</parameter>
                <parameter name="Time (min)">0.05</parameter>
                <parameter name="Scan span">5</parameter>
                <parameter name="MZ tolerance">0.05</parameter>
                <parameter name="MZ min points">3</parameter>
                <parameter name="Min height">0.0</parameter>
                <parameter name="Remove prev files">false</parameter>
            </parameters>
        </module>
        <module class="net.sf.mzmine.modules.visualization.neutralloss.NeutralLossVisualizerModule">
            <parameters>
                <parameter name="Raw data files" type="GUI_SELECTED_FILES"/>
                <parameter name="X axis"/>
                <parameter name="Retention time"/>
                <parameter name="Precursor m/z"/>
                <parameter name="Fragments"/>
                <parameter name="Window state">
                    <maximized>false</maximized>
                </parameter>
            </parameters>
        </module>
        <module class="net.sf.mzmine.modules.rawdatamethods.filtering.scanfilters.ScanFiltersModule">
            <parameters>
                <parameter name="Raw data files" type="GUI_SELECTED_FILES"/>
                <parameter name="Suffix">filtered</parameter>
                <parameter name="Filter" selected="Resampling filter">
                    <module name="Savitzky-Golay filter">
                        <parameter name="Number of datapoints"/>
                    </module>
                    <module name="Mean filter">
                        <parameter name="Window length">0.05</parameter>
                    </module>
                    <module name="Resampling filter">
                        <parameter name="m/z bin length">0.002</parameter>
                    </module>
                    <module name="Round resampling filter">
                        <parameter name="Sum duplicate intensities">false</parameter>
                        <parameter name="Remove zero intensity m/z peaks">true</parameter>
                    </module>
                </parameter>
                <parameter name="Remove source file after filtering">false</parameter>
            </parameters>
        </module>
        <module class="net.sf.mzmine.modules.visualization.peaklisttable.PeakListTableModule">
            <parameters>
                <parameter name="Common columns">
                    <item>ID</item>
                    <item>m/z</item>
                    <item>RT</item>
                    <item>Identity</item>
                    <item>Comment</item>
                    <item>Peak shape</item>
                    <widths>100:100:100:323:100:100</widths>
                </parameter>
                <parameter name="Data file columns">
                    <item>Status</item>
                    <item>Height</item>
                    <item>Area</item>
                    <widths>100:100:100:100:100:100:100:60:124:100:100:100:100:100</widths>
                </parameter>
                <parameter name="Row height">30</parameter>
                <parameter name="Peak shape normalization">Peak maximum</parameter>
                <parameter name="Window state">
                    <position>9:30</position>
                    <size>1229:814</size>
                    <maximized>true</maximized>
                </parameter>
            </parameters>
        </module>
        <module class="net.sf.mzmine.modules.visualization.threed.ThreeDVisualizerModule">
            <parameters>
                <parameter name="Raw data files" type="GUI_SELECTED_FILES"/>
                <parameter name="Scans">
                    <ms_level>1</ms_level>
                </parameter>
                <parameter name="m/z">
                    <min>448.1473</min>
                    <max>448.2473</max>
                </parameter>
                <parameter name="Retention time resolution">500</parameter>
                <parameter name="m/z resolution">500</parameter>
                <parameter name="Window state">
                    <position>24:42</position>
                    <size>746:584</size>
                    <maximized>false</maximized>
                </parameter>
            </parameters>
        </module>
        <module class="net.sf.mzmine.modules.rawdatamethods.peakpicking.msms.MsMsPeakPickerModule">
            <parameters>
                <parameter name="Raw data files" type="GUI_SELECTED_FILES"/>
                <parameter name="Scans">
                    <ms_level>2</ms_level>
                </parameter>
                <parameter name="m/z window">1.0</parameter>
                <parameter name="Time window">0.05</parameter>
            </parameters>
        </module>
        <module class="net.sf.mzmine.modules.peaklistmethods.identification.onlinedbsearch.OnlineDBSearchModule">
            <parameters>
                <parameter name="Peak lists" type="GUI_SELECTED_PEAKLISTS"/>
                <parameter name="Database" selected="PubChem Compound Database">
                    <module name="KEGG Compound Database"/>
                    <module name="PubChem Compound Database"/>
                    <module name="Human Metabolome Database (HMDB)"/>
                    <module name="Yeast Metabolome Database (YMDB)"/>
                    <module name="LipidMaps Database"/>
                    <module name="Japanese MassBank"/>
                    <module name="European MassBank"/>
                    <module name="ChemSpider Database">
                        <parameter name="ChemSpider security token"/>
                    </module>
                    <module name="MetaCyc Database"/>
                </parameter>
                <parameter name="Ionization type">[M+H]+</parameter>
                <parameter name="Number of results">20</parameter>
                <parameter name="m/z tolerance">
                    <absolutetolerance>0.001</absolutetolerance>
                    <ppmtolerance>5.0</ppmtolerance>
                </parameter>
                <parameter name="Isotope pattern filter" selected="true">
                    <parameter name="Isotope m/z tolerance">
                        <absolutetolerance>0.001</absolutetolerance>
                        <ppmtolerance>5.0</ppmtolerance>
                    </parameter>
                    <parameter name="Minimum absolute intensity">1000000.0</parameter>
                    <parameter name="Minimum score">0.8</parameter>
                </parameter>
            </parameters>
        </module>
        <module class="net.sf.mzmine.modules.peaklistmethods.filtering.peakcomparisonrowfilter.PeakComparisonRowFilterModule">
            <parameters>
                <parameter name="Peak lists" type="GUI_SELECTED_PEAKLISTS"/>
                <parameter name="Name suffix">filtered</parameter>
                <parameter name="1st peak column to compare (zero indexed)">0</parameter>
                <parameter name="2nd peak column to compare (zero indexed)">1</parameter>
                <parameter name="Fold change range : log2(peak1/peak2)" selected="false">
                    <min>-5.0</min>
                    <max>5.0</max>
                </parameter>
                <parameter name="m/z difference range : peak1 to peak2 (ppm)" selected="false">
                    <min>-5.0</min>
                    <max>5.0</max>
                </parameter>
                <parameter name="RT difference range : peak1 to peak2 (min)" selected="false">
                    <min>-0.2</min>
                    <max>0.2</max>
                </parameter>
                <parameter name="Remove source peak list after filtering">false</parameter>
            </parameters>
        </module>
        <module class="net.sf.mzmine.modules.rawdatamethods.rawdataexport.RawDataExportModule">
            <parameters>
                <parameter name="Raw data files" type="GUI_SELECTED_FILES"/>
                <parameter name="Target mzML or netCDF file"/>
            </parameters>
        </module>
        <module class="net.sf.mzmine.modules.visualization.spectra.SpectraVisualizerModule">
            <parameters>
                <parameter name="Raw data files" type="SPECIFIC_FILES"/>
                <parameter name="Scan number">1</parameter>
                <parameter name="Window state">
                    <position>288:36</position>
                    <size>1152:864</size>
                    <maximized>false</maximized>
                </parameter>
            </parameters>
        </module>
        <module class="net.sf.mzmine.modules.peaklistmethods.dataanalysis.clustering.ClusteringModule">
            <parameters>
                <parameter name="Peak lists" type="GUI_SELECTED_PEAKLISTS"/>
                <parameter name="Peak measurement type">Peak height</parameter>
                <parameter name="Raw data files" type="ALL_FILES"/>
                <parameter name="Peak list rows"/>
                <parameter name="Clustering algorithm" selected="Density-based clusterer">
                    <module name="Density-based clusterer">
                        <parameter name="Number of iterantions">5</parameter>
                        <parameter name="Visualization type">PCA</parameter>
                    </module>
                    <module name="Farthest first clusterer">
                        <parameter name="Visualization type"/>
                        <parameter name="Number of clusters to generate">3</parameter>
                    </module>
                    <module name="Simple KMeans">
                        <parameter name="Visualization type"/>
                        <parameter name="Number of clusters to generate">3</parameter>
                    </module>
                    <module name="Hierarchical clusterer">
                        <parameter name="Type of link">AVERAGE</parameter>
                        <parameter name="Distances">EUCLIDIAN</parameter>
                    </module>
                </parameter>
                <parameter name="Type of data">Samples</parameter>
            </parameters>
        </module>
        <module class="net.sf.mzmine.modules.rawdatamethods.filtering.baselinecorrection.BaselineCorrectionModule">
            <parameters>
                <parameter name="Raw data files" type="GUI_SELECTED_FILES"/>
                <parameter name="Filename suffix">baseline-corrected</parameter>
                <parameter name="Chromatogram type">TIC</parameter>
                <parameter name="MS level">1</parameter>
                <parameter name="Use m/z bins">true</parameter>
                <parameter name="m/z bin width">1.0</parameter>
                <parameter name="Correction method" selected="Asymmetric baseline corrector">
                    <module name="Asymmetric baseline corrector">
                        <parameter name="Smoothing">1000000.0</parameter>
                        <parameter name="Asymmetry">0.001</parameter>
                    </module>
                    <module name="RollingBall baseline corrector">
                        <parameter name="wm (number of scans)"/>
                        <parameter name="ws (number of scans)"/>
                    </module>
                    <module name="PeakDetection baseline corrector">
                        <parameter name="left (number of scans)">1</parameter>
                        <parameter name="right (number of scans)">1</parameter>
                        <parameter name="lwin (number of scans)">1</parameter>
                        <parameter name="rwin (number of scans)">1</parameter>
                        <parameter name="snminimum">0.0</parameter>
                        <parameter name="mono">0.0</parameter>
                        <parameter name="multiplier">1.0</parameter>
                    </module>
                    <module name="RubberBand baseline corrector">
                        <parameter name="noise">0.0</parameter>
                        <parameter name="auto noise">false</parameter>
                        <parameter name="df">0.0</parameter>
                        <parameter name="spline">true</parameter>
                        <parameter name="bend factor">0.0</parameter>
                    </module>
                    <module name="Local minima + LOESS baseline corrector">
                        <parameter name="method">loess</parameter>
                        <parameter name="bw">0.0</parameter>
                        <parameter name="breaks"/>
                        <parameter name="break width (number of scans)">-1</parameter>
                        <parameter name="qntl">0.0</parameter>
                    </module>
                </parameter>
                <parameter name="R engine">RCaller</parameter>
                <parameter name="Remove source file after baseline correction">true</parameter>
            </parameters>
        </module>
        <module class="net.sf.mzmine.modules.visualization.twod.TwoDVisualizerModule">
            <parameters>
                <parameter name="Type of plot">Resampled data</parameter>
                <parameter name="Raw data files" type="SPECIFIC_FILES"/>
                <parameter name="Scans"/>
                <parameter name="m/z">
                    <min>150.0269</min>
                    <max>1282.4318</max>
                </parameter>
                <parameter name="Peak threshold settings">
                    <mode>ALL_PEAKS</mode>
                    <intensityThreshold>0.0</intensityThreshold>
                    <topPeaksThreshold>0</topPeaksThreshold>
                </parameter>
                <parameter name="Window state">
                    <position>60:62</position>
                    <size>721:510</size>
                    <maximized>true</maximized>
                </parameter>
            </parameters>
        </module>
        <module class="net.sf.mzmine.modules.peaklistmethods.alignment.ransac.RansacAlignerModule">
            <parameters>
                <parameter name="Peak lists" type="GUI_SELECTED_PEAKLISTS"/>
                <parameter name="Peak list name">Aligned peak list_replicates</parameter>
                <parameter name="m/z tolerance">
                    <absolutetolerance>0.0</absolutetolerance>
                    <ppmtolerance>5.0</ppmtolerance>
                </parameter>
                <parameter name="RT tolerance" type="absolute">0.08</parameter>
                <parameter name="RT tolerance after correction" type="absolute">0.02</parameter>
                <parameter name="RANSAC iterations">0</parameter>
                <parameter name="Minimum number of points">0.6</parameter>
                <parameter name="Threshold value">0.04</parameter>
                <parameter name="Linear model">false</parameter>
                <parameter name="Require same charge state">false</parameter>
            </parameters>
        </module>
        <module class="net.sf.mzmine.modules.peaklistmethods.identification.camera.CameraSearchModule">
            <parameters>
                <parameter name="Peak lists" type="GUI_SELECTED_PEAKLISTS"/>
                <parameter name="FWHM sigma">0.2</parameter>
                <parameter name="FWHM percentage">0.01</parameter>
                <parameter name="Isotopes max. charge">3</parameter>
                <parameter name="Isotopes max. per cluster">4</parameter>
                <parameter name="Isotopes mass tolerance">
                    <absolutetolerance>0.001</absolutetolerance>
                    <ppmtolerance>5.0</ppmtolerance>
                </parameter>
                <parameter name="Correlation threshold">0.9</parameter>
                <parameter name="Correlation p-value">0.05</parameter>
                <parameter name="Ionization Polarity">positive</parameter>
                <parameter name="Do not split isotopes">true</parameter>
                <parameter name="Order">Perform Isotope search before Shape correlation</parameter>
                <parameter name="Create new list">true</parameter>
                <parameter name="Group peaks by">Isotope ID</parameter>
                <parameter name="Include singletons">false</parameter>
                <parameter name="Suffix">CAMERA</parameter>
                <parameter name="R engine">RCaller</parameter>
            </parameters>
        </module>
        <module class="net.sf.mzmine.modules.projectmethods.projectsave.ProjectSaveAsModule">
            <parameters>
                <parameter name="Project file">/Users/pma/Documents/Postdoc_UNIGE/MzMine_Projects/160909_HC_PAO_meta.mzmine</parameter>
            </parameters>
        </module>
        <module class="net.sf.mzmine.modules.peaklistmethods.identification.formulapredictionpeaklist.FormulaPredictionPeakListModule">
            <parameters>
                <parameter name="Charge">1</parameter>
                <parameter name="Ionization type">[M+H]+</parameter>
                <parameter name="Peak lists" type="GUI_SELECTED_PEAKLISTS"/>
                <parameter name="m/z tolerance">
                    <absolutetolerance>0.0</absolutetolerance>
                    <ppmtolerance>5.0</ppmtolerance>
                </parameter>
                <parameter name="Elements">O[0-50]H[0-100]P[0-0]C[0-100]N[0-50]S[0-0]</parameter>
                <parameter name="Element count heuristics" selected="true">
                    <parameter name="H/C ratio">true</parameter>
                    <parameter name="NOPS/C ratios">true</parameter>
                    <parameter name="Multiple element counts">true</parameter>
                </parameter>
                <parameter name="RDBE restrictions" selected="true">
                    <parameter name="RDBE range">
                        <min>-1.0</min>
                        <max>20.0</max>
                    </parameter>
                    <parameter name="RDBE must be an integer">true</parameter>
                </parameter>
                <parameter name="Isotope pattern filter" selected="true">
                    <parameter name="Isotope m/z tolerance">
                        <absolutetolerance>0.001</absolutetolerance>
                        <ppmtolerance>5.0</ppmtolerance>
                    </parameter>
                    <parameter name="Minimum absolute intensity">1000000.0</parameter>
                    <parameter name="Minimum score">0.8</parameter>
                </parameter>
                <parameter name="MS/MS filter" selected="false">
                    <parameter name="Mass list"/>
                    <parameter name="MS/MS m/z tolerance">
                        <absolutetolerance>0.001</absolutetolerance>
                        <ppmtolerance>5.0</ppmtolerance>
                    </parameter>
                    <parameter name="MS/MS score threshold">0.8</parameter>
                </parameter>
            </parameters>
        </module>
        <module class="net.sf.mzmine.modules.peaklistmethods.io.csvexport.CSVExportModule">
            <parameters>
                <parameter name="Peak lists" type="GUI_SELECTED_PEAKLISTS"/>
                <parameter name="Filename">/Users/pma/jsfdjs.csv</parameter>
                <parameter name="Field separator">;</parameter>
                <parameter name="Export common elements">
                    <item>Export row ID</item>
                    <item>Export row m/z</item>
                    <item>Export row retention time</item>
                    <item>Export row comment</item>
                    <item>Export row number of detected peaks</item>
                </parameter>
                <parameter name="Export data file elements"/>
                <parameter name="Export quantitation results and other information">false</parameter>
                <parameter name="Identification separator">;</parameter>
            </parameters>
        </module>
        <module class="net.sf.mzmine.modules.peaklistmethods.dataanalysis.projectionplots.SammonsPlotModule">
            <parameters>
                <parameter name="Peak lists" type="GUI_SELECTED_PEAKLISTS"/>
                <parameter name="Raw data files" type="SPECIFIC_FILES"/>
                <parameter name="Coloring type">Color by file</parameter>
                <parameter name="Peak measurement type">Peak height</parameter>
                <parameter name="X-axis component">1</parameter>
                <parameter name="Y-axis component">2</parameter>
            </parameters>
        </module>
        <module class="net.sf.mzmine.modules.peaklistmethods.io.mztabimport.MzTabImportModule">
            <parameters>
                <parameter name="mzTab files"/>
                <parameter name="Import raw data files?"/>
            </parameters>
        </module>
        <module class="net.sf.mzmine.modules.visualization.peaklisttable.export.MSMSExportModule">
            <parameters>
                <parameter name="Output file">/Users/pma/370.1551@19.0</parameter>
                <parameter name="Mass list"/>
            </parameters>
        </module>
        <module class="net.sf.mzmine.modules.masslistmethods.ADAPchromatogrambuilder.ADAPChromatogramBuilderModule">
            <parameters>
                <parameter name="Raw data files" type="GUI_SELECTED_FILES"/>
                <parameter name="Scans">
                    <ms_level>1</ms_level>
                    <scan_definition/>
                </parameter>
                <parameter name="Mass list">masses</parameter>
                <parameter name="Min group size in # of scans">5.0</parameter>
                <parameter name="Group intensity threshold">500000.0</parameter>
                <parameter name="Min highest intensity">500000.0</parameter>
                <parameter name="m/z tolerance">
                    <absolutetolerance>0.001</absolutetolerance>
                    <ppmtolerance>5.0</ppmtolerance>
                </parameter>
                <parameter name="Suffix">chromatograms</parameter>
            </parameters>
        </module>
        <module class="net.sf.mzmine.modules.peaklistmethods.normalization.standardcompound.StandardCompoundNormalizerModule">
            <parameters>
                <parameter name="Peak lists" type="GUI_SELECTED_PEAKLISTS"/>
                <parameter name="Name suffix">normalized</parameter>
                <parameter name="Normalization type"/>
                <parameter name="Peak measurement type"/>
                <parameter name="m/z vs RT balance"/>
                <parameter name="Standard compounds"/>
                <parameter name="Remove original peak list"/>
            </parameters>
        </module>
        <module class="net.sf.mzmine.modules.peaklistmethods.identification.adductsearch.AdductSearchModule">
            <parameters>
                <parameter name="Peak lists" type="GUI_SELECTED_PEAKLISTS"/>
                <parameter name="RT tolerance" type="absolute">0.05</parameter>
                <parameter name="Adducts">
                    <adduct mass_difference="21.9825" name="[M+Na-H]" selected="true"/>
                    <adduct mass_difference="37.9559" name="[M+K-H]" selected="true"/>
                    <adduct mass_difference="21.9694" name="[M+Mg-2H]" selected="true"/>
                    <adduct mass_difference="17.0265" name="[M+NH3]" selected="true"/>
                    <adduct mass_difference="97.9769" name="[M+H3PO4]" selected="true"/>
                    <adduct mass_difference="97.9674" name="[M+H2SO4]" selected="true"/>
                    <adduct mass_difference="62.0004" name="[M+H2CO3]" selected="true"/>
                    <adduct mass_difference="5.0" name="[(Deuterium)]glycerol" selected="false"/>
                    <adduct mass_difference="32.026213" name="[M+CH3OH]" selected="false"/>
                    <adduct mass_difference="41.026547" name="[M+ACN]" selected="false"/>
                    <adduct mass_difference="-18.011114" name="neg[M-H2O-H]" selected="false"/>
                    <adduct mass_difference="21.981942" name="neg[M+Na-2H]" selected="false"/>
                    <adduct mass_difference="35.976678" name="neg[M+Cl]" selected="false"/>
                    <adduct mass_difference="37.955882" name="neg[M+K-2H]" selected="false"/>
                    <adduct mass_difference="46.005477" name="neg[M+FA-H]" selected="false"/>
                    <adduct mass_difference="60.021127" name="neg[M+Hac-H]" selected="false"/>
                    <adduct mass_difference="79.926161" name="neg[M+Br]" selected="false"/>
                    <adduct mass_difference="113.992862" name="neg[M+TFA-H]" selected="false"/>
                    <adduct mass_difference="-18.0111" name="neg_M-H2O" selected="false"/>
                    <adduct mass_difference="21.981942" name="neg_M+Na-H" selected="false"/>
                    <adduct mass_difference="35.976678" name="neg_M+Cl+H" selected="false"/>
                    <adduct mass_difference="37.955882" name="neg_M+K-H" selected="false"/>
                    <adduct mass_difference="46.005477" name="neg_M+FA" selected="false"/>
                    <adduct mass_difference="60.021127" name="neg_M+HAc" selected="false"/>
                    <adduct mass_difference="79.926161" name="neg_M+Br+H" selected="false"/>
                    <adduct mass_difference="113.992862" name="neg_M+TFA" selected="false"/>
                    <adduct mass_difference="7276.0" name="[M+3H];1" selected="false"/>
                    <adduct mass_difference="334590.0" name="[M+2H+Na];8" selected="false"/>
                    <adduct mass_difference="766190.0" name="[M+H+2Na];15" selected="false"/>
                    <adduct mass_difference="989218.0" name="[M+3Na];22" selected="false"/>
                    <adduct mass_difference="7276.0" name="[M+2H];1" selected="false"/>
                    <adduct mass_difference="520550.0" name="[M+H+NH4];9" selected="false"/>
                    <adduct mass_difference="998247.0" name="[M+H+Na];11" selected="false"/>
                    <adduct mass_difference="985217.0" name="[M+H+K];19" selected="false"/>
                    <adduct mass_difference="520550.0" name="[M+ACN+2H];21" selected="false"/>
                    <adduct mass_difference="989218.0" name="[M+2Na];22" selected="false"/>
                    <adduct mass_difference="33823.0" name="[M+2ACN+2H];42" selected="false"/>
                    <adduct mass_difference="547097.0" name="[M+3ACN+2H];62" selected="false"/>
                    <adduct mass_difference="7276.0" name="[M+H];1" selected="false"/>
                    <adduct mass_difference="33823.0" name="[M+NH4];18" selected="false"/>
                    <adduct mass_difference="989218.0" name="[M+Na];22" selected="false"/>
                    <adduct mass_difference="33489.0" name="[M+CH3OH+H] ;33" selected="false"/>
                    <adduct mass_difference="963158.0" name="[M+K] ;38" selected="false"/>
                    <adduct mass_difference="33823.0" name="[M+ACN+H];42" selected="false"/>
                    <adduct mass_difference="971160.0" name="[M+2Na-H];44" selected="false"/>
                    <adduct mass_difference="65340.0" name="[M+IsoProp+H];61" selected="false"/>
                    <adduct mass_difference="15765.0" name="[M+ACN+Na];64" selected="false"/>
                    <adduct mass_difference="919040.0" name="[M+2K+H];76" selected="false"/>
                    <adduct mass_difference="21220.0" name="[M+D[MSO+H];79" selected="false"/>
                    <adduct mass_difference="60370.0" name="[M+2ACN+H];83" selected="false"/>
                    <adduct mass_difference="55110.0" name="[M+IsoProp+Na+H];84" selected="false"/>
                    <adduct mass_difference="7276.0" name="[2M+H] ;1" selected="false"/>
                    <adduct mass_difference="33823.0" name="[2M+NH4];18" selected="false"/>
                    <adduct mass_difference="989218.0" name="[2M+Na];22" selected="false"/>
                    <adduct mass_difference="23120.0" name="[2M+3H2O+2H];28" selected="false"/>
                    <adduct mass_difference="963158.0" name="[2M+K] ;38" selected="false"/>
                    <adduct mass_difference="33823.0" name="[2M+ACN+H] ;42" selected="false"/>
                    <adduct mass_difference="15765.0" name="[2M+ACN+Na] ;64" selected="false"/>
                    <adduct mass_difference="-19.01839" name="neg_M-H2O-H" selected="false"/>
                    <adduct mass_difference="20.974666" name="neg_M+Na-2H" selected="false"/>
                    <adduct mass_difference="34.969402" name="neg_M+Cl" selected="false"/>
                    <adduct mass_difference="36.948606" name="neg_M+K-2H" selected="false"/>
                    <adduct mass_difference="44.998201" name="neg_M+FA-H" selected="false"/>
                    <adduct mass_difference="59.013851" name="neg_M+Hac-H" selected="false"/>
                    <adduct mass_difference="78.918885" name="neg_M+Br" selected="false"/>
                    <adduct mass_difference="112.985586" name="neg_M+TFA-H" selected="false"/>
                    <adduct mass_difference="45.0254" name="FormicAcid" selected="false"/>
                    <adduct mass_difference="0.007276" name="[M+H]" selected="false"/>
                    <adduct mass_difference="17.033823" name="[M+NH4]" selected="false"/>
                    <adduct mass_difference="21.989218" name="[M+Na]" selected="false"/>
                    <adduct mass_difference="32.033489" name="[M+CH3OH+H]" selected="false"/>
                    <adduct mass_difference="37.963158" name="[M+K]" selected="false"/>
                    <adduct mass_difference="41.033823" name="[M+ACN+H]" selected="false"/>
                    <adduct mass_difference="43.97116" name="[M+2Na-H]" selected="false"/>
                    <adduct mass_difference="60.06534" name="[M+IsoProp+H]" selected="false"/>
                    <adduct mass_difference="63.015765" name="[M+ACN+Na]" selected="false"/>
                    <adduct mass_difference="75.91904" name="[M+2K+H]" selected="false"/>
                    <adduct mass_difference="78.02122" name="[M+DMSO+H]" selected="false"/>
                    <adduct mass_difference="82.06037" name="[M+2ACN+H]" selected="false"/>
                    <adduct mass_difference="83.05511" name="[M+IsoProp+Na+H]" selected="false"/>
                    <adduct mass_difference="0.007276" name="[2M+H]" selected="false"/>
                    <adduct mass_difference="17.033823" name="[2M+NH4]" selected="false"/>
                    <adduct mass_difference="21.989218" name="[2M+Na]" selected="false"/>
                    <adduct mass_difference="27.02312" name="[2M+3H2O+2H]" selected="false"/>
                    <adduct mass_difference="37.963158" name="[2M+K]" selected="false"/>
                    <adduct mass_difference="41.033823" name="[2M+ACN+H]" selected="false"/>
                    <adduct mass_difference="63.015765" name="[2M+ACN+Na]" selected="false"/>
                    <adduct mass_difference="19.974666" name="[M+Na-2H]" selected="false"/>
                    <adduct mass_difference="33.969402" name="[M+Cl]" selected="false"/>
                    <adduct mass_difference="35.948606" name="[M+K-2H]" selected="false"/>
                    <adduct mass_difference="43.998201" name="[M+FA-H]" selected="false"/>
                    <adduct mass_difference="58.013851" name="[M+Hac-H]" selected="false"/>
                    <adduct mass_difference="77.918885" name="[M-Br]" selected="false"/>
                    <adduct mass_difference="111.985586" name="[M+TFA-H]" selected="false"/>
                    <adduct mass_difference="-2.007276" name="[2M-H]" selected="false"/>
                    <adduct mass_difference="43.998201" name="[2M+FA-H]" selected="false"/>
                    <adduct mass_difference="58.013851" name="[2M+Hac-H]" selected="false"/>
                    <adduct mass_difference="0.007276" name="[3M-H]" selected="false"/>
                    <adduct mass_difference="17.026547" name="[pos M+NH4]" selected="false"/>
                    <adduct mass_difference="21.981942" name="[pos M+Na]" selected="false"/>
                    <adduct mass_difference="32.026213" name="[pos M+CH3OH+H]" selected="false"/>
                    <adduct mass_difference="37.955882" name="[pos M+K]" selected="false"/>
                    <adduct mass_difference="41.026547" name="[pos M+ACN+H]" selected="false"/>
                    <adduct mass_difference="43.963884" name="[pos M+2Na-H]" selected="false"/>
                    <adduct mass_difference="60.058064" name="[pos M+IsoProp+H]" selected="false"/>
                    <adduct mass_difference="63.008489" name="[pos M+ACN+Na]" selected="false"/>
                    <adduct mass_difference="75.911764" name="[posM+2K+H]" selected="false"/>
                    <adduct mass_difference="78.013944" name="[pos M+DMSO+H]" selected="false"/>
                    <adduct mass_difference="82.053094" name="[posM+2ACN+H]" selected="false"/>
                    <adduct mass_difference="83.047834" name="[pos M+IsoProp+Na+H]" selected="false"/>
                    <adduct mass_difference="1801057.0" name="[neg M-H2O-H]" selected="false"/>
                    <adduct mass_difference="2097467.0" name="[neg M+Na-2H]" selected="false"/>
                    <adduct mass_difference="34.9694" name="[neg M+Cl]" selected="false"/>
                    <adduct mass_difference="36.94861" name="[neg M+K-2H]" selected="false"/>
                    <adduct mass_difference="44.9982" name="[neg M+FA-H]" selected="false"/>
                    <adduct mass_difference="59.01385" name="[neg M+Hac-H]" selected="false"/>
                    <adduct mass_difference="78.91889" name="[neg M+Br]" selected="false"/>
                </parameter>
                <parameter name="m/z tolerance">
                    <absolutetolerance>0.0</absolutetolerance>
                    <ppmtolerance>5.0</ppmtolerance>
                </parameter>
                <parameter name="Max relative adduct peak height">2.0</parameter>
            </parameters>
        </module>
        <module class="net.sf.mzmine.modules.peaklistmethods.peakpicking.peakextender.PeakExtenderModule">
            <parameters>
                <parameter name="Peak lists" type="GUI_SELECTED_PEAKLISTS"/>
                <parameter name="Name suffix">extended</parameter>
                <parameter name="m/z tolerance">
                    <absolutetolerance>0.001</absolutetolerance>
                    <ppmtolerance>5.0</ppmtolerance>
                </parameter>
                <parameter name="Min height">1.0E7</parameter>
                <parameter name="Remove original peaklist">false</parameter>
            </parameters>
        </module>
    </modules>
</configuration>
